# Supplementary material for: Intercellular cooperation in a fungal plant pathogen facilitates host colonization
Source: Proc Natl Acad Sci U S A. 2019 Feb 6;116(8):3193–201. doi: 10.1073/pnas.1811267116 (PMC6386666; doi:10.1073/pnas.1811267116)
Supplement: Supplementary File [file pnas.1811267116.sd01.xlsx]

## Sheet: CONTENT
Dataset S1
Peyraud et al.
RNAseq analysis of S. sclerotiorum gene expression in vitro and in planta
CONTENT
LFC_complete	Log2 fold change in gene expression for all S. sclerotiorum genes calculated by R DESeq2 package
1133_Induced_4x	List of the 1133 genes induced at least 4 fold in at least one condition. Subsets discussed in the main text are indicated in columns I to N
PFAM_annot	Complete PFAM annotation of S. sclerotiorum genes, including the corresponding gene expression values
PFAM_Xsquared	Chi-squared test for PFAM domain enrichment among genes induced in vitro, in planta, at the apex, at the center (p-values are not corrected)
Fig1E	Raw data used for the generation of figure 1E, including PFAM enrichment p-values and cumulated RNAseq read counts

## Sheet: LFC_complete
Gene id	in vitro_apex	in vitro_center	Ath_apex	Ath_center	SignalP4	TM	TM pred
Sscle01g000010	0.179392	-0.0742636	0.0158135	-0.383371	NO	No TM	o
Sscle01g000020	0.681125	0.636049	0.950368	-0.497963	NO	No TM	o
Sscle01g000030	-0.0443394	0.219164	-0.340047	0.0279438	NO	No TM	o
Sscle01g000040	-0.0688141	-0.0373216	-0.277765	-0.338427	NO	No TM	o
Sscle01g000050	1.88479	0.290159	7.42045	6.68307	YES	No TM	o
Sscle01g000060	-1.72665	-1.88267	-1.42968	-2.13992	NO	No TM	o
Sscle01g000070	2.51948	1.82186	2.40384	1.97092	NO	No TM	o
Sscle01g000080	-1.32432	-0.95689	-0.851897	-1.91876	NO	No TM	o
Sscle01g000090	-5.2566	-4.81987	-2.01498	-0.952857	NO	No TM	o
Sscle01g000100	-8.14615	-6.80933	-1.56829	0.541974	NO	No TM	o
Sscle01g000110	-3.24615	-3.39552	-0.339328	-1.06221	NO	No TM	o
Sscle01g000120	-5.77609	-4.26547	-5.10261	-5.59304	NO	No TM	o
Sscle01g000130	-1.76542	-2.19636	-0.884754	-2.19426	NO	No TM	o
Sscle01g000140	-1.65899	-1.61726	-2.08996	-2.82328	NO	No TM	o
Sscle01g000150	0.581697	0.90661	-0.73036	-0.482894	NO	No TM	o
Sscle01g000160	0.666398	-0.135179	0.84783	0.513136	NO	No TM	o
Sscle01g000170	0.659207	0.67337	0.337937	0.644234	NO	TM	i5-27o42-64i160-177o260-282i295-317o327-346i384-401o
Sscle01g000180	0.387694	0.731004	-0.43627	-0.0775423	NO	No TM	o
Sscle01g000190	-0.586729	-0.0856414	-1.28106	-0.997327	NO	No TM	o
Sscle01g000200	0.124419	0.502115	-0.376252	-0.053967	NO	No TM	o
Sscle01g000210	-0.614918	-0.202212	-2.17849	-0.993898	NO	No TM	o
Sscle01g000220	-3.369	-3.67599	-3.42847	-0.285369	NO	No TM	o
Sscle01g000230	-3.89688	-3.47322	-1.05786	1.20013	NO	No TM	o
Sscle01g000240	-1.5107	-1.45758	-1.48327	0.869945	NO	TM	i20-42o52-71i188-210o225-247i254-274o289-311i324-346o
Sscle01g000250	0.245428	0.304371	1.33952	2.21994	YES	No TM	o
Sscle01g000260	3.45529	2.78024	4.58097	1.97717	NO	TM	o4-26i
Sscle01g000270	3.63202	3.23223	2.99513	-0.456189	NO	No TM	o
Sscle01g000280	2.36216	1.91023	1.39569	0.681025	NO	No TM	o
Sscle01g000290	-0.909011	-0.752802	-0.718227	-0.876659	NO	No TM	o
Sscle01g000300	0.920278	0.636648	-0.85219	-0.883543	NO	No TM	o
Sscle01g000310	0.265642	-0.266405	-0.924943	-1.03493	NO	No TM	o
Sscle01g000320	0.206494	0.655907	-1.60434	1.03369	NO	TM	o305-324i352-374o409-431i634-656o722-744i751-770o785-807i843-865o890-912i
Sscle01g000330	1.39827	1.49537	1.2824	1.35507	NO	No TM	o
Sscle01g000340	2.8749	2.18555	1.44789	1.76537	NO	No TM	o
Sscle01g000350	0.581871	0.961341	0.881235	1.74776	NO	No TM	o
Sscle01g000360	0.580111	0.463352	1.31361	2.21097	NO	No TM	o
Sscle01g000370	-0.84914	-0.347354	-0.0351665	0.472438	NO	No TM	o
Sscle01g000380	-0.0805859	-0.113299	-0.492736	-0.661024	NO	No TM	o
Sscle01g000390	-2.84361	-2.94511	-2.80537	-2.81979	NO	No TM	o
Sscle01g000400	-2.02626	-1.81787	-2.08717	-2.38136	NO	No TM	o
Sscle01g000410	-0.459999	-0.270958	-0.257346	-0.296018	NO	No TM	o
Sscle01g000420	0.349807	-0.28025	0.29097	-0.446096	NO	No TM	o
Sscle01g000430	-3.56044	-4.18688	-3.15443	-4.31344	NO	No TM	o
Sscle01g000440	-0.096436	-0.491415	0.214618	-0.455571	NO	TM	i60-82o97-119i132-154o164-186i199-221o244-266i305-327o374-396i409-429o449-471i
Sscle01g000450	-3.08959	-1.13679	-1.0071	-2.11137	NO	No TM	o
Sscle01g000460	0.00205936	0.266344	-0.0212419	0.365037	NO	TM	i314-331o
Sscle01g000470	0.57124	0.316977	0.279339	0.265204	NO	No TM	o
Sscle01g000480	2.36445	1.34243	2.36624	1.0387	NO	TM	i7-26o
Sscle01g000490	1.48407	1.43443	1.11805	0.936725	NO	No TM	o
Sscle01g000500	0.136917	0.340588	-0.0804942	0.33001	NO	No TM	o
Sscle01g000510	-3.18354	-2.66927	-4.29701	-3.94939	NO	No TM	o
Sscle01g000520	-1.33965	-0.583496	-1.09468	-1.32263	NO	No TM	o
Sscle01g000530	-1.33965	-1.11783	-1.09468	-1.32263	NO	No TM	o
Sscle01g000540	1.10093	1.47676	0.13992	0.270424	NO	No TM	o
Sscle01g000550	0.682569	0.897613	-0.585555	-1.10946	NO	No TM	o
Sscle01g000560	-0.841532	-0.230831	-0.115482	1.03648	NO	TM	i48-70o80-102i
Sscle01g000570	1.59893	1.97431	0.541326	0.250114	NO	No TM	o
Sscle01g000580	1.77707	2.08499	0.406233	0.254748	NO	No TM	o
Sscle01g000590	-0.608801	-0.0261997	-1.07038	-0.581711	NO	No TM	o
Sscle01g000600	-1.60341	-0.517486	-1.30368	-0.744724	NO	TM	i207-229o244-266i279-301o306-328i335-357o362-384i444-466o476-498i522-544o549-571i583-605o615-637i
Sscle01g000610	1.07596	1.64141	-0.0383537	0.0666231	NO	No TM	o
Sscle01g000620	-2.91873	-2.53033	-3.05827	-2.66168	NO	TM	i60-82o
Sscle01g000630	-0.332164	-0.378082	-0.565076	-0.314356	NO	No TM	o
Sscle01g000640	0.719872	0.158187	1.57928	0.754094	NO	TM	i7-29o
Sscle01g000650	-1.68618	-0.686025	-1.60526	-0.360399	NO	TM	o34-56i
Sscle01g000660	-2.16792	-2.07896	-2.40502	-2.81051	YES	No TM	o
Sscle01g000670	0.493215	0.521944	0.0419181	0.464766	NO	No TM	o
Sscle01g000680	0.276288	0.457289	0.425441	1.25489	NO	No TM	o
Sscle01g000690	-0.11238	0.0690817	0.12883	0.520477	NO	TM	i16-38o93-115i
Sscle01g000700	-0.0303592	-0.349788	-0.188324	-0.265833	NO	No TM	o
Sscle01g000710	-1.91668	-2.04766	-1.08348	-2.26265	NO	No TM	o
Sscle01g000720	-1.58661	-1.96966	-2.8578	-1.85881	NO	No TM	o
Sscle01g000730	1.5554	-0.142235	2.66595	0.148516	NO	No TM	o
Sscle01g000740	-0.143854	-0.340567	0.143451	-0.061937	NO	No TM	o
Sscle01g000750	0.0151191	-0.232924	-0.552687	-1.374	NO	No TM	o
Sscle01g000760	-0.605008	-0.530929	0.333673	-0.0935867	NO	No TM	o
Sscle01g000770	1.53863	1.86574	0.478544	0.429906	NO	No TM	o
Sscle01g000780	-2.54448	-1.48229	1.62486	0.840602	NO	No TM	o
Sscle01g000790	-2.09526	-2.18073	4.8378	4.6752	NO	TM	i5-27o47-69i78-97o102-124i136-158o168-190i259-281o296-318i327-346o361-383i396-415o425-447i
Sscle01g000800	0.656078	0.453364	0.552224	0.434291	NO	No TM	o
Sscle01g000810	-1.26479	-1.63614	0.887354	1.85965	NO	TM	i61-83o93-112i119-138o148-170i182-201o216-238i261-283o310-327i340-362o392-414i426-445o455-477i
Sscle01g000820	0.419625	0.109521	0.598107	-0.0897386	NO	No TM	o
Sscle01g000830	NA	NA	NA	0.765045	NO	No TM	o
Sscle01g000840	NA	NA	NA	NA	NO	No TM	o
Sscle01g000850	0.716928	0.635747	NA	0.765045	NO	No TM	o
Sscle01g000860	-0.445671	-1.00135	-1.06224	-1.32281	NO	TM	i73-92o107-129i
Sscle01g000870	-2.5981	-2.88591	-2.13664	-2.31322	NO	No TM	o
Sscle01g000880	-0.275196	-0.290381	-0.204099	-0.280562	NO	No TM	o
Sscle01g000890	NA	NA	NA	NA	NO	No TM	o
Sscle01g000900	-4.11513	-3.59912	-3.23725	-2.55205	NO	No TM	o
Sscle01g000910	-1.20397	-0.997998	-1.07257	-1.15948	NO	TM	i28-50o70-92i105-127o
Sscle01g000920	-1.15322	-1.41787	-3.13963	-2.67636	NO	No TM	o
Sscle01g000930	-4.27324	-5.23321	-1.24764	0.11025	NO	TM	o42-64i77-99o201-223i
Sscle01g000940	-1.21085	-0.99871	-0.188317	-0.519825	NO	No TM	o
Sscle01g000950	-1.96453	-1.65691	-1.5971	-1.89235	NO	No TM	i
Sscle01g000960	-4.91142	-3.74302	-0.593104	0.399941	NO	No TM	o
Sscle01g000970	-1.41721	-1.42374	-1.63505	-2.18655	NO	No TM	o
Sscle01g000980	-5.83998	-2.88043	-3.83378	-2.79873	NO	No TM	o
Sscle01g000990	-2.3548	-2.21386	0.824286	0.841009	NO	No TM	o
Sscle01g001000	-1.33843	-0.954896	-3.05059	-2.48587	NO	TM	i76-98o113-135i142-164o190-212i219-241o270-292i304-326o341-363i431-453o458-480i492-514o529-551i
Sscle01g001010	-0.345905	0.306548	0.616492	1.94591	NO	No TM	o
Sscle01g001020	-1.95639	-1.7166	-1.65949	-1.65071	NO	No TM	o
Sscle01g001030	-0.176272	-0.588071	-0.610354	-0.250133	NO	No TM	o
Sscle01g001040	-2.85154	-2.24585	-3.52808	-3.39179	NO	No TM	o
Sscle01g001050	-0.700606	-0.457807	-0.665834	-1.06196	NO	No TM	o
Sscle01g001060	-1.73129	-1.24189	-1.40165	-0.520813	NO	No TM	o
Sscle01g001070	-2.72308	-2.78767	-2.04908	-2.29709	NO	No TM	o
Sscle01g001080	-1.50671	-1.09256	-1.8688	-1.9043	NO	No TM	o
Sscle01g001090	1.22	1.51598	0.252129	0.608586	NO	No TM	o
Sscle01g001100	-1.26084	-1.97328	0.501589	0.0196986	NO	TM	i2-24o44-66i79-101o125-147i160-182o197-219i
Sscle01g001110	-0.462395	-0.202175	-0.472968	-0.213659	NO	No TM	o
Sscle01g001120	-1.23385	-2.13825	-0.68268	-1.30727	NO	No TM	o
Sscle01g001130	0.45887	1.47675	0.655334	0.311057	NO	No TM	o
Sscle01g001140	1.35424	1.49947	1.00224	0.947512	NO	No TM	o
Sscle01g001150	2.38149	-0.838328	3.00925	-0.635044	NO	No TM	o
Sscle01g001160	0.966466	0.364494	2.04729	1.33843	NO	No TM	o
Sscle01g001170	0.558031	0.346819	-0.83607	-0.814712	NO	TM	i46-68o73-95i191-213o
Sscle01g001180	-2.30696	-2.3569	-1.78162	-1.34644	NO	No TM	o
Sscle01g001190	0.540772	0.861967	3.16411	-1.18132	NO	TM	i47-69o89-111i118-140o145-167i174-196o201-223i244-266o276-298i311-333o348-370i377-399o437-459i516-533o
Sscle01g001200	0.0780826	0.112226	0.268802	-0.346299	NO	No TM	o
Sscle01g001210	0.0100916	0.184345	0.0537035	0.388195	NO	No TM	o
Sscle01g001220	0.328722	0.65057	0.104296	0.351843	NO	No TM	o
Sscle01g001230	0.65062	1.01634	1.98949	0.392962	NO	No TM	o
Sscle01g001240	1.70656	1.23995	1.62256	1.51281	NO	No TM	o
Sscle01g001250	1.66759	1.12813	1.82331	1.80548	NO	No TM	o
Sscle01g001260	0.943604	-1.7824	-1.7184	-1.28786	NO	No TM	o
Sscle01g001270	0.35443	-1.76211	1.00905	-0.784243	YES	TM	i7-29o60-82i
Sscle01g001280	0.919529	1.31568	0.13762	-0.000912698	NO	No TM	o
Sscle01g001290	1.88773	0.815112	1.63206	1.03085	NO	No TM	o
Sscle01g001300	-0.549062	-0.520128	1.3307	-1.34913	NO	No TM	o
Sscle01g001310	0.133982	0.373463	0.272093	0.11176	NO	No TM	o
Sscle01g001320	0.137426	-0.242904	1.76053	0.720398	NO	No TM	o
Sscle01g001330	-3.19929	-2.78064	-3.0088	-2.85125	NO	No TM	o
Sscle01g001340	-0.763554	-2.58831	-2.16051	-3.74723	NO	TM	i20-42o57-79i92-114o119-136i148-170o192-214i281-303o344-366i373-395o405-427i434-456o471-493i
Sscle01g001350	NA	NA	NA	NA	NO	No TM	i
Sscle01g001360	-0.359022	-2.21713	0.367333	-0.00670908	NO	TM	i164-186o201-223i232-254o258-280i293-315o320-342i400-422o437-459i480-499o504-526i539-561o571-593i
Sscle01g001370	-3.18214	-3.27876	-2.21356	-1.72694	NO	No TM	o
Sscle01g001380	-3.16023	-2.70737	-3.0325	-2.59716	YES	No TM	o
Sscle01g001390	1.4036	1.52383	0.114758	-0.328957	NO	No TM	o
Sscle01g001400	1.76829	1.61949	1.22085	0.905627	NO	No TM	o
Sscle01g001410	0.489291	0.542187	0.00545125	0.112476	NO	No TM	o
Sscle01g001420	-1.90327	-2.25923	-1.53378	-2.67483	NO	No TM	o
Sscle01g001430	1.33299	0.812207	1.31909	0.961986	NO	TM	i300-322o
Sscle01g001440	1.10178	1.01489	0.0936578	-0.048758	NO	No TM	o
Sscle01g001450	0.0383259	-0.354628	-0.844067	-1.48624	NO	No TM	o
Sscle01g001460	-0.0320536	0.397989	-2.02018	-1.3431	NO	TM	i128-150o
Sscle01g001470	1.35033	-0.0383886	0.80208	-0.765235	NO	TM	i278-300o315-334i355-377o403-425i
Sscle01g001480	-1.31501	-1.4849	-1.63783	-1.67895	NO	TM	o58-80i
Sscle01g001490	-0.889778	-1.48574	-0.891817	-1.71788	NO	TM	i59-81o101-123i130-147o157-179i335-357o367-384i397-419o
Sscle01g001500	-1.17388	-1.51206	-0.511471	-0.984534	YES	No TM	o
Sscle01g001510	NA	NA	NA	NA	NO	No TM	o
Sscle01g001520	-0.280827	-0.0689514	-0.111152	0.16402	NO	No TM	o
Sscle01g001530	-6.71724	-6.01278	1.52737	2.22829	YES	TM	i7-29o51-73i93-115o
Sscle01g001540	0.146473	-1.02292	0.637485	-0.649059	NO	No TM	o
Sscle01g001550	-2.36344	-1.70925	5.72006	5.94555	NO	TM	i43-62o82-99i106-128o138-160i167-189o199-221i274-296o306-328i335-357o362-384i397-416o426-448i
Sscle01g001560	2.30629	1.90158	1.59704	0.879704	NO	No TM	o
Sscle01g001570	-1.81963	-2.15596	-1.07347	-0.284824	NO	No TM	o
Sscle01g001580	-0.909011	-0.752802	-0.718227	-0.876659	NO	No TM	o
Sscle01g001590	-5.39652	-4.97919	-2.73123	-2.6088	NO	No TM	o
Sscle01g001600	-0.678528	-0.476906	-0.811236	-0.6336	NO	No TM	o
Sscle01g001610	-0.81058	-0.89012	-0.877491	-0.739987	NO	No TM	o
Sscle01g001620	-0.627828	-0.766388	-1.49107	-1.13774	NO	No TM	o
Sscle01g001630	1.21481	1.31757	0.264414	0.218219	NO	No TM	o
Sscle01g001640	1.09121	1.58726	-0.195541	0.118965	NO	No TM	o
Sscle01g001650	0.861135	1.12591	0.338569	1.16442	NO	No TM	o
Sscle01g001660	NA	NA	NA	NA	NO	No TM	o
Sscle01g001670	NA	NA	NA	NA	NO	No TM	o
Sscle01g001680	0.12112	0.347179	0.0909017	0.81103	NO	No TM	o
Sscle01g001690	-3.91248	-3.40949	-2.72291	0.40941	YES	No TM	o
Sscle01g001700	-2.96155	-2.03742	-2.73577	-2.19001	NO	TM	i60-82o102-124i131-148o152-174i187-209o219-241i261-283o293-315i328-347o352-374i386-408o423-445i
Sscle01g001710	-1.8128	-1.47493	-1.50497	-1.66083	NO	No TM	o
Sscle01g001720	-3.40074	-1.87156	-2.00624	-2.48157	NO	No TM	o
Sscle01g001730	-1.73404	-1.36704	-1.4661	0.149938	NO	No TM	o
Sscle01g001740	-3.26692	-1.52328	-1.0799	1.69455	NO	No TM	o
Sscle01g001750	0.741083	1.51136	-0.413743	0.489265	NO	No TM	o
Sscle01g001760	0.255525	0.190553	0.0809058	-0.383383	NO	No TM	o
Sscle01g001770	-0.857425	-0.705372	-1.17288	-1.19967	NO	No TM	o
Sscle01g001780	-0.0664095	0.114099	-0.892749	-1.04241	NO	No TM	o
Sscle01g001790	1.28508	0.425412	0.860643	-0.203058	NO	No TM	o
Sscle01g001800	0.0345962	-0.40117	-1.75498	-1.66608	NO	No TM	o
Sscle01g001810	1.13731	1.30496	0.350211	0.518489	NO	No TM	o
Sscle01g001820	0.567609	-0.120302	0.903441	-0.127441	NO	No TM	o
Sscle01g001830	-3.68013	-5.0025	2.70606	2.5348	NO	No TM	o
Sscle01g001840	-0.307779	-0.87326	0.82544	0.346193	NO	TM	o166-188i215-237o247-266i273-295o333-352i365-387o409-431i451-473o477-499i541-563o
Sscle01g001850	-1.42942	-1.26801	-0.197823	0.285685	NO	No TM	o
Sscle01g001860	-3.86995	-3.34096	-0.975855	-0.429962	YES	No TM	o
Sscle01g001870	-1.77816	-0.93767	-1.45624	-1.00687	NO	No TM	o
Sscle01g001880	0.521577	-0.752802	-0.718227	-0.876659	NO	No TM	o
Sscle01g001890	-3.36439	-3.90918	-3.71004	-4.17941	YES	No TM	o
Sscle01g001900	-2.33852	-2.16399	-2.655	-2.45067	NO	No TM	o
Sscle01g001910	0.155556	0.198493	-0.772099	-0.428956	NO	No TM	i
Sscle01g001920	-3.22198	-1.53624	-0.134613	0.768544	NO	No TM	o
Sscle01g001930	-0.746953	-1.07672	-0.410882	0.401991	NO	No TM	o
Sscle01g001940	-3.15636	-2.73881	-2.63729	-3.01366	NO	No TM	o
Sscle01g001950	-2.19087	-1.96686	-1.5577	-2.98489	NO	TM	i135-157o
Sscle01g001960	-1.60934	-1.70269	-1.21761	-0.671251	NO	No TM	o
Sscle01g001970	1.43102	-0.490089	1.83895	-0.512844	NO	TM	i7-29o
Sscle01g001980	1.04385	1.16006	0.432724	0.769305	NO	No TM	o
Sscle01g001990	-0.12071	-0.70643	-0.42907	-1.25937	NO	TM	o854-876i
Sscle01g002000	-0.424137	0.209861	-1.50216	-1.36019	NO	No TM	o
Sscle01g002010	-1.12636	-1.12167	-0.242208	0.915629	NO	No TM	o
Sscle01g002020	-2.17584	-0.242075	3.53817	5.3918	NO	No TM	o
Sscle01g002030	-1.63208	-1.30739	-0.495856	3.20554	YES	TM	i2-24o
Sscle01g002040	-0.476959	0.1946	-0.42225	-0.608945	NO	No TM	o
Sscle01g002050	-0.722503	-0.203974	-0.0520627	-1.09547	NO	No TM	o
Sscle01g002060	-0.718755	-0.660692	-1.64303	-0.660737	YES	No TM	o
Sscle01g002070	0.610815	1.48126	0.0394847	1.36716	NO	No TM	o
Sscle01g002080	0.576298	0.76867	-0.209807	-0.52007	NO	No TM	o
Sscle01g002090	0.0386834	-0.448583	-0.051174	-0.595972	NO	No TM	o
Sscle01g002100	0.418181	0.662623	-0.346756	0.22212	NO	No TM	o
Sscle01g002110	-4.22078	-3.72658	2.82801	2.29534	YES	No TM	o
Sscle01g002120	-1.98347	-2.08524	-0.245071	-0.376606	NO	No TM	o
Sscle01g002130	-1.66866	-1.71403	-0.902734	-1.07735	NO	No TM	o
Sscle01g002140	-1.60405	-1.53138	-1.01877	-1.14402	NO	No TM	o
Sscle01g002150	-0.733113	-0.593728	-2.44288	-2.29135	NO	No TM	o
Sscle01g002160	-0.666589	-0.300964	-0.312598	0.0178755	NO	No TM	o
Sscle01g002170	-1.11811	-1.04303	-1.70362	-1.72251	NO	No TM	o
Sscle01g002180	-2.31158	-2.17709	-2.0924	-0.395703	NO	TM	o4-26i33-52o
Sscle01g002190	NA	NA	NA	NA	NO	No TM	o
Sscle01g002200	0.0463478	-0.818429	-0.821784	-0.15995	NO	No TM	o
Sscle01g002210	0.833344	0.977055	0.14454	0.10574	NO	No TM	o
Sscle01g002220	-0.870897	-0.048807	-1.59713	-0.607105	NO	No TM	o
Sscle01g002230	0.871506	0.430608	1.143	0.779228	NO	TM	i248-267o282-304i343-365o369-391i398-417o427-449i462-484o499-521i528-550o554-576i
Sscle01g002240	-3.96991	-2.87215	-1.42424	-0.741039	NO	No TM	o
Sscle01g002250	-1.66355	-2.05315	-1.6767	-1.81117	NO	No TM	o
Sscle01g002260	1.43749	1.38442	0.576395	-0.555799	NO	No TM	o
Sscle01g002270	0.216486	0.482889	-0.0815104	0.459214	NO	No TM	o
Sscle01g002280	2.4578	1.12011	2.34716	1.2445	YES	No TM	o
Sscle01g002290	0.599493	0.585713	2.58365	3.4042	NO	No TM	o
Sscle01g002300	0.630068	0.758384	0.0907745	0.0467011	NO	No TM	o
Sscle01g002310	-0.0501281	0.130859	0.186094	0.527779	NO	TM	o366-388i401-423o866-888i938-957o972-989i1009-1028o1038-1057i
Sscle01g002320	0.383122	0.764877	0.346204	1.08049	NO	No TM	o
Sscle01g002330	1.85335	2.16776	1.34518	0.776928	NO	No TM	o
Sscle01g002340	2.05453	2.33148	0.625712	0.293741	NO	No TM	o
Sscle01g002350	-1.73528	-1.35309	-0.635682	-0.15907	NO	No TM	o
Sscle01g002360	-1.60461	2.42971	-1.80184	-0.20946	NO	TM	i118-140o155-177i184-206o210-232i244-266o271-293i345-367o382-404i430-449o454-476i489-511o521-543i
Sscle01g002370	-0.82915	-0.40726	-1.20063	-1.1596	NO	No TM	o
Sscle01g002380	0.504747	0.8724	-0.0380678	0.243526	NO	No TM	o
Sscle01g002390	0.333686	0.516994	-0.251972	0.24426	NO	No TM	i
Sscle01g002400	0.35924	0.362715	0.00587934	-0.25283	NO	No TM	o
Sscle01g002410	0.616801	0.392712	0.835079	1.33755	NO	No TM	o
Sscle01g002420	NA	0.635747	0.98159	1.96022	NO	No TM	i
Sscle01g002430	0.84819	1.36577	-0.312217	0.158961	NO	No TM	o
Sscle01g002440	1.21656	1.53126	-1.18792	-1.05424	NO	No TM	o
Sscle01g002450	-1.20397	-0.997998	-1.07257	-1.15948	NO	No TM	o
Sscle01g002460	-1.40817	-1.23651	-3.28277	-2.99202	NO	No TM	o
Sscle01g002470	-2.65972	-2.17411	-1.47929	-3.08463	NO	No TM	o
Sscle01g002480	-1.64559	-1.88819	-2.07619	-3.31697	NO	No TM	o
Sscle01g002490	0.349876	0.561487	-0.041522	0.0126635	NO	No TM	o
Sscle01g002500	-0.442553	0.0904209	-0.646946	-0.10384	NO	TM	o32-54i
Sscle01g002510	-2.8101	-3.63364	-5.15422	-5.04177	YES	No TM	o
Sscle01g002520	-2.39713	-1.9422	-2.30289	-1.43907	NO	TM	o559-581i
Sscle01g002530	0.214457	-1.0019	-0.136233	0.00175709	NO	No TM	o
Sscle01g002540	0.488571	0.244232	0.966241	0.355395	NO	No TM	o
Sscle01g002550	-0.123091	0.27819	0.198433	-0.876659	NO	No TM	o
Sscle01g002560	0.401524	1.25514	0.17737	0.81187	NO	No TM	o
Sscle01g002570	-1.32753	-0.172252	0.935332	3.21823	NO	No TM	o
Sscle01g002580	-3.03967	-2.03153	-2.53346	-2.1397	NO	No TM	o
Sscle01g002590	1.47206	-0.156425	2.07106	-0.404023	NO	TM	i174-196o
Sscle01g002600	0.849621	-0.140999	0.553189	0.0288248	NO	No TM	o
Sscle01g002610	1.25202	1.06624	0.83177	0.753092	NO	No TM	o
Sscle01g002620	0.16029	-0.0455793	0.0536286	-0.129903	NO	No TM	o
Sscle01g002630	0.312311	0.559808	-0.718301	-0.23344	NO	No TM	o
Sscle01g002640	-0.714775	-1.89162	-1.59366	-1.48918	NO	TM	o10-32i
Sscle01g002650	0.964531	0.731732	0.486885	-0.0799784	NO	No TM	o
Sscle01g002660	-4.43389	-4.20175	-3.23715	-5.14728	NO	No TM	o
Sscle01g002670	-2.11545	-1.78442	-0.908387	-1.29259	NO	No TM	o
Sscle01g002680	NA	NA	NA	NA	NO	TM	o5-27i
Sscle01g002690	0.98341	0.618157	1.34112	0.558244	NO	No TM	o
Sscle01g002700	2.48885	2.24725	0.208988	0.662234	NO	No TM	o
Sscle01g002710	-0.349114	0.579578	-1.30806	-0.16454	NO	No TM	o
Sscle01g002720	0.504477	0.745178	0.139176	0.236899	NO	No TM	o
Sscle01g002730	0.258387	0.00695463	0.257715	-0.0283167	NO	No TM	o
Sscle01g002740	0.744761	0.624614	-0.0860888	-0.344722	NO	No TM	o
Sscle01g002750	-0.204769	-0.243308	-0.293878	0.682981	NO	No TM	o
Sscle01g002760	0.28695	-1.22071	3.32635	2.02174	NO	No TM	o
Sscle01g002770	-2.34284	-1.99857	-1.92741	-2.25122	NO	No TM	o
Sscle01g002780	-3.70727	-1.6793	-3.74685	-2.42936	NO	No TM	o
Sscle01g002790	-0.509446	-0.761999	-2.15183	-1.08115	NO	No TM	o
Sscle01g002800	-0.815871	-1.22445	-0.434476	-0.909178	NO	No TM	o
Sscle01g002810	0.309944	0.578502	-0.317217	-0.279611	NO	No TM	o
Sscle01g002820	0.406563	0.299163	0.208205	0.505862	NO	TM	i61-83o
Sscle01g002830	-0.353895	-0.751548	-0.369549	-1.03358	YES	No TM	o
Sscle01g002840	-0.74608	-0.0720291	-1.07814	-0.203193	NO	No TM	o
Sscle01g002850	1.42575	1.58336	0.66332	0.603469	NO	No TM	o
Sscle01g002860	-0.725234	-0.394617	-1.00446	-0.537121	NO	No TM	o
Sscle01g002870	0.149406	-0.43339	0.258802	-0.353449	NO	No TM	o
Sscle01g002880	0.924725	-0.223673	5.7438	5.04673	YES	No TM	o
Sscle01g002890	-2.06841	-1.66698	-1.62771	-1.89105	NO	TM	i182-204o284-306i
Sscle01g002900	0.169329	-0.752802	-0.718227	-0.876659	NO	No TM	o
Sscle01g002910	0.378542	-0.024336	-0.299114	-0.421638	NO	No TM	o
Sscle01g002920	0.148664	0.785207	-0.517609	0.0348011	NO	No TM	o
Sscle01g002930	0.776477	0.771606	0.150195	-0.0561579	NO	No TM	o
Sscle01g002940	-1.12029	-1.13474	-0.51822	-0.00638896	NO	No TM	o
Sscle01g002950	-1.40692	-1.43696	-1.07955	-1.27952	NO	No TM	o
Sscle01g002960	1.34489	0.766336	4.74971	0.47789	NO	No TM	o
Sscle01g002970	NA	NA	NA	NA	NO	No TM	o
Sscle01g002980	-1.04654	-1.71798	-0.575314	-0.593736	NO	No TM	o
Sscle01g002990	-6.42936	-5.58839	-3.12855	-3.32121	NO	No TM	o
Sscle01g003000	-0.360292	-1.4238	-0.541519	-1.64357	YES	No TM	o
Sscle01g003010	1.47513	-0.515587	1.44394	0.0574615	NO	No TM	o
Sscle01g003020	1.24264	1.02025	0.264555	0.682468	NO	TM	o401-423i
Sscle01g003030	-0.295304	-0.55151	-1.0886	-0.650582	NO	TM	i57-79o89-106i113-135o
Sscle01g003040	-0.0982708	0.156031	-1.17838	-2.11145	NO	No TM	o
Sscle01g003050	1.12971	1.3815	-0.167231	-0.840236	NO	No TM	o
Sscle01g003060	-0.319229	-0.0653123	-2.49495	-3.01849	NO	No TM	o
Sscle01g003070	-2.17849	-2.91934	-1.96815	-2.17952	NO	No TM	o
Sscle01g003080	-0.806868	-0.628743	-0.83293	-0.837632	NO	No TM	o
Sscle01g003090	1.84062	2.30552	3.13293	4.58056	NO	No TM	o
Sscle01g003100	-0.627611	-1.08907	-0.463102	-0.797235	NO	TM	o69-91i112-134o159-181i220-242o257-279i
Sscle01g003110	4.72225	3.32021	10.4462	7.16783	NO	No TM	o
Sscle01g003120	-0.341442	-0.846596	0.024374	-2.14952	NO	No TM	o
Sscle01g003130	0.02308	0.400983	-1.07731	-0.537057	NO	No TM	o
Sscle01g003140	0.795943	0.541883	0.657232	0.440649	NO	No TM	o
Sscle01g003150	-0.927257	-0.777054	-0.698928	-0.552976	NO	No TM	o
Sscle01g003160	0.497889	0.710504	0.0619226	0.907737	NO	No TM	o
Sscle01g003170	1.02666	0.412714	0.37261	-0.435593	NO	No TM	o
Sscle01g003180	0.90874	-0.383116	1.4062	0.206858	NO	TM	i79-101o153-175i188-207o217-239i323-345o355-374i423-445o455-477i489-511o526-548i560-582o592-611i
Sscle01g003190	-0.819491	-1.02068	-0.769657	-1.05764	NO	No TM	o
Sscle01g003200	-0.684737	-1.23476	-0.342865	-1.11225	NO	No TM	o
Sscle01g003210	-2.75278	-2.57054	-2.61074	-2.06549	NO	TM	i2-24o65-84i
Sscle01g003220	-1.29956	-0.945424	-1.53185	-0.954028	YES	TM	o4-23i135-157o172-194i206-228o318-340i347-369o
Sscle01g003230	0.434117	0.574995	-0.0984519	0.250659	NO	No TM	o
Sscle01g003240	-0.853695	-0.825826	-0.865759	-1.09987	NO	No TM	o
Sscle01g003250	-1.55054	-1.25353	-1.78173	-1.61696	NO	No TM	o
Sscle01g003260	-1.0852	-0.880919	-1.36906	-1.15839	NO	No TM	o
Sscle01g003270	-0.496488	-0.437711	-0.545828	-0.236675	NO	No TM	o
Sscle01g003280	0.590622	0.708405	0.456171	0.540829	NO	No TM	o
Sscle01g003290	0.824469	0.460156	0.717394	0.481748	NO	No TM	o
Sscle01g003300	1.54243	0.556472	2.52768	0.96061	NO	TM	i120-139o154-176i189-206o226-245i265-287o302-321i359-381o407-429i460-482o487-509i570-592o617-639i
Sscle01g003310	0.18955	-0.10725	-0.302791	0.280784	NO	No TM	o
Sscle01g003320	-1.91014	-1.14886	0.436927	3.10688	NO	No TM	o
Sscle01g003330	0.0802716	-0.522586	0.172556	0.336523	YES	No TM	o
Sscle01g003340	-0.728033	-0.684977	-0.68028	-0.884017	NO	No TM	o
Sscle01g003350	-0.543598	-0.151216	-0.59209	0.0817982	NO	No TM	o
Sscle01g003360	-0.266607	1.3629	-0.708026	0.655665	NO	No TM	o
Sscle01g003370	2.10913	1.41838	1.79227	0.91193	YES	No TM	o
Sscle01g003380	0.79099	0.0600323	0.482649	-0.334604	NO	No TM	o
Sscle01g003390	-0.20236	-0.0659505	-0.118771	0.317432	NO	No TM	o
Sscle01g003400	0.54611	0.592537	0.682276	1.14115	YES	TM	o5-27i176-198o
Sscle01g003410	0.552464	0.638613	0.234818	0.0468285	NO	No TM	o
Sscle01g003420	-2.01172	-2.02201	-1.55928	-0.514303	NO	TM	i37-59o
Sscle01g003430	0.706341	1.07043	0.0911465	-0.116189	NO	TM	o38-57i127-149o
Sscle01g003440	-1.35702	-0.90781	1.07677	2.53678	NO	TM	o529-546i559-581o634-656i698-720o740-759i772-794o
Sscle01g003450	0.22176	0.680592	-0.0320143	0.720312	NO	TM	i21-43o
Sscle01g003460	-4.00645	-3.55007	-3.37638	-4.09691	NO	No TM	o
Sscle01g003470	-0.0556195	-0.328751	0.158109	0.457696	NO	No TM	o
Sscle01g003480	-0.858795	-1.99746	-2.50838	-2.89576	NO	No TM	o
Sscle01g003490	1.7768	1.95766	-1.18118	0.0794827	NO	No TM	o
Sscle01g003500	3.22656	3.46285	0.545504	1.40631	NO	No TM	o
Sscle01g003510	-3.35856	-3.45507	-1.94301	-3.4035	NO	No TM	o
Sscle01g003520	-1.11687	-1.23908	-1.00942	-0.97018	NO	No TM	o
Sscle01g003530	-0.376751	-0.198307	-0.782313	-0.619265	NO	No TM	o
Sscle01g003540	0.74483	1.00201	-0.238719	0.0137354	NO	No TM	o
Sscle01g003550	0.475032	0.612817	0.366897	-0.0592813	NO	No TM	o
Sscle01g003560	0.416142	0.520201	-0.219151	-0.416265	NO	No TM	o
Sscle01g003570	2.00993	2.33547	0.624903	0.361903	NO	No TM	o
Sscle01g003580	-0.979698	-0.974996	-1.35449	-0.653367	NO	No TM	o
Sscle01g003590	0.673673	0.121677	0.656051	0.551365	NO	No TM	o
Sscle01g003600	-0.817781	-0.643936	-0.47079	-0.230591	NO	No TM	o
Sscle01g003610	-2.7413	-1.76978	-3.04753	-3.46562	NO	No TM	o
Sscle01g003620	2.07656	2.42678	0.816298	0.573877	NO	No TM	o
Sscle01g003630	0.523288	0.808578	-0.352145	0.386054	NO	No TM	o
Sscle01g003640	0.855144	0.64411	0.506479	0.805028	NO	No TM	o
Sscle01g003650	0.244321	0.583388	-0.431917	0.139669	NO	No TM	o
Sscle01g003660	-2.57788	-2.00068	-2.32037	-2.4059	NO	No TM	o
Sscle01g003670	1.75723	1.51629	0.344411	-0.303303	NO	No TM	o
Sscle01g003680	-0.988053	-0.818429	-0.821784	-0.945649	NO	No TM	o
Sscle01g003690	-0.361081	0.121709	-1.18886	-0.657047	NO	No TM	o
Sscle01g003700	0.794213	1.89202	-2.62904	-1.01349	NO	No TM	o
Sscle01g003710	0.61576	1.6007	-0.718227	-0.0507495	NO	TM	i29-51o66-88i
Sscle01g003720	-0.855394	-1.65072	0.0101996	-0.213802	NO	No TM	o
Sscle01g003730	-1.36242	-1.18113	-1.04735	-0.200508	NO	No TM	o
Sscle01g003740	-1.10352	-0.00910059	-0.164179	1.00036	NO	No TM	o
Sscle01g003750	-3.90617	-3.6436	-2.73557	-2.5208	NO	No TM	o
Sscle01g003760	NA	NA	NA	NA	NO	No TM	o
Sscle01g003770	-1.39236	-0.487672	-1.19781	-1.28166	NO	No TM	o
Sscle01g003780	0.210564	-0.0576306	0.123756	-0.0022456	NO	No TM	o
Sscle01g003790	-0.603196	-0.911474	-0.645213	-0.515771	NO	No TM	o
Sscle01g003800	0.71956	1.18615	0.101879	0.416291	NO	No TM	o
Sscle01g003810	-1.16249	-0.902548	0.558557	0.812977	NO	No TM	o
Sscle01g003820	-0.498877	-0.294241	0.00177722	0.277864	NO	No TM	o
Sscle01g003830	0.540243	0.494033	0.0771968	0.612328	NO	No TM	o
Sscle01g003840	-0.840052	-0.551402	-0.673584	0.0336093	NO	No TM	o
Sscle01g003850	0.101443	-0.672945	3.74985	7.05906	YES	No TM	o
Sscle01g003860	-2.62136	-3.71473	-2.77589	-3.71921	NO	No TM	o
Sscle01g003870	-0.667283	-1.10913	-0.783015	-0.713212	NO	No TM	o
Sscle01g003880	0.537269	1.13832	-0.426643	0.272123	NO	No TM	o
Sscle01g003890	NA	NA	NA	NA	NO	No TM	i
Sscle01g003900	NA	NA	NA	NA	NO	No TM	o
Sscle01g003910	1.75746	0.726011	1.71636	0.545605	NO	No TM	o
Sscle01g003920	0.994869	1.0359	0.33983	0.262728	NO	No TM	o
Sscle01g003930	0.191278	0.0726652	-0.247001	-0.423899	NO	No TM	o
Sscle01g003940	-0.822034	-1.53371	1.80152	0.860756	NO	No TM	o
Sscle01g003950	-1.9703	-0.965939	-2.15126	-0.970445	NO	No TM	o
Sscle01g003960	0.509054	0.858406	0.225793	0.331246	NO	No TM	o
Sscle01g003970	NA	NA	NA	NA	NO	No TM	o
Sscle01g003980	0.483855	1.17715	0.493318	-0.322594	NO	No TM	o
Sscle01g003990	1.65723	2.13348	1.92423	1.53047	NO	TM	i7-29o
Sscle01g004000	-1.17608	-1.55716	-0.670125	-2.05778	NO	TM	i64-86o96-118i131-148o158-177i190-212o222-244i289-311o331-353i374-392o402-424i431-453o468-490i
Sscle01g004010	1.45681	0.190595	0.892482	-1.47815	YES	TM	i13-32o
Sscle01g004020	5.21607	3.51164	4.1664	2.01194	NO	TM	i12-34o
Sscle01g004030	-6.01312	-5.88282	-5.07183	-6.46426	NO	No TM	o
Sscle01g004040	-1.54528	-2.74623	0.28716	-2.03615	NO	TM	o544-566i579-601o621-643i655-674o684-706i753-775o790-812i1216-1238o1248-1270i1291-1313o1333-1355i1362-1381o1391-1413i1483-1505o
Sscle01g004050	NA	NA	NA	NA	NO	No TM	o
Sscle01g004060	-0.047988	0.706652	-0.34047	-0.0740843	NO	No TM	o
Sscle01g004070	0.568394	-0.623855	2.63796	-0.660177	YES	No TM	o
Sscle01g004080	0.268245	0.42334	-0.18341	0.0520568	NO	TM	i115-134o154-176i
Sscle01g004090	0.169985	0.542816	-0.118038	0.264192	NO	No TM	o
Sscle01g004100	-0.382032	-0.349755	-0.629399	-0.904277	NO	No TM	o
Sscle01g004110	-0.973558	-0.73928	-0.879827	-0.187333	NO	TM	o30-52i96-115o
Sscle01g004120	0.698321	0.658485	0.990555	NA	NO	No TM	o
Sscle01g004130	1.00642	0.636641	1.45298	NA	NO	No TM	o
Sscle01g004140	NA	NA	NA	NA	NO	No TM	o
Sscle01g004150	-1.12617	-0.929366	-0.991288	-1.08534	NO	No TM	o
Sscle01g004160	1.79069	1.7995	2.32655	2.80333	NO	No TM	o
Sscle01g004170	-0.779742	-0.45411	-0.761852	-3.00727	NO	TM	i87-109o172-194i
Sscle01g004180	-1.24835	-0.85526	-1.53699	-1.56095	NO	TM	o197-219i
Sscle01g004190	-0.403403	0.320181	1.18818	1.05396	NO	No TM	o
Sscle01g004200	0.17497	1.02312	1.9107	1.98997	YES	No TM	o
Sscle01g004210	-1.44995	-0.903987	-1.07821	-0.792797	NO	TM	i81-100o115-137i189-208o212-231i252-274o289-307i319-341o397-419i449-471o475-497i561-583o628-650i671-693o713-735i
Sscle01g004220	-0.621876	-0.144509	1.83562	3.47076	YES	No TM	o
Sscle01g004230	2.22877	1.50304	0.758312	2.29004	NO	No TM	o
Sscle01g004240	-1.23427	-2.6548	-0.593606	-2.78024	NO	No TM	o
Sscle01g004250	0.119759	0.126399	-0.461057	-0.42316	NO	No TM	o
Sscle01g004260	0.595017	0.865634	0.113664	0.614185	NO	No TM	o
Sscle01g004270	-0.650027	-0.92504	-1.01568	-1.56141	YES	No TM	o
Sscle01g004280	NA	NA	NA	NA	NO	No TM	o
Sscle01g004290	-0.706798	-0.588221	-1.49638	-1.66085	NO	No TM	o
Sscle01g004300	0.389066	1.06249	-0.523501	0.396867	NO	No TM	o
Sscle01g004310	-0.801395	-0.896519	-1.66837	-1.61557	NO	No TM	o
Sscle01g004320	-0.775356	-0.64759	-1.25451	-0.551813	YES	No TM	o
Sscle01g004330	0.540002	1.02247	-0.141343	0.714232	NO	No TM	o
Sscle01g004340	-1.83719	-1.43969	-4.05983	-2.89729	NO	No TM	o
Sscle01g004350	-1.5269	-1.59654	-2.72498	-3.13851	NO	No TM	o
Sscle01g004360	-1.80323	-2.32708	-2.21775	-1.6691	NO	No TM	o
Sscle01g004370	-2.72562	-2.10189	-4.14096	-2.97346	NO	No TM	o
Sscle01g004380	-0.173654	-0.678635	-0.414678	-1.20004	NO	No TM	o
Sscle01g004390	-2.30298	-1.67984	-2.17796	-2.02556	NO	No TM	o
Sscle01g004400	0.283986	1.01683	0.642353	-0.674114	YES	No TM	o
Sscle01g004410	1.17505	0.971219	0.536907	0.14658	NO	No TM	o
Sscle01g004420	-0.174205	0.970829	-0.291891	0.926205	NO	No TM	o
Sscle01g004430	-2.29129	-2.97549	-1.67151	-1.92335	NO	TM	i139-161o192-214i267-289o293-310i371-393o408-430i797-819o839-861i915-937o942-964i1025-1047o
Sscle01g004440	-2.2422	-2.13031	-1.49591	-1.56047	NO	No TM	o
Sscle01g004450	-2.31767	-2.15101	-1.34289	-1.2627	NO	No TM	o
Sscle01g004460	-0.780167	-0.847768	-0.195436	-0.750527	NO	TM	i263-280o290-312i317-339o344-366i401-420o424-446i466-488o519-536i
Sscle01g004470	-0.139028	-0.304597	-0.121604	-0.229504	NO	No TM	o
Sscle01g004480	-0.462568	-0.238116	-0.0857932	0.126025	NO	TM	i20-42o
Sscle01g004490	-1.50436	-2.02327	-0.599091	-2.61564	YES	No TM	o
Sscle01g004500	-0.821573	-0.477659	-0.285526	0.0734625	NO	No TM	o
Sscle01g004510	1.69632	0.553176	3.38985	2.06599	NO	TM	o10-32i62-84o111-133i176-198o213-235i
Sscle01g004520	1.75898	2.39449	1.32727	1.38895	NO	No TM	o
Sscle01g004530	0.391363	0.588993	-0.173039	0.166505	NO	No TM	o
Sscle01g004540	0.507382	-0.0852956	0.797216	0.424806	NO	No TM	o
Sscle01g004550	-0.0267473	-0.180197	0.254035	0.462421	NO	No TM	o
Sscle01g004560	-0.62006	-1.0448	-0.888019	-1.0258	NO	No TM	o
Sscle01g004570	-2.22319	-2.03625	-1.86092	-1.26917	NO	No TM	o
Sscle01g004580	0.0308195	0.352131	-0.766039	-0.675349	NO	No TM	o
Sscle01g004590	-0.248845	-0.0993308	-0.495963	0.385246	NO	No TM	o
Sscle01g004600	-0.628459	-0.602149	-1.01272	-0.367765	NO	No TM	o
Sscle01g004610	-0.775227	-0.133409	0.513144	2.50689	NO	No TM	o
Sscle01g004620	-1.57538	-0.905383	-0.715496	-1.46121	YES	No TM	o
Sscle01g004630	-0.407553	-0.0396886	-1.92667	-1.46627	NO	No TM	o
Sscle01g004640	-4.17991	-4.91687	-3.82355	-6.4684	NO	No TM	o
Sscle01g004650	-0.501313	0.0154544	-1.77612	-0.132645	NO	No TM	o
Sscle01g004660	-0.429546	-0.783285	-0.326491	-1.16415	NO	No TM	o
Sscle01g004670	-2.37579	-2.08119	-1.98592	-2.33158	NO	No TM	o
Sscle01g004680	-1.5335	-0.842416	-0.955595	-1.40701	NO	No TM	o
Sscle01g004690	-0.190926	-0.0897119	-0.242181	0.149074	NO	TM	i106-123o133-155i194-216o220-239i
Sscle01g004700	-1.51413	-1.84661	-0.124134	-2.09233	NO	TM	i20-42o77-99i
Sscle01g004710	-2.90818	-2.55028	-0.710763	-1.70153	NO	No TM	o
Sscle01g004720	-0.59874	-0.749577	0.00521623	0.122284	NO	No TM	o
Sscle01g004730	-0.739675	-0.831004	-0.467726	-0.476608	NO	No TM	o
Sscle01g004740	0.4313	0.948016	0.044474	0.165982	NO	No TM	o
Sscle01g004750	NA	NA	NA	0.770852	NO	No TM	o
Sscle01g004760	-0.635127	-0.0211386	-1.45624	-1.73478	NO	No TM	o
Sscle01g004770	-0.545319	-0.506861	-1.09919	-0.792507	NO	No TM	o
Sscle01g004780	-0.459991	-1.26223	-0.34454	-1.05505	NO	TM	o40-59i80-102o117-135i142-164o169-191i717-739o754-776i796-814o818-837i849-871o
Sscle01g004790	-0.406458	-0.586194	-0.643462	-0.443525	NO	TM	i163-185o
Sscle01g004800	-1.63385	-1.98021	-1.13998	-1.41476	NO	No TM	o
Sscle01g004810	0.303639	0.199436	-0.0140608	-0.281742	NO	No TM	o
Sscle01g004820	2.36791	-2.77096	3.28816	1.60253	NO	No TM	o
Sscle01g004830	-0.372723	0.148794	0.240953	1.48155	NO	No TM	o
Sscle01g004840	0.312529	0.286808	0.0895868	0.0139856	NO	No TM	o
Sscle01g004850	0.309084	0.102071	-0.190189	-0.13334	NO	No TM	o
Sscle01g004860	-1.66462	-1.37747	-1.10921	-1.50562	NO	No TM	o
Sscle01g004870	0.585892	0.844341	0.0753292	0.252136	NO	No TM	o
Sscle01g004880	-4.25381	-3.87543	-4.31218	-5.66734	YES	No TM	o
Sscle01g004890	0.277026	-1.22388	0.787303	0.303701	NO	No TM	o
Sscle01g004900	1.82207	0.76226	1.68692	0.00247428	NO	No TM	o
Sscle01g004910	1.57479	1.29809	0.915858	0.878412	NO	No TM	o
Sscle01g004920	-1.00072	-1.09615	-1.14833	-1.58025	NO	No TM	o
Sscle01g004930	1.16012	2.00914	-0.0745893	0.371557	NO	No TM	o
Sscle01g004940	-0.00501936	0.139755	0.0782078	-0.0700041	NO	TM	i7-29o39-56i77-99o114-132i209-231o241-263i
Sscle01g004950	-0.589819	-0.033033	0.0376151	-0.281018	NO	No TM	o
Sscle01g004960	0.0263142	0.184764	0.385418	0.313666	NO	No TM	o
Sscle01g004970	-0.0165551	-0.433294	0.105289	-0.421427	NO	No TM	o
Sscle01g004980	-3.73907	-3.04454	-4.31056	-3.70974	NO	No TM	o
Sscle01g004990	0.290393	0.391647	0.580909	0.647292	NO	No TM	o
Sscle01g005000	2.66828	2.08992	7.76509	5.83447	NO	No TM	o
Sscle01g005010	0.110053	0.681612	1.04259	0.703218	NO	No TM	o
Sscle01g005020	-1.60221	-0.997119	-1.64989	-1.58909	NO	No TM	o
Sscle01g005030	-1.4142	-1.43753	-1.10035	-0.688633	NO	No TM	o
Sscle01g005040	-0.336285	-0.345019	-0.578426	-0.781823	NO	No TM	o
Sscle01g005050	-0.556434	-0.645347	-0.386628	-0.450645	NO	No TM	o
Sscle01g005060	0.169859	0.401086	-0.0326405	0.230581	NO	No TM	o
Sscle01g005070	0.83721	1.27348	0.0432484	0.079652	NO	No TM	o
Sscle01g005080	0.826168	1.30762	0.191079	-0.0106569	NO	No TM	o
Sscle01g005090	1.35086	1.37715	0.904009	1.03936	NO	No TM	o
Sscle01g005100	0.512632	-0.119987	0.523207	-0.234236	NO	No TM	o
Sscle01g005110	-2.43223	-2.79177	-1.75753	-1.76721	NO	No TM	o
Sscle01g005120	-1.48296	-1.39196	-1.84413	-2.18478	NO	TM	o127-149i
Sscle01g005130	-0.970891	-0.816178	-1.54558	-0.932431	NO	No TM	o
Sscle01g005140	-3.17087	-3.00293	-3.22609	-1.99696	NO	TM	o4-26i33-55o
Sscle01g005150	-1.664	-1.65402	-1.1624	-0.561748	NO	No TM	o
Sscle01g005160	-3.2844	-3.06727	-3.15346	-4.11563	NO	No TM	o
Sscle01g005170	-1.22667	-1.66698	-0.45094	-1.42422	NO	No TM	o
Sscle01g005180	0.634768	0.856572	-0.0721105	-0.174006	NO	No TM	o
Sscle01g005190	-0.965986	-2.22363	-0.431508	-0.995357	NO	No TM	o
Sscle01g005200	-2.33454	-2.10792	-2.62974	-2.31775	NO	TM	o15-37i58-80o100-122i449-466o476-495i502-524o
Sscle01g005210	-1.90966	-1.39212	-2.51833	-1.92112	NO	No TM	o
Sscle01g005220	-0.142205	-0.131176	-0.157765	-0.0925027	NO	No TM	o
Sscle01g005230	-0.724447	-1.39795	-0.715777	-1.74295	NO	No TM	o
Sscle01g005240	-0.303217	0.306677	-0.915415	-0.0181546	NO	No TM	o
Sscle01g005250	0.626541	0.78067	-0.0529934	0.0476885	NO	No TM	o
Sscle01g005260	0.806675	0.636641	NA	1.12366	NO	No TM	o
Sscle01g005270	1.69641	2.0765	0.279566	0.155934	NO	No TM	o
Sscle01g005280	0.951645	1.3053	0.251385	0.759017	NO	No TM	o
Sscle01g005290	-0.436708	-0.21903	-0.186172	-0.0834371	NO	No TM	o
Sscle01g005300	0.920216	0.870407	0.762225	0.69174	NO	No TM	o
Sscle01g005310	0.231213	0.203017	0.0977561	0.52014	NO	No TM	o
Sscle01g005320	0.947099	1.36486	0.0799123	0.609965	NO	No TM	o
Sscle01g005330	1.93067	2.20334	1.0302	1.03866	NO	No TM	o
Sscle01g005340	0.833267	1.16848	0.198896	0.649704	NO	No TM	o
Sscle01g005350	-0.731632	-0.708911	-0.123516	0.311024	NO	TM	o109-131i143-165o205-227i240-262o
Sscle01g005360	-1.10226	-0.898182	-0.624539	-0.316259	NO	No TM	o
Sscle01g005370	-1.33536	-0.974222	-2.0975	-2.45166	NO	No TM	o
Sscle01g005380	0.681018	1.17735	-0.0383543	0.239858	NO	No TM	o
Sscle01g005390	0.494336	0.408429	0.219526	0.729276	YES	No TM	o
Sscle01g005400	-1.03122	-0.84774	-0.0912054	0.537159	YES	TM	o220-242i
Sscle01g005410	-0.341483	-0.0921835	0.0961482	0.742536	NO	No TM	o
Sscle01g005420	0.313084	0.711987	-0.215655	-0.172864	NO	No TM	o
Sscle01g005430	0.865734	0.875767	0.482579	0.405911	NO	No TM	o
Sscle01g005440	2.70409	2.15099	2.31511	2.40986	NO	No TM	o
Sscle01g005450	0.418117	1.17983	-0.774561	0.402821	NO	No TM	o
Sscle01g005460	2.02761	2.34072	0.603102	0.567386	NO	No TM	o
Sscle01g005470	-0.00173838	-0.0296398	-0.235292	-0.0992856	NO	No TM	o
Sscle01g005480	1.8143	2.00857	0.795048	0.812988	NO	No TM	o
Sscle01g005490	0.167967	0.490489	0.911061	1.6404	NO	TM	i20-42o84-106i119-138o148-165i178-200o210-232i241-263o273-295i307-329o363-385i392-414o476-498i
Sscle01g005500	-4.15844	-3.71067	-3.47783	-4.13627	NO	No TM	o
Sscle01g005510	1.23838	-0.235668	1.77606	-0.0658824	NO	No TM	o
Sscle01g005520	-0.852774	-0.611965	-0.977744	-0.701606	NO	No TM	o
Sscle01g005530	-3.29731	-2.84583	-4.38715	-4.22421	NO	No TM	o
Sscle01g005540	-2.19233	-2.1306	-2.30339	-2.50992	NO	No TM	o
Sscle01g005550	0.908107	1.08214	-0.0743416	0.0751306	NO	No TM	o
Sscle01g005560	-0.811796	0.167067	1.41116	3.89688	NO	No TM	o
Sscle01g005570	-1.45643	-1.71221	-2.12789	-1.01391	NO	No TM	o
Sscle01g005580	0.055571	0.496653	0.0147064	0.89022	NO	No TM	o
Sscle01g005590	-0.422296	-0.611213	0.443933	1.02572	NO	TM	i7-29o
Sscle01g005600	-0.930789	-0.504488	-1.81721	-0.0184541	NO	No TM	o
Sscle01g005610	-0.287927	-0.774438	-0.265055	-0.549573	NO	No TM	o
Sscle01g005620	-0.914641	-0.0728184	0.191895	0.253987	NO	No TM	o
Sscle01g005630	-1.24191	-1.02412	-1.10993	3.19852	YES	No TM	o
Sscle01g005640	-4.07038	-1.91024	-6.13391	-4.02646	NO	No TM	o
Sscle01g005650	0.14255	-0.10268	0.0418961	0.116152	NO	No TM	o
Sscle01g005660	0.846965	1.17321	-0.358986	-0.573325	NO	No TM	o
Sscle01g005670	-1.30086	-1.82617	-1.32277	-1.94452	NO	No TM	o
Sscle01g005680	-0.132555	0.0376539	5.38844	6.68345	NO	No TM	o
Sscle01g005690	-1.23111	1.36789	-2.74366	-1.30215	NO	No TM	o
Sscle01g005700	0.473375	0.391142	0.719473	1.05492	NO	TM	i53-70o95-117i138-160o188-210i240-259o279-298i593-615o635-657i664-686o721-743i
Sscle01g005710	0.208238	0.787117	-0.625238	-0.496803	NO	No TM	o
Sscle01g005720	0.0928532	0.565619	2.23382	3.71386	YES	No TM	o
Sscle01g005730	-0.282441	-0.20486	-0.16649	-0.0271673	NO	No TM	o
Sscle01g005740	1.19642	1.56764	0.150234	0.63933	NO	No TM	o
Sscle01g005750	1.35606	1.68376	0.316638	0.625909	NO	No TM	o
Sscle01g005760	-1.52304	-1.50457	-0.99524	-1.05132	NO	No TM	o
Sscle01g005770	1.58202	0.545353	1.61806	0.793669	NO	TM	i265-287o
Sscle01g005780	2.32438	2.56703	0.741911	0.201901	NO	No TM	o
Sscle01g005790	2.24703	2.26018	0.906395	1.10791	NO	No TM	o
Sscle01g005800	-1.61854	-2.31786	0.336138	-0.220981	NO	TM	o15-37i57-79o99-116i123-142o152-174i
Sscle01g005810	0.0266063	-0.0359764	0.364603	-0.0694518	NO	No TM	o
Sscle01g005820	1.05926	0.918947	0.761247	0.805382	NO	No TM	o
Sscle01g005830	0.667588	1.3629	-0.0650555	0.330099	NO	No TM	o
Sscle01g005840	0.119819	0.374374	-0.327411	0.403269	NO	No TM	o
Sscle01g005850	2.29129	1.97868	1.8497	1.09181	NO	TM	i2-24o39-58i132-154o197-219i
Sscle01g005860	-2.01359	-1.29443	3.18122	4.87886	NO	No TM	o
Sscle01g005870	2.58103	2.72003	4.76505	4.94174	YES	No TM	o
Sscle01g005880	-2.05316	-1.91185	-1.94947	-2.00611	YES	No TM	o
Sscle01g005890	0.658137	0.317251	1.39046	1.58643	NO	No TM	o
Sscle01g005900	-0.849713	-0.427509	-1.06314	-1.02038	NO	No TM	o
Sscle01g005910	-1.27302	-1.17666	0.732487	1.64649	NO	No TM	o
Sscle01g005920	NA	NA	NA	NA	NO	No TM	o
Sscle01g005930	-0.0306444	-0.269264	0.305811	0.443452	NO	TM	i60-82o87-109i137-159o164-186i193-215o235-257i270-292o312-331i351-373o383-405i418-440o
Sscle01g005940	-2.36348	-1.94446	-1.6124	-0.43299	NO	TM	i43-65o96-118i127-146o151-173i186-208o223-245i306-328o338-360i367-389o404-426i439-461o471-488i
Sscle01g005950	NA	NA	NA	1.00788	NO	No TM	o
Sscle01g005960	0.873645	1.05748	0.880081	1.6862	NO	No TM	o
Sscle01g005970	0.982179	0.803239	1.30974	0.902794	NO	No TM	o
Sscle01g005980	NA	NA	NA	NA	NO	No TM	o
Sscle01g005990	-3.23768	-2.77906	-3.46915	-3.55766	NO	No TM	o
Sscle01g006000	-1.84572	-1.99043	-1.04315	-0.965361	NO	No TM	o
Sscle01g006010	1.04019	1.69701	0.381723	0.791114	NO	No TM	o
Sscle01g006020	0.5993	2.27071	-1.38509	-0.89303	NO	No TM	o
Sscle01g006030	0.67075	0.470662	0.235827	0.614569	NO	No TM	o
Sscle01g006040	-0.395519	-0.55712	-0.375695	-0.250202	NO	No TM	o
Sscle01g006050	0.198836	0.575906	-0.00935921	0.150257	NO	TM	o561-583i
Sscle01g006060	-0.216825	-0.454754	-0.447318	-0.989003	NO	No TM	o
Sscle01g006070	-4.59122	-2.84732	-3.31713	0.715739	NO	No TM	o
Sscle01g006080	-3.02483	-2.64907	2.08846	2.41047	NO	No TM	o
Sscle01g006090	-0.0420579	-0.0610351	5.17007	5.1377	NO	No TM	o
Sscle01g006100	-2.19607	-2.19699	-1.31825	-1.1974	YES	TM	i5-27o31-50i
Sscle01g006110	0.643141	1.12269	0.738049	1.71498	NO	TM	i12-34o
Sscle01g006120	-1.84647	-1.27699	-2.15843	-1.89184	NO	No TM	o
Sscle01g006130	-1.4603	-1.47816	1.73125	-0.524558	YES	No TM	o
Sscle01g006140	1.42509	1.06258	1.13461	0.902094	NO	No TM	o
Sscle01g006150	-0.830802	-0.292492	-1.69043	-1.28697	NO	No TM	o
Sscle01g006160	-3.81665	-4.05148	-3.20956	-4.10955	NO	No TM	o
Sscle01g006170	-0.392082	-0.464731	-0.297787	-0.214141	NO	TM	o59-81i94-113o117-139i152-169o179-201i
Sscle01g006180	0.158137	0.248015	0.0503475	0.314305	NO	No TM	o
Sscle01g006190	-0.230284	-0.143718	0.0713676	0.18533	NO	No TM	o
Sscle01g006200	-0.458971	-0.0371808	1.36632	2.27061	NO	No TM	o
Sscle01g006210	1.00725	-0.41094	1.83465	0.321268	NO	TM	o248-270i
Sscle01g006220	-0.398288	-0.197908	-0.747899	-0.889372	NO	No TM	o
Sscle01g006230	1.23556	1.69032	0.155956	0.203482	NO	No TM	o
Sscle01g006240	-3.37931	-3.22875	-3.5255	-3.50291	NO	No TM	o
Sscle01g006250	0.0174322	0.0737056	-0.450476	-0.169788	NO	No TM	o
Sscle01g006260	-2.54291	-2.71472	-2.97281	-2.24567	NO	TM	i147-166o192-214i227-246o250-272i284-306o316-335i404-426o441-463i470-492o502-524i537-556o566-588i
Sscle01g006270	-0.0969695	-0.106947	-1.84831	-2.01368	NO	No TM	o
Sscle01g006280	0.338774	0.692885	-1.53289	-1.00739	NO	No TM	o
Sscle01g006290	0.684589	-0.12775	4.8129	2.913	NO	TM	i9-31o
Sscle01g006300	NA	NA	NA	NA	NO	No TM	o
Sscle01g006310	NA	NA	NA	NA	NO	No TM	o
Sscle01g006320	-0.532711	0.719127	-1.35273	-0.463356	NO	No TM	o
Sscle01g006330	-7.06623	-6.89644	-5.13497	-4.14538	YES	No TM	o
Sscle01g006340	-1.44446	-0.246662	-1.48842	-0.464996	NO	No TM	i
Sscle01g006350	-0.460211	-0.638277	0.194111	-0.243269	NO	No TM	o
Sscle01g006360	1.53347	1.07048	3.76307	4.46346	NO	TM	i113-132o
Sscle01g006370	0.716928	NA	NA	NA	YES	No TM	o
Sscle01g006380	0.807806	-0.133361	0.127803	-0.490497	YES	TM	i7-29o114-136i141-163o173-195i215-237o252-274i294-316o331-353i
Sscle01g006390	0.799198	0.825086	-0.178601	0.0300307	NO	No TM	o
Sscle01g006400	1.04638	1.5051	0.226561	0.212799	NO	No TM	o
Sscle01g006410	1.57164	1.41378	-0.128301	0.378295	NO	No TM	o
Sscle01g006420	1.03926	0.791971	0.393842	0.123704	NO	No TM	o
Sscle01g006430	1.24501	1.37694	0.627391	0.802029	NO	No TM	o
Sscle01g006440	1.51366	1.39225	1.40373	1.18274	NO	TM	i7-26o
Sscle01g006450	NA	0.635747	NA	NA	NO	No TM	o
Sscle01g006460	2.76461	1.10444	4.67568	2.47269	NO	No TM	o
Sscle01g006470	0.0322641	-0.630371	1.2936	-0.967048	NO	TM	o46-68i95-114o118-135i140-162o177-199i206-228o248-270i
Sscle01g006480	NA	NA	NA	NA	NO	No TM	o
Sscle01g006490	0.180642	-0.77826	-0.342594	-0.341797	NO	No TM	o
Sscle01g006500	0.0635312	-0.13863	-0.691044	-0.787742	NO	No TM	o
Sscle01g006510	0.166233	-0.141839	1.00284	1.48437	NO	No TM	o
Sscle01g006520	0.912279	-0.374901	2.10767	1.00063	NO	No TM	o
Sscle01g006530	0.472511	0.819246	-0.0689423	0.160759	NO	No TM	o
Sscle01g006540	0.815399	-0.178016	0.964424	0.227763	NO	No TM	o
Sscle01g006550	-0.991875	-0.972757	-0.760147	-0.844699	NO	No TM	o
Sscle01g006560	0.279363	1.30713	-0.594021	-0.359728	NO	No TM	o
Sscle01g006570	0.3276	0.468631	0.25189	0.822404	NO	No TM	o
Sscle01g006580	-0.140371	-0.0541794	-1.35253	-1.51178	NO	TM	i73-90o100-122i143-165o175-197i210-232o242-264i277-299o321-343i355-377o387-406i
Sscle01g006590	0.385114	0.487721	-0.545369	-0.671208	NO	No TM	o
Sscle01g006600	-1.50318	-1.11954	-1.29449	-1.87736	NO	No TM	o
Sscle01g006610	-0.0294892	-0.24967	0.171584	-0.0215448	NO	No TM	o
Sscle01g006620	0.164903	0.244114	0.265169	0.443692	NO	No TM	o
Sscle01g006630	-1.30547	-0.527123	-0.841198	0.0178938	NO	No TM	o
Sscle01g006640	0.394682	1.01055	-0.339799	0.0672272	NO	No TM	o
Sscle01g006650	0.163826	0.142016	-0.13687	-0.420056	NO	No TM	o
Sscle01g006660	-0.747384	-0.773645	-0.806547	-0.875409	NO	No TM	o
Sscle01g006670	1.04691	1.3676	0.573545	1.04982	NO	No TM	o
Sscle01g006680	-0.88609	0.099618	-0.362968	0.709788	YES	No TM	o
Sscle01g006690	-1.08814	-0.251104	-0.440632	0.715057	NO	No TM	o
Sscle01g006700	0.417644	0.662862	-0.057032	0.614879	NO	No TM	o
Sscle01g006710	0.830837	1.47843	-0.0672199	0.180719	NO	No TM	o
Sscle01g006720	-0.135292	-0.154013	-0.436585	-0.406465	NO	No TM	o
Sscle01g006730	0.500879	0.191318	3.28888	4.55786	NO	No TM	o
Sscle01g006740	1.4196	1.25456	1.13231	0.6412	NO	No TM	o
Sscle01g006750	1.17672	0.43293	0.279476	-0.38634	NO	No TM	o
Sscle01g006760	0.119149	-0.254083	-0.45328	-0.698694	NO	No TM	o
Sscle01g006770	0.982169	1.23014	0.101842	0.779857	NO	No TM	o
Sscle01g006780	2.32101	1.38552	0.98159	NA	NO	TM	i116-138o
Sscle01g006790	0.993219	0.178381	-0.389201	0.23621	NO	TM	o99-121i134-156o171-193i244-266o281-300i378-400o413-430i443-465o475-497i504-526o
Sscle01g006800	-1.78431	-2.05492	-4.14631	-1.76395	NO	No TM	o
Sscle01g006810	1.2941	1.70013	0.0620219	0.296683	NO	No TM	o
Sscle01g006820	-0.0931699	-0.196785	-0.0613089	-0.351538	NO	No TM	o
Sscle01g006830	0.143507	0.530199	-0.65166	-0.321745	NO	TM	i31-53o
Sscle01g006840	-0.000544873	0.251862	0.0582747	0.217133	NO	No TM	o
Sscle01g006850	1.16445	0.151595	1.34772	0.276187	NO	No TM	o
Sscle01g006860	-1.42046	-2.18681	-0.817366	-1.52446	NO	No TM	o
Sscle01g006870	-0.828762	-0.98177	0.151518	0.0908384	NO	No TM	o
Sscle01g006880	-1.204	-0.968232	1.86846	3.71932	NO	No TM	o
Sscle01g006890	-1.46341	-1.45098	-1.72661	-1.33117	NO	No TM	o
Sscle01g006900	-0.174812	0.283915	-0.672859	0.124567	NO	No TM	o
Sscle01g006910	1.24571	1.5395	0.15394	0.0262293	NO	No TM	o
Sscle01g006920	0.555968	0.857752	0.283581	1.19488	NO	No TM	o
Sscle01g006930	0.0469706	0.641306	0.12425	1.4816	YES	No TM	o
Sscle01g006940	0.0261962	-0.0948645	-0.0349605	1.12347	NO	TM	i47-69o146-168i
Sscle01g006950	1.87526	2.44143	0.371293	0.521081	NO	No TM	o
Sscle01g006960	NA	NA	NA	NA	NO	No TM	o
Sscle01g006970	-1.33965	-1.11783	-1.09468	0.564298	NO	No TM	o
Sscle01g006980	-1.11587	-0.465597	0.226224	-0.754177	NO	No TM	o
Sscle01g006990	0.641268	0.309996	-0.141987	-0.768018	NO	No TM	o
Sscle01g007000	0.346332	0.300317	0.079043	-0.0190656	NO	No TM	o
Sscle01g007010	-1.64167	-1.99857	-1.92741	-2.25122	NO	No TM	o
Sscle01g007020	NA	NA	NA	NA	NO	No TM	o
Sscle01g007030	-0.306238	-0.152998	0.276812	-0.297546	NO	TM	o114-132i294-316o339-361i381-403o418-440i447-469o
Sscle01g007040	0.755362	1.371	-0.472312	0.0969402	NO	No TM	o
Sscle01g007050	3.00789	0.827834	4.44009	3.05898	YES	No TM	o
Sscle01g007060	0.439895	0.496074	0.589024	0.646476	NO	TM	i91-113o123-145i166-188o
Sscle01g007070	-1.48919	-1.33544	-2.72498	-0.783835	NO	No TM	o
Sscle01g007080	-0.975772	-0.51339	-1.44544	-1.03693	NO	TM	i210-232o242-260i267-284o
Sscle01g007090	-0.173286	-0.6372	-0.027594	-0.663072	NO	TM	o133-152i179-201o239-261i266-288o332-349i456-478o
Sscle01g007100	-1.94815	-2.48142	-1.61658	-1.6334	NO	No TM	o
Sscle01g007110	4.11357	2.37293	2.59288	1.54572	NO	TM	o61-83i104-123o133-152i159-181o220-242i269-291o301-323i330-349o359-381i393-415o425-447i
Sscle01g007120	3.90339	3.04471	4.07906	4.12562	NO	No TM	o
Sscle01g007130	-0.00599689	0.127839	1.58176	3.06765	NO	No TM	o
Sscle01g007140	-1.44751	-1.43594	-0.033159	0.34267	NO	TM	i138-160o170-192i204-226o241-263i270-289o344-366i375-397o407-429i436-458o509-531i
Sscle01g007150	-0.712969	-0.55151	1.19983	1.49599	NO	No TM	o
Sscle01g007160	0.157567	-0.0873211	0.455382	0.206794	NO	No TM	o
Sscle01g007170	1.94572	1.68476	0.0265146	-0.283915	NO	No TM	o
Sscle01g007180	-0.206053	0.285779	-0.314538	-0.0388317	NO	No TM	o
Sscle01g007190	1.61964	0.829175	1.28875	0.423097	NO	No TM	o
Sscle01g007200	-0.791207	-0.184985	-0.384158	0.544028	NO	No TM	o
Sscle01g007210	-0.867035	-1.31237	-0.384051	-0.543853	NO	TM	o321-343i350-369o468-490i552-571o581-603i616-638o648-670i682-704o747-769i965-987o997-1019i1032-1054o1069-1091i1098-1120o
Sscle01g007220	-0.459784	-0.351937	-0.228609	0.074842	NO	No TM	o
Sscle01g007230	-1.57298	-0.758362	0.0997486	0.252373	NO	No TM	o
Sscle01g007240	-1.78812	-1.74498	-1.53992	-1.33571	NO	No TM	o
Sscle01g007250	1.17093	1.2542	0.669204	0.411127	NO	No TM	o
Sscle01g007260	0.811485	1.20398	0.452183	1.09771	NO	No TM	o
Sscle01g007270	0.655447	0.744759	0.321408	0.35163	NO	No TM	o
Sscle01g007280	-2.2909	-2.73857	-2.32567	-2.0216	NO	No TM	o
Sscle01g007290	0.810053	0.521763	0.675745	0.438564	NO	No TM	o
Sscle01g007300	1.82539	1.52685	-1.8169	-2.00985	NO	TM	o51-68i
Sscle01g007310	0.87244	0.343478	0.398207	0.46503	NO	TM	o36-58i78-97o112-134i139-161o165-187i200-218o282-304i
Sscle01g007320	-0.804928	-0.33938	-0.18768	0.217139	NO	No TM	o
Sscle01g007330	0.0449824	0.121769	-0.425074	0.0114045	NO	No TM	o
Sscle01g007340	0.0965077	0.307156	-3.33547	-3.28327	NO	TM	o10-32i53-75o90-112i153-175o185-207i214-236o295-317i
Sscle01g007350	1.44392	1.79111	-2.39051	-2.24175	YES	TM	o545-567i
Sscle01g007360	-0.505345	-0.399075	-0.872561	-1.02127	NO	No TM	o
Sscle01g007370	-0.26372	-0.108427	-0.430695	-0.242741	NO	No TM	o
Sscle01g007380	1.60835	1.31214	0.741849	1.15451	NO	No TM	o
Sscle01g007390	-0.0933108	-0.188235	0.0561935	0.251808	NO	No TM	o
Sscle01g007400	-4.18676	-3.41085	-2.52693	-2.61915	NO	No TM	o
Sscle01g007410	-0.472367	-0.818824	-0.264904	-0.257578	NO	No TM	o
Sscle01g007420	-0.94773	-0.839483	-1.46919	-1.34198	NO	TM	i7-25o
Sscle01g007430	0.414556	0.359187	-0.107098	-0.0402538	NO	No TM	o
Sscle01g007440	2.13067	1.93877	0.954609	1.04285	NO	No TM	o
Sscle01g007450	-3.8816	-3.92746	1.5434	1.37895	NO	TM	o57-79i86-108o137-159i166-183o193-215i228-250o260-282i
Sscle01g007460	-2.45499	-2.0014	-0.954516	-0.918552	NO	No TM	o
Sscle01g007470	0.934927	0.971348	0.145626	0.575441	NO	No TM	o
Sscle01g007480	1.07214	1.21932	0.538769	0.576683	NO	No TM	o
Sscle01g007490	0.766444	0.961598	-0.219031	0.145994	NO	No TM	o
Sscle01g007500	-1.00264	-0.0818581	-3.07347	-1.8368	NO	No TM	o
Sscle01g007510	1.14712	1.30142	1.06886	0.668752	NO	No TM	o
Sscle01g007520	0.254512	0.454648	-0.202013	0.214095	NO	No TM	o
Sscle01g007530	0.610244	1.50555	0.41131	1.84667	NO	No TM	o
Sscle01g007540	-1.54037	-1.04572	-1.87724	-1.64454	NO	No TM	o
Sscle01g007550	-0.403629	-1.79698	-0.0819932	-0.738505	NO	No TM	o
Sscle01g007560	0.0279145	0.179867	-0.173508	0.0295867	NO	No TM	o
Sscle01g007570	0.160054	0.422716	0.0294718	0.327322	NO	No TM	o
Sscle01g007580	1.16442	1.60415	-0.0201635	-0.163514	NO	No TM	o
Sscle01g007590	1.17769	1.35434	0.491483	0.249215	NO	No TM	o
Sscle01g007600	0.462509	0.604285	-0.0168884	0.00607785	NO	No TM	o
Sscle01g007610	0.6533	0.863733	0.413914	0.454284	NO	No TM	o
Sscle01g007620	0.766904	1.2008	0.440898	0.956414	NO	No TM	o
Sscle01g007630	0.905806	0.441764	0.799891	0.781125	NO	No TM	o
Sscle01g007640	-0.612939	-1.56264	0.158508	-1.03691	YES	TM	o5-27i
Sscle01g007650	-0.511773	-0.386342	-0.472771	-0.400382	NO	No TM	o
Sscle01g007660	-0.918852	-0.944705	-0.532847	-1.40759	NO	No TM	o
Sscle01g007670	-0.00552193	-0.075874	-0.20913	-1.0304	YES	No TM	o
Sscle01g007680	4.62091	4.51257	4.12762	1.26656	NO	No TM	o
Sscle01g007690	-0.243634	0.504111	-0.375742	-0.54602	YES	No TM	o
Sscle01g007700	-0.556161	-0.831359	2.49463	3.44494	NO	No TM	o
Sscle01g007710	-1.3622	-0.429555	1.95697	2.96614	NO	No TM	o
Sscle01g007720	0.918448	0.792462	0.200182	0.0761148	NO	No TM	o
Sscle01g007730	0.755541	0.21432	1.2463	0.520942	NO	No TM	o
Sscle01g007740	-0.323991	-0.0355335	-0.8505	-0.190349	NO	No TM	o
Sscle01g007750	-0.167548	-0.135416	-0.626244	-0.804993	NO	No TM	o
Sscle01g007760	1.74854	2.1543	0.695633	0.659145	NO	No TM	o
Sscle01g007770	0.756202	1.34966	0.364393	-1.32676	NO	No TM	o
Sscle01g007780	-5.73049	-4.64483	-2.50342	-3.32126	YES	No TM	o
Sscle01g007790	-0.143661	-0.0668168	-0.718227	-0.042714	NO	No TM	o
Sscle01g007800	0.0665555	-0.364552	-0.991288	0.457246	NO	No TM	o
Sscle01g007810	0.412591	-0.0508106	5.74322	6.13075	YES	No TM	o
Sscle01g007820	-1.37185	-1.79197	-0.718699	-0.378276	NO	No TM	o
Sscle01g007830	0.796164	0.610794	0.416925	0.459377	YES	TM	i7-24o97-119i140-158o168-190i202-224o228-250i263-280o295-312i
Sscle01g007840	2.30672	2.54704	0.747413	0.310474	NO	No TM	o
Sscle01g007850	1.03122	0.836099	0.910244	0.210724	NO	No TM	o
Sscle01g007860	-2.51981	-1.44853	0.297957	2.12877	NO	No TM	o
Sscle01g007870	1.12386	1.44061	0.337295	0.649793	NO	No TM	o
Sscle01g007880	-1.76509	-1.82927	-1.3863	-1.12924	NO	No TM	o
Sscle01g007890	1.05122	0.905443	1.56491	1.36676	NO	No TM	o
Sscle01g007900	-0.721906	-1.23927	-0.786983	0.290102	NO	No TM	o
Sscle01g007910	-0.478522	-0.432711	-0.522459	0.10108	NO	TM	o137-154i161-183o187-204i
Sscle01g007920	0.347242	-0.178852	0.614655	0.458629	NO	No TM	o
Sscle01g007930	0.135681	0.359836	-0.00765414	0.0183242	NO	No TM	o
Sscle01g007940	0.20156	0.461768	0.463441	1.0283	NO	No TM	o
Sscle01g007950	-1.69834	-1.3893	-1.0361	-1.01063	NO	No TM	o
Sscle01g007960	2.15906	2.46222	0.473289	0.109905	NO	No TM	o
Sscle01g007970	0.0146408	0.69493	-0.194649	0.177654	NO	No TM	o
Sscle01g007980	0.132846	-0.395324	0.208404	-0.256557	NO	No TM	o
Sscle01g007990	1.21368	0.649486	0.514082	0.0811682	NO	No TM	o
Sscle01g008000	1.95126	1.67284	1.30192	1.44841	YES	TM	o205-227i
Sscle01g008010	-1.70603	-1.45205	-2.46843	-1.89682	NO	No TM	o
Sscle01g008020	0.365603	0.748703	-3.60298	-2.81526	NO	No TM	o
Sscle01g008030	-0.12288	-1.00768	0.289762	-0.31643	NO	No TM	o
Sscle01g008040	-1.34354	-2.08641	-0.491548	-2.00112	NO	TM	i62-84o99-121i128-150o154-176i188-210o220-242i295-317o332-351i358-380o385-407i420-442o452-474i
Sscle01g008050	NA	NA	NA	NA	NO	No TM	o
Sscle01g008060	NA	NA	NA	NA	NO	No TM	o
Sscle01g008070	0.924126	1.06225	-0.292376	-0.0514909	NO	No TM	o
Sscle01g008080	NA	NA	NA	NA	NO	No TM	o
Sscle01g008090	-0.587141	-1.0944	2.02527	1.06894	NO	No TM	o
Sscle01g008100	0.220087	0.216589	0.287292	1.36993	NO	TM	o582-604i
Sscle01g008110	-1.41346	-1.63376	-1.9659	-1.79864	NO	No TM	o
Sscle01g008120	-3.07723	-3.28076	0.683952	-0.437195	NO	TM	i163-185o190-212i233-252o272-294i
Sscle01g008130	0.846094	1.38288	-0.380854	-0.0525056	NO	No TM	o
Sscle01g008140	0.392761	-0.164976	0.405603	-0.13071	NO	TM	o561-583i609-631o635-657i781-803o827-849i
Sscle01g008150	-1.85122	-1.25548	-0.0476828	0.554202	NO	No TM	o
Sscle01g008160	0.616992	0.0511447	0.892602	0.589703	NO	No TM	o
Sscle01g008170	-3.07388	-2.8363	-3.26366	-2.56303	NO	No TM	o
Sscle01g008180	-1.2614	-1.39234	-1.73291	-2.95461	NO	No TM	o
Sscle01g008190	0.105957	-0.0415904	0.00822504	-0.215301	NO	TM	i7-29o
Sscle01g008200	0.393512	1.06043	-0.903278	-0.583229	NO	No TM	o
Sscle01g008210	-1.5804	-1.39623	-2.97693	-2.61502	NO	TM	i66-88o108-130i137-154o164-186i193-215o230-249i320-342o357-376i388-410o430-452i465-487o497-514i
Sscle01g008220	-1.57181	-0.997124	-0.8994	-0.229184	NO	TM	i21-43o
Sscle01g008230	-3.13996	-2.7771	-1.64987	-1.07712	NO	No TM	o
Sscle01g008240	NA	NA	NA	NA	NO	No TM	o
Sscle01g008250	-1.34677	-1.12323	-1.0886	-1.31561	NO	No TM	o
Sscle01g008260	-1.53424	-2.42827	-0.702361	-0.706936	NO	No TM	o
Sscle01g008270	-2.63166	-2.9661	-0.983369	-1.27533	NO	No TM	o
Sscle01g008280	-0.679555	-0.308278	-0.354827	0.0804666	NO	No TM	o
Sscle01g008290	-1.34677	-1.12323	-1.0886	-1.31561	NO	No TM	o
Sscle01g008300	-1.34704	-0.922648	-0.995617	-2.15997	NO	No TM	o
Sscle01g008310	0.784023	0.785565	1.51948	0.365853	NO	No TM	o
Sscle01g008320	0.567167	0.555436	0.682526	-0.0584369	NO	No TM	o
Sscle01g008330	-1.66723	-1.18709	-0.943791	-1.46687	NO	No TM	o
Sscle01g008340	-2.59828	-1.8965	-1.94033	-1.98119	NO	No TM	o
Sscle01g008350	-0.709916	-0.295729	-0.623003	-0.585246	NO	No TM	o
Sscle01g008360	-0.165782	-0.182867	-0.30176	-0.17736	NO	No TM	o
Sscle01g008370	-0.400746	0.217131	-0.327812	0.403655	NO	No TM	o
Sscle01g008380	-0.692556	0.0217853	0.716108	1.85902	NO	No TM	o
Sscle01g008390	1.57283	1.75053	2.66539	4.00883	NO	TM	i13-35o
Sscle01g008400	-0.0702307	0.175	-0.315974	-0.858491	NO	No TM	o
Sscle01g008410	0.698321	0.635747	NA	0.743795	NO	No TM	o
Sscle01g008420	-0.247276	0.142218	-1.15188	-0.787201	NO	No TM	o
Sscle01g008430	0.731238	-0.208475	0.23276	-1.31561	YES	No TM	o
Sscle01g008440	-0.817392	-0.801702	1.34174	1.76591	YES	No TM	o
Sscle01g008450	0.305959	0.518958	1.20023	1.1025	YES	No TM	o
Sscle01g008460	-1.17697	-0.737852	7.02337	7.50298	NO	No TM	o
Sscle01g008470	-0.358846	-0.647424	0.107515	0.708142	NO	TM	i52-74o84-106i119-141o161-183i188-210o242-264i284-303o308-330i337-359o379-401i406-428o456-478i
Sscle01g008480	-0.325405	-0.0771254	0.743449	1.26631	NO	No TM	o
Sscle01g008490	-3.43421	-3.02731	-1.19526	0.0532954	NO	No TM	o
Sscle01g008500	-2.65382	-2.46174	-1.07239	0.826661	NO	No TM	o
Sscle01g008510	0.382046	0.58237	0.542992	1.13827	NO	No TM	o
Sscle01g008520	-1.66785	-3.65951	1.53822	4.08341	NO	No TM	o
Sscle01g008530	0.614733	0.303782	-0.315039	-0.229831	YES	No TM	o
Sscle01g008540	NA	NA	NA	0.743795	NO	No TM	o
Sscle01g008550	NA	NA	NA	NA	NO	No TM	o
Sscle01g008560	-1.86282	-1.65624	-0.762907	2.27475	NO	No TM	o
Sscle01g008570	-0.243527	-0.818429	-0.821784	1.14561	NO	No TM	o
Sscle01g008580	-1.97848	-0.965437	-1.20682	0.0583737	NO	No TM	o
Sscle01g008590	-1.81801	-0.788914	-1.497	-1.38625	NO	No TM	o
Sscle01g008600	-3.63765	-2.52617	-1.35089	-0.527041	NO	No TM	o
Sscle01g008610	-0.864268	-1.16807	-0.419839	-0.714685	NO	No TM	o
Sscle01g008620	-1.15846	-1.50801	-0.184038	-0.492254	NO	No TM	o
Sscle01g008630	-0.68279	-0.195526	-0.47042	-0.230641	NO	No TM	o
Sscle01g008640	-1.33733	-1.69419	5.09579	5.55925	YES	No TM	o
Sscle01g008650	-1.11455	-1.20315	-0.263249	-0.223376	YES	TM	i193-215o225-247i
Sscle01g008660	-0.571266	-0.504246	-0.292326	-0.336509	NO	No TM	o
Sscle01g008670	-1.46202	-3.02295	-1.2601	-2.55442	NO	No TM	o
Sscle01g008680	-1.39666	-1.22219	-0.927016	-0.555585	NO	No TM	o
Sscle01g008690	-2.27431	-1.99865	-2.56143	-2.16096	NO	No TM	o
Sscle01g008700	-2.73342	-1.7997	-1.38797	-1.00904	NO	No TM	o
Sscle01g008710	0.591113	0.421482	0.746179	-0.347526	NO	TM	o55-77i90-112o144-166i179-201o230-252i259-281o296-318i
Sscle01g008720	NA	NA	NA	NA	NO	No TM	o
Sscle01g008730	NA	NA	NA	NA	NO	No TM	o
Sscle01g008740	-0.909011	-0.752802	-0.718227	-0.042714	NO	No TM	o
Sscle01g008750	-2.35145	-2.01345	-1.93112	-2.26718	NO	No TM	i
Sscle01g008760	NA	NA	NA	NA	NO	No TM	i
Sscle01g008770	NA	NA	NA	NA	NO	No TM	o
Sscle01g008780	NA	NA	NA	NA	NO	No TM	o
Sscle01g008790	NA	NA	NA	NA	NO	No TM	o
Sscle01g008800	NA	NA	NA	NA	NO	No TM	o
Sscle01g008810	0.627455	-0.181605	2.11053	1.18314	NO	TM	o164-186i471-493o
Sscle01g008820	0.442589	-0.904511	1.40836	0.244291	NO	No TM	o
Sscle01g008830	-1.25115	-2.39282	-1.85076	-2.86766	NO	No TM	o
Sscle01g008840	-0.463063	0.355298	-0.0766139	0.967706	NO	No TM	o
Sscle01g008850	-3.26844	-3.10941	-1.68527	-1.91132	NO	TM	i187-209o219-238i311-333o530-552i559-581o
Sscle01g008860	0.297284	-0.657074	0.242524	0.0516304	NO	No TM	o
Sscle01g008870	-0.0863375	-0.0480537	-0.462434	-0.109036	NO	No TM	o
Sscle01g008880	0.0757909	-0.331119	1.05459	1.15802	NO	No TM	o
Sscle01g008890	0.873991	0.738143	0.461988	0.32156	NO	No TM	o
Sscle01g008900	-2.25486	-1.78448	-0.0279374	0.404412	NO	No TM	o
Sscle01g008910	-0.535766	-0.442813	-0.641828	-0.449026	NO	No TM	o
Sscle01g008920	1.44497	1.26049	1.387	1.19317	NO	TM	i129-151o
Sscle01g008930	-1.69467	-1.02369	-0.873387	-0.908502	YES	No TM	o
Sscle01g008940	-0.382834	-0.824919	0.0765574	-0.78268	YES	No TM	o
Sscle01g008950	-2.50716	-0.551363	-0.986178	-0.162096	YES	No TM	o
Sscle01g008960	-1.45421	-1.19281	-1.64504	-1.61891	NO	TM	o789-811i824-846o
Sscle01g008970	-1.83825	-2.11041	-2.78454	-2.99373	NO	No TM	o
Sscle01g008980	0.071973	0.136726	-0.666321	-0.748542	NO	No TM	o
Sscle01g008990	0.852629	0.248333	1.20628	-0.866115	YES	No TM	o
Sscle01g009000	0.320665	0.130422	0.954755	-0.218048	NO	No TM	o
Sscle01g009010	0.709372	0.841479	0.0482953	-0.271002	NO	No TM	o
Sscle01g009020	-0.669985	-0.645087	-0.856154	-1.14271	NO	No TM	o
Sscle01g009030	-1.71783	-1.58874	-1.60639	-1.76568	NO	No TM	o
Sscle01g009040	0.473009	1.00984	1.51445	2.37542	NO	No TM	o
Sscle01g009050	0.471637	-0.247953	0.776477	0.343823	NO	No TM	o
Sscle01g009060	1.63787	2.01251	0.598022	0.577373	NO	No TM	o
Sscle01g009070	0.644788	0.79671	0.0771857	0.41086	NO	No TM	o
Sscle01g009080	-1.13145	-0.408672	-2.07052	-0.907421	NO	No TM	o
Sscle01g009090	1.71204	2.01868	0.621883	0.261358	NO	No TM	o
Sscle01g009100	1.66437	1.99083	0.584685	0.855573	NO	No TM	o
Sscle01g009110	NA	0.636641	NA	NA	NO	No TM	o
Sscle01g009120	0.0750841	-0.355389	-0.699239	-0.736578	NO	No TM	o
Sscle01g009130	0.713048	1.03109	0.166228	0.632375	NO	No TM	o
Sscle01g009140	0.952456	-0.306509	0.566364	-0.67748	NO	No TM	o
Sscle01g009150	1.44084	1.07676	1.51753	1.81189	NO	TM	o48-70i90-112o135-157i162-184o188-207i226-248o263-285i
Sscle01g009160	0.267116	0.40985	-0.0971668	0.202823	NO	No TM	o
Sscle01g009170	-0.041955	0.14246	0.0265765	0.240121	NO	No TM	o
Sscle01g009180	0.0918275	-0.132295	0.19322	-0.174552	NO	No TM	o
Sscle01g009190	0.698321	NA	3.65179	2.70018	NO	No TM	i
Sscle01g009200	-4.30841	-2.64209	-2.72043	-0.193129	YES	No TM	o
Sscle01g009210	-0.205842	0.369322	-1.80934	-1.00003	NO	No TM	o
Sscle01g009220	-0.263223	0.0292464	-0.0966377	0.440465	NO	No TM	o
Sscle01g009230	-0.0871656	0.564787	-0.718394	0.261286	NO	No TM	o
Sscle01g009240	0.21804	-0.206143	3.54486	3.32249	YES	No TM	o
Sscle01g009250	-0.0464118	-0.179606	-0.243432	0.185992	NO	No TM	o
Sscle01g009260	-3.9629	-3.23632	-3.67879	-2.97315	NO	No TM	o
Sscle01g009270	1.79326	1.65198	-0.953957	-1.00931	NO	TM	i9-26o
Sscle01g009280	0.922801	0.0605363	1.00307	-0.847792	NO	No TM	o
Sscle01g009290	-4.58022	-4.47242	-3.48055	-3.87734	YES	No TM	o
Sscle01g009300	-0.36043	-0.275491	-0.738779	-0.487451	NO	TM	i144-166o
Sscle01g009310	0.0576747	-0.0948809	-0.33151	-0.0757085	NO	No TM	o
Sscle01g009320	-2.42598	-1.80355	-3.1096	-2.26644	NO	No TM	o
Sscle01g009330	0.326905	0.995246	0.905163	2.22339	NO	No TM	o
Sscle01g009340	-0.246316	0.199302	2.68545	6.66321	YES	No TM	o
Sscle01g009350	0.178203	0.272904	0.654012	0.778104	NO	TM	i32-54o118-140i147-169o173-192i199-221o241-263i302-321o336-355i367-389o404-426i
Sscle01g009360	2.36721	2.43699	1.03219	0.357579	NO	No TM	o
Sscle01g009370	1.10966	1.42643	2.48444	3.74244	NO	TM	i34-56o
Sscle01g009380	-2.58891	-2.57815	-3.0399	-2.42633	NO	No TM	i
Sscle01g009390	-0.988053	-0.818429	-0.821784	-0.945649	NO	No TM	i
Sscle01g009400	0.248066	-0.120013	0.101993	-0.522482	NO	No TM	o
Sscle01g009410	-0.555284	-1.23667	2.75435	1.67997	NO	No TM	o
Sscle01g009420	-0.34048	-0.448317	-0.314604	-0.69988	NO	TM	o37-59i84-106o110-132i139-158o173-195i207-229o244-264i269-291o301-323i
Sscle01g009430	-0.492908	-0.69327	-0.320122	-1.27381	NO	No TM	o
Sscle01g009440	-0.834743	-1.20284	-0.147638	-1.11459	NO	No TM	o
Sscle01g009450	1.61752	2.00068	0.288473	0.170713	NO	No TM	o
Sscle01g009460	-1.90135	-1.54869	-1.62762	-0.878981	NO	No TM	o
Sscle01g009470	-1.92567	-1.1091	-2.31642	-1.04041	NO	No TM	o
Sscle01g009480	0.516953	1.36323	-0.0395052	0.55952	NO	No TM	o
Sscle01g009490	2.04385	2.161	1.03489	0.849239	NO	No TM	o
Sscle01g009500	3.36647	3.7931	0.264075	0.737331	NO	No TM	o
Sscle01g009510	2.58448	2.95775	-0.405575	-0.963024	NO	No TM	o
Sscle01g009520	0.460357	-0.0332393	0.606302	0.292944	NO	TM	o15-37i49-68o83-100i144-166o181-203i215-237o
Sscle01g009530	-0.877434	-1.40911	-0.329642	-0.891176	NO	TM	i16-38o
Sscle01g009540	0.466361	0.901417	0.0198485	0.558609	NO	No TM	o
Sscle01g009550	1.70845	0.136268	2.00707	2.02949	NO	No TM	o
Sscle01g009560	1.03929	1.22513	0.318049	0.18469	NO	No TM	o
Sscle01g009570	0.12813	-0.533399	0.664112	0.324713	NO	No TM	o
Sscle01g009580	0.18994	0.077173	-0.427911	-0.297487	NO	No TM	o
Sscle01g009590	-0.238408	-0.0974941	0.177409	-0.186035	NO	No TM	o
Sscle01g009600	-1.41111	-1.02485	-0.153824	-0.261328	YES	TM	o800-822i
Sscle01g009610	1.2754	1.44078	0.34825	0.358181	NO	No TM	o
Sscle01g009620	0.732335	0.647838	0.0763607	-0.100751	NO	TM	i7-25o
Sscle01g009630	-0.121386	0.391083	-0.389383	0.601313	NO	TM	o319-338i343-365o
Sscle01g009640	-0.581059	-0.477253	-0.494277	-1.13907	NO	TM	o616-638i
Sscle01g009650	-1.19585	-1.33091	-0.675973	-0.885063	YES	TM	i2-24o
Sscle01g009660	0.720144	-0.342337	1.18462	0.191631	NO	No TM	o
Sscle01g009670	1.08454	1.00868	0.806389	0.501965	NO	No TM	o
Sscle01g009680	-0.199445	-0.499277	0.323538	-0.414071	NO	No TM	o
Sscle01g009690	-3.24641	-2.71906	-2.18698	-3.26872	NO	No TM	o
Sscle01g009700	-1.02766	-1.78264	-0.0537196	-0.610143	NO	No TM	o
Sscle01g009710	NA	NA	NA	0.743795	NO	No TM	o
Sscle01g009720	0.793197	1.19591	0.691523	1.3625	NO	No TM	o
Sscle01g009730	0.541956	0.733325	-0.23704	-0.394529	NO	No TM	o
Sscle01g009740	0.148484	-0.468864	0.368233	-0.175625	NO	No TM	o
Sscle01g009750	-0.549104	-1.0343	-0.0488834	-0.703588	NO	No TM	o
Sscle01g009760	-0.00918832	0.185691	-0.138029	0.194056	NO	No TM	o
Sscle01g009770	-1.785	-2.41471	-1.97663	-3.45998	NO	No TM	o
Sscle01g009780	0.97145	0.457367	1.31368	1.03878	NO	TM	i28-50o112-134i146-168o172-194i263-285o295-317i365-387o397-419i431-453o468-485i533-552o
Sscle01g009790	0.257222	0.278408	0.28454	0.512539	NO	No TM	o
Sscle01g009800	2.09565	0.639547	1.3237	0.544036	NO	No TM	o
Sscle01g009810	-0.398361	-0.15217	0.592702	1.19912	NO	No TM	o
Sscle01g009820	-1.01101	-0.87857	-0.63865	-0.458286	NO	TM	i7-29o
Sscle01g009830	0.496671	1.33005	0.284172	1.71162	NO	TM	o247-269i
Sscle01g009840	0.779	-1.02557	4.49081	3.1461	NO	TM	i7-29o49-71i138-160o175-194i296-318o328-350i374-396o411-433i440-457o
Sscle01g009850	-1.84201	-1.53079	-0.80243	-0.755734	NO	TM	i44-66o81-103i110-132o136-158i170-192o197-219i273-295o308-330i351-373o377-399i412-434o444-466i
Sscle01g009860	-1.61235	-1.22776	-1.10683	-1.11119	NO	No TM	o
Sscle01g009870	0.472531	0.583331	3.40489	4.54324	NO	TM	i16-38o
Sscle01g009880	0.621145	0.634157	-0.374394	-1.28066	YES	TM	o4-26i160-179o
Sscle01g009890	-0.417921	-0.0951671	-0.295955	-0.113094	NO	No TM	o
Sscle01g009900	0.84324	1.03741	0.320406	0.451051	NO	TM	i158-180o
Sscle01g009910	-0.206077	0.337064	-1.24555	-0.405088	NO	No TM	o
Sscle01g009920	-1.86165	-1.66681	-2.20355	-2.44514	NO	No TM	o
Sscle01g009930	-2.11407	-1.41334	-0.345816	0.426611	NO	TM	o49-71i83-105o110-132i
Sscle01g009940	-0.043513	0.0219088	0.19352	0.264582	NO	No TM	o
Sscle01g009950	-0.878158	-0.791468	-0.0452724	-0.252799	NO	No TM	o
Sscle01g009960	-1.22445	-1.10846	-1.41712	-1.14484	YES	No TM	o
Sscle01g009970	-1.20397	-0.539803	-0.303941	0.0255717	NO	No TM	o
Sscle01g009980	-0.545867	-0.613006	-1.52728	-1.71994	NO	No TM	o
Sscle01g009990	0.220245	0.564129	-1.03239	-1.07703	NO	No TM	o
Sscle01g010000	0.275775	0.477635	0.140444	0.804137	NO	No TM	o
Sscle01g010010	-3.45926	-3.48587	-3.50329	-3.15317	NO	No TM	o
Sscle01g010020	1.39106	1.56044	0.45456	0.646733	NO	No TM	o
Sscle01g010030	0.126394	0.466885	-0.498025	1.83964	NO	No TM	o
Sscle01g010040	0.555371	0.66719	1.09493	1.74263	NO	No TM	o
Sscle01g010050	1.39753	0.203383	0.934693	-0.40532	NO	TM	o766-788i795-817o832-854i
Sscle01g010060	0.133173	0.452657	0.520376	1.36283	YES	TM	o468-490i
Sscle01g010070	-0.390726	0.283544	-1.26568	0.103534	NO	No TM	o
Sscle01g010080	0.831412	1.55598	-0.286121	0.200851	NO	No TM	o
Sscle01g010090	3.19081	2.82725	1.16102	0.493456	NO	TM	o83-105i110-129o139-161i168-190o200-222i282-304o314-331i338-360o365-387i400-419o429-447i
Sscle01g010100	-0.242778	-1.06289	0.108642	-0.717668	NO	No TM	o
Sscle01g010110	-0.437932	-0.59717	-0.610342	-0.650652	NO	No TM	o
Sscle01g010120	-2.96275	-2.34916	0.47319	-0.0551669	NO	No TM	o
Sscle01g010130	-3.41419	-4.42251	0.861658	0.339659	NO	No TM	o
Sscle01g010140	0.250253	0.891684	3.69574	2.37964	NO	TM	o30-52i64-86o91-110i123-145o149-171i285-304o314-333i340-359o390-412i417-439o
Sscle01g010150	0.0789575	0.0145465	-0.157689	-0.231816	NO	No TM	o
Sscle01g010160	-2.37115	-0.944688	0.547874	1.29105	YES	No TM	o
Sscle01g010170	1.67284	2.03135	-1.35085	-1.20021	NO	TM	o15-37i93-115o125-144i161-183o247-269i
Sscle01g010180	NA	0.635747	NA	0.770852	NO	No TM	o
Sscle01g010190	NA	NA	NA	NA	NO	No TM	o
Sscle01g010200	NA	NA	NA	NA	NO	No TM	o
Sscle01g010210	NA	NA	NA	NA	NO	No TM	o
Sscle01g010220	-1.24191	-1.02412	-1.10993	-1.19013	NO	No TM	i
Sscle01g010230	0.971181	NA	NA	NA	NO	No TM	o
Sscle01g010240	-2.73108	-2.40363	-2.28754	-2.66188	NO	No TM	o
Sscle01g010250	-1.55542	-2.02448	-2.45679	-0.775353	NO	No TM	o
Sscle01g010260	-2.18331	-2.46225	-3.03453	-3.13572	NO	No TM	o
Sscle01g010270	1.61494	1.41688	0.972086	0.688593	NO	No TM	o
Sscle01g010280	-5.40014	-4.1813	-3.04248	-1.65443	NO	No TM	i
Sscle01g010290	-0.132017	-0.818429	-0.821784	-0.945649	NO	No TM	o
Sscle01g010300	-4.48858	-4.25786	-3.74652	-5.53031	NO	No TM	o
Sscle01g010310	0.111435	0.335011	-0.0805448	0.519486	NO	No TM	o
Sscle01g010320	-1.73271	-1.54872	-2.08651	-1.44611	NO	TM	o280-302i
Sscle01g010330	-4.20574	-3.8308	-3.23396	-3.98389	YES	TM	o403-422i
Sscle01g010340	-0.988053	-0.818429	-0.821784	-0.945649	NO	No TM	o
Sscle01g010350	3.85227	0.397927	6.18288	1.73036	YES	No TM	o
Sscle01g010360	0.525781	-1.23457	2.82464	-0.863302	YES	No TM	o
Sscle01g010370	-0.69033	0.0547104	-1.2409	-0.399958	NO	No TM	o
Sscle01g010380	-3.36503	-2.65325	-2.06341	-2.80186	NO	No TM	o
Sscle01g010390	-0.0482333	0.168324	-0.643752	-0.372884	NO	TM	i13-35o
Sscle01g010400	-0.782252	-0.491979	-0.800273	-1.4772	NO	TM	i65-87o139-161i166-188o219-241i254-273o302-324i379-396o406-428i441-463o
Sscle01g010410	-1.66094	-1.32605	-1.43904	1.60195	YES	No TM	o
Sscle01g010420	-0.370314	-0.638184	-1.51708	-1.58115	NO	No TM	o
Sscle01g010430	2.6778	1.44534	1.92207	0.449853	YES	No TM	o
Sscle01g010440	-1.90759	-2.47876	-1.25995	-2.2024	NO	TM	i85-107o122-144i151-170o175-197i210-232o237-259i289-311o326-348i355-377o382-404i417-434o
Sscle01g010450	-3.54336	-3.35379	-3.10982	-2.82182	NO	No TM	o
Sscle01g010460	-1.23696	-1.02047	-1.11591	-1.19545	NO	TM	o20-42i55-77o106-128i135-157o181-200i213-235o
Sscle01g010470	-1.53465	-1.26716	-0.374907	0.955789	NO	No TM	o
Sscle01g010480	-5.1673	-5.00273	0.680341	0.849375	YES	No TM	o
Sscle01g010490	NA	NA	NA	NA	YES	No TM	o
Sscle01g010500	0.394906	-0.165255	0.85568	0.241056	NO	No TM	o
Sscle01g010510	-0.718844	-0.156304	0.454332	2.05832	NO	No TM	o
Sscle01g010520	-0.789682	-0.927042	-0.429045	-0.457129	NO	TM	o15-37i68-90o110-132i283-302o312-334i
Sscle01g010530	NA	NA	NA	NA	NO	No TM	o
Sscle01g010540	-1.954	-2.18179	-2.28687	-3.64476	NO	No TM	o
Sscle01g010550	-0.909011	-0.752802	-0.718227	-0.876659	NO	No TM	o
Sscle01g010560	NA	NA	NA	NA	NO	No TM	o
Sscle01g010570	-0.296814	-0.0665459	-0.758097	-0.269301	NO	No TM	o
Sscle01g010580	0.724741	0.325443	0.196838	0.226594	NO	No TM	o
Sscle01g010590	-0.530214	-0.446395	-1.04459	-1.24121	NO	No TM	o
Sscle01g010600	-2.10312	-2.29077	-0.853908	-1.5319	NO	TM	o15-37i50-72o92-114i123-145o
Sscle01g010610	-0.199954	0.620167	0.982712	0.820504	NO	No TM	o
Sscle01g010620	-0.643393	-0.479941	-0.456156	-0.483301	NO	No TM	o
Sscle01g010630	0.207736	0.697882	-0.198609	0.370752	NO	No TM	o
Sscle01g010640	0.621133	0.727723	0.131033	0.177131	NO	No TM	o
Sscle01g010650	1.26858	0.95227	1.0192	1.05385	NO	No TM	o
Sscle01g010660	0.182565	0.469061	-0.615802	-0.453747	NO	No TM	o
Sscle01g010670	-0.507689	-1.25967	0.00545044	-0.582235	NO	No TM	o
Sscle01g010680	0.492986	1.16033	1.58158	0.669954	NO	No TM	o
Sscle01g010690	1.2889	1.47412	0.490361	0.762326	NO	No TM	o
Sscle01g010700	0.7627	-0.374333	0.791235	-2.10336	NO	No TM	o
Sscle01g010710	-1.77079	-0.933312	-1.52408	-0.7404	NO	No TM	o
Sscle01g010720	-0.319157	-0.0394156	-0.548302	-0.451654	NO	No TM	o
Sscle01g010730	0.0495833	0.698983	-0.170919	0.553569	NO	No TM	o
Sscle01g010740	1.13044	1.47779	-0.0341484	-0.0789723	NO	No TM	o
Sscle01g010750	0.556776	0.573938	0.0429404	0.0516764	NO	No TM	i
Sscle01g010760	-0.116811	-0.140714	0.0231275	-0.429037	NO	No TM	o
Sscle01g010770	0.0822454	0.731443	0.0688683	1.94277	NO	No TM	o
Sscle01g010780	0.01802	0.129623	-0.517274	-0.499326	NO	No TM	o
Sscle01g010790	NA	0.635747	NA	NA	NO	TM	o5-27i
Sscle01g010800	-0.96695	-0.512633	-0.217974	-0.607342	NO	TM	i91-113o140-162i183-205o254-271i304-326o390-412i
Sscle01g010810	NA	NA	NA	1.05958	NO	No TM	o
Sscle01g010820	NA	NA	0.98159	NA	NO	No TM	o
Sscle01g010830	-1.65594	-0.517096	-1.56247	-0.940877	NO	No TM	o
Sscle01g010840	-0.931604	-1.01121	-0.680185	-1.08169	NO	No TM	o
Sscle01g010850	1.49564	-0.141232	2.01682	-0.144284	YES	TM	o209-231i311-333o
Sscle01g010860	NA	NA	NA	NA	NO	TM	i7-29o39-61i
Sscle01g010870	1.59702	1.42435	0.455596	0.262731	NO	TM	i133-151o180-202i238-260o310-332i403-425o445-467i516-538o
Sscle01g010880	2.87339	2.54301	3.72355	3.25935	NO	No TM	o
Sscle01g010890	-1.21938	-1.36668	0.0177183	0.247457	NO	TM	i376-398o422-444i528-550o565-584i591-613o737-759i807-824o834-856i869-886o901-923i928-950o960-982i1003-1025o1230-1252i1273-1295o1310-1329i1366-1388o1486-1508i1567-1584o1599-1618i1631-1653o1687-1709i1782-1804o
Sscle01g010900	0.0419635	-0.795406	-0.337101	-1.4421	NO	TM	o52-74i87-106o116-135i142-164o174-196i203-225o253-275i282-304o362-384i391-413o423-442i
Sscle01g010910	-2.60023	-1.46185	-0.675076	1.8886	NO	No TM	o
Sscle01g010920	-2.14752	-1.8737	-2.36768	-2.71656	NO	TM	o46-68i
Sscle01g010930	-0.501942	-1.37699	-0.677457	-0.59068	NO	No TM	o
Sscle01g010940	-0.126114	0.28857	-0.117543	0.169982	NO	No TM	o
Sscle01g010950	0.001322	-0.55345	-0.546483	-1.54598	NO	TM	o312-334i341-360o410-432i439-461o481-498i505-524o561-583i644-666o670-689i702-724o
Sscle01g010960	0.900254	1.21293	0.101423	0.430836	NO	No TM	o
Sscle01g010970	-1.46411	-1.41918	-5.23493	-5.5301	NO	No TM	o
Sscle01g010980	-2.32091	-2.26532	-5.38558	-6.48994	NO	No TM	o
Sscle01g010990	-1.53804	-0.80144	-1.80291	-0.118139	NO	No TM	o
Sscle01g011000	1.25966	1.56942	0.563251	0.908677	NO	No TM	o
Sscle01g011010	-0.271003	-0.0194347	-0.328268	0.128376	NO	No TM	o
Sscle01g011020	-2.51457	-1.95354	-2.11907	-2.56049	NO	No TM	o
Sscle01g011030	0.616194	0.746135	0.11624	-0.0696137	NO	No TM	o
Sscle01g011040	NA	0.635747	NA	NA	NO	No TM	o
Sscle01g011050	0.646308	1.65174	2.12012	2.88599	NO	TM	i76-98o
Sscle01g011060	1.51718	1.23543	-0.137799	1.85484	NO	TM	i140-162o177-196i209-231o235-257i269-291o306-328i376-398o413-435i455-477o482-504i524-541o546-568i
Sscle01g011070	1.26036	0.6955	1.28899	0.428903	NO	TM	o20-42i
Sscle01g011080	-0.215116	-0.876104	-0.127227	-1.45629	NO	No TM	o
Sscle01g011090	-1.55216	-1.3848	-0.713714	0.289952	NO	TM	i9-31o51-73i108-130o208-230i
Sscle01g011100	-2.01304	-1.35862	-2.75877	-2.3119	NO	No TM	o
Sscle01g011110	-1.10365	-1.50101	0.245161	-0.231065	NO	No TM	o
Sscle01g011120	0.555256	-0.405313	4.18016	3.43647	NO	No TM	o
Sscle01g011130	-0.135824	-0.531023	-0.190041	-0.50423	NO	No TM	o
Sscle01g011140	-0.232523	-0.149123	-0.244084	0.0846464	NO	No TM	o
Sscle01g011150	-0.304025	-0.276951	0.400802	-0.10101	NO	No TM	o
Sscle01g011160	0.245865	-0.18101	-0.567327	-1.65432	NO	No TM	o
Sscle01g011170	-0.140953	0.116769	1.82797	3.26484	NO	No TM	o
Sscle01g011180	-0.947459	-0.89505	-0.806598	-0.856629	NO	No TM	o
Sscle01g011190	-0.906691	-0.959592	-0.548104	-0.239381	NO	No TM	o
Sscle01g011200	-2.73488	-2.42716	-2.26137	-2.25657	NO	No TM	o
Sscle01g011210	0.615407	0.860883	0.202146	0.359121	NO	No TM	o
Sscle01g011220	-1.91435	-0.719596	-1.56632	-0.365233	NO	TM	o192-214i
Sscle01g011230	-0.901476	-1.94322	-1.24695	-1.79575	NO	No TM	o
Sscle01g011240	0.200303	0.297956	-0.425812	-0.331404	NO	No TM	o
Sscle01g011250	-0.296462	-0.214561	-0.46138	-0.809223	NO	No TM	o
Sscle01g011260	-0.131499	-0.518341	-0.598893	-0.60931	NO	No TM	o
Sscle01g011270	-0.796445	-0.598932	0.474142	0.800063	YES	No TM	o
Sscle01g011280	-0.431261	-0.103908	-0.373342	0.195915	NO	No TM	o
Sscle01g011290	-1.69929	-2.19553	-2.82622	-1.76244	NO	No TM	o
Sscle01g011300	-0.279708	-0.224057	0.387437	0.951926	NO	TM	i20-42o
Sscle01g011310	-0.230557	-0.216178	-0.272171	-0.392292	NO	No TM	o
Sscle01g011320	-2.68055	-2.45522	-2.20125	-1.76643	NO	TM	i98-120o135-157i183-205o210-232i241-258o278-300i313-335o366-388i409-428o433-455i476-498o518-537i
Sscle01g011330	-1.02419	-0.91099	0.0217533	-0.0143169	NO	No TM	o
Sscle01g011340	-4.01121	-4.23497	-3.22475	-2.26933	NO	TM	o10-32i
Sscle01g011350	0.294361	0.74394	0.146286	2.62029	YES	No TM	o
Sscle01g011360	-1.12793	-1.32968	-0.714871	-0.801723	NO	TM	i21-40o55-77i176-193o208-230i
Sscle01g011370	0.0851695	0.498945	-0.512783	0.235106	NO	No TM	o
Sscle01g011380	0.121577	-0.0909051	-0.0573769	-0.0604036	NO	No TM	o
Sscle01g011390	0.236341	-0.183576	0.238911	-0.911697	NO	No TM	o
Sscle01g011400	-0.748342	-1.58061	-0.471425	-0.0262775	NO	No TM	o
Sscle01g011410	-2.81544	-1.82389	-1.64952	-1.30641	NO	No TM	o
Sscle01g011420	-3.42046	-2.00405	-2.18162	-2.45054	NO	No TM	o
Sscle01g011430	-2.72668	-3.66974	-1.87149	-1.13751	NO	No TM	o
Sscle01g011440	-1.73853	-1.38666	-2.106	-0.699172	NO	No TM	o
Sscle01g011450	-1.53619	-1.82076	-1.37136	-1.34672	NO	No TM	o
Sscle01g011460	1.95049	2.14134	8.48328	9.52572	NO	No TM	o
Sscle01g011470	0.964031	0.0217201	0.755221	0.0604487	NO	No TM	o
Sscle01g011480	0.919699	-0.292021	0.863087	-0.16725	NO	No TM	o
Sscle01g011490	-0.0186912	-0.0851826	0.138878	0.421882	NO	No TM	o
Sscle01g011500	-1.48098	-1.2434	-2.60104	-2.33504	NO	TM	i37-56o76-98i131-153o173-195i204-226o246-268i
Sscle01g011510	1.54521	1.32693	1.1818	1.04646	NO	No TM	o
Sscle01g011520	-5.77892	-4.68316	-4.07009	-4.48642	NO	No TM	o
Sscle01g011530	3.88748	2.3231	2.7176	0.846291	YES	No TM	o
Sscle01g011540	2.04195	0.626682	1.4001	-0.22402	NO	No TM	o
Sscle01g011550	-3.83576	-4.32739	2.33509	2.14023	YES	No TM	o
Sscle01g011560	-4.21428	-3.56183	-2.85459	-3.33909	YES	No TM	o
Sscle01g011570	0.0405671	0.396157	1.20089	0.844503	NO	No TM	o
Sscle01g011580	-1.43171	-0.51615	-1.29645	-0.625127	NO	No TM	o
Sscle01g011590	0.442854	0.479451	0.585674	0.30073	NO	No TM	o
Sscle01g011600	-0.0371055	0.318174	0.586182	1.10844	NO	No TM	o
Sscle02g011610	-0.506077	-0.372456	-0.985435	-1.07987	NO	No TM	o
Sscle02g011620	-0.130792	-0.0728184	-0.710856	-0.0425862	NO	No TM	o
Sscle02g011630	-0.498729	-0.198495	1.08143	0.790515	NO	No TM	o
Sscle02g011640	0.669927	-0.0120252	-0.481607	-1.14033	NO	TM	i69-91o106-125i137-154o164-186i193-211o226-248i280-302o312-334i355-377o387-409i416-433o443-460i480-502o555-574i
Sscle02g011650	-1.03262	-0.244584	0.357304	-0.217132	NO	No TM	o
Sscle02g011660	-0.274192	-0.828081	0.101811	-0.234112	NO	No TM	o
Sscle02g011670	0.993663	1.00401	0.441928	0.196412	NO	No TM	o
Sscle02g011680	-0.128035	0.334725	0.215733	1.20911	YES	No TM	o
Sscle02g011690	0.474185	-0.934956	0.431431	-1.28072	NO	No TM	o
Sscle02g011700	-0.639594	-0.942754	-0.61312	-1.72999	NO	No TM	o
Sscle02g011710	-0.655041	-0.943129	-0.560183	-0.71883	NO	TM	i13-35o
Sscle02g011720	2.08419	0.276262	1.82607	0.654527	YES	No TM	o
Sscle02g011730	-2.56996	-2.33698	-1.7478	-1.03083	YES	No TM	o
Sscle02g011740	-2.14704	-1.8828	-1.40062	-0.817723	NO	No TM	o
Sscle02g011750	-1.13784	-0.0171343	1.19655	1.53576	NO	No TM	o
Sscle02g011760	1.57656	1.48227	1.00378	0.839786	NO	No TM	o
Sscle02g011770	-2.43579	-1.38027	-1.84867	-2.09893	NO	No TM	o
Sscle02g011780	0.840979	0.979398	0.34807	0.383531	NO	No TM	o
Sscle02g011790	0.848331	1.21878	-0.345312	-0.366257	NO	TM	i74-96o
Sscle02g011800	-1.33712	-4.56756	0.90506	-2.10723	YES	No TM	o
Sscle02g011810	1.7628	1.67309	2.00869	2.013	NO	No TM	o
Sscle02g011820	-0.311592	0.0184808	-0.357338	0.0455453	NO	TM	i52-74o
Sscle02g011830	1.39216	1.63265	0.782112	1.20545	NO	No TM	o
Sscle02g011840	-2.44336	-2.45345	-2.56757	-2.06853	NO	No TM	o
Sscle02g011850	0.252619	0.287572	0.0129928	0.204895	NO	No TM	o
Sscle02g011860	-1.12325	-0.75408	-0.210683	0.313091	NO	TM	i61-78o83-105i257-276o296-318i754-776o786-805i826-848o890-912i925-947o962-981i
Sscle02g011870	0.504836	0.442081	-0.0236689	0.532475	NO	No TM	o
Sscle02g011880	-0.492725	-0.329531	0.0116806	0.0218655	NO	No TM	o
Sscle02g011890	-1.49214	-0.943562	-1.06753	-0.489762	YES	No TM	o
Sscle02g011900	1.04322	0.472862	1.52603	-0.305441	NO	No TM	o
Sscle02g011910	-1.42376	-1.51688	-2.18522	-2.26393	NO	No TM	o
Sscle02g011920	1.91803	2.01597	0.640087	0.209413	NO	No TM	o
Sscle02g011930	-1.89719	-2.02958	-1.64658	-2.03598	NO	TM	o15-37i90-112o
Sscle02g011940	2.13263	1.1366	2.48134	-0.449927	NO	TM	o27-44i65-84o106-128i141-163o185-207i220-238o
Sscle02g011950	-1.56354	-0.399472	9.73518	10.7885	YES	No TM	o
Sscle02g011960	1.8696	1.97788	1.47999	1.94167	NO	No TM	o
Sscle02g011970	-1.39995	-0.765884	3.657	4.19034	NO	No TM	o
Sscle02g011980	-0.118296	-0.286197	-0.276807	-1.36031	NO	No TM	o
Sscle02g011990	0.992528	1.14608	0.410618	0.268122	NO	No TM	o
Sscle02g012000	0.679385	0.284982	1.50964	0.71336	NO	No TM	o
Sscle02g012010	-0.318291	-1.44008	-0.137949	-1.03882	NO	No TM	o
Sscle02g012020	-0.401553	-0.375366	-0.687989	-0.512684	NO	No TM	o
Sscle02g012030	-3.43309	-3.52762	-3.6633	-3.88754	NO	No TM	o
Sscle02g012040	-10.9603	-10.0491	-9.03056	-9.56108	NO	No TM	o
Sscle02g012050	-0.820032	-0.823318	-1.68696	-1.71661	NO	No TM	o
Sscle02g012060	1.14835	1.46428	0.0142473	0.455825	NO	No TM	o
Sscle02g012070	0.853599	0.404871	0.722343	0.533832	NO	No TM	o
Sscle02g012080	2.16809	1.49469	1.62343	0.725716	YES	TM	i5-27o97-119i
Sscle02g012090	-0.988053	-0.818429	-0.821784	-0.945649	NO	TM	i7-29o49-68i
Sscle02g012100	0.0768674	0.497958	0.132365	0.416479	NO	No TM	o
Sscle02g012110	0.985475	1.322	0.158864	0.625293	NO	No TM	o
Sscle02g012120	-0.552826	-1.24975	-0.862504	-1.92445	NO	No TM	o
Sscle02g012130	0.141851	0.689788	-0.146254	0.963686	NO	TM	i41-63o73-95i
Sscle02g012140	1.93076	1.82805	0.861826	0.840436	NO	No TM	o
Sscle02g012150	-0.480476	0.197352	-0.988371	0.232681	NO	No TM	o
Sscle02g012160	0.716928	0.635747	NA	0.765045	NO	No TM	o
Sscle02g012170	-2.31299	-1.70011	-2.92236	-1.45547	NO	No TM	o
Sscle02g012180	-1.15904	-1.19217	-1.1804	2.34824	NO	No TM	i
Sscle02g012190	0.891971	1.18006	0.330808	0.806787	NO	No TM	o
Sscle02g012200	0.885882	1.126	0.443605	0.482525	NO	No TM	o
Sscle02g012210	1.00994	0.867922	0.709845	0.690761	NO	No TM	o
Sscle02g012220	-1.17255	-1.38962	-0.538081	-1.25848	NO	TM	i162-184o212-229i242-264o311-333i
Sscle02g012230	0.169574	0.978952	-0.57997	0.107587	NO	No TM	o
Sscle02g012240	0.445878	0.552854	-0.806486	-1.92135	NO	No TM	o
Sscle02g012250	-2.91962	-2.05357	-3.54775	-2.00802	NO	No TM	o
Sscle02g012260	-0.456882	-0.461236	-0.811183	-0.678813	NO	No TM	o
Sscle02g012270	NA	NA	NA	NA	NO	No TM	o
Sscle02g012280	-2.35803	-3.13417	-1.23335	-2.07364	NO	No TM	o
Sscle02g012290	-0.30427	-0.868853	-0.704445	-1.94363	NO	No TM	o
Sscle02g012300	-0.216947	-0.291134	-0.044629	-0.31274	NO	No TM	o
Sscle02g012310	0.433812	0.954946	1.17727	2.19394	NO	No TM	o
Sscle02g012320	0.59937	1.6994	-0.293136	0.991042	NO	TM	o285-307i
Sscle02g012330	0.326255	0.353785	0.203732	-0.15038	NO	TM	o899-921i928-950o
Sscle02g012340	1.02619	0.45955	0.19398	-0.676027	NO	No TM	o
Sscle02g012350	0.452014	-0.678071	0.922529	-0.566385	NO	No TM	o
Sscle02g012360	0.326062	-0.48697	-0.988371	-1.19358	NO	TM	i26-45o76-98i
Sscle02g012370	0.0820688	-0.193126	-0.157284	0.0185082	NO	No TM	o
Sscle02g012380	-0.497421	0.155522	-0.616696	-0.0375331	NO	No TM	o
Sscle02g012390	-1.01082	-0.864542	-1.10459	-0.892713	NO	No TM	o
Sscle02g012400	0.723782	0.2906	0.427139	0.39719	NO	No TM	o
Sscle02g012410	0.128848	0.546558	-1.15258	-0.442313	NO	No TM	o
Sscle02g012420	-0.703457	-0.531761	-1.79667	-1.52448	NO	TM	o246-268i
Sscle02g012430	-0.102969	0.260758	-1.02841	-0.473938	NO	No TM	o
Sscle02g012440	-0.92565	-0.72698	-3.02084	-2.9049	NO	TM	o98-120i133-152o162-181i188-210o220-242i249-271o291-310i322-344o364-386i398-420o424-446i453-475o485-507i564-583o
Sscle02g012450	-1.39236	-1.10732	-1.19781	-1.28166	NO	No TM	o
Sscle02g012460	-0.163687	-0.267666	0.0320331	0.280627	NO	No TM	o
Sscle02g012470	2.48009	2.66597	1.79755	2.1524	NO	No TM	o
Sscle02g012480	0.402771	0.783324	0.476257	0.727952	NO	No TM	o
Sscle02g012490	-1.76052	-1.27435	-1.38948	1.39582	NO	No TM	o
Sscle02g012500	-1.38732	-0.641748	-0.282386	1.85257	NO	No TM	o
Sscle02g012510	0.0224254	-0.0221379	0.490827	1.34524	NO	No TM	o
Sscle02g012520	0.176937	0.176188	0.367477	0.29288	NO	No TM	o
Sscle02g012530	-0.684083	-0.893427	-0.367584	-0.358454	NO	No TM	o
Sscle02g012540	0.304135	0.905632	-1.79242	-1.57787	NO	No TM	o
Sscle02g012550	-4.93444	-4.3209	-4.12978	-4.41691	NO	No TM	o
Sscle02g012560	-4.98819	-4.30009	-4.31099	-4.67523	NO	No TM	o
Sscle02g012570	1.23338	0.806407	-0.0217008	0.597124	NO	No TM	o
Sscle02g012580	2.51321	2.05862	0.722885	1.56887	NO	No TM	o
Sscle02g012590	0.114584	0.186227	-0.175403	0.225347	NO	No TM	o
Sscle02g012600	-0.0392518	-0.226118	-0.850874	-1.4968	NO	No TM	o
Sscle02g012610	-0.41257	-0.0621486	-0.186993	0.329188	NO	No TM	o
Sscle02g012620	-0.0385207	0.150775	0.0982657	0.250877	NO	No TM	o
Sscle02g012630	0.823797	0.543106	1.15572	0.512621	NO	TM	i7-26o
Sscle02g012640	0.878275	0.97542	-0.242863	-0.545827	NO	No TM	o
Sscle02g012650	-2.70332	-2.55355	-2.44399	-2.22569	NO	No TM	o
Sscle02g012660	-5.022	-3.7047	-3.01902	-2.93253	NO	No TM	o
Sscle02g012670	0.105804	-0.851807	0.570782	-0.229603	NO	TM	o29-51i115-137o182-204i440-462o486-508i534-556o584-606i627-649o654-671i692-714o718-737i
Sscle02g012680	-4.38522	-5.41436	-2.98932	-4.37299	NO	No TM	o
Sscle02g012690	-2.62557	-3.41433	-1.2493	-2.36372	NO	No TM	o
Sscle02g012700	-1.13128	-0.9332	-0.122432	-1.07987	NO	No TM	o
Sscle02g012710	-1.13128	-0.373673	-0.985435	-1.07987	NO	No TM	o
Sscle02g012720	1.12212	1.81372	1.73908	2.09653	NO	No TM	o
Sscle02g012730	-2.75012	-1.7023	-2.07816	-1.43333	NO	No TM	o
Sscle02g012740	1.10561	1.39411	0.168801	0.340902	NO	No TM	o
Sscle02g012750	1.44063	-0.441885	4.80485	3.21597	NO	No TM	o
Sscle02g012760	NA	NA	NA	NA	NO	No TM	o
Sscle02g012770	-1.34756	-1.1672	-0.872085	-0.310414	NO	No TM	o
Sscle02g012780	0.185381	0.542027	-0.0204565	-0.12074	NO	No TM	o
Sscle02g012790	-1.78196	-1.81305	-0.500561	-0.81753	NO	TM	i20-42o57-79i92-114o129-151i156-178o202-224i
Sscle02g012800	-4.43202	-3.46714	-3.55285	-1.72645	NO	No TM	o
Sscle02g012810	-1.84469	-1.49621	-0.417346	0.188041	NO	No TM	o
Sscle02g012820	0.625824	0.686205	1.04254	0.340443	NO	No TM	o
Sscle02g012830	-0.474235	0.373835	-1.40799	-1.06332	NO	No TM	o
Sscle02g012840	0.271347	0.428769	-0.0707941	0.15529	NO	TM	o281-298i
Sscle02g012850	1.19545	1.2464	0.265669	-0.0264277	NO	No TM	o
Sscle02g012860	1.4032	1.39375	0.0239142	-0.24242	NO	No TM	o
Sscle02g012870	-2.00703	-2.12825	-0.764774	-1.57468	NO	No TM	i
Sscle02g012880	NA	NA	NA	NA	NO	No TM	o
Sscle02g012890	0.267238	0.528564	-0.105987	-0.58377	NO	TM	o31-53i139-161o
Sscle02g012900	1.25082	1.2454	0.276491	0.0169907	NO	No TM	o
Sscle02g012910	-3.55137	-2.27928	-4.86251	-2.53904	NO	No TM	o
Sscle02g012920	-2.06341	-0.834777	-0.892476	0.193301	NO	TM	i47-69o79-101i138-160o175-192i201-223o238-260i281-303o332-354i383-405o415-434i466-488o498-520i
Sscle02g012930	-5.21053	-3.26926	-3.73195	-3.05949	NO	TM	o28-50i63-85o105-127i139-161o186-208i221-239o
Sscle02g012940	-4.10682	-2.91088	-4.28593	-3.40354	YES	No TM	o
Sscle02g012950	-0.864816	-0.836674	-1.69931	-1.31479	NO	No TM	o
Sscle02g012960	-3.27501	-2.75429	-1.36353	-0.0712635	NO	No TM	o
Sscle02g012970	-1.61873	-1.01447	-2.92612	-2.60526	NO	No TM	o
Sscle02g012980	-0.521852	-0.940999	-0.84031	-1.14134	YES	TM	o142-163i
Sscle02g012990	-0.297385	-1.43311	-0.606864	-1.21988	NO	TM	o301-323i
Sscle02g013000	-0.107945	-0.520145	-0.136865	-0.364687	NO	No TM	o
Sscle02g013010	2.44755	2.73079	1.04613	0.523441	NO	No TM	o
Sscle02g013020	1.01366	1.42612	0.142644	0.267906	NO	No TM	o
Sscle02g013030	-4.2474	-4.93836	-3.95739	-4.82002	YES	No TM	o
Sscle02g013040	-0.818331	-1.28669	-1.08268	-1.5122	NO	No TM	o
Sscle02g013050	-2.49812	-3.25396	-3.48759	-4.45161	NO	No TM	o
Sscle02g013060	-6.15497	-6.81859	-5.89549	-6.63177	NO	No TM	o
Sscle02g013070	-2.00772	-1.79739	-1.83524	-1.69941	NO	No TM	o
Sscle02g013080	1.57969	1.62548	0.596515	0.173824	NO	No TM	o
Sscle02g013090	1.40366	1.52559	0.361039	0.0620255	NO	No TM	o
Sscle02g013100	0.0228505	0.647061	-0.903182	-0.505447	NO	TM	i93-115o
Sscle02g013110	-0.0274307	0.358676	-0.646678	-0.440368	NO	TM	i106-128o148-170i
Sscle02g013120	0.569493	0.361593	0.343067	0.115255	NO	No TM	o
Sscle02g013130	-0.442065	0.451063	1.56722	3.09819	NO	No TM	o
Sscle02g013140	0.159744	-1.2855	1.25735	-0.463934	NO	No TM	o
Sscle02g013150	1.21424	1.38176	0.519919	0.509078	NO	No TM	o
Sscle02g013160	0.435996	-0.518456	0.956804	0.370046	NO	No TM	o
Sscle02g013170	-0.544157	-1.24247	0.788475	-0.573189	NO	No TM	o
Sscle02g013180	-0.115071	0.00512987	-0.183489	0.425252	NO	No TM	o
Sscle02g013190	-1.3956	-1.33688	-0.220941	0.0116778	NO	No TM	o
Sscle02g013200	1.34497	1.23019	1.25244	0.481733	NO	TM	i68-90o105-127i134-156o160-182i195-217o227-249i298-317o332-354i374-396o406-428i435-454o469-491i
Sscle02g013210	0.716928	NA	0.99204	0.770852	NO	No TM	i
Sscle02g013220	0.767242	1.03035	0.611116	0.82021	NO	No TM	o
Sscle02g013230	-0.261011	-0.666564	0.485569	0.48433	NO	TM	i13-32o108-130i137-159o179-201i213-235o240-262i812-831o841-860i873-891o901-923i944-966o990-1012i1025-1047o
Sscle02g013240	-0.0668015	-0.243779	-0.0431184	-0.137933	NO	No TM	o
Sscle02g013250	0.265897	0.0398695	1.65153	1.2192	NO	No TM	o
Sscle02g013260	1.01254	0.144358	1.75324	1.3211	NO	No TM	o
Sscle02g013270	1.46648	1.38712	0.0141077	0.189717	NO	No TM	o
Sscle02g013280	1.80697	1.69549	0.120381	0.363707	NO	No TM	o
Sscle02g013290	-2.32328	-1.62767	-1.98846	-1.37193	NO	No TM	o
Sscle02g013300	-2.2271	-1.70686	-2.26527	-1.98492	NO	No TM	o
Sscle02g013310	NA	NA	NA	NA	NO	No TM	o
Sscle02g013320	0.815275	0.490461	0.24366	0.252118	NO	No TM	o
Sscle02g013330	-1.22731	-1.7432	-1.4336	-1.89492	NO	No TM	o
Sscle02g013340	0.304629	0.800178	-0.318916	0.274264	NO	No TM	o
Sscle02g013350	1.45613	0.842096	-2.97872	-1.88286	NO	TM	o158-180i
Sscle02g013360	-0.145152	-0.747046	0.346708	-0.373818	YES	No TM	o
Sscle02g013370	NA	NA	NA	NA	NO	No TM	o
Sscle02g013380	1.21136	1.33514	1.12146	2.46402	YES	No TM	o
Sscle02g013390	0.996915	1.56379	0.8828	2.50388	NO	TM	o98-120i
Sscle02g013400	1.40353	1.37678	0.946136	1.421	NO	No TM	o
Sscle02g013410	0.806675	0.636641	NA	NA	NO	No TM	o
Sscle02g013420	0.929783	-0.346446	-0.138452	-0.802176	NO	No TM	o
Sscle02g013430	0.296912	-0.523276	-1.1898	-1.58497	NO	No TM	o
Sscle02g013440	0.806675	0.852185	2.37437	0.770852	YES	No TM	o
Sscle02g013450	-0.0444688	-0.257923	0.825326	0.439243	NO	TM	i5-22o
Sscle02g013460	-0.909011	-0.752802	-0.718227	0.542436	NO	No TM	o
Sscle02g013470	1.17424	0.824846	0.733103	-0.446635	NO	No TM	o
Sscle02g013480	0.543083	-0.728274	-0.0579787	-0.584037	NO	No TM	o
Sscle02g013490	-0.434469	-0.0607782	-0.750523	0.206923	NO	No TM	o
Sscle02g013500	0.841136	-0.337102	0.629799	-0.678348	NO	No TM	o
Sscle02g013510	-1.85954	-2.37445	-1.57414	-2.11545	NO	No TM	o
Sscle02g013520	-0.789269	-1.36445	-0.0756137	-1.15693	NO	No TM	o
Sscle02g013530	-2.15281	-2.22728	0.242734	2.53084	NO	TM	i72-91o106-125i138-160o165-187i200-222o232-254i304-326o346-365i372-391o401-423i430-452o467-484i
Sscle02g013540	-1.73245	-1.4611	-0.910977	-0.66797	NO	TM	o39-56i69-88o92-114i326-348o363-385i416-438o448-470i482-499o
Sscle02g013550	0.562431	0.157792	0.909376	0.739721	NO	No TM	o
Sscle02g013560	0.529147	-0.476048	0.644303	-0.063565	NO	No TM	o
Sscle02g013570	-0.299727	-0.693369	-0.0280564	-0.104463	NO	No TM	o
Sscle02g013580	-1.66396	-1.38548	-2.14546	-1.46727	NO	TM	i35-57o72-90i97-119o129-151i164-186o196-218i350-372o387-409i421-440o477-499i511-528o
Sscle02g013590	1.0339	0.885057	-0.406677	-0.497491	NO	No TM	o
Sscle02g013600	-1.48153	-1.48312	-2.02885	-2.12237	NO	TM	i61-83o103-125i137-159o163-185i194-216o231-250i331-350o365-387i396-418o428-450i463-485o495-517i
Sscle02g013610	0.404387	0.72234	0.0114276	0.0795898	NO	No TM	o
Sscle02g013620	0.0471018	0.488636	-0.875126	-0.280276	NO	No TM	o
Sscle02g013630	0.67704	0.335477	0.0866809	-0.0268088	NO	No TM	o
Sscle02g013640	-0.132017	0.776068	-0.821784	0.209413	NO	No TM	i
Sscle02g013650	0.321394	-0.412196	0.325821	-0.49776	NO	No TM	o
Sscle02g013660	2.15353	2.41142	1.0382	0.689286	NO	No TM	o
Sscle02g013670	-3.52134	-2.35485	0.472967	1.85373	NO	No TM	o
Sscle02g013680	-2.18684	-1.66095	1.19644	2.40939	NO	TM	i185-207o
Sscle02g013690	-2.03911	-1.66462	1.40133	1.5108	NO	No TM	o
Sscle02g013700	2.91264	3.14682	1.57064	2.70951	NO	TM	i56-78o128-150i189-211o261-283i
Sscle02g013710	-2.58388	-1.19914	-1.24197	-0.759013	NO	No TM	i
Sscle02g013720	-3.13263	-2.12365	-2.33881	-1.23075	NO	No TM	o
Sscle02g013730	NA	NA	NA	NA	NO	No TM	o
Sscle02g013740	2.00057	1.74274	1.74312	1.749	NO	No TM	o
Sscle02g013750	0.756752	0.977527	0.33785	0.50369	NO	No TM	o
Sscle02g013760	-0.271675	-0.471657	-0.595405	-0.552981	NO	No TM	o
Sscle02g013770	-0.355186	-0.637646	-0.728689	-0.529469	NO	No TM	o
Sscle02g013780	-0.788407	-0.640422	-0.943097	-0.311932	NO	No TM	o
Sscle02g013790	0.740404	0.873868	0.431055	0.339514	NO	No TM	o
Sscle02g013800	-0.0894005	0.0279312	-0.181002	-0.0587537	NO	No TM	o
Sscle02g013810	-0.0570377	0.231191	-0.506817	-0.527598	NO	No TM	o
Sscle02g013820	-0.936499	-0.801115	-1.10729	-0.793635	NO	No TM	o
Sscle02g013830	0.35106	0.508666	-0.187823	-0.219115	NO	No TM	o
Sscle02g013840	-0.686236	-0.824424	-0.83885	-0.739868	YES	TM	i7-29o
Sscle02g013850	0.889767	1.33369	0.359309	0.700719	NO	No TM	o
Sscle02g013860	0.86109	1.16866	0.0952589	0.465344	NO	No TM	o
Sscle02g013870	0.793493	0.400417	2.94669	1.98657	YES	No TM	o
Sscle02g013880	-2.29286	-1.40182	-1.67796	-0.648822	YES	TM	i7-24o
Sscle02g013890	-3.3149	-3.11341	0.695906	1.2058	NO	No TM	o
Sscle02g013900	-0.291403	-1.01553	0.46885	0.0519437	NO	No TM	o
Sscle02g013910	0.39113	0.191268	0.250016	0.170297	NO	TM	o20-42i71-93o98-120i
Sscle02g013920	0.725849	-0.368916	1.61848	0.368987	NO	No TM	o
Sscle02g013930	-1.44647	-1.99194	-1.09323	-2.3094	NO	No TM	o
Sscle02g013940	0.706223	-0.643813	1.71497	0.504057	NO	TM	o263-285i298-320o335-357i364-386o396-415i422-444o459-481i
Sscle02g013950	1.3579	0.588683	0.75531	0.258614	NO	TM	o20-42i54-73o
Sscle02g013960	-0.520138	-0.957627	0.637194	-0.486177	NO	TM	i228-259o
Sscle02g013970	-0.733508	-0.906492	-1.05802	-1.41641	NO	No TM	o
Sscle02g013980	-0.291673	-0.0722085	-0.540807	-0.266228	NO	No TM	o
Sscle02g013990	-0.355363	-0.00716969	-0.764391	0.208507	NO	No TM	o
Sscle02g014000	-0.502775	-0.821988	-0.262736	-0.545491	NO	No TM	o
Sscle02g014010	1.55384	0.842246	0.892176	-0.935543	NO	No TM	o
Sscle02g014020	0.0466351	-0.746283	-0.446408	-3.4576	NO	No TM	o
Sscle02g014030	-6.32506	-5.31336	0.478969	-0.0222269	NO	No TM	o
Sscle02g014040	-2.33164	-1.52003	2.07958	1.85062	NO	No TM	o
Sscle02g014050	-1.97076	-2.18126	-0.905525	-1.27421	NO	No TM	o
Sscle02g014060	2.23053	0.846957	4.33994	3.57452	YES	No TM	o
Sscle02g014070	0.751241	1.10439	-0.388673	-0.380267	NO	No TM	o
Sscle02g014080	0.499948	0.716897	0.556403	1.08918	NO	TM	i19-41o45-63i107-129o134-153i165-187o
Sscle02g014090	-0.0514998	0.507843	-0.84841	-0.568296	YES	No TM	o
Sscle02g014100	-0.671889	-0.571045	-0.678558	-0.437382	NO	TM	o233-252i259-281o
Sscle02g014110	0.880269	1.21387	0.300777	0.288629	NO	No TM	o
Sscle02g014120	0.739928	0.814354	-0.0374666	0.364224	NO	No TM	o
Sscle02g014130	1.74584	1.20362	2.05346	2.58462	NO	No TM	o
Sscle02g014140	-2.1063	-2.3384	-0.882696	-0.228668	NO	No TM	o
Sscle02g014150	-0.674912	-0.621555	1.84875	2.46582	NO	TM	i33-55o
Sscle02g014160	1.53104	1.62328	0.808573	0.433075	NO	No TM	o
Sscle02g014170	-0.163515	-0.435526	-1.02085	-0.273157	NO	TM	o216-238i251-273o
Sscle02g014180	NA	NA	0.99204	NA	NO	No TM	o
Sscle02g014190	-0.943768	-0.983452	-0.894757	-1.1582	NO	No TM	o
Sscle02g014200	-0.432925	-0.171795	-0.940419	-0.913234	NO	No TM	o
Sscle02g014210	0.0618075	0.528793	-0.0526358	0.655938	NO	No TM	o
Sscle02g014220	-1.3409	-1.23735	-0.923203	-1.33021	NO	TM	i104-126o130-152i208-230o
Sscle02g014230	-1.34677	-1.12323	-1.0886	-1.31561	NO	No TM	o
Sscle02g014240	-0.224302	-0.0793693	-0.240383	-0.494439	NO	No TM	o
Sscle02g014250	-1.8635	-1.41845	-0.0389603	2.72453	NO	TM	i128-150o165-187i192-214o219-241i254-276o286-308i359-381o391-413i420-439o449-471i483-505o515-537i
Sscle02g014260	0.976994	1.39888	0.133481	0.567183	NO	No TM	o
Sscle02g014270	-0.66716	-0.362461	-0.948352	-0.673988	NO	No TM	o
Sscle02g014280	-0.914641	-0.756385	0.191895	-0.871666	YES	No TM	o
Sscle02g014290	-1.22979	-2.02372	2.22872	1.62947	NO	No TM	o
Sscle02g014300	-0.607732	-1.79655	-0.48749	-1.74729	NO	No TM	o
Sscle02g014310	-0.426254	-1.44019	2.62424	1.71171	NO	No TM	o
Sscle02g014320	-0.942358	-0.786153	-1.29853	-0.446635	NO	No TM	o
Sscle02g014330	-3.02618	-3.26631	0.402064	1.2122	NO	No TM	o
Sscle02g014340	-0.882851	-1.46778	-0.788328	-1.30157	NO	No TM	o
Sscle02g014350	-2.59807	-2.29562	-2.85742	-1.73166	NO	TM	i61-83o121-140i192-209o213-235i294-316o331-353i736-758o778-800i857-879o884-901i962-984o999-1021i
Sscle02g014360	0.490039	0.962767	-0.309415	0.164076	NO	No TM	o
Sscle02g014370	-1.37717	-1.49883	-1.33309	-1.98094	NO	No TM	o
Sscle02g014380	0.547291	0.31375	-0.724574	-0.814674	NO	No TM	o
Sscle02g014390	1.1727	1.17569	0.630108	0.875119	NO	No TM	o
Sscle02g014400	0.0211182	-0.308633	-0.405377	-0.304458	NO	No TM	o
Sscle02g014410	0.63551	-0.911286	0.816708	-0.831267	NO	No TM	o
Sscle02g014420	0.488891	0.253145	0.488891	0.74188	NO	TM	i7-29o39-61i
Sscle02g014430	0.610528	0.878072	0.0245398	-0.22956	NO	No TM	o
Sscle02g014440	0.13803	0.125204	-0.240972	-0.211045	NO	No TM	o
Sscle02g014450	0.633226	0.421071	0.621228	0.360362	NO	No TM	o
Sscle02g014460	1.24411	1.5284	-0.080769	-0.0148949	NO	No TM	o
Sscle02g014470	-0.749712	-0.205955	-0.449737	0.302059	NO	No TM	o
Sscle02g014480	-0.422441	-0.632489	-0.379115	-0.487261	NO	No TM	o
Sscle02g014490	0.774111	1.01381	0.325044	0.195922	NO	No TM	o
Sscle02g014500	-0.046455	0.247975	-0.805257	-0.419356	NO	No TM	o
Sscle02g014510	0.0231929	-0.0229983	0.474142	0.988965	NO	No TM	o
Sscle02g014520	-0.0946037	0.372357	-0.358054	0.489829	NO	No TM	o
Sscle02g014530	1.65223	1.82134	0.919275	0.78502	NO	No TM	o
Sscle02g014540	-2.21855	-1.63843	-2.33263	-2.30776	NO	No TM	o
Sscle02g014550	-0.542651	-0.443493	-0.586576	-0.0765023	NO	No TM	o
Sscle02g014560	-1.26568	-0.831591	-0.787157	0.534765	NO	No TM	o
Sscle02g014570	-2.9892	-2.74298	-2.61071	-3.31253	NO	No TM	o
Sscle02g014580	-0.744234	-0.468527	-0.771356	-0.741031	NO	No TM	i
Sscle02g014590	0.225958	0.605144	0.179817	1.52692	NO	No TM	o
Sscle02g014600	-2.17313	-1.63368	-2.60731	-1.98347	YES	No TM	o
Sscle02g014610	0.48273	1.15572	-0.408349	0.164935	NO	No TM	o
Sscle02g014620	-1.29065	-1.7506	-0.448905	-0.16971	NO	No TM	o
Sscle02g014630	-1.24591	-1.3017	-2.60971	-2.63414	NO	No TM	o
Sscle02g014640	-1.90822	-1.90419	-2.35407	-2.97596	NO	No TM	o
Sscle02g014650	0.188348	0.47251	0.440037	1.37001	YES	TM	i189-211o226-248i
Sscle02g014660	-0.615599	-0.197609	-1.71555	-1.06818	NO	No TM	o
Sscle02g014670	-1.05564	-0.673802	-1.20898	-0.823954	NO	No TM	o
Sscle02g014680	-0.0904744	-0.887088	-0.107853	-0.68379	NO	No TM	o
Sscle02g014690	-0.898722	-0.286199	-1.1748	-0.764242	NO	No TM	o
Sscle02g014700	-0.516739	-0.492174	-0.856727	-0.541519	NO	No TM	o
Sscle02g014710	-2.07257	-1.76216	-0.354626	-2.00425	NO	No TM	i
Sscle02g014720	0.456736	0.476132	0.430528	0.12981	NO	No TM	o
Sscle02g014730	0.277903	0.898448	-0.075786	0.584683	NO	No TM	o
Sscle02g014740	-0.664511	-0.144266	-0.468226	0.536964	NO	No TM	o
Sscle02g014750	1.0588	1.40314	0.504168	0.666654	NO	No TM	o
Sscle02g014760	0.577311	0.395575	0.496534	0.0746794	NO	No TM	o
Sscle02g014770	0.665607	0.654122	0.323849	0.171521	NO	TM	i106-128o143-165i172-194o198-220i233-255o260-282i361-383o398-417i451-473o478-500i513-535o550-572i
Sscle02g014780	0.717441	0.973908	-0.60618	0.173058	NO	No TM	o
Sscle02g014790	-0.631313	-0.958627	-0.60945	-0.704107	NO	No TM	o
Sscle02g014800	0.660289	0.578473	-0.517064	-0.783529	NO	No TM	o
Sscle02g014810	-0.0651616	-0.828345	0.156128	-0.371776	NO	No TM	o
Sscle02g014820	0.590939	0.770191	0.581346	0.983616	NO	TM	i7-26o61-83i88-110o130-152i159-181o230-252i293-315o330-352i365-382o397-419i
Sscle02g014830	0.279494	0.981872	-0.232415	0.176722	NO	No TM	o
Sscle02g014840	-4.59659	-3.97339	-3.13531	-2.76167	NO	TM	i129-151o328-350i366-388o401-423i430-452o489-511i
Sscle02g014850	-1.09162	-1.38319	-1.09751	-1.10314	NO	No TM	o
Sscle02g014860	-1.07506	-1.58728	-0.669153	-1.0896	NO	TM	i12-31o51-73i85-104o108-130i
Sscle02g014870	-6.19387	-5.38854	-2.38256	-2.76858	NO	No TM	i
Sscle02g014880	-4.45313	-4.35619	-5.06811	-4.7528	NO	No TM	o
Sscle02g014890	0.173123	0.280145	-0.673617	-0.472357	NO	No TM	o
Sscle02g014900	0.110122	-0.074183	-0.0416203	-0.139344	NO	No TM	o
Sscle02g014910	-1.81798	-1.29367	-1.98011	-1.75928	NO	TM	o10-27i48-70o85-102i109-131o146-168i181-203o223-245i427-446o451-473i543-565o
Sscle02g014920	-1.53165	-1.16191	-0.778101	0.140507	YES	TM	o516-538i
Sscle02g014930	-0.813619	-0.0956949	-1.68527	-0.561537	NO	No TM	o
Sscle02g014940	-2.25619	-1.91209	-1.23637	-0.391984	YES	TM	o216-238i
Sscle02g014950	0.720253	1.16913	0.145403	0.470882	NO	No TM	o
Sscle02g014960	1.23401	1.88458	0.0183337	0.870865	NO	No TM	o
Sscle02g014970	-2.67378	-2.23633	-0.765701	-0.858272	NO	No TM	o
Sscle02g014980	-0.681757	-0.0988739	-0.598133	0.194503	NO	No TM	o
Sscle02g014990	0.868924	0.079989	1.1074	0.0451926	NO	No TM	o
Sscle02g015000	-0.962529	-0.866956	-1.04624	-1.62864	NO	TM	i261-283o287-309i330-349o364-386i406-425o429-451i
Sscle02g015010	-1.7445	-1.79172	-1.54323	-1.71199	NO	No TM	o
Sscle02g015020	-3.32278	-2.7093	-1.29629	-1.11352	NO	No TM	o
Sscle02g015030	-1.57384	-1.55552	-1.5123	-1.13506	NO	No TM	o
Sscle02g015040	-2.59802	-1.95138	-1.11416	-0.0483003	NO	TM	i13-35o
Sscle02g015050	0.267804	1.242	1.33705	2.08939	NO	TM	o28-50i188-210o
Sscle02g015060	-2.21272	-1.41523	-1.87008	-1.10928	NO	No TM	o
Sscle02g015070	-3.10033	-2.22937	-3.14511	-2.21139	NO	No TM	o
Sscle02g015080	-3.62767	-3.00771	-3.28127	-2.59866	NO	No TM	o
Sscle02g015090	1.97936	1.52141	0.0851655	0.568751	NO	No TM	o
Sscle02g015100	NA	NA	NA	NA	NO	No TM	o
Sscle02g015110	-1.4263	-1.27651	2.58799	3.93584	YES	No TM	o
Sscle02g015120	-1.88394	-1.39425	0.41914	1.95954	NO	No TM	o
Sscle02g015130	-0.201673	-1.17509	-1.69247	-0.215777	NO	No TM	o
Sscle02g015140	-1.37073	-0.630316	-2.28602	-1.01614	NO	No TM	o
Sscle02g015150	0.902324	1.06766	1.44166	1.62488	NO	No TM	o
Sscle02g015160	-0.341975	0.253096	-1.63798	-0.860744	NO	No TM	o
Sscle02g015170	1.27823	0.872313	0.501095	0.418997	NO	No TM	o
Sscle02g015180	0.0104669	0.414247	-0.274292	0.074775	NO	No TM	o
Sscle02g015190	0.0862096	0.171123	0.58293	0.825075	NO	No TM	o
Sscle02g015200	0.0777938	0.727603	-1.15117	-1.06248	NO	No TM	o
Sscle02g015210	-1.97052	-1.90121	-0.19495	1.08932	NO	TM	o58-80i87-109o119-141i154-176o191-213i220-242o257-279i292-314o318-340i347-369o373-395i439-461o
Sscle02g015220	0.103748	-0.666583	0.45041	-0.495641	NO	No TM	o
Sscle02g015230	1.26181	0.258785	0.198433	-0.042714	YES	No TM	o
Sscle02g015240	-0.057505	-0.761486	-0.179573	-0.443607	NO	No TM	o
Sscle02g015250	-3.41025	-2.29543	-1.8659	-2.39838	YES	No TM	o
Sscle02g015260	0.513948	0.307658	0.615307	0.502299	NO	No TM	o
Sscle02g015270	-0.208219	-0.835785	2.50681	1.24722	NO	No TM	o
Sscle02g015280	-1.76705	-1.25284	-0.924767	-0.53004	NO	TM	i12-34o54-76i177-196o
Sscle02g015290	-3.80154	-3.5044	-3.05565	-2.76561	NO	No TM	o
Sscle02g015300	-6.02199	-5.29284	-3.78459	-2.92143	NO	No TM	o
Sscle02g015310	-3.69901	-3.4064	-3.0183	-2.61706	NO	No TM	o
Sscle02g015320	0.119382	-0.992886	0.0652647	-0.907643	NO	No TM	o
Sscle02g015330	-0.853262	-0.762518	1.89897	2.95342	NO	No TM	o
Sscle02g015340	-1.60989	-1.63944	-2.18044	-0.637154	NO	No TM	o
Sscle02g015350	0.42664	0.735745	0.0342409	-0.475044	NO	No TM	o
Sscle02g015360	-0.180445	-0.115272	-0.180944	0.161306	NO	TM	o139-156i161-183o226-248i268-287o
Sscle02g015370	-0.716839	-1.54196	0.0796709	-0.808499	NO	TM	o121-140i223-245o
Sscle02g015380	-0.367078	-0.165701	-0.447735	-0.301669	NO	No TM	o
Sscle02g015390	1.61168	1.12813	-1.45209	-1.72999	YES	No TM	o
Sscle02g015400	1.87555	2.18906	0.679395	0.285912	NO	No TM	o
Sscle02g015410	-0.782584	-0.909335	-0.208653	-0.146401	NO	No TM	o
Sscle02g015420	1.39619	1.45326	2.41467	2.82581	NO	No TM	o
Sscle02g015430	NA	NA	NA	NA	NO	No TM	o
Sscle02g015440	-0.681247	-0.369042	-1.42386	-1.22693	YES	TM	o150-172i
Sscle02g015450	-1.32345	-0.529414	-1.62955	-0.749243	NO	TM	i133-151o
Sscle02g015460	0.259465	0.218509	0.794017	1.10379	NO	No TM	o
Sscle02g015470	-0.087202	0.910717	0.15918	0.604909	NO	No TM	o
Sscle02g015480	0.0171879	0.267071	-0.783748	0.851888	NO	No TM	o
Sscle02g015490	-0.227045	-0.679283	-1.49388	-1.52204	NO	TM	o15-37i86-108o130-152i165-187o248-270i331-350o360-382i580-602o622-644i682-704o724-746i
Sscle02g015500	0.708869	0.605505	0.167034	0.561413	NO	TM	i55-74o
Sscle02g015510	1.56246	-0.247758	2.01833	-0.327582	NO	TM	o392-414i
Sscle02g015520	1.13714	-0.0506333	1.16177	-0.717881	YES	TM	o352-374i401-423o427-449i489-510o514-536i543-565o580-602i
Sscle02g015530	0.298691	0.327637	-2.7786	-3.06072	NO	No TM	o
Sscle02g015540	-1.45098	-1.20442	-1.39689	-1.57555	NO	TM	i7-29o49-71i78-100o104-123i143-165o175-197i265-287o302-321i328-350o382-404i417-437o447-464i
Sscle02g015550	1.35365	1.43067	1.57933	1.61346	NO	No TM	o
Sscle02g015560	0.776156	0.752214	0.369295	0.170676	NO	No TM	o
Sscle02g015570	-0.194949	-0.316836	0.303982	0.192353	NO	No TM	o
Sscle02g015580	1.27875	0.508098	6.90065	6.59485	YES	No TM	o
Sscle02g015590	0.725088	0.391478	-0.265358	0.433885	NO	No TM	o
Sscle02g015600	0.320057	-0.011822	-0.328925	-0.401534	NO	No TM	o
Sscle02g015610	-2.50672	-2.25774	-2.38042	-2.16783	NO	No TM	o
Sscle02g015620	-0.366971	-0.65724	-0.181467	-0.192344	NO	TM	o4-26i39-61o
Sscle02g015630	-1.70451	-0.642649	-0.592826	2.23098	NO	No TM	o
Sscle02g015640	0.811617	1.66223	0.123014	0.902876	NO	No TM	o
Sscle02g015650	0.118546	0.105245	-0.640335	-0.848595	NO	No TM	o
Sscle02g015660	0.614316	0.624068	0.837315	0.777786	NO	No TM	o
Sscle02g015670	-0.351544	0.0498975	-1.70932	-1.10399	NO	No TM	o
Sscle02g015680	-1.65625	-1.20462	-2.5546	-2.05394	NO	No TM	o
Sscle02g015690	NA	NA	NA	NA	NO	No TM	o
Sscle02g015700	-1.49475	-1.18541	-1.35818	-0.471569	NO	No TM	o
Sscle02g015710	0.15968	0.123571	-0.0369991	-0.114083	NO	No TM	o
Sscle02g015720	0.00892006	0.050776	-0.476974	-0.178339	NO	No TM	o
Sscle02g015730	-0.554685	-0.491523	-0.438884	-0.0595595	NO	No TM	o
Sscle02g015740	-1.31483	-1.81886	-1.99601	-2.78697	NO	No TM	o
Sscle02g015750	-0.546611	-0.763153	-0.851444	-0.922541	NO	No TM	o
Sscle02g015760	0.49674	1.04195	-0.347868	0.785912	NO	No TM	o
Sscle02g015770	1.34778	0.280122	0.857102	0.0174704	NO	No TM	o
Sscle02g015780	-0.370414	-0.488629	-0.559702	-0.731757	NO	No TM	o
Sscle02g015790	0.0986343	0.818239	-0.919374	-0.0540383	NO	No TM	o
Sscle02g015800	-0.115881	-0.0311118	-0.884051	-0.874968	NO	No TM	o
Sscle02g015810	-0.543441	-1.34829	5.66052	6.37146	NO	No TM	o
Sscle02g015820	0.494995	0.495515	-0.42623	-0.339421	NO	No TM	o
Sscle02g015830	1.28923	0.972204	0.61197	0.392135	NO	No TM	o
Sscle02g015840	-0.17616	-0.285791	-0.483364	-0.653827	NO	No TM	o
Sscle02g015850	-3.35913	-2.67628	-2.22124	-1.69866	NO	No TM	o
Sscle02g015860	-2.53651	-2.37389	-2.25844	-1.4972	NO	No TM	o
Sscle02g015870	-1.0862	-1.15994	-1.20277	-0.918198	NO	No TM	o
Sscle02g015880	-0.669888	-0.783797	-0.805355	-0.857097	NO	TM	i5-27o42-64i96-118o128-147i160-182o192-214i
Sscle02g015890	-0.0602299	0.429216	-0.634785	-0.213551	NO	No TM	o
Sscle02g015900	1.11544	1.69932	0.569389	0.753121	NO	TM	i75-97o112-134i
Sscle02g015910	0.75367	0.71587	0.985583	1.12285	YES	TM	i5-27o
Sscle02g015920	0.800731	-0.629782	4.32222	5.36413	YES	No TM	o
Sscle02g015930	1.44747	-0.216135	5.90309	7.5847	YES	TM	i7-26o
Sscle02g015940	-0.528804	0.284877	-2.05135	-0.96896	NO	TM	o33-55i68-87o117-139i146-168o191-213i225-247o262-284i
Sscle02g015950	0.326719	0.545977	-0.052448	0.0841619	NO	No TM	o
Sscle02g015960	-0.132017	-0.818429	0.640087	-0.195922	NO	No TM	o
Sscle02g015970	2.68224	2.84672	0.20656	2.71967	NO	No TM	o
Sscle02g015980	-0.914641	-0.756385	-0.710856	-0.871666	NO	No TM	o
Sscle02g015990	0.000729667	-0.981068	0.990946	0.126628	NO	No TM	o
Sscle02g016000	-0.0588684	-1.38666	4.46537	4.63339	YES	No TM	o
Sscle02g016010	1.35813	0.596199	5.06589	0.117465	NO	No TM	o
Sscle02g016020	0.667149	-0.249894	5.56748	0.0383011	NO	No TM	o
Sscle02g016030	2.78716	2.21492	0.72229	0.790896	NO	No TM	o
Sscle02g016040	-0.585569	-0.87099	-0.131907	0.283684	NO	TM	i90-112o116-138i145-167o182-204i211-233o253-275i295-317o342-364i377-399o409-431i459-481o501-523i
Sscle02g016050	-0.390608	-0.341451	-0.313619	-0.100483	NO	No TM	o
Sscle02g016060	0.140889	-0.0362141	0.0806278	-0.104176	NO	No TM	o
Sscle02g016070	-0.765453	0.323524	-0.533471	-0.555333	NO	No TM	o
Sscle02g016080	1.261	1.35257	0.0832156	-0.260371	NO	No TM	o
Sscle02g016090	1.50978	1.24714	1.0369	0.97094	NO	No TM	o
Sscle02g016100	0.572018	-0.046038	0.388397	-1.03479	YES	No TM	o
Sscle02g016110	-5.49613	-5.48345	-5.93312	-6.02552	NO	No TM	o
Sscle02g016120	0.272771	0.454264	-0.0527939	0.240229	NO	No TM	o
Sscle02g016130	0.386221	0.64615	-0.27807	-0.0149908	NO	No TM	o
Sscle02g016140	-2.36786	-2.32727	-2.01703	-1.63462	YES	No TM	o
Sscle02g016150	1.19034	0.917547	0.926449	0.38385	NO	No TM	o
Sscle02g016160	-1.74404	-2.02074	-2.16938	-3.46061	NO	No TM	o
Sscle02g016170	-0.875871	-0.705493	-1.17317	-0.669672	YES	No TM	o
Sscle02g016180	0.74499	0.799426	0.129449	1.0592	NO	No TM	o
Sscle02g016190	-0.983571	-0.78878	-0.593448	-0.139669	NO	No TM	o
Sscle02g016200	1.63702	1.60977	1.1019	0.94767	NO	No TM	o
Sscle02g016210	-0.249928	0.347599	-0.340035	0.459094	NO	TM	o468-490i
Sscle02g016220	-1.2963	-0.982625	-0.910276	-1.04083	NO	TM	o91-110i117-139o172-194i201-220o230-252i278-300o315-337i342-364o374-396i416-433o443-465i490-512o527-549i
Sscle02g016230	-0.711048	-0.525184	-0.129371	0.229636	NO	TM	i132-151o
Sscle02g016240	0.0391028	0.607929	-0.126436	0.0942821	NO	No TM	o
Sscle02g016250	1.07054	1.28652	0.184452	0.236638	NO	No TM	o
Sscle02g016260	0.428636	0.165669	0.711377	0.562296	NO	No TM	o
Sscle02g016270	-2.01988	-2.16812	-1.74986	-2.85275	NO	No TM	o
Sscle02g016280	-2.24642	-1.82289	-0.570461	-0.63852	NO	No TM	o
Sscle02g016290	-1.80455	-2.8419	-2.72184	-1.98083	NO	No TM	o
Sscle02g016300	-2.07211	-1.73573	1.05734	1.24275	NO	No TM	o
Sscle02g016310	0.304733	-0.839574	-2.7411	-3.76012	NO	TM	o45-67i74-96o134-156i161-183o198-220i233-252o262-284i293-310o314-336i357-379o399-421i
Sscle02g016320	0.043665	-0.0657343	0.216514	0.07456	NO	No TM	o
Sscle02g016330	-0.212198	-0.446634	-0.235275	-1.44773	NO	No TM	o
Sscle02g016340	-0.383976	-0.150175	-0.41963	-1.18383	NO	No TM	o
Sscle02g016350	1.86857	0.00523284	1.88069	-0.366755	YES	No TM	o
Sscle02g016360	-1.08	-1.54322	-0.560208	-0.814295	NO	No TM	o
Sscle02g016370	0.0703577	0.0111436	0.448303	-0.270733	NO	No TM	o
Sscle02g016380	1.5081	0.981376	2.43805	1.45252	NO	No TM	o
Sscle02g016390	-0.843735	-1.11976	0.675646	0.493132	YES	No TM	o
Sscle02g016400	-1.78849	-1.88516	-1.30547	-2.02671	NO	No TM	o
Sscle02g016410	0.842357	0.434219	0.889935	0.417723	NO	No TM	o
Sscle02g016420	-2.89692	-4.4709	-2.66227	-4.2511	NO	TM	o10-32i45-67o90-112i125-147o183-205i210-232o247-269i
Sscle02g016430	1.93155	0.79662	3.21162	1.03024	NO	TM	o526-548i560-582o602-624i636-658o668-687i694-713o778-800i1187-1206o1221-1243i1263-1285o1300-1322i1327-1349o1453-1475i
Sscle02g016440	2.29792	2.08222	1.64534	0.416712	NO	No TM	o
Sscle02g016450	-1.95153	-2.74527	-2.06164	-2.0681	NO	No TM	o
Sscle02g016460	1.33025	-0.659518	4.64164	3.51408	NO	No TM	o
Sscle02g016470	-1.11221	-0.843274	-0.664482	-0.924004	NO	TM	i7-29o44-66i107-129o144-166i187-209o
Sscle02g016480	-2.97498	-3.74235	0.947771	-1.41131	NO	No TM	o
Sscle02g016490	-0.599038	-1.30033	0.768763	-0.735397	NO	No TM	o
Sscle02g016500	-2.41429	-3.09912	-1.37759	-2.02173	NO	TM	i42-64o
Sscle02g016510	-4.19536	-4.30837	-2.49052	-2.89827	YES	No TM	o
Sscle02g016520	-1.72934	-2.9257	-0.354442	-1.80682	NO	TM	i20-42o928-950i963-985o989-1011i1024-1046o1051-1073i1248-1267o1305-1327i1332-1350o1365-1384i1391-1413o
Sscle02g016530	-0.547715	0.290218	2.72681	5.22187	YES	No TM	o
Sscle02g016540	0.415056	0.774885	-0.120096	0.0158045	NO	No TM	o
Sscle02g016550	0.216479	1.07449	0.580896	0.00328497	NO	No TM	i
Sscle02g016560	0.472491	0.734525	-0.195505	0.110864	NO	No TM	o
Sscle02g016570	-0.800141	-0.736922	2.14276	0.000587364	NO	TM	o5-27i
Sscle02g016580	-0.686493	-0.150045	1.0346	0.163969	NO	No TM	o
Sscle02g016590	-0.555004	-0.426596	-0.784836	-0.684202	NO	TM	o239-261i
Sscle02g016600	-1.62773	-0.558932	-1.53076	-0.590415	NO	TM	i52-71o
Sscle02g016610	-1.19703	-1.03695	-1.12521	-0.746081	NO	No TM	o
Sscle02g016620	-0.361669	-0.541164	-1.66983	-1.41661	NO	No TM	o
Sscle02g016630	1.60556	1.84049	0.591189	0.916958	NO	No TM	o
Sscle02g016640	0.726327	0.98431	0.167143	0.289504	NO	No TM	o
Sscle02g016650	0.647347	0.358755	0.730085	0.152445	NO	No TM	o
Sscle02g016660	0.133566	0.266674	-0.0589511	-0.11123	NO	No TM	o
Sscle02g016670	1.74132	1.71001	0.128433	-0.324716	NO	No TM	o
Sscle02g016680	0.432341	0.246708	0.162975	-0.0280323	NO	No TM	o
Sscle02g016690	0.962858	0.970587	0.685663	1.14976	NO	No TM	o
Sscle02g016700	-0.697483	0.17887	-0.895545	-0.152504	NO	No TM	o
Sscle02g016710	0.176239	-0.462099	1.33379	1.00837	NO	TM	o42-64i97-119o124-146i
Sscle02g016720	1.60683	-0.364043	1.2136	-1.51583	NO	No TM	o
Sscle02g016730	-0.461413	-0.253777	-0.121623	0.132703	NO	No TM	o
Sscle02g016740	0.357726	0.771549	0.406547	1.15472	NO	TM	o13-35i
Sscle02g016750	-2.23718	-2.15539	-2.43957	-1.39516	NO	No TM	i
Sscle02g016760	1.51665	1.58212	0.930871	0.764673	NO	No TM	o
Sscle02g016770	0.964072	1.25064	0.16656	0.0459775	NO	No TM	o
Sscle02g016780	0.153338	0.197064	-0.557206	-0.651765	NO	No TM	o
Sscle02g016790	-0.372617	0.216063	-1.02909	-0.431615	NO	No TM	o
Sscle02g016800	-0.280379	0.123235	-0.246448	0.123169	NO	No TM	o
Sscle02g016810	0.176407	-0.292392	0.481318	0.307444	NO	TM	i102-124o156-175i
Sscle02g016820	1.39906	1.69804	-0.225961	-0.513868	NO	No TM	o
Sscle02g016830	0.633389	0.655337	0.121958	0.0129258	NO	No TM	o
Sscle02g016840	-0.000341625	-0.119139	-0.180933	-0.390019	NO	No TM	o
Sscle02g016850	0.521984	0.942505	0.475856	0.898431	NO	No TM	o
Sscle02g016860	1.10469	1.21244	0.408363	0.340195	NO	No TM	o
Sscle02g016870	-4.46401	-5.07863	-0.649558	-1.39302	NO	TM	i68-90o105-124i131-153o158-177i209-231o
Sscle02g016880	0.653589	0.662111	0.771477	0.626791	NO	No TM	o
Sscle02g016890	1.36901	0.0578944	-1.26999	-1.3187	YES	No TM	o
Sscle02g016900	2.03371	-0.130357	1.7527	-0.554314	YES	No TM	o
Sscle02g016910	-2.30255	-2.16131	-2.43305	-2.07862	NO	No TM	o
Sscle02g016920	-1.02277	-0.617734	6.95203	7.83127	YES	No TM	o
Sscle02g016930	0.583174	0.781946	0.0185076	-0.0437114	NO	No TM	o
Sscle02g016940	0.146238	0.361488	-0.0344784	0.499152	NO	No TM	o
Sscle02g016950	0.699403	0.652437	-0.0148055	0.125745	NO	No TM	i
Sscle02g016960	-0.649225	-0.35426	-0.962366	-0.920101	NO	No TM	o
Sscle02g016970	-1.09396	-0.928943	-0.515975	-0.281676	NO	TM	o20-42i54-71o81-100i
Sscle02g016980	0.389695	0.756321	0.545121	1.45886	NO	TM	i69-91o133-152i
Sscle02g016990	-0.299368	-0.0180026	-0.152758	0.51341	NO	No TM	o
Sscle02g017000	0.181415	0.709613	0.108969	0.46439	NO	No TM	o
Sscle02g017010	0.170568	0.720041	-0.191251	0.336737	NO	No TM	o
Sscle02g017020	-1.03509	-0.866633	1.40149	1.98431	NO	TM	o45-62i75-94o104-126i131-153o173-195i
Sscle02g017030	0.474128	1.19128	-0.253205	0.518521	NO	No TM	o
Sscle02g017040	1.15401	-0.179297	1.42172	0.417675	NO	No TM	o
Sscle02g017050	-1.39236	-1.10732	-1.19781	-1.28166	NO	No TM	o
Sscle02g017060	-0.604074	-0.653057	-1.01495	-0.850899	NO	No TM	o
Sscle02g017070	0.843778	1.21645	0.115051	0.226799	NO	No TM	o
Sscle02g017080	-0.510883	-0.369464	-2.34106	-1.56481	NO	No TM	o
Sscle02g017090	-0.419704	-0.489301	0.00259504	-0.250648	NO	No TM	o
Sscle02g017100	2.3867	2.90015	1.2994	0.846387	NO	No TM	o
Sscle02g017110	1.48977	1.90609	0.134082	0.134035	NO	No TM	o
Sscle02g017120	0.806675	NA	0.99204	0.765045	NO	No TM	o
Sscle02g017130	-0.970026	-0.795837	1.08635	1.73262	NO	TM	i69-91o106-125i137-154o169-188i314-336o341-363i384-406o416-438i445-467o480-502i
Sscle02g017140	-2.83027	-2.61679	-0.113512	0.577183	YES	No TM	o
Sscle02g017150	1.08052	0.873968	0.754084	0.126358	NO	No TM	o
Sscle02g017160	0.345028	0.420059	-0.0868844	0.632383	NO	No TM	o
Sscle02g017170	NA	NA	NA	NA	NO	No TM	o
Sscle02g017180	-0.549368	-0.334176	-0.541422	-0.172907	NO	No TM	o
Sscle02g017190	-2.60011	-1.58638	-1.5374	-1.05234	YES	No TM	o
Sscle02g017200	1.0201	0.844389	-0.598776	-0.889186	NO	No TM	o
Sscle02g017210	0.967663	1.50866	-0.0969779	0.368118	NO	No TM	o
Sscle02g017220	-1.60628	-1.04166	-1.12057	-0.145799	NO	No TM	o
Sscle02g017230	-1.72216	-1.82886	-1.71524	-1.47099	NO	No TM	o
Sscle02g017240	-8.30998	-6.83914	-5.26454	-3.338	NO	No TM	i
Sscle02g017250	-0.618738	-0.0553629	-0.562326	-0.146805	NO	No TM	o
Sscle02g017260	-3.07654	-2.56633	-2.48926	-3.2216	NO	TM	i83-105o115-134i141-160o170-192i205-227o232-254i301-323o343-365i385-404o409-431i444-466o476-498i
Sscle02g017270	-3.11475	-3.10353	-3.0771	-3.60606	NO	No TM	o
Sscle02g017280	-2.17565	-1.62781	-1.58233	-1.86887	NO	No TM	o
Sscle02g017290	-0.357355	-0.0198794	-0.791359	-0.301395	NO	No TM	o
Sscle02g017300	-0.986125	-1.65324	-0.923177	-1.20204	NO	TM	i242-260o
Sscle02g017310	0.762401	-0.234607	0.186843	-0.859917	NO	No TM	o
Sscle02g017320	1.73861	1.05029	0.742311	-0.0704355	NO	No TM	o
Sscle02g017330	-1.29703	-1.99857	-0.603035	-0.794078	NO	No TM	o
Sscle02g017340	-6.04768	-4.8357	-4.40531	-4.22158	NO	TM	o18-40i53-75o95-117i129-151o214-236i
Sscle02g017350	0.58959	0.743799	0.280518	0.473945	NO	No TM	o
Sscle02g017360	0.769958	1.1119	0.136318	0.0465827	NO	No TM	o
Sscle02g017370	0.554883	0.536144	0.474725	0.894649	NO	TM	i7-29o85-107i128-150o180-202i223-245o276-298i305-324o348-370i377-399o
Sscle02g017380	2.30903	2.64432	0.915468	0.638025	NO	No TM	o
Sscle02g017390	0.423735	-0.849801	0.716761	-0.170716	NO	TM	o1214-1236i
Sscle02g017400	-2.81503	-2.64318	-1.79557	-3.62198	NO	No TM	o
Sscle02g017410	0.716928	NA	0.99204	1.05958	NO	No TM	o
Sscle02g017420	-4.16251	-3.58193	-0.638207	-0.841242	NO	No TM	o
Sscle02g017430	-0.80863	-0.923968	-1.51627	-2.47676	NO	No TM	o
Sscle02g017440	0.090335	-0.567615	-0.0190785	-0.42376	NO	No TM	o
Sscle02g017450	1.11574	0.487378	0.572859	-0.101403	NO	No TM	o
Sscle02g017460	NA	NA	NA	NA	NO	No TM	o
Sscle02g017470	0.716928	NA	0.990555	0.743795	NO	No TM	o
Sscle02g017480	-0.565154	-0.953661	3.47274	3.00813	NO	TM	i89-111o116-135i148-170o180-199i204-226o241-258i
Sscle02g017490	4.20132	2.1284	5.1802	2.28085	YES	No TM	o
Sscle02g017500	-3.59634	-3.44394	-1.22868	-2.61677	NO	No TM	o
Sscle02g017510	-1.1837	-0.593071	0.751177	0.10396	NO	TM	o5-24i36-55o75-97i133-150o155-177i233-255o
Sscle02g017520	-0.527656	-0.0436944	-0.433798	0.669732	NO	TM	o565-587i
Sscle02g017530	-1.62051	-1.77583	-1.825	-2.22785	NO	TM	i33-55o65-87i121-143o163-185i198-217o232-251i
Sscle02g017540	-0.639594	-1.50478	-1.45209	-1.72999	NO	TM	o321-343i
Sscle02g017550	0.289978	0.305216	0.408972	0.254427	NO	No TM	o
Sscle02g017560	-0.30059	-0.462766	0.268136	-0.833811	NO	TM	i77-99o143-165i172-194o227-249i275-297o301-323i343-365o380-402i409-427o442-464i477-499o544-563i
Sscle02g017570	1.75726	1.74574	0.323179	0.397395	NO	No TM	o
Sscle02g017580	-3.60453	-3.13336	-2.60092	-2.83523	NO	TM	o359-381i
Sscle02g017590	-0.15464	0.110484	0.12692	0.51923	NO	No TM	o
Sscle02g017600	-0.0180304	-0.026379	-0.203278	-0.222485	NO	No TM	o
Sscle02g017610	-0.423008	-0.179349	-0.473736	-0.366679	NO	No TM	o
Sscle02g017620	0.162554	0.268455	-0.588816	-0.491806	NO	No TM	o
Sscle02g017630	0.963949	0.636641	0.990555	NA	NO	No TM	o
Sscle02g017640	0.478217	0.82275	-0.349718	-0.141444	NO	TM	i99-121o
Sscle02g017650	0.221069	-0.481947	0.555261	-0.165303	YES	TM	i7-29o84-106i118-140o150-172i
Sscle02g017660	-0.424874	-0.285293	0.600842	0.315265	NO	No TM	o
Sscle02g017670	-1.5335	-0.0576073	-0.383617	-1.39827	NO	No TM	o
Sscle02g017680	-0.285193	-0.00517946	-0.816658	-0.158692	NO	No TM	o
Sscle02g017690	-0.78045	-1.42376	-0.402038	-0.299566	NO	No TM	o
Sscle02g017700	-0.24614	-0.669924	-0.349117	-0.447583	NO	No TM	o
Sscle02g017710	-0.123812	-0.535716	1.14275	-0.28936	NO	TM	i5-27o
Sscle02g017720	0.0932022	0.380878	0.216986	0.766673	NO	TM	o133-155i251-273o
Sscle02g017730	1.32126	0.0749978	1.58381	0.292379	NO	TM	i162-184o231-253i260-279o341-360i388-410o425-444i457-479o
Sscle02g017740	2.06505	2.23444	1.05376	1.52999	NO	No TM	o
Sscle02g017750	0.95358	1.29869	0.298142	0.257809	NO	No TM	o
Sscle02g017760	-0.132765	-0.19969	-0.470138	-0.235287	NO	No TM	o
Sscle02g017770	-3.48183	-3.72367	-2.15812	-5.0405	YES	No TM	o
Sscle02g017780	-2.02407	-1.90612	-0.880354	-0.872664	NO	TM	o26-48i55-77o82-104i173-195o230-252i
Sscle02g017790	2.20602	1.64463	1.27941	0.891397	NO	No TM	o
Sscle02g017800	-0.834909	-1.56677	-1.82064	-1.65032	NO	No TM	o
Sscle02g017810	-0.446625	0.36651	-1.35537	-0.775927	NO	No TM	o
Sscle02g017820	-0.43672	-0.469183	-1.20014	-0.860151	NO	No TM	o
Sscle02g017830	NA	NA	NA	NA	NO	No TM	o
Sscle02g017840	0.663235	-0.756385	-0.710856	-0.871666	NO	No TM	o
Sscle02g017850	-0.105586	-0.00537708	-0.650067	-0.196852	NO	TM	i57-79o94-115i122-144o148-170i183-205o210-232i245-267o277-299i323-345o360-382i389-408o418-440i
Sscle02g017860	0.18422	0.381115	0.00447559	-0.159698	NO	No TM	o
Sscle02g017870	0.205503	1.04044	0.111138	1.02032	NO	No TM	o
Sscle02g017880	-2.07099	-1.53788	-1.7824	-1.23083	NO	No TM	o
Sscle02g017890	0.423897	0.645992	0.341633	1.13544	NO	No TM	o
Sscle02g017900	0.0454052	0.475491	-1.89234	-1.27532	NO	TM	i204-223o233-255i268-290o377-399i412-431o441-463i476-494o509-528i
Sscle02g017910	-3.91929	-3.70284	-5.54988	-3.41969	NO	No TM	o
Sscle02g017920	1.6513	1.96537	0.875914	0.703238	NO	TM	o323-345i781-798o
Sscle02g017930	1.62042	1.92669	0.245813	0.228124	NO	No TM	o
Sscle02g017940	1.28465	-0.648303	1.10175	-0.175004	NO	No TM	o
Sscle02g017950	-0.151759	-0.167131	0.1333	0.18742	NO	No TM	o
Sscle02g017960	-1.95402	-1.42975	-0.406086	2.49153	NO	No TM	o
Sscle02g017970	0.498677	0.935578	-0.0864629	0.0959521	NO	No TM	o
Sscle02g017980	0.43248	0.960135	0.0456898	0.735061	NO	No TM	o
Sscle02g017990	0.0250857	0.281957	0.221061	0.219115	NO	TM	i13-32o57-79i92-109o135-154i
Sscle02g018000	0.0669654	0.197952	-0.328938	-0.301377	NO	No TM	o
Sscle02g018010	0.963932	0.559619	0.608433	0.240744	YES	No TM	o
Sscle02g018020	-0.689176	-1.24948	-0.597979	-1.2415	NO	No TM	o
Sscle02g018030	-0.244688	-0.229132	1.72051	1.11735	NO	No TM	o
Sscle02g018040	3.92642	3.10518	2.46054	1.45685	NO	No TM	o
Sscle02g018050	-0.203646	0.0177923	-0.697424	-1.37412	NO	No TM	o
Sscle02g018060	-1.702	-0.634242	4.47835	4.48246	NO	TM	i30-52o72-94i101-123o127-149i158-180o195-212i281-303o318-340i347-369o384-406i413-435o445-467i
Sscle02g018070	-0.750797	-0.506834	-0.834116	-1.06401	NO	TM	o5-27i
Sscle02g018080	-0.644285	-0.42583	-1.47711	-0.879618	NO	TM	i20-42o77-99i106-128o159-177i
Sscle02g018090	1.23505	1.2553	1.2972	1.44238	NO	No TM	o
Sscle02g018100	-1.44144	-0.930407	-0.924539	-0.36194	NO	No TM	i
Sscle02g018110	-1.53041	-1.18867	-0.674584	-0.201845	NO	No TM	o
Sscle02g018120	1.40825	1.75432	0.269018	0.542112	NO	No TM	o
Sscle02g018130	1.01401	1.20115	0.97184	-0.0425202	YES	TM	o203-225i
Sscle02g018140	2.10705	-0.853744	2.792	-0.657258	YES	No TM	o
Sscle02g018150	-1.05429	-1.73046	-0.506664	-1.14806	NO	TM	o213-235i248-270o512-534i1061-1083o1087-1109i1116-1138o
Sscle02g018160	-1.16113	-1.81624	-0.302872	-0.221378	NO	No TM	o
Sscle02g018170	-1.99708	-2.39046	-2.03846	-2.50456	NO	No TM	o
Sscle02g018180	0.00565815	-0.919054	0.273366	0.487658	NO	No TM	o
Sscle02g018190	1.26785	0.68696	-1.50581	-1.73853	NO	TM	i25-47o78-100i152-171o176-198i291-313o730-752i773-795o842-864i871-893o958-980i993-1015o
Sscle02g018200	0.24791	0.119562	-1.37835	-1.45148	NO	No TM	o
Sscle02g018210	1.21574	0.72279	-0.393082	-0.421062	NO	No TM	o
Sscle02g018220	1.17326	0.619203	-0.702019	-1.08643	NO	No TM	o
Sscle02g018230	-0.893766	-0.928956	0.180413	-0.377321	YES	No TM	o
Sscle02g018240	0.801321	1.15714	0.0952139	-0.0502965	NO	No TM	o
Sscle02g018250	-0.0497414	0.254366	-0.459209	-0.375875	NO	No TM	o
Sscle02g018260	0.73047	0.77189	0.349634	0.302347	NO	No TM	o
Sscle02g018270	0.126707	-0.177729	0.345429	0.263112	NO	No TM	o
Sscle02g018280	0.671527	-0.326499	0.587776	0.530528	NO	No TM	o
Sscle02g018290	1.53276	0.0159946	1.64752	-0.448101	NO	TM	i95-117o
Sscle02g018300	1.15058	-0.640613	0.875907	-0.572307	NO	No TM	o
Sscle02g018310	-0.714004	-0.610326	-1.08532	-1.34449	NO	No TM	o
Sscle02g018320	0.682516	0.381887	-0.474278	-0.41886	NO	No TM	o
Sscle02g018330	-0.322539	0.750461	-0.984891	0.496658	NO	No TM	o
Sscle02g018340	-1.01402	-1.97788	-0.407219	-0.955949	NO	TM	o67-89i122-144o148-170i177-199o209-231i244-263o348-370i391-413o428-450i470-492o512-533i
Sscle02g018350	-1.50735	-2.2819	-1.16069	-1.56638	NO	TM	i180-202o
Sscle02g018360	0.541103	-0.391581	0.590834	-0.229229	NO	No TM	o
Sscle02g018370	0.413277	-0.0685323	0.296793	-0.129257	NO	No TM	o
Sscle02g018380	0.97979	0.47261	0.46717	-0.175585	NO	No TM	o
Sscle02g018390	0.192293	-0.538405	0.613257	-0.206426	NO	TM	i52-74o265-287i319-341o393-415i443-465o475-497i549-571o586-608i615-637o
Sscle02g018400	-0.00448806	-0.298536	-0.288045	-0.672217	NO	No TM	o
Sscle02g018410	-0.550648	-0.472966	-1.18351	-1.14924	NO	No TM	o
Sscle02g018420	-3.64821	-3.60787	-3.611	-5.43778	NO	TM	i127-149o
Sscle02g018430	-0.381413	0.124433	-0.957331	-0.141932	NO	No TM	o
Sscle02g018440	-1.63437	-1.19174	-1.35879	-1.1413	NO	No TM	o
Sscle02g018450	-1.28207	-0.517499	-1.233	0.301314	NO	No TM	o
Sscle02g018460	-1.0773	-0.904658	-1.45785	-1.12944	NO	No TM	o
Sscle02g018470	-0.246241	-0.782065	-0.234084	-1.03095	NO	No TM	o
Sscle02g018480	-0.0743243	-0.138441	-0.733347	-0.805397	NO	No TM	o
Sscle02g018490	-0.00293297	-0.347169	0.295482	0.0544206	NO	TM	i90-112o127-149i239-261o281-300i
Sscle02g018500	-0.172083	-0.607443	-0.0911159	-0.0916334	NO	No TM	o
Sscle02g018510	-0.45445	0.00607638	0.557	1.19449	NO	No TM	o
Sscle02g018520	0.527608	0.698411	0.612717	0.544617	NO	No TM	o
Sscle02g018530	-0.622279	0.336537	-0.00780137	-1.253	NO	TM	o4-21i41-63o92-114i126-148o168-190i203-225o240-262i
Sscle02g018540	0.871066	1.07938	-0.0123844	-0.31138	NO	No TM	o
Sscle02g018550	1.7184	1.63925	0.250723	0.125066	NO	No TM	o
Sscle02g018560	1.54999	-0.963924	2.84572	0.404886	YES	No TM	o
Sscle02g018570	-0.412539	-0.495054	-0.295059	-0.791143	NO	No TM	o
Sscle02g018580	-0.871796	-0.589376	-1.16799	-1.24146	NO	No TM	o
Sscle02g018590	-0.836152	-0.256609	-0.711499	-0.580524	NO	No TM	o
Sscle02g018600	-2.8697	-2.67112	4.02601	5.44818	NO	TM	i12-34o54-76i83-105o110-132i144-166o181-199i301-320o330-352i372-394o439-461i
Sscle02g018610	-3.17133	-2.14077	6.59919	8.47218	YES	No TM	o
Sscle02g018620	-0.343078	0.149235	1.85976	3.29412	NO	No TM	o
Sscle02g018630	-0.0782419	0.625689	-1.48472	-1.34506	NO	No TM	o
Sscle02g018640	-2.47798	-2.24901	3.73591	7.68687	NO	TM	i28-50o
Sscle02g018650	-3.87576	-2.73967	-1.96875	-1.39302	NO	TM	i66-88o118-140i210-232o298-320i333-355o849-871i966-988o993-1015i1075-1097o
Sscle02g018660	-1.16362	-0.82764	-0.115233	2.83452	YES	No TM	o
Sscle02g018670	-0.914641	-0.756385	-0.710856	-0.0345504	NO	No TM	o
Sscle02g018680	-1.70359	-1.7992	-0.861516	-1.14492	YES	No TM	o
Sscle02g018690	-0.188992	0.311594	-0.339606	0.102273	NO	TM	o22-44i56-78o
Sscle02g018700	0.215822	0.202866	0.208872	0.269537	NO	TM	o726-748i
Sscle02g018710	-1.43475	-1.09747	-3.04865	-2.12346	NO	No TM	o
Sscle02g018720	2.06163	1.77052	-1.7184	0.117231	NO	No TM	o
Sscle02g018730	0.452912	-0.396984	-0.0628839	-0.521855	NO	No TM	o
Sscle02g018740	NA	0.852185	1.45298	NA	NO	No TM	o
Sscle02g018750	-1.34677	-1.12323	-1.0886	-1.31561	NO	No TM	o
Sscle02g018760	0.814019	0.183885	1.264	0.176101	NO	No TM	o
Sscle02g018770	-0.730228	-0.667552	-0.677825	-0.430137	NO	No TM	o
Sscle02g018780	0.784379	0.900449	0.459389	0.324236	NO	No TM	o
Sscle02g018790	0.234251	0.843666	-0.0873389	1.33609	NO	No TM	o
Sscle02g018800	0.582523	0.402655	0.13051	0.453151	NO	No TM	o
Sscle02g018810	1.04473	2.09888	-0.306327	-0.711789	NO	TM	o88-110i122-141o193-215i459-481o506-528i
Sscle02g018820	3.61365	1.29953	6.12796	7.88238	YES	No TM	o
Sscle02g018830	-1.32889	-2.32308	-0.841681	-2.14333	NO	No TM	o
Sscle02g018840	0.901341	0.0883479	1.50593	0.421813	NO	No TM	o
Sscle02g018850	2.22871	2.23308	1.39568	1.97289	NO	No TM	o
Sscle02g018860	-1.38326	-1.1697	-1.26077	-2.57261	NO	No TM	o
Sscle02g018870	3.74575	2.13425	4.00955	0.976399	YES	TM	i7-29o86-108i
Sscle02g018880	-1.59535	-0.746567	-1.29355	0.480146	NO	TM	o10-32i74-96o150-167i275-297o327-349i369-391o401-423i436-458o
Sscle02g018890	1.20532	2.06576	2.42163	3.4669	NO	No TM	o
Sscle02g018900	-0.915028	-2.54729	0.343137	1.02264	NO	No TM	o
Sscle02g018910	2.02478	2.27658	0.501891	0.063495	NO	No TM	o
Sscle02g018920	-1.41132	-1.17729	-1.38372	-1.75728	NO	No TM	o
Sscle02g018930	-0.485614	0.122454	0.094281	0.7912	NO	TM	i7-29o44-66i87-109o135-157i
Sscle02g018940	1.87119	2.02932	0.455579	-0.0310557	NO	No TM	o
Sscle02g018950	0.523923	0.691816	-0.369988	-0.318176	NO	No TM	o
Sscle02g018960	-1.23155	-2.54149	-1.71609	-1.99114	NO	No TM	i
Sscle02g018970	0.153388	0.27166	-0.263106	0.0291232	NO	No TM	o
Sscle02g018980	0.467677	0.55046	0.00798284	0.316696	YES	TM	o4-26i101-119o
Sscle02g018990	0.633119	0.994253	-0.141369	-0.0768284	NO	No TM	o
Sscle02g019000	-0.5738	-0.633267	1.03069	1.33667	YES	No TM	o
Sscle02g019010	1.14321	1.25506	1.17884	1.59617	YES	TM	o5-22i163-185o
Sscle02g019020	1.71863	0.684099	1.68039	0.952633	NO	TM	i73-95o127-149i
Sscle02g019030	1.59887	0.543806	1.44025	0.618412	NO	No TM	o
Sscle02g019040	-1.41331	-1.25682	3.2773	3.32892	YES	No TM	o
Sscle02g019050	-4.54872	-4.2836	-3.71918	-4.04462	NO	No TM	o
Sscle02g019060	-1.47905	-1.4018	-0.129737	-0.432664	NO	No TM	o
Sscle02g019070	-0.439628	-0.839658	4.66141	3.64321	NO	TM	i62-84o99-121i130-149o154-176i189-211o218-240i296-318o328-350i379-396o401-423i436-458o468-490i
Sscle02g019080	-0.9661	-2.22025	2.70265	2.4568	NO	No TM	o
Sscle02g019090	-2.9439	-3.60263	-4.49482	-3.96215	NO	No TM	o
Sscle02g019100	-5.44462	-5.65996	-4.57927	-4.8333	NO	No TM	o
Sscle02g019110	-5.28865	-4.98099	-4.4958	-3.80157	NO	No TM	o
Sscle02g019120	0.0102389	-0.429548	-0.113016	-0.441385	NO	No TM	o
Sscle02g019130	1.10846	1.23238	0.449901	0.108567	NO	TM	i12-29o
Sscle02g019140	-2.47362	-1.62675	-1.80276	-0.199518	YES	TM	o247-269i
Sscle02g019150	0.517392	-0.0780308	0.917841	0.479076	NO	No TM	o
Sscle02g019160	2.12197	2.40911	0.762678	0.366535	NO	No TM	o
Sscle02g019170	0.0508383	-0.396981	-0.614412	-1.35691	YES	No TM	o
Sscle02g019180	0.111008	1.34379	-0.698677	0.86964	NO	No TM	o
Sscle02g019190	NA	NA	NA	NA	NO	No TM	o
Sscle02g019200	-2.35145	-2.01345	-1.93112	-2.26718	NO	No TM	i
Sscle02g019210	NA	NA	NA	NA	NO	No TM	o
Sscle02g019220	NA	NA	NA	NA	NO	No TM	o
Sscle02g019230	-0.972987	-0.941214	-1.45209	-1.00231	NO	No TM	o
Sscle02g019240	-0.324057	0.735031	0.597356	1.09495	NO	No TM	o
Sscle02g019250	-3.69533	-3.59579	-1.76861	-1.66012	NO	No TM	o
Sscle02g019260	-4.08867	-3.84867	-1.97282	-1.97914	NO	No TM	o
Sscle02g019270	-4.0812	-4.15421	-1.28693	-1.15479	NO	No TM	o
Sscle02g019280	-2.94693	-2.64422	-0.100868	-0.483046	NO	TM	o15-37i
Sscle02g019290	-3.31429	-2.71921	-0.186629	-0.545375	NO	No TM	o
Sscle02g019300	-2.8327	-1.74328	-2.37911	-1.8369	NO	No TM	o
Sscle02g019310	-1.41416	-1.01955	-1.55623	-1.57317	NO	TM	o79-101i186-208o212-234i253-272o282-304i325-347o357-379i386-403o413-435i448-470o526-543i
Sscle02g019320	0.798991	0.640704	1.11409	0.184866	NO	No TM	o
Sscle02g019330	-1.68977	-1.56864	-2.73038	-2.5781	NO	No TM	o
Sscle02g019340	0.870546	0.97744	0.00955733	-0.433536	NO	No TM	o
Sscle02g019350	3.66389	2.03566	1.22035	0.0976031	YES	No TM	o
Sscle02g019360	0.901621	0.60603	-0.541519	0.500792	NO	No TM	o
Sscle02g019370	-1.74897	-1.71441	-1.02097	-0.544383	NO	No TM	o
Sscle02g019380	-1.96698	-1.86671	-0.885052	-0.312263	NO	No TM	o
Sscle02g019390	-1.99337	-2.15788	-1.30112	-1.55743	NO	No TM	o
Sscle02g019400	3.28127	3.59783	3.47732	2.8224	NO	No TM	o
Sscle02g019410	0.592613	-0.147055	-0.821784	0.547407	NO	No TM	o
Sscle02g019420	0.834311	1.25508	0.0965432	0.310805	NO	TM	i167-189o199-221i242-264o269-288i293-315o342-364i391-413o443-460i
Sscle02g019430	0.409309	0.818302	-0.398737	-0.110857	NO	No TM	o
Sscle02g019440	-3.53058	-2.62958	1.608	4.34547	NO	No TM	o
Sscle02g019450	-0.541694	-0.0691059	-0.91813	-0.552598	NO	No TM	o
Sscle02g019460	-0.663031	-0.342277	-1.11774	-0.310501	NO	TM	o22-44i51-73o104-126i139-161o189-211i218-237o252-274i
Sscle02g019470	0.030044	0.641694	-0.267303	0.498048	NO	No TM	o
Sscle02g019480	-1.02486	0.0523353	-1.37793	-0.241749	NO	No TM	o
Sscle02g019490	-1.17266	-3.70291	3.00675	1.79614	YES	No TM	o
Sscle02g019500	-2.57077	-1.5654	-1.19587	-0.590055	NO	TM	o373-392i434-456o
Sscle02g019510	-3.21576	-1.52379	-1.26399	-0.515528	NO	No TM	o
Sscle02g019520	-1.3057	0.328603	-0.405544	0.756327	NO	No TM	o
Sscle02g019530	-1.34677	-1.12323	-1.0886	-0.215289	NO	TM	i76-98o
Sscle02g019540	NA	NA	NA	NA	NO	TM	i278-300o339-361i374-396o
Sscle02g019550	-3.61587	-3.12007	-3.06824	-2.72953	NO	TM	o34-56i68-90o110-132i170-192o202-224i240-262o
Sscle02g019560	-3.38149	-0.963214	-2.85666	-2.15968	NO	No TM	o
Sscle02g019570	-2.83936	-1.13767	-2.17969	-1.10375	YES	TM	i2-24o
Sscle02g019580	-3.75779	-2.89281	-3.14328	-3.26165	NO	No TM	o
Sscle02g019590	-0.0856058	0.479984	0.184141	0.490342	NO	No TM	o
Sscle02g019600	2.93973	1.51526	3.60636	1.24441	YES	No TM	o
Sscle02g019610	-1.33557	-0.665575	-2.16205	-1.21135	NO	No TM	o
Sscle02g019620	NA	NA	NA	NA	NO	No TM	o
Sscle02g019630	-0.549043	0.286566	1.05953	2.59611	NO	No TM	o
Sscle02g019640	-2.84083	-2.29818	-0.839942	-0.416387	NO	TM	i21-43o72-94i107-129o160-182i189-211o226-248i
Sscle02g019650	NA	NA	NA	NA	NO	No TM	i
Sscle02g019660	-2.2932	-3.85614	-4.29348	-2.33057	NO	No TM	o
Sscle02g019670	-1.24818	-1.6824	-0.289995	-1.35014	NO	No TM	o
Sscle02g019680	-0.6731	-0.888873	-0.222695	-0.64005	NO	No TM	o
Sscle02g019690	-0.96138	-2.07839	2.45689	2.22347	NO	No TM	o
Sscle02g019700	1.08514	1.36123	-0.196712	0.35028	NO	No TM	o
Sscle02g019710	-0.165268	0.200687	-1.27798	-0.522701	NO	No TM	o
Sscle02g019720	-0.0462842	0.0727394	-0.231853	0.0100851	NO	No TM	o
Sscle02g019730	-0.208585	-0.704406	-0.0555245	0.0562296	NO	No TM	o
Sscle02g019740	-0.488127	-0.162756	-0.222965	0.13348	NO	No TM	o
Sscle02g019750	0.541133	0.695232	0.723201	0.434194	NO	No TM	o
Sscle02g019760	-0.0162471	0.0625132	0.113824	0.275213	NO	No TM	o
Sscle02g019770	0.803902	0.656542	-2.75329	-2.29526	NO	TM	i67-86o96-118i139-161o171-193i200-222o237-259i272-294o304-326i346-363o367-389i
Sscle02g019780	0.446503	0.222527	0.205348	-0.0418885	NO	No TM	o
Sscle02g019790	-3.66622	-3.07841	-2.78324	-2.85573	NO	TM	o56-78i91-113o118-135i142-161o214-233i272-294o309-326i339-358o386-408i449-468o
Sscle02g019800	-0.0275767	-0.179437	1.75475	0.182653	NO	No TM	o
Sscle02g019810	0.459777	0.425572	0.388826	0.282798	NO	No TM	o
Sscle02g019820	-0.786831	-0.443744	-0.395657	0.180307	NO	No TM	o
Sscle02g019830	-0.174656	-0.308966	-0.167095	-0.198566	NO	No TM	o
Sscle02g019840	1.92235	0.560773	2.37604	1.23096	NO	TM	o36-53i60-82o102-124i153-175o190-212i264-286o301-323i339-361o417-439i
Sscle02g019850	-0.606218	-1.14217	-0.518283	-1.02836	NO	No TM	o
Sscle02g019860	-4.46323	-4.62017	-3.99387	-3.06982	NO	No TM	o
Sscle02g019870	-0.372788	-0.554082	-1.73657	-1.45291	NO	No TM	o
Sscle02g019880	0.358704	0.71613	-0.913488	-0.676717	NO	No TM	o
Sscle02g019890	0.813179	1.16496	0.285592	0.781462	NO	No TM	o
Sscle02g019900	0.740593	0.359033	-1.72267	-1.28578	NO	TM	o304-326i
Sscle02g019910	0.678365	1.12638	-0.180802	-0.0453617	NO	No TM	o
Sscle02g019920	1.54494	1.29564	1.07419	0.711989	NO	TM	i21-43o
Sscle02g019930	-1.06259	-1.68853	-0.453498	-0.840094	NO	No TM	o
Sscle02g019940	0.309391	0.332989	0.483957	0.274339	NO	No TM	o
Sscle02g019950	-1.62536	-1.63046	-0.867758	-1.00146	NO	No TM	o
Sscle02g019960	-1.61219	-2.12547	-1.11903	-1.664	NO	TM	i64-86o101-123i135-157o162-184i191-213o223-245i298-320o330-352i373-395o405-427i440-457o467-489i
Sscle02g019970	0.0383466	0.488563	-0.413382	0.509108	NO	No TM	o
Sscle02g019980	-0.0853242	-0.126481	-0.24046	-0.130509	NO	TM	i12-34o
Sscle02g019990	0.323517	0.133358	0.0341644	-0.150663	NO	No TM	o
[truncated: 9,131 more rows]

## Sheet: 1133_Induced_4x
Gene id	in vitro_apex	in vitro_center	Ath_apex	Ath_center	SignalP4	TM	TM pred	Induced all 4 (54)	in vitro and in planta (218)	in vitro only (288)	in planta only (627)	center and apex (553)	center only (306)
Sscle01g000050	1.88	0.29	7.42	6.68	YES	No TM	o	no	no	no	YES	no	no
Sscle01g000070	2.52	1.82	2.4	1.97	NO	No TM	o	no	YES	no	no	no	no
Sscle01g000250	0.25	0.3	1.34	2.22	YES	No TM	o	no	no	no	YES	no	YES
Sscle01g000260	3.46	2.78	4.58	1.98	NO	TM	o4-26i	no	YES	no	no	YES	no
Sscle01g000270	3.63	3.23	3	-0.46	NO	No TM	o	no	YES	no	no	YES	no
Sscle01g000280	2.36	1.91	1.4	0.68	NO	No TM	o	no	no	YES	no	no	no
Sscle01g000340	2.87	2.19	1.45	1.77	NO	No TM	o	no	no	YES	no	YES	no
Sscle01g000360	0.58	0.46	1.31	2.21	NO	No TM	o	no	no	no	YES	no	YES
Sscle01g000480	2.36	1.34	2.37	1.04	NO	TM	i7-26o	no	YES	no	no	no	no
Sscle01g000580	1.78	2.08	0.41	0.25	NO	No TM	o	no	no	YES	no	no	YES
Sscle01g000730	1.56	-0.14	2.67	0.15	NO	No TM	o	no	no	no	YES	no	no
Sscle01g000790	-2.1	-2.18	4.84	4.68	NO	TM	i5-27o47-69i78-97o102-124i136-158o168-190i259-281o296-318i327-346o361-383i396-415o425-447i	no	no	no	YES	YES	no
Sscle01g001150	2.38	-0.84	3.01	-0.64	NO	No TM	o	no	YES	no	no	no	no
Sscle01g001160	0.97	0.36	2.05	1.34	NO	No TM	o	no	no	no	YES	no	no
Sscle01g001190	0.54	0.86	3.16	-1.18	NO	TM	i47-69o89-111i118-140o145-167i174-196o201-223i244-266o276-298i311-333o348-370i377-399o437-459i516-533o	no	no	no	YES	no	no
Sscle01g001530	-6.72	-6.01	1.53	2.23	YES	TM	i7-29o51-73i93-115o	no	no	no	YES	no	YES
Sscle01g001550	-2.36	-1.71	5.72	5.95	NO	TM	i43-62o82-99i106-128o138-160i167-189o199-221i274-296o306-328i335-357o362-384i397-416o426-448i	no	no	no	YES	YES	no
Sscle01g001560	2.31	1.9	1.6	0.88	NO	No TM	o	no	no	YES	no	no	no
Sscle01g001830	-3.68	-5	2.71	2.53	NO	No TM	o	no	no	no	YES	YES	no
Sscle01g002020	-2.18	-0.24	3.54	5.39	NO	No TM	o	no	no	no	YES	YES	no
Sscle01g002030	-1.63	-1.31	-0.5	3.21	YES	TM	i2-24o	no	no	no	YES	no	YES
Sscle01g002110	-4.22	-3.73	2.83	2.3	YES	No TM	o	no	no	no	YES	YES	no
Sscle01g002280	2.46	1.12	2.35	1.24	YES	No TM	o	no	YES	no	no	no	no
Sscle01g002290	0.6	0.59	2.58	3.4	NO	No TM	o	no	no	no	YES	YES	no
Sscle01g002330	1.85	2.17	1.35	0.78	NO	No TM	o	no	no	YES	no	no	YES
Sscle01g002340	2.05	2.33	0.63	0.29	NO	No TM	o	no	no	YES	no	YES	no
Sscle01g002360	-1.6	2.43	-1.8	-0.21	NO	TM	i118-140o155-177i184-206o210-232i244-266o271-293i345-367o382-404i430-449o454-476i489-511o521-543i	no	no	YES	no	no	YES
Sscle01g002570	-1.33	-0.17	0.94	3.22	NO	No TM	o	no	no	no	YES	no	YES
Sscle01g002590	1.47	-0.16	2.07	-0.4	NO	TM	i174-196o	no	no	no	YES	no	no
Sscle01g002700	2.49	2.25	0.21	0.66	NO	No TM	o	no	no	YES	no	YES	no
Sscle01g002760	0.29	-1.22	3.33	2.02	NO	No TM	o	no	no	no	YES	YES	no
Sscle01g002880	0.92	-0.22	5.74	5.05	YES	No TM	o	no	no	no	YES	YES	no
Sscle01g002960	1.34	0.77	4.75	0.48	NO	No TM	o	no	no	no	YES	no	no
Sscle01g003090	1.84	2.31	3.13	4.58	NO	No TM	o	no	YES	no	no	YES	no
Sscle01g003110	4.72	3.32	10.45	7.17	NO	No TM	o	YES	YES	no	no	YES	no
Sscle01g003300	1.54	0.56	2.53	0.96	NO	TM	i120-139o154-176i189-206o226-245i265-287o302-321i359-381o407-429i460-482o487-509i570-592o617-639i	no	no	no	YES	no	no
Sscle01g003320	-1.91	-1.15	0.44	3.11	NO	No TM	o	no	no	no	YES	no	YES
Sscle01g003370	2.11	1.42	1.79	0.91	YES	No TM	o	no	no	YES	no	no	no
Sscle01g003440	-1.36	-0.91	1.08	2.54	NO	TM	o529-546i559-581o634-656i698-720o740-759i772-794o	no	no	no	YES	no	YES
Sscle01g003500	3.23	3.46	0.55	1.41	NO	No TM	o	no	no	YES	no	YES	no
Sscle01g003570	2.01	2.34	0.62	0.36	NO	No TM	o	no	no	YES	no	YES	no
Sscle01g003620	2.08	2.43	0.82	0.57	NO	No TM	o	no	no	YES	no	YES	no
Sscle01g003850	0.1	-0.67	3.75	7.06	YES	No TM	o	no	no	no	YES	YES	no
Sscle01g003990	1.66	2.13	1.92	1.53	NO	TM	i7-29o	no	no	YES	no	no	YES
Sscle01g004020	5.22	3.51	4.17	2.01	NO	TM	i12-34o	YES	YES	no	no	YES	no
Sscle01g004070	0.57	-0.62	2.64	-0.66	YES	No TM	o	no	no	no	YES	no	no
Sscle01g004160	1.79	1.8	2.33	2.8	NO	No TM	o	no	no	no	YES	YES	no
Sscle01g004220	-0.62	-0.14	1.84	3.47	YES	No TM	o	no	no	no	YES	no	YES
Sscle01g004230	2.23	1.5	0.76	2.29	NO	No TM	o	no	YES	no	no	no	no
Sscle01g004510	1.7	0.55	3.39	2.07	NO	TM	o10-32i62-84o111-133i176-198o213-235i	no	no	no	YES	YES	no
Sscle01g004520	1.76	2.39	1.33	1.39	NO	No TM	o	no	no	YES	no	no	YES
Sscle01g004610	-0.78	-0.13	0.51	2.51	NO	No TM	o	no	no	no	YES	no	YES
Sscle01g004820	2.37	-2.77	3.29	1.6	NO	No TM	o	no	YES	no	no	no	no
Sscle01g004930	1.16	2.01	-0.07	0.37	NO	No TM	o	no	no	YES	no	no	YES
Sscle01g005000	2.67	2.09	7.77	5.83	NO	No TM	o	YES	YES	no	no	YES	no
Sscle01g005270	1.7	2.08	0.28	0.16	NO	No TM	o	no	no	YES	no	no	YES
Sscle01g005330	1.93	2.2	1.03	1.04	NO	No TM	o	no	no	YES	no	no	YES
Sscle01g005440	2.7	2.15	2.32	2.41	NO	No TM	o	YES	YES	no	no	YES	no
Sscle01g005460	2.03	2.34	0.6	0.57	NO	No TM	o	no	no	YES	no	YES	no
Sscle01g005480	1.81	2.01	0.8	0.81	NO	No TM	o	no	no	YES	no	no	YES
Sscle01g005560	-0.81	0.17	1.41	3.9	NO	No TM	o	no	no	no	YES	no	YES
Sscle01g005630	-1.24	-1.02	-1.11	3.2	YES	No TM	o	no	no	no	YES	no	YES
Sscle01g005680	-0.13	0.04	5.39	6.68	NO	No TM	o	no	no	no	YES	YES	no
Sscle01g005720	0.09	0.57	2.23	3.71	YES	No TM	o	no	no	no	YES	YES	no
Sscle01g005780	2.32	2.57	0.74	0.2	NO	No TM	o	no	no	YES	no	YES	no
Sscle01g005790	2.25	2.26	0.91	1.11	NO	No TM	o	no	no	YES	no	YES	no
Sscle01g005850	2.29	1.98	1.85	1.09	NO	TM	i2-24o39-58i132-154o197-219i	no	no	YES	no	no	no
Sscle01g005860	-2.01	-1.29	3.18	4.88	NO	No TM	o	no	no	no	YES	YES	no
Sscle01g005870	2.58	2.72	4.77	4.94	YES	No TM	o	YES	YES	no	no	YES	no
Sscle01g006020	0.6	2.27	-1.39	-0.89	NO	No TM	o	no	no	YES	no	no	YES
Sscle01g006080	-3.02	-2.65	2.09	2.41	NO	No TM	o	no	no	no	YES	YES	no
Sscle01g006090	-0.04	-0.06	5.17	5.14	NO	No TM	o	no	no	no	YES	YES	no
Sscle01g006200	-0.46	-0.04	1.37	2.27	NO	No TM	o	no	no	no	YES	no	YES
Sscle01g006290	0.68	-0.13	4.81	2.91	NO	TM	i9-31o	no	no	no	YES	YES	no
Sscle01g006360	1.53	1.07	3.76	4.46	NO	TM	i113-132o	no	no	no	YES	YES	no
Sscle01g006460	2.76	1.1	4.68	2.47	NO	No TM	o	no	YES	no	no	YES	no
Sscle01g006520	0.91	-0.37	2.11	1	NO	No TM	o	no	no	no	YES	no	no
Sscle01g006730	0.5	0.19	3.29	4.56	NO	No TM	o	no	no	no	YES	YES	no
Sscle01g006780	2.32	1.39	0.98	0	NO	TM	i116-138o	no	no	YES	no	no	no
Sscle01g006880	-1.2	-0.97	1.87	3.72	NO	No TM	o	no	no	no	YES	no	YES
Sscle01g006950	1.88	2.44	0.37	0.52	NO	No TM	o	no	no	YES	no	no	YES
Sscle01g007050	3.01	0.83	4.44	3.06	YES	No TM	o	no	YES	no	no	YES	no
Sscle01g007110	4.11	2.37	2.59	1.55	NO	TM	o61-83i104-123o133-152i159-181o220-242i269-291o301-323i330-349o359-381i393-415o425-447i	no	YES	no	no	YES	no
Sscle01g007120	3.9	3.04	4.08	4.13	NO	No TM	o	YES	YES	no	no	YES	no
Sscle01g007130	-0.01	0.13	1.58	3.07	NO	No TM	o	no	no	no	YES	no	YES
Sscle01g007440	2.13	1.94	0.95	1.04	NO	No TM	o	no	no	YES	no	no	no
Sscle01g007680	4.62	4.51	4.13	1.27	NO	No TM	o	no	YES	no	no	YES	no
Sscle01g007700	-0.56	-0.83	2.49	3.44	NO	No TM	o	no	no	no	YES	YES	no
Sscle01g007710	-1.36	-0.43	1.96	2.97	NO	No TM	o	no	no	no	YES	no	YES
Sscle01g007760	1.75	2.15	0.7	0.66	NO	No TM	o	no	no	YES	no	no	YES
Sscle01g007810	0.41	-0.05	5.74	6.13	YES	No TM	o	no	no	no	YES	YES	no
Sscle01g007840	2.31	2.55	0.75	0.31	NO	No TM	o	no	no	YES	no	YES	no
Sscle01g007860	-2.52	-1.45	0.3	2.13	NO	No TM	o	no	no	no	YES	no	YES
Sscle01g007960	2.16	2.46	0.47	0.11	NO	No TM	o	no	no	YES	no	YES	no
Sscle01g008090	-0.59	-1.09	2.03	1.07	NO	No TM	o	no	no	no	YES	no	no
Sscle01g008390	1.57	1.75	2.67	4.01	NO	TM	i13-35o	no	no	no	YES	YES	no
Sscle01g008460	-1.18	-0.74	7.02	7.5	NO	No TM	o	no	no	no	YES	YES	no
Sscle01g008520	-1.67	-3.66	1.54	4.08	NO	No TM	o	no	no	no	YES	no	YES
Sscle01g008560	-1.86	-1.66	-0.76	2.27	NO	No TM	o	no	no	no	YES	no	YES
Sscle01g008640	-1.34	-1.69	5.1	5.56	YES	No TM	o	no	no	no	YES	YES	no
Sscle01g008810	0.63	-0.18	2.11	1.18	NO	TM	o164-186i471-493o	no	no	no	YES	no	no
Sscle01g009040	0.47	1.01	1.51	2.38	NO	No TM	o	no	no	no	YES	no	YES
Sscle01g009060	1.64	2.01	0.6	0.58	NO	No TM	o	no	no	YES	no	no	YES
Sscle01g009090	1.71	2.02	0.62	0.26	NO	No TM	o	no	no	YES	no	no	YES
Sscle01g009190	0.7	0	3.65	2.7	NO	No TM	i	no	no	no	YES	YES	no
Sscle01g009240	0.22	-0.21	3.54	3.32	YES	No TM	o	no	no	no	YES	YES	no
Sscle01g009330	0.33	1	0.91	2.22	NO	No TM	o	no	no	no	YES	no	YES
Sscle01g009340	-0.25	0.2	2.69	6.66	YES	No TM	o	no	no	no	YES	YES	no
Sscle01g009360	2.37	2.44	1.03	0.36	NO	No TM	o	no	no	YES	no	YES	no
Sscle01g009370	1.11	1.43	2.48	3.74	NO	TM	i34-56o	no	no	no	YES	YES	no
Sscle01g009410	-0.56	-1.24	2.75	1.68	NO	No TM	o	no	no	no	YES	no	no
Sscle01g009450	1.62	2	0.29	0.17	NO	No TM	o	no	no	YES	no	no	YES
Sscle01g009490	2.04	2.16	1.03	0.85	NO	No TM	o	no	no	YES	no	YES	no
Sscle01g009500	3.37	3.79	0.26	0.74	NO	No TM	o	no	no	YES	no	YES	no
Sscle01g009510	2.58	2.96	-0.41	-0.96	NO	No TM	o	no	no	YES	no	YES	no
Sscle01g009550	1.71	0.14	2.01	2.03	NO	No TM	o	no	no	no	YES	YES	no
Sscle01g009800	2.1	0.64	1.32	0.54	NO	No TM	o	no	no	YES	no	no	no
Sscle01g009840	0.78	-1.03	4.49	3.15	NO	TM	i7-29o49-71i138-160o175-194i296-318o328-350i374-396o411-433i440-457o	no	no	no	YES	YES	no
Sscle01g009870	0.47	0.58	3.4	4.54	NO	TM	i16-38o	no	no	no	YES	YES	no
Sscle01g010090	3.19	2.83	1.16	0.49	NO	TM	o83-105i110-129o139-161i168-190o200-222i282-304o314-331i338-360o365-387i400-419o429-447i	no	no	YES	no	YES	no
Sscle01g010140	0.25	0.89	3.7	2.38	NO	TM	o30-52i64-86o91-110i123-145o149-171i285-304o314-333i340-359o390-412i417-439o	no	no	no	YES	YES	no
Sscle01g010170	1.67	2.03	-1.35	-1.2	NO	TM	o15-37i93-115o125-144i161-183o247-269i	no	no	YES	no	no	YES
Sscle01g010350	3.85	0.4	6.18	1.73	YES	No TM	o	no	YES	no	no	no	no
Sscle01g010360	0.53	-1.23	2.82	-0.86	YES	No TM	o	no	no	no	YES	no	no
Sscle01g010430	2.68	1.45	1.92	0.45	YES	No TM	o	no	no	YES	no	no	no
Sscle01g010510	-0.72	-0.16	0.45	2.06	NO	No TM	o	no	no	no	YES	no	YES
Sscle01g010850	1.5	-0.14	2.02	-0.14	YES	TM	o209-231i311-333o	no	no	no	YES	no	no
Sscle01g010880	2.87	2.54	3.72	3.26	NO	No TM	o	YES	YES	no	no	YES	no
Sscle01g011050	0.65	1.65	2.12	2.89	NO	TM	i76-98o	no	no	no	YES	YES	no
Sscle01g011120	0.56	-0.41	4.18	3.44	NO	No TM	o	no	no	no	YES	YES	no
Sscle01g011170	-0.14	0.12	1.83	3.26	NO	No TM	o	no	no	no	YES	no	YES
Sscle01g011350	0.29	0.74	0.15	2.62	YES	No TM	o	no	no	no	YES	no	YES
Sscle01g011460	1.95	2.14	8.48	9.53	NO	No TM	o	no	YES	no	no	YES	no
Sscle01g011530	3.89	2.32	2.72	0.85	YES	No TM	o	no	YES	no	no	YES	no
Sscle01g011540	2.04	0.63	1.4	-0.22	NO	No TM	o	no	no	YES	no	no	no
Sscle01g011550	-3.84	-4.33	2.34	2.14	YES	No TM	o	no	no	no	YES	YES	no
Sscle02g011720	2.08	0.28	1.83	0.65	YES	No TM	o	no	no	YES	no	no	no
Sscle02g011810	1.76	1.67	2.01	2.01	NO	No TM	o	no	no	no	YES	YES	no
Sscle02g011920	1.92	2.02	0.64	0.21	NO	No TM	o	no	no	YES	no	no	YES
Sscle02g011940	2.13	1.14	2.48	-0.45	NO	TM	o27-44i65-84o106-128i141-163o185-207i220-238o	no	YES	no	no	no	no
Sscle02g011950	-1.56	-0.4	9.74	10.79	YES	No TM	o	no	no	no	YES	YES	no
Sscle02g011970	-1.4	-0.77	3.66	4.19	NO	No TM	o	no	no	no	YES	YES	no
Sscle02g012080	2.17	1.49	1.62	0.73	YES	TM	i5-27o97-119i	no	no	YES	no	no	no
Sscle02g012180	-1.16	-1.19	-1.18	2.35	NO	No TM	i	no	no	no	YES	no	YES
Sscle02g012310	0.43	0.95	1.18	2.19	NO	No TM	o	no	no	no	YES	no	YES
Sscle02g012470	2.48	2.67	1.8	2.15	NO	No TM	o	no	YES	no	no	YES	no
Sscle02g012580	2.51	2.06	0.72	1.57	NO	No TM	o	no	no	YES	no	YES	no
Sscle02g012720	1.12	1.81	1.74	2.1	NO	No TM	o	no	no	no	YES	no	YES
Sscle02g012750	1.44	-0.44	4.8	3.22	NO	No TM	o	no	no	no	YES	YES	no
Sscle02g013010	2.45	2.73	1.05	0.52	NO	No TM	o	no	no	YES	no	YES	no
Sscle02g013130	-0.44	0.45	1.57	3.1	NO	No TM	o	no	no	no	YES	no	YES
Sscle02g013380	1.21	1.34	1.12	2.46	YES	No TM	o	no	no	no	YES	no	YES
Sscle02g013390	1	1.56	0.88	2.5	NO	TM	o98-120i	no	no	no	YES	no	YES
Sscle02g013440	0.81	0.85	2.37	0.77	YES	No TM	o	no	no	no	YES	no	no
Sscle02g013530	-2.15	-2.23	0.24	2.53	NO	TM	i72-91o106-125i138-160o165-187i200-222o232-254i304-326o346-365i372-391o401-423i430-452o467-484i	no	no	no	YES	no	YES
Sscle02g013660	2.15	2.41	1.04	0.69	NO	No TM	o	no	no	YES	no	YES	no
Sscle02g013680	-2.19	-1.66	1.2	2.41	NO	TM	i185-207o	no	no	no	YES	no	YES
Sscle02g013700	2.91	3.15	1.57	2.71	NO	TM	i56-78o128-150i189-211o261-283i	no	YES	no	no	YES	no
Sscle02g013740	2	1.74	1.74	1.75	NO	No TM	o	no	no	YES	no	no	no
Sscle02g013870	0.79	0.4	2.95	1.99	YES	No TM	o	no	no	no	YES	no	no
Sscle02g014040	-2.33	-1.52	2.08	1.85	NO	No TM	o	no	no	no	YES	no	no
Sscle02g014060	2.23	0.85	4.34	3.57	YES	No TM	o	no	YES	no	no	YES	no
Sscle02g014130	1.75	1.2	2.05	2.58	NO	No TM	o	no	no	no	YES	YES	no
Sscle02g014150	-0.67	-0.62	1.85	2.47	NO	TM	i33-55o	no	no	no	YES	no	YES
Sscle02g014250	-1.86	-1.42	-0.04	2.72	NO	TM	i128-150o165-187i192-214o219-241i254-276o286-308i359-381o391-413i420-439o449-471i483-505o515-537i	no	no	no	YES	no	YES
Sscle02g014290	-1.23	-2.02	2.23	1.63	NO	No TM	o	no	no	no	YES	no	no
Sscle02g014310	-0.43	-1.44	2.62	1.71	NO	No TM	o	no	no	no	YES	no	no
Sscle02g015050	0.27	1.24	1.34	2.09	NO	TM	o28-50i188-210o	no	no	no	YES	no	YES
Sscle02g015110	-1.43	-1.28	2.59	3.94	YES	No TM	o	no	no	no	YES	YES	no
Sscle02g015270	-0.21	-0.84	2.51	1.25	NO	No TM	o	no	no	no	YES	no	no
Sscle02g015330	-0.85	-0.76	1.9	2.95	NO	No TM	o	no	no	no	YES	no	YES
Sscle02g015400	1.88	2.19	0.68	0.29	NO	No TM	o	no	no	YES	no	no	YES
Sscle02g015420	1.4	1.45	2.41	2.83	NO	No TM	o	no	no	no	YES	YES	no
Sscle02g015510	1.56	-0.25	2.02	-0.33	NO	TM	o392-414i	no	no	no	YES	no	no
Sscle02g015580	1.28	0.51	6.9	6.59	YES	No TM	o	no	no	no	YES	YES	no
Sscle02g015630	-1.7	-0.64	-0.59	2.23	NO	No TM	o	no	no	no	YES	no	YES
Sscle02g015810	-0.54	-1.35	5.66	6.37	NO	No TM	o	no	no	no	YES	YES	no
Sscle02g015920	0.8	-0.63	4.32	5.36	YES	No TM	o	no	no	no	YES	YES	no
Sscle02g015930	1.45	-0.22	5.9	7.58	YES	TM	i7-26o	no	no	no	YES	YES	no
Sscle02g015970	2.68	2.85	0.21	2.72	NO	No TM	o	no	YES	no	no	YES	no
Sscle02g016000	-0.06	-1.39	4.47	4.63	YES	No TM	o	no	no	no	YES	YES	no
Sscle02g016010	1.36	0.6	5.07	0.12	NO	No TM	o	no	no	no	YES	no	no
Sscle02g016020	0.67	-0.25	5.57	0.04	NO	No TM	o	no	no	no	YES	no	no
Sscle02g016030	2.79	2.21	0.72	0.79	NO	No TM	o	no	no	YES	no	YES	no
Sscle02g016380	1.51	0.98	2.44	1.45	NO	No TM	o	no	no	no	YES	no	no
Sscle02g016430	1.93	0.8	3.21	1.03	NO	TM	o526-548i560-582o602-624i636-658o668-687i694-713o778-800i1187-1206o1221-1243i1263-1285o1300-1322i1327-1349o1453-1475i	no	no	no	YES	no	no
Sscle02g016440	2.3	2.08	1.65	0.42	NO	No TM	o	no	no	YES	no	YES	no
Sscle02g016460	1.33	-0.66	4.64	3.51	NO	No TM	o	no	no	no	YES	YES	no
Sscle02g016530	-0.55	0.29	2.73	5.22	YES	No TM	o	no	no	no	YES	YES	no
Sscle02g016570	-0.8	-0.74	2.14	0	NO	TM	o5-27i	no	no	no	YES	no	no
Sscle02g016900	2.03	-0.13	1.75	-0.55	YES	No TM	o	no	no	YES	no	no	no
Sscle02g016920	-1.02	-0.62	6.95	7.83	YES	No TM	o	no	no	no	YES	YES	no
Sscle02g017100	2.39	2.9	1.3	0.85	NO	No TM	o	no	no	YES	no	YES	no
Sscle02g017380	2.31	2.64	0.92	0.64	NO	No TM	o	no	no	YES	no	YES	no
Sscle02g017480	-0.57	-0.95	3.47	3.01	NO	TM	i89-111o116-135i148-170o180-199i204-226o241-258i	no	no	no	YES	YES	no
Sscle02g017490	4.2	2.13	5.18	2.28	YES	No TM	o	YES	YES	no	no	YES	no
Sscle02g017740	2.07	2.23	1.05	1.53	NO	No TM	o	no	no	YES	no	YES	no
Sscle02g017790	2.21	1.64	1.28	0.89	NO	No TM	o	no	no	YES	no	no	no
Sscle02g017960	-1.95	-1.43	-0.41	2.49	NO	No TM	o	no	no	no	YES	no	YES
Sscle02g018040	3.93	3.11	2.46	1.46	NO	No TM	o	no	YES	no	no	YES	no
Sscle02g018060	-1.7	-0.63	4.48	4.48	NO	TM	i30-52o72-94i101-123o127-149i158-180o195-212i281-303o318-340i347-369o384-406i413-435o445-467i	no	no	no	YES	YES	no
Sscle02g018140	2.11	-0.85	2.79	-0.66	YES	No TM	o	no	YES	no	no	no	no
Sscle02g018560	1.55	-0.96	2.85	0.4	YES	No TM	o	no	no	no	YES	no	no
Sscle02g018600	-2.87	-2.67	4.03	5.45	NO	TM	i12-34o54-76i83-105o110-132i144-166o181-199i301-320o330-352i372-394o439-461i	no	no	no	YES	YES	no
Sscle02g018610	-3.17	-2.14	6.6	8.47	YES	No TM	o	no	no	no	YES	YES	no
Sscle02g018620	-0.34	0.15	1.86	3.29	NO	No TM	o	no	no	no	YES	no	YES
Sscle02g018640	-2.48	-2.25	3.74	7.69	NO	TM	i28-50o	no	no	no	YES	YES	no
Sscle02g018660	-1.16	-0.83	-0.12	2.83	YES	No TM	o	no	no	no	YES	no	YES
Sscle02g018720	2.06	1.77	-1.72	0.12	NO	No TM	o	no	no	YES	no	no	no
Sscle02g018810	1.04	2.1	-0.31	-0.71	NO	TM	o88-110i122-141o193-215i459-481o506-528i	no	no	YES	no	no	YES
Sscle02g018820	3.61	1.3	6.13	7.88	YES	No TM	o	no	YES	no	no	YES	no
Sscle02g018850	2.23	2.23	1.4	1.97	NO	No TM	o	no	no	YES	no	YES	no
Sscle02g018870	3.75	2.13	4.01	0.98	YES	TM	i7-29o86-108i	no	YES	no	no	YES	no
Sscle02g018890	1.21	2.07	2.42	3.47	NO	No TM	o	no	YES	no	no	YES	no
Sscle02g018910	2.02	2.28	0.5	0.06	NO	No TM	o	no	no	YES	no	YES	no
Sscle02g018940	1.87	2.03	0.46	-0.03	NO	No TM	o	no	no	YES	no	no	YES
Sscle02g019040	-1.41	-1.26	3.28	3.33	YES	No TM	o	no	no	no	YES	YES	no
Sscle02g019070	-0.44	-0.84	4.66	3.64	NO	TM	i62-84o99-121i130-149o154-176i189-211o218-240i296-318o328-350i379-396o401-423i436-458o468-490i	no	no	no	YES	YES	no
Sscle02g019080	-0.97	-2.22	2.7	2.46	NO	No TM	o	no	no	no	YES	YES	no
Sscle02g019160	2.12	2.41	0.76	0.37	NO	No TM	o	no	no	YES	no	YES	no
Sscle02g019350	3.66	2.04	1.22	0.1	YES	No TM	o	no	no	YES	no	YES	no
Sscle02g019400	3.28	3.6	3.48	2.82	NO	No TM	o	YES	YES	no	no	YES	no
Sscle02g019440	-3.53	-2.63	1.61	4.35	NO	No TM	o	no	no	no	YES	no	YES
Sscle02g019490	-1.17	-3.7	3.01	1.8	YES	No TM	o	no	no	no	YES	no	no
Sscle02g019600	2.94	1.52	3.61	1.24	YES	No TM	o	no	YES	no	no	no	no
Sscle02g019630	-0.55	0.29	1.06	2.6	NO	No TM	o	no	no	no	YES	no	YES
Sscle02g019690	-0.96	-2.08	2.46	2.22	NO	No TM	o	no	no	no	YES	YES	no
Sscle02g019840	1.92	0.56	2.38	1.23	NO	TM	o36-53i60-82o102-124i153-175o190-212i264-286o301-323i339-361o417-439i	no	no	no	YES	no	no
Sscle02g020060	-2.79	-2.27	3.24	3.15	YES	No TM	o	no	no	no	YES	YES	no
Sscle02g020570	2	2.09	0.58	0.47	NO	No TM	o	no	no	YES	no	YES	no
Sscle02g020630	1.91	1.09	2.72	2.68	NO	No TM	o	no	no	no	YES	YES	no
Sscle02g020790	1.88	1.44	2.42	2.18	NO	TM	i2-19o29-46i67-86o	no	no	no	YES	YES	no
Sscle02g020800	2.27	1.56	2.16	0.99	NO	TM	o26-48i64-86o106-128i141-163o178-200i212-234o249-268i	no	YES	no	no	no	no
Sscle02g020820	1.67	1.54	3.07	2.95	NO	TM	i44-66o	no	no	no	YES	YES	no
Sscle02g020850	3.48	3.23	2.41	-0.04	NO	No TM	o	no	YES	no	no	YES	no
Sscle02g020920	1.15	0.61	1.4	2.03	NO	TM	i20-42o	no	no	no	YES	no	YES
Sscle02g020970	1.65	1.02	2.42	2.96	YES	No TM	o	no	no	no	YES	YES	no
Sscle02g021030	2.5	1.04	3.53	1.28	NO	TM	o10-32i45-67o94-116i121-143o168-190i203-222o237-259i	no	YES	no	no	no	no
Sscle02g021040	3.08	2.39	4.99	4.71	NO	No TM	o	YES	YES	no	no	YES	no
Sscle02g021090	1.18	0.63	3.32	2.59	NO	No TM	o	no	no	no	YES	YES	no
Sscle02g021170	-3.36	-2.19	1.85	6.45	NO	No TM	o	no	no	no	YES	no	YES
Sscle02g021200	2.11	1.65	-1.09	-0.17	NO	TM	o41-63i75-92o102-124i137-156o	no	no	YES	no	no	no
Sscle02g021460	0.83	0.68	2.25	2.21	NO	TM	i45-62o	no	no	no	YES	YES	no
Sscle02g021680	0.54	-0.27	2.6	3.63	NO	TM	i145-167o182-204i211-233o243-262i269-291o296-318i563-585o605-627i648-670o680-702i714-736o746-768i	no	no	no	YES	YES	no
Sscle02g021790	-0.22	0.38	1.23	2.79	NO	No TM	o	no	no	no	YES	no	YES
Sscle02g021880	2.04	2.29	0.77	0.44	NO	No TM	o	no	no	YES	no	YES	no
Sscle02g021900	2.61	1.75	1.53	0.98	NO	TM	o15-37i262-284o299-318i331-353o400-422i453-475o	no	no	YES	no	no	no
Sscle02g022010	1.56	1.66	1.85	2.31	NO	No TM	o	no	no	no	YES	no	YES
Sscle02g022120	-1.13	-1.27	1.77	2.04	YES	TM	i12-34o	no	no	no	YES	no	YES
Sscle02g022130	-2.95	-2.18	7	4.48	NO	No TM	o	no	no	no	YES	YES	no
Sscle02g022170	-2.05	-1.96	2.72	2.42	NO	TM	i58-80o111-128i135-157o172-194i201-220o235-257i318-340o380-402i414-436o482-501i	no	no	no	YES	YES	no
Sscle03g022380	0.7	-1.1	3.11	-0.16	NO	No TM	o	no	no	no	YES	no	no
Sscle03g022420	-0.07	0.24	5.19	4.31	NO	TM	i130-149o159-181i194-216o226-248i309-331o346-368i375-392o402-423i436-453o468-490i	no	no	no	YES	YES	no
Sscle03g022430	-0.66	-0.29	6.82	6.48	NO	No TM	o	no	no	no	YES	YES	no
Sscle03g022530	1.75	-0.7	2.05	-0.49	NO	TM	i77-99o	no	no	no	YES	no	no
Sscle03g022580	-1.04	-2.09	3.25	1.24	NO	No TM	o	no	no	no	YES	no	no
Sscle03g022640	1	1.38	4.81	5.35	NO	No TM	o	no	no	no	YES	YES	no
Sscle03g022760	-0.19	0.08	3.87	3.04	NO	TM	o10-32i39-58o	no	no	no	YES	YES	no
Sscle03g022770	-2.5	-1.91	1.85	4.09	YES	No TM	o	no	no	no	YES	no	YES
Sscle03g022790	-1.21	-1	-0.17	2.45	YES	No TM	o	no	no	no	YES	no	YES
Sscle03g022870	1.74	2.06	0.2	-0.05	NO	No TM	o	no	no	YES	no	no	YES
Sscle03g022890	1.24	2.45	-1.88	-0.12	NO	TM	o197-216i	no	no	YES	no	no	YES
Sscle03g022990	-0.49	-0.66	1.72	3.91	NO	No TM	o	no	no	no	YES	no	YES
Sscle03g023030	12.64	7.75	10.53	4.23	YES	No TM	o	YES	YES	no	no	YES	no
Sscle03g023040	2.04	1.93	0.93	0.56	NO	No TM	i	no	no	YES	no	no	no
Sscle03g023300	1.86	2.12	0.4	0.02	NO	No TM	o	no	no	YES	no	no	YES
Sscle03g023350	1.03	0.17	3.58	3.16	NO	No TM	o	no	no	no	YES	YES	no
Sscle03g023360	0.25	-0.62	4.49	4.08	NO	TM	o10-32i53-70o80-99i106-128o143-165i172-194o301-320i327-349o364-386i399-417o427-449i	no	no	no	YES	YES	no
Sscle03g023490	-0.04	0.98	1.63	2.99	NO	No TM	o	no	no	no	YES	no	YES
Sscle03g023510	0.32	-0.83	2.7	1.65	NO	No TM	o	no	no	no	YES	no	no
Sscle03g023650	2.32	0.19	6.71	7.53	YES	No TM	o	no	YES	no	no	YES	no
Sscle03g023660	3.4	0.47	5.07	5.16	NO	No TM	o	no	YES	no	no	YES	no
Sscle03g023730	-0.84	-0.76	2.63	-0.12	NO	No TM	o	no	no	no	YES	no	no
Sscle03g023770	-0.11	-0.51	3.84	3.31	NO	No TM	o	no	no	no	YES	YES	no
Sscle03g023780	-2	-1.87	4.55	4.73	YES	No TM	o	no	no	no	YES	YES	no
Sscle03g024030	2.02	2.37	0.73	0.41	NO	No TM	o	no	no	YES	no	YES	no
Sscle03g024050	2.63	2.71	5.78	6.82	NO	TM	o122-144i	YES	YES	no	no	YES	no
Sscle03g024060	-1.22	-0.5	9.02	10.22	NO	No TM	o	no	no	no	YES	YES	no
Sscle03g024120	2.47	2.4	1.62	1.37	NO	No TM	o	no	no	YES	no	YES	no
Sscle03g024200	3.16	2.74	4.39	4.96	NO	No TM	o	YES	YES	no	no	YES	no
Sscle03g024260	1.48	2.66	1.5	2.87	NO	TM	o82-104i117-139o154-176i183-200o213-235i248-267o282-304i	no	YES	no	no	no	YES
Sscle03g024270	0.43	1.78	0.44	3.12	NO	TM	i40-62o77-99i230-249o253-275i490-512o527-546i567-589o	no	no	no	YES	no	YES
Sscle03g024280	2.48	3.1	1.26	2.48	NO	TM	o30-52i73-95o110-129i136-158o163-185i197-219o267-289i	no	YES	no	no	YES	no
Sscle03g024390	2.25	2.51	1.2	0.8	NO	No TM	o	no	no	YES	no	YES	no
Sscle03g024400	0.41	0.15	2.08	1.98	NO	No TM	o	no	no	no	YES	no	no
Sscle03g024420	2.37	1.33	1.75	0.77	YES	No TM	o	no	no	YES	no	no	no
Sscle03g024470	2.06	1.02	0.63	-1.26	YES	No TM	o	no	no	YES	no	no	no
Sscle03g024480	2.19	1.17	0.44	-1.24	YES	No TM	o	no	no	YES	no	no	no
Sscle03g024650	2.87	1.38	1.9	0.15	NO	No TM	o	no	no	YES	no	no	no
Sscle03g024710	-2.63	-1.88	8.38	8.61	YES	No TM	o	no	no	no	YES	YES	no
Sscle03g024760	0.27	0.45	5.55	6	NO	No TM	o	no	no	no	YES	YES	no
Sscle03g024780	0.19	0.32	3.99	4.29	NO	No TM	o	no	no	no	YES	YES	no
Sscle03g024860	0.02	-1.5	2.63	3.07	YES	TM	i7-29o	no	no	no	YES	YES	no
Sscle03g025000	-2.84	-0.75	-2.68	2.06	NO	No TM	o	no	no	no	YES	no	YES
Sscle03g025110	0.44	0.09	3.64	4.42	NO	No TM	o	no	no	no	YES	YES	no
Sscle03g025150	2.25	2.6	0.86	0.53	NO	No TM	o	no	no	YES	no	YES	no
Sscle03g025180	1.72	1.08	2.81	0.81	NO	TM	o26-48i61-80o105-127i139-161o185-207i220-242o257-279i	no	no	no	YES	no	no
Sscle03g025370	2.86	2.07	2.51	1.09	NO	No TM	o	no	YES	no	no	YES	no
Sscle03g025620	-1.08	-1	2.58	1.23	YES	No TM	o	no	no	no	YES	no	no
Sscle03g025750	4.47	3.97	4.74	4.9	NO	No TM	o	YES	YES	no	no	YES	no
Sscle03g026000	1.7	2.11	0.52	1	NO	TM	o195-217i230-252o	no	no	YES	no	no	YES
Sscle03g026240	1.67	1.22	2.36	0.3	YES	TM	i61-80o90-108i170-192o212-231i346-368o	no	no	no	YES	no	no
Sscle03g026270	2.19	1.23	2.68	1.77	NO	No TM	o	no	YES	no	no	no	no
Sscle03g026530	2.49	1.34	6.98	6.22	YES	No TM	o	no	YES	no	no	YES	no
Sscle03g026540	2.06	0.84	0	1.66	NO	No TM	o	no	no	YES	no	no	no
Sscle03g026590	0.2	-0.67	7.35	6.56	YES	No TM	o	no	no	no	YES	YES	no
Sscle03g026830	-0.85	-0.9	2.25	2.53	NO	No TM	o	no	no	no	YES	YES	no
Sscle03g026860	5.57	0.95	6.02	0.81	YES	No TM	o	no	YES	no	no	no	no
Sscle03g026960	4.36	2.69	6.32	5.79	YES	No TM	o	YES	YES	no	no	YES	no
Sscle03g027080	2.22	1.78	1.1	0.49	NO	No TM	o	no	no	YES	no	no	no
Sscle03g027120	2.17	2.43	0.54	0.13	NO	No TM	o	no	no	YES	no	YES	no
Sscle03g027400	2.36	2	1.76	1.19	NO	No TM	o	no	no	YES	no	YES	no
Sscle03g027420	-0.32	0.13	1.11	3.19	NO	No TM	o	no	no	no	YES	no	YES
Sscle03g027440	1.42	1.49	2.39	1.4	NO	No TM	o	no	no	no	YES	no	no
Sscle03g027530	-0.49	-0.19	3.1	3.91	NO	No TM	o	no	no	no	YES	YES	no
Sscle03g027590	-1.4	-1.19	2.34	1.66	YES	No TM	o	no	no	no	YES	no	no
Sscle03g027670	1.04	1.13	1.21	2.24	NO	No TM	o	no	no	no	YES	no	YES
Sscle03g027750	0.95	0.95	2.11	2.94	NO	No TM	o	no	no	no	YES	YES	no
Sscle03g027760	-0.07	-0.88	3.54	2.92	NO	No TM	o	no	no	no	YES	YES	no
Sscle03g027800	1.86	2.16	0.36	0.16	NO	No TM	o	no	no	YES	no	no	YES
Sscle03g027970	4.07	1.24	4.87	2.64	YES	No TM	o	no	YES	no	no	YES	no
Sscle03g028080	2.05	2.27	0.67	0.43	NO	No TM	o	no	no	YES	no	YES	no
Sscle03g028440	-1.39	-1.21	-0.16	2.14	YES	No TM	o	no	no	no	YES	no	YES
Sscle03g028450	-0.37	0.93	3.79	6.02	YES	No TM	o	no	no	no	YES	YES	no
Sscle03g028500	1.38	-0.77	2.5	0.52	YES	No TM	o	no	no	no	YES	no	no
Sscle03g028510	4.58	2.99	3.81	1.22	YES	No TM	o	no	YES	no	no	YES	no
Sscle03g028610	1.59	-0.17	2.98	0.02	NO	No TM	o	no	no	no	YES	no	no
Sscle03g029060	-1.11	-0.75	0.68	2.04	NO	No TM	o	no	no	no	YES	no	YES
Sscle03g029280	3.15	1.78	3.13	2	NO	No TM	o	no	YES	no	no	YES	no
Sscle03g029400	2.65	2.95	2.42	1.89	NO	No TM	o	no	YES	no	no	YES	no
Sscle03g029590	2.87	2.39	1.53	1.96	YES	No TM	o	no	no	YES	no	YES	no
Sscle03g029700	2.01	1.98	1.34	1.13	NO	No TM	o	no	no	YES	no	no	no
Sscle03g029740	-6.75	-5.36	1.12	2.92	YES	TM	o5-27i	no	no	no	YES	no	YES
Sscle03g029960	1.29	0.89	5.34	4.01	NO	No TM	o	no	no	no	YES	YES	no
Sscle03g030110	-3.21	-2.47	3.44	2.87	YES	No TM	o	no	no	no	YES	YES	no
Sscle03g030330	1.64	2.09	1.04	1.27	NO	No TM	o	no	no	YES	no	no	YES
Sscle03g030440	-0.31	-1.11	1.64	2.7	NO	No TM	o	no	no	no	YES	no	YES
Sscle03g030470	1.02	-0.11	3.15	1.62	NO	TM	i82-104o159-181i194-213o228-249i262-284o	no	no	no	YES	no	no
Sscle03g030520	3.17	2.34	0.89	0.96	NO	No TM	o	no	no	YES	no	YES	no
Sscle03g030530	4.94	0.81	5.47	0.53	YES	No TM	o	no	YES	no	no	no	no
Sscle03g030730	1.69	2.2	1.42	2.53	NO	No TM	o	no	YES	no	no	no	YES
Sscle03g031050	2.92	1.93	6.72	6.12	NO	No TM	o	no	YES	no	no	YES	no
Sscle03g031450	-0.41	0.28	3.59	1.96	NO	No TM	o	no	no	no	YES	no	no
Sscle03g031510	0.71	1.17	2.74	1.74	NO	No TM	o	no	no	no	YES	no	no
Sscle03g031670	1.08	0.18	3.23	2.27	NO	No TM	o	no	no	no	YES	YES	no
Sscle03g031780	-0.65	0.47	1.57	3.22	NO	TM	o36-58i	no	no	no	YES	no	YES
Sscle03g031790	-3.32	-1.34	0.7	2.47	NO	No TM	i	no	no	no	YES	no	YES
Sscle03g031800	-3.02	-0.71	1.79	3.35	NO	TM	o43-65i	no	no	no	YES	no	YES
Sscle03g031810	-5.25	-1.18	0.49	2.83	NO	No TM	o	no	no	no	YES	no	YES
Sscle03g031820	-4.2	-0.98	0.35	2.18	NO	TM	o10-29i42-64o92-114i126-148o179-201i208-230o	no	no	no	YES	no	YES
Sscle03g031870	1.89	2.1	1.12	0.54	NO	No TM	o	no	no	YES	no	no	YES
Sscle04g032050	-0.53	-2.46	5.82	6	NO	TM	i51-73o93-115i127-145o155-177i186-208o218-240i310-332o347-369i376-398o413-435i447-469o479-496i	no	no	no	YES	YES	no
Sscle04g032060	-0.56	-0.41	5.04	5.86	YES	No TM	o	no	no	no	YES	YES	no
Sscle04g032130	1.35	2.81	2.77	4.09	NO	No TM	o	no	YES	no	no	YES	no
Sscle04g032140	2.37	0.9	2.46	0.8	NO	No TM	o	no	YES	no	no	no	no
Sscle04g032180	1.89	3.21	1.75	2.03	NO	No TM	o	no	YES	no	no	no	YES
Sscle04g032350	0.32	0.02	3.35	2.53	NO	TM	o319-341i	no	no	no	YES	YES	no
Sscle04g032370	2.11	2.42	0.87	-0.62	NO	No TM	o	no	no	YES	no	YES	no
Sscle04g032400	1.09	1.22	2.71	3.71	NO	No TM	o	no	no	no	YES	YES	no
Sscle04g032670	-0.69	-0.08	2.25	1.54	NO	TM	i13-30o	no	no	no	YES	no	no
Sscle04g032800	1.61	1.54	2.18	2.24	NO	No TM	o	no	no	no	YES	YES	no
Sscle04g032810	-1.19	-0.68	2.77	3.73	NO	No TM	o	no	no	no	YES	YES	no
Sscle04g032860	1.69	2.09	0.85	0.93	NO	No TM	o	no	no	YES	no	no	YES
Sscle04g032950	0.1	0.75	0.76	2.24	NO	No TM	o	no	no	no	YES	no	YES
Sscle04g033030	2.15	2.42	1.16	0.9	NO	No TM	o	no	no	YES	no	YES	no
Sscle04g033390	-4.58	-5.1	0.56	2.5	NO	No TM	o	no	no	no	YES	no	YES
Sscle04g033410	2.99	3.27	1.28	1.01	NO	No TM	o	no	no	YES	no	YES	no
Sscle04g033470	0.52	-0.63	2.83	1.35	NO	TM	i117-139o154-176i185-204o209-231i243-265o275-297i353-375o385-407i434-456o461-483i490-512o527-549i	no	no	no	YES	no	no
Sscle04g033490	2.11	1.21	1.89	0.55	NO	TM	i7-29o	no	no	YES	no	no	no
Sscle04g033530	1.46	2.13	0.69	1.25	NO	No TM	o	no	no	YES	no	no	YES
Sscle04g033590	1.06	1.26	1	2.26	NO	No TM	o	no	no	no	YES	no	YES
Sscle04g033770	4.12	3.48	3.41	3.09	NO	No TM	o	YES	YES	no	no	YES	no
Sscle04g033810	2.27	-0.49	3.06	0.95	YES	No TM	o	no	YES	no	no	no	no
Sscle04g033820	0.48	-0.6	4.49	4.34	YES	No TM	o	no	no	no	YES	YES	no
Sscle04g033830	1.66	1.82	2.43	2.96	NO	TM	i11-33o	no	no	no	YES	YES	no
Sscle04g033880	4.62	3.03	9.51	7.93	NO	TM	i7-29o	YES	YES	no	no	YES	no
Sscle04g034050	2.11	0	0	0.77	NO	No TM	o	no	no	YES	no	no	no
Sscle04g034060	4.9	3.1	4.22	2.99	YES	No TM	o	YES	YES	no	no	YES	no
Sscle04g034070	2.18	0.79	2.42	0.03	YES	No TM	o	no	YES	no	no	no	no
Sscle04g034310	3.94	1.64	2.47	0.01	YES	No TM	o	no	YES	no	no	no	no
Sscle04g034420	1.08	0.24	3.33	2.4	NO	TM	o136-158i	no	no	no	YES	YES	no
Sscle04g034630	-2.72	-1.09	2.01	1.2	NO	TM	o315-337i	no	no	no	YES	no	no
Sscle04g034700	1.59	2.06	0.42	0.44	NO	No TM	o	no	no	YES	no	no	YES
Sscle04g034720	2.81	2.02	2.5	1.96	NO	No TM	o	no	YES	no	no	YES	no
Sscle04g034810	-1.55	-1.39	6.76	5.39	YES	No TM	o	no	no	no	YES	YES	no
Sscle04g034840	1.42	2.07	0.52	0.61	NO	No TM	o	no	no	YES	no	no	YES
Sscle04g034850	1.8	2.02	0.67	0.23	NO	No TM	o	no	no	YES	no	no	YES
Sscle04g034890	-0.23	-1.19	2.7	1.98	NO	No TM	o	no	no	no	YES	no	no
Sscle04g035020	4.42	1.18	6.52	2.84	YES	No TM	o	no	YES	no	no	YES	no
Sscle04g035140	1.94	0.76	2.32	1.27	NO	No TM	o	no	no	no	YES	no	no
Sscle04g035170	1.72	2.11	1.63	1.84	NO	TM	o15-37i	no	no	YES	no	no	YES
Sscle04g035290	1.98	0.31	2.07	0.53	NO	No TM	o	no	no	no	YES	no	no
Sscle04g035310	1.54	2.15	1	1.07	NO	No TM	o	no	no	YES	no	no	YES
Sscle04g035440	1.09	1.85	5.5	7.8	YES	No TM	o	no	no	no	YES	YES	no
Sscle04g035560	0.09	1.29	4.6	5.52	NO	No TM	o	no	no	no	YES	YES	no
Sscle04g035630	1.7	2.19	1.15	1.18	NO	No TM	o	no	no	YES	no	no	YES
Sscle04g035690	-0.24	0.27	2.85	3.63	NO	No TM	o	no	no	no	YES	YES	no
Sscle04g035810	-1.77	-1.02	2.87	5.06	NO	No TM	o	no	no	no	YES	YES	no
Sscle04g035830	1.65	2.02	1.47	1.58	NO	No TM	o	no	no	YES	no	no	YES
Sscle04g035850	0.39	0.64	2.85	4.92	NO	No TM	o	no	no	no	YES	YES	no
Sscle04g035880	-0.38	-0.27	5.41	4.46	YES	No TM	o	no	no	no	YES	YES	no
Sscle04g035890	1	0.67	5.65	5.62	NO	No TM	o	no	no	no	YES	YES	no
Sscle04g035910	-2.22	-1.86	5.01	5.22	YES	No TM	o	no	no	no	YES	YES	no
Sscle04g035930	-1.31	-1.01	4.1	4.25	YES	No TM	o	no	no	no	YES	YES	no
Sscle04g035970	3.03	1.47	2.19	-0.41	NO	TM	i20-37o	no	YES	no	no	no	no
Sscle04g036020	2.84	1.39	2.51	1.37	NO	TM	i7-29o42-64i71-90o137-159i	no	YES	no	no	no	no
Sscle04g036160	3.01	1.65	2.96	1.29	NO	No TM	o	no	YES	no	no	no	no
Sscle04g036270	1.15	0.43	4.09	1.54	NO	TM	i13-32o	no	no	no	YES	no	no
Sscle04g036460	4.8	4.1	5.34	3.4	YES	No TM	o	YES	YES	no	no	YES	no
Sscle04g036500	1.17	-0.17	2.81	1.84	NO	TM	i101-123o133-155i456-478o488-510i523-545o	no	no	no	YES	no	no
Sscle04g036510	0.5	-0.33	2.7	2	YES	TM	o337-359i557-579o603-625i646-668o719-741i753-775o795-817i886-908o923-945i	no	no	no	YES	YES	no
Sscle04g036550	0.04	0.39	1.69	2.03	YES	No TM	o	no	no	no	YES	no	YES
Sscle04g036610	5.95	4.59	8.47	8.96	YES	No TM	o	YES	YES	no	no	YES	no
Sscle04g036620	5.26	5.43	6.35	7.71	NO	No TM	o	YES	YES	no	no	YES	no
Sscle04g036660	2.29	2.17	-0.19	-0.21	NO	No TM	o	no	no	YES	no	YES	no
Sscle04g036680	6.32	4.6	5.56	4.19	NO	No TM	o	YES	YES	no	no	YES	no
Sscle04g036810	-0.93	-0.45	2.42	2.46	NO	No TM	o	no	no	no	YES	YES	no
Sscle04g036840	-0.37	0.8	1.54	2.41	NO	No TM	o	no	no	no	YES	no	YES
Sscle04g036940	1.2	0.76	2.21	0.84	NO	No TM	o	no	no	no	YES	no	no
Sscle04g036970	-2.2	-2.26	-0.5	2.96	NO	No TM	o	no	no	no	YES	no	YES
Sscle04g037140	1.04	-0.01	3.77	2.37	YES	No TM	o	no	no	no	YES	YES	no
Sscle04g037240	-2.18	-3.61	8.63	4.78	NO	No TM	o	no	no	no	YES	YES	no
Sscle04g037290	2.9	2.28	2.05	1.23	NO	TM	i5-24o	no	YES	no	no	YES	no
Sscle04g037400	2.38	1.12	2.88	2.48	NO	No TM	o	no	YES	no	no	YES	no
Sscle04g037500	2.09	2.32	0.95	0.68	NO	No TM	o	no	no	YES	no	YES	no
Sscle04g038020	-2.43	-2.21	0.88	2.68	YES	TM	o10-32i	no	no	no	YES	no	YES
Sscle04g038140	-2.25	-1.58	5.89	8.2	NO	No TM	o	no	no	no	YES	YES	no
Sscle04g038210	0.57	0.9	1.9	3.57	NO	No TM	o	no	no	no	YES	no	YES
Sscle04g038440	1.9	2.22	0.39	-0.05	NO	No TM	o	no	no	YES	no	no	YES
Sscle04g038470	0.06	-0.18	5.61	3.9	NO	TM	i13-30o	no	no	no	YES	YES	no
Sscle04g038670	2.27	2.47	0.91	0.65	NO	No TM	o	no	no	YES	no	YES	no
Sscle04g038820	-1.53	-0.98	1.52	3.22	NO	No TM	o	no	no	no	YES	no	YES
Sscle04g038830	-3.69	-2.98	2.05	1.98	NO	No TM	o	no	no	no	YES	no	no
Sscle04g039140	1.2	0.58	2.14	1.31	NO	No TM	o	no	no	no	YES	no	no
Sscle04g039210	2.17	2.63	0.86	1.17	YES	No TM	o	no	no	YES	no	YES	no
Sscle04g039310	2.93	1.11	3.73	1.24	NO	TM	o27-49i92-114o162-184i	no	YES	no	no	no	no
Sscle04g039390	2.44	2.72	1.23	0.76	NO	No TM	o	no	no	YES	no	YES	no
Sscle04g039430	1.8	2.24	0.24	0.52	NO	TM	o39-61i68-90o105-127i147-169o174-196i262-284o319-341i362-384o388-410i431-453o468-485i	no	no	YES	no	no	YES
Sscle04g039440	1.77	2.03	0.09	-0.23	NO	No TM	o	no	no	YES	no	no	YES
Sscle04g039510	2.09	2.42	0.96	0.8	NO	No TM	o	no	no	YES	no	YES	no
Sscle04g039570	2.3	2.62	0.84	0.52	NO	No TM	o	no	no	YES	no	YES	no
Sscle04g039580	0.72	0	2.13	0.74	NO	No TM	o	no	no	no	YES	no	no
Sscle04g039650	0.57	0	2.39	1.69	NO	No TM	o	no	no	no	YES	no	no
Sscle04g039660	2.17	1.95	1.65	1.93	NO	No TM	o	no	no	YES	no	no	no
Sscle04g039680	2.47	2.01	4.84	4.78	YES	No TM	o	YES	YES	no	no	YES	no
Sscle04g040250	1.83	2.04	0.64	0.2	NO	No TM	o	no	no	YES	no	no	YES
Sscle05g040320	-1.75	-1.52	5.4	1.35	NO	TM	o63-85i98-120o130-148i189-211o221-243i295-317o327-349i369-388o398-420i427-449o464-486i	no	no	no	YES	no	no
Sscle05g040330	-0.39	-0.63	4.48	2.4	NO	No TM	o	no	no	no	YES	YES	no
Sscle05g040340	0.35	-0.4	9.47	4.89	NO	No TM	o	no	no	no	YES	YES	no
Sscle05g040360	1.89	2.24	0.8	0.73	NO	No TM	o	no	no	YES	no	no	YES
Sscle05g040420	8.02	2.84	8.17	6.12	YES	TM	i7-29o	YES	YES	no	no	YES	no
Sscle05g040500	-0.15	-0.23	1.42	2.5	YES	No TM	o	no	no	no	YES	no	YES
Sscle05g040510	2.52	2.26	0.84	-0.18	YES	No TM	o	no	no	YES	no	YES	no
Sscle05g040530	-1.74	-1.3	2.12	0.05	NO	TM	i12-31o	no	no	no	YES	no	no
Sscle05g040550	4.01	3.73	8.15	8.38	NO	No TM	o	YES	YES	no	no	YES	no
Sscle05g040560	0.42	-0.04	2.45	2.51	NO	TM	i12-34o	no	no	no	YES	YES	no
Sscle05g040590	0.3	-0.25	2.23	1.73	NO	No TM	o	no	no	no	YES	no	no
Sscle05g040630	2.37	2.77	-0.24	-0.86	NO	No TM	o	no	no	YES	no	YES	no
Sscle05g040680	1.13	0.93	8.15	8.71	YES	No TM	o	no	no	no	YES	YES	no
Sscle05g040930	0.26	0.38	1.28	2.02	NO	No TM	o	no	no	no	YES	no	YES
Sscle05g040960	0.57	0.9	2.09	-0.07	NO	No TM	o	no	no	no	YES	no	no
Sscle05g041070	2.95	2.97	2.42	2.87	NO	No TM	o	YES	YES	no	no	YES	no
Sscle05g041220	1.77	-1.72	5.23	2.51	NO	TM	i29-48o75-97i104-123o128-150i163-185o234-256i323-345o360-382i389-411o431-453i465-484o494-511i	no	no	no	YES	YES	no
Sscle05g041320	2.14	2.44	0.54	0.11	NO	No TM	o	no	no	YES	no	YES	no
Sscle05g041560	2.67	1.92	1.75	1.25	NO	No TM	o	no	no	YES	no	no	no
Sscle05g041570	2.52	2.75	1.17	1.76	NO	No TM	o	no	no	YES	no	YES	no
Sscle05g041650	3.94	2.42	8.69	8.81	YES	No TM	o	YES	YES	no	no	YES	no
Sscle05g041700	-0.61	-0.92	2.27	1.1	YES	No TM	o	no	no	no	YES	no	no
Sscle05g041720	-1.63	-2.29	3.43	0.73	NO	No TM	o	no	no	no	YES	no	no
Sscle05g041810	5.4	1.79	6.65	3.26	YES	No TM	o	no	YES	no	no	YES	no
Sscle05g041850	1.92	2.18	0.67	0.35	NO	No TM	o	no	no	YES	no	no	YES
Sscle05g041900	1.95	2.4	0.53	0.39	NO	No TM	o	no	no	YES	no	no	YES
Sscle05g042010	2.2	1.51	6.08	5.19	NO	No TM	o	no	YES	no	no	YES	no
Sscle05g042020	-0.33	0.3	0.49	2.06	NO	No TM	o	no	no	no	YES	no	YES
Sscle05g042110	3.56	1.6	0.75	-0.94	NO	No TM	o	no	no	YES	no	no	no
Sscle05g042230	3.15	3.2	1.58	1.2	NO	No TM	o	no	no	YES	no	YES	no
Sscle05g042240	2.64	2.73	1.56	1.19	NO	No TM	o	no	no	YES	no	YES	no
Sscle05g042330	1.83	2.35	-0.89	-0.7	NO	No TM	o	no	no	YES	no	no	YES
Sscle05g042560	-2.29	-1.12	9.23	4.82	NO	No TM	o	no	no	no	YES	YES	no
Sscle05g042570	-1.06	-1.89	10.91	6.59	NO	No TM	o	no	no	no	YES	YES	no
Sscle05g042770	1.46	0.6	2.36	1.56	NO	TM	o73-95i108-130o191-213i225-247o275-297i	no	no	no	YES	no	no
Sscle05g042830	-0.64	0.38	2.46	3.44	NO	TM	i308-330o345-367i374-396o	no	no	no	YES	YES	no
Sscle05g042890	3.52	2.9	2.91	1.74	YES	No TM	o	no	YES	no	no	YES	no
Sscle05g043090	1.51	1.51	9.54	7.04	NO	TM	i186-208o	no	no	no	YES	YES	no
Sscle05g043210	1.87	2.13	0.55	0.46	NO	No TM	o	no	no	YES	no	no	YES
Sscle05g043280	-4.45	-3.24	1.04	2.56	NO	No TM	o	no	no	no	YES	no	YES
Sscle05g043310	2.12	1.49	-0.47	-1.38	YES	TM	o233-255i	no	no	YES	no	no	no
Sscle05g043570	1.24	1.68	1.51	2.39	NO	No TM	o	no	no	no	YES	no	YES
Sscle05g043660	0.04	1.79	1.94	3.07	NO	No TM	o	no	no	no	YES	no	YES
Sscle05g043830	-2.79	-2.56	1.12	3.1	NO	No TM	o	no	no	no	YES	no	YES
Sscle05g043970	0.1	-2.01	2.49	0.22	YES	TM	i7-26o	no	no	no	YES	no	no
Sscle05g044110	1.82	2.06	0.58	0.09	NO	No TM	o	no	no	YES	no	no	YES
Sscle05g044300	1.03	1.85	2.67	2.02	NO	No TM	o	no	no	no	YES	YES	no
Sscle05g044340	1.87	2.43	1.91	1.35	NO	TM	i21-43o53-75i82-101o154-176i	no	no	YES	no	no	YES
Sscle05g044530	1.94	2.15	3.62	4.84	NO	No TM	o	no	YES	no	no	YES	no
Sscle05g044550	1.95	2.2	4.7	6.22	NO	No TM	o	no	YES	no	no	YES	no
Sscle05g044570	2.3	2.55	0.98	0.62	NO	No TM	o	no	no	YES	no	YES	no
Sscle05g044630	2.1	0.31	2.24	1.34	NO	No TM	o	no	YES	no	no	no	no
Sscle05g044700	-2.7	-0.4	-1.13	2.57	NO	No TM	o	no	no	no	YES	no	YES
Sscle05g044820	-0.58	-0.38	2.27	3.16	NO	No TM	o	no	no	no	YES	YES	no
Sscle05g044880	2.19	2.45	0.73	0.18	NO	No TM	o	no	no	YES	no	YES	no
Sscle05g044970	1.19	0.95	2.14	2.75	NO	No TM	o	no	no	no	YES	YES	no
Sscle05g045060	-0.9	-3.42	4.37	-0.74	YES	No TM	o	no	no	no	YES	no	no
Sscle05g045160	-1.05	-1.21	6.19	0.59	NO	No TM	o	no	no	no	YES	no	no
Sscle05g045180	2.38	2.8	5.02	2	YES	No TM	o	YES	YES	no	no	YES	no
Sscle05g045260	-0.36	-0.03	0.75	2.02	NO	No TM	o	no	no	no	YES	no	YES
Sscle05g045300	-0.29	0.14	5.26	4.76	NO	No TM	o	no	no	no	YES	YES	no
Sscle05g045330	0.15	0.5	1.55	3.01	NO	No TM	o	no	no	no	YES	no	YES
Sscle05g045440	-0.14	-0.09	2.84	2.97	NO	TM	o133-155i	no	no	no	YES	YES	no
Sscle05g045730	-1.04	-1	0.98	2.95	YES	TM	o51-73i	no	no	no	YES	no	YES
Sscle05g045740	1.02	1.34	3.25	1.03	NO	No TM	i	no	no	no	YES	no	no
Sscle05g045810	-0.92	-1.5	1.4	2.98	NO	TM	i13-35o	no	no	no	YES	no	YES
Sscle05g045850	-0.18	0.06	4.98	5.98	NO	No TM	o	no	no	no	YES	YES	no
Sscle05g045940	-0.72	-0.74	2.22	2.68	NO	No TM	o	no	no	no	YES	YES	no
Sscle05g046450	-1.15	-1.23	2.39	1.21	NO	No TM	o	no	no	no	YES	no	no
Sscle05g046700	1.75	2.01	0.71	0.31	NO	No TM	o	no	no	YES	no	no	YES
Sscle05g046840	2.53	-2.33	2.13	-2.47	YES	No TM	o	no	YES	no	no	no	no
Sscle05g047250	-2.12	2.02	-2.83	-1.67	NO	No TM	o	no	no	YES	no	no	YES
Sscle05g047280	2.08	2.75	0.63	1.01	YES	No TM	o	no	no	YES	no	YES	no
Sscle05g047580	2.07	1.73	2.45	2.86	NO	TM	i101-120o154-176i189-211o221-243i294-316o331-350i357-379o383-405i417-439o449-471i	no	YES	no	no	YES	no
Sscle05g047880	0.2	-1.15	2.27	1.29	NO	TM	i78-100o	no	no	no	YES	no	no
Sscle05g048250	1.02	2.29	0	1.96	NO	No TM	o	no	no	YES	no	no	YES
Sscle05g048400	5.43	6.3	6.13	7.9	NO	No TM	o	YES	YES	no	no	YES	no
Sscle05g048420	0.47	0.19	1.48	2.25	NO	No TM	o	no	no	no	YES	no	YES
Sscle06g048620	3.41	1.24	2.2	0.57	NO	No TM	o	no	YES	no	no	no	no
Sscle06g048710	0.97	-0.43	2	0.66	NO	TM	i124-146o156-175i249-271o281-303i341-363o378-397i409-428o443-465i472-494o504-526i	no	no	no	YES	no	no
Sscle06g048730	-1.51	-1.55	3.61	5.72	NO	No TM	o	no	no	no	YES	YES	no
Sscle06g048800	1.14	2.15	2.36	3.18	NO	No TM	o	no	YES	no	no	YES	no
Sscle06g048880	-2.53	-2.56	1.89	3.24	YES	No TM	o	no	no	no	YES	no	YES
Sscle06g048920	4.48	-0.09	5.77	1.85	YES	No TM	o	no	YES	no	no	no	no
Sscle06g048950	1.73	2.08	0.54	0.9	NO	No TM	o	no	no	YES	no	no	YES
Sscle06g048990	-1.29	-0.81	2.37	0.67	NO	No TM	o	no	no	no	YES	no	no
Sscle06g049090	2.72	2.81	2.13	1.63	NO	TM	o25-47i52-74o94-116i141-158o178-200i224-246o	no	YES	no	no	YES	no
Sscle06g049410	1.81	2.05	0.56	0.26	NO	No TM	o	no	no	YES	no	no	YES
Sscle06g049990	3.1	-0.18	2.85	-0.71	NO	No TM	o	no	YES	no	no	no	no
Sscle06g050070	-0.68	-0.74	0.54	2.39	NO	No TM	o	no	no	no	YES	no	YES
Sscle06g050190	2.3	2.4	1.13	0.59	NO	No TM	o	no	no	YES	no	YES	no
Sscle06g050230	2.22	0.96	1.8	-0.15	NO	No TM	o	no	no	YES	no	no	no
Sscle06g050280	-4.65	-4.83	-0.3	2.16	YES	No TM	o	no	no	no	YES	no	YES
Sscle06g050350	0.19	-0.46	2.32	1.52	NO	TM	i108-130o160-182i233-252o257-279i338-360o370-392i746-768o796-818i870-892o896-918i978-1000o1010-1032i	no	no	no	YES	no	no
Sscle06g050510	1.28	-0.49	2.51	0.77	YES	No TM	o	no	no	no	YES	no	no
Sscle06g050570	0.91	-1.14	2.71	1.75	NO	No TM	o	no	no	no	YES	no	no
Sscle06g050580	2.57	0.25	3.41	2.04	YES	No TM	o	no	YES	no	no	YES	no
Sscle06g050590	-1.04	-3.49	2.75	2.2	NO	No TM	o	no	no	no	YES	YES	no
Sscle06g050690	0.78	0.47	2.46	1.55	NO	No TM	o	no	no	no	YES	no	no
Sscle06g050810	-2.1	-1.02	3.06	4.73	NO	No TM	o	no	no	no	YES	YES	no
Sscle06g050820	0.49	0.78	3.26	4.51	YES	No TM	o	no	no	no	YES	YES	no
Sscle06g050830	-1.12	-0.12	1.23	2.58	NO	TM	i37-59o	no	no	no	YES	no	YES
Sscle06g050840	-0.72	0.07	1.68	2.72	NO	TM	o68-90i103-125o159-181i193-215o220-242i296-318o333-355i375-396o400-422i435-457o472-491i	no	no	no	YES	no	YES
Sscle06g051210	3.45	1.18	3.27	0.97	YES	No TM	o	no	YES	no	no	no	no
Sscle06g051230	-0.01	0.18	3.07	4.47	NO	TM	i7-26o36-55i68-90o	no	no	no	YES	YES	no
Sscle06g051250	1.63	2.1	-1.23	-0.03	NO	No TM	o	no	no	YES	no	no	YES
Sscle06g051260	1.72	2.14	-3.08	-1.68	NO	No TM	o	no	no	YES	no	no	YES
Sscle06g051350	1.13	-0.07	3.34	1.71	YES	No TM	o	no	no	no	YES	no	no
Sscle06g051500	-1.39	-4.73	4.78	5.05	YES	No TM	o	no	no	no	YES	YES	no
Sscle06g051570	0.06	0.25	3.47	3.66	NO	No TM	o	no	no	no	YES	YES	no
Sscle06g051590	0.6	0.72	4.13	5.29	NO	TM	o39-61i113-135o140-159i172-194o209-231i319-341o356-378i385-404o424-446i482-504o	no	no	no	YES	YES	no
Sscle06g052290	-0.78	-0.15	1.99	3.12	YES	No TM	o	no	no	no	YES	no	YES
Sscle06g052310	4.7	3.48	4.06	2.65	NO	No TM	o	YES	YES	no	no	YES	no
Sscle06g052320	0.75	0.3	2.28	1.02	NO	No TM	o	no	no	no	YES	no	no
Sscle06g052590	1.9	0.66	3.7	2.2	NO	TM	o10-32i80-102o122-144i	no	no	no	YES	YES	no
Sscle06g052960	2.02	0.97	2.09	1.26	NO	No TM	o	no	YES	no	no	no	no
Sscle06g052980	2.24	1	2.28	1.46	NO	TM	o39-61i74-96o128-150i162-181o196-218i	no	YES	no	no	no	no
Sscle06g053220	-2.37	-1.63	1.53	4.21	NO	TM	i58-77o97-119i126-148o152-174i186-208o218-240i297-319o329-351i358-375o385-407i419-441o451-473i	no	no	no	YES	no	YES
Sscle06g053290	-0.5	-1.46	3.26	2.3	NO	No TM	o	no	no	no	YES	YES	no
Sscle06g053300	0.34	-0.52	4.49	3.03	NO	No TM	o	no	no	no	YES	YES	no
Sscle06g053450	-0.98	-0.4	2.02	3.18	NO	No TM	o	no	no	no	YES	YES	no
Sscle06g053970	1.69	2.04	0.34	0.18	NO	No TM	o	no	no	YES	no	no	YES
Sscle06g054030	-1.29	-1.66	2.9	3.16	NO	No TM	o	no	no	no	YES	YES	no
Sscle06g054070	1.83	2.31	1.11	1.01	NO	No TM	o	no	no	YES	no	no	YES
Sscle06g054190	2.52	1.72	2.44	0	NO	No TM	o	no	YES	no	no	no	no
Sscle06g054280	3.49	1.35	3.32	0.12	YES	No TM	o	no	YES	no	no	no	no
Sscle06g054750	0	0.64	2.2	0	NO	No TM	o	no	no	no	YES	no	no
Sscle06g054790	1.75	2.25	0.37	0.61	NO	No TM	o	no	no	YES	no	no	YES
Sscle06g054890	0.34	-0.03	1.15	2.23	NO	TM	o164-186i206-225o	no	no	no	YES	no	YES
Sscle06g054900	0.94	1.04	1.79	2.93	NO	No TM	o	no	no	no	YES	no	YES
Sscle06g054920	0.67	-0.68	3.54	2.4	NO	No TM	o	no	no	no	YES	YES	no
Sscle06g054930	-0.86	-0.45	3.19	2.76	YES	No TM	o	no	no	no	YES	YES	no
Sscle06g054940	-3.21	-2.84	4	3.85	NO	TM	i21-43o63-85i98-115o120-142i154-176o191-210i280-302o317-339i346-368o378-400i421-438o442-464i	no	no	no	YES	YES	no
Sscle06g055310	-1.81	-4.97	3.47	0.05	YES	No TM	o	no	no	no	YES	no	no
Sscle07g055350	0.32	0	10.5	12.39	YES	No TM	o	no	no	no	YES	YES	no
Sscle07g055360	3.02	1.51	5.76	5.76	YES	No TM	o	no	YES	no	no	YES	no
Sscle07g055410	1.24	0.82	4.76	5.04	YES	No TM	o	no	no	no	YES	YES	no
Sscle07g055430	3.03	3.3	1.29	0.88	NO	No TM	o	no	no	YES	no	YES	no
Sscle07g055460	0.83	0.98	2.46	2.49	NO	No TM	o	no	no	no	YES	YES	no
Sscle07g055560	2.08	0.89	1.28	-0.03	NO	No TM	o	no	no	YES	no	no	no
Sscle07g055610	-1.85	-1.45	2.2	2.07	NO	TM	i5-27o57-79i91-113o117-139i152-171o181-198i274-296o301-323i330-352o415-437i444-463o	no	no	no	YES	YES	no
Sscle07g055620	2.15	1.89	1.68	1.15	NO	No TM	o	no	no	YES	no	no	no
Sscle07g055630	4.95	1.29	6.3	1.56	YES	No TM	o	no	YES	no	no	no	no
Sscle07g055720	1.48	2.01	-0.16	-0.07	NO	No TM	o	no	no	YES	no	no	YES
Sscle07g055730	2.12	2.43	1.06	1.28	NO	No TM	o	no	no	YES	no	YES	no
Sscle07g055840	-1.95	0.87	3.57	2.58	NO	No TM	o	no	no	no	YES	YES	no
Sscle07g055860	2.22	2.03	3.35	4.57	NO	TM	i64-86o	YES	YES	no	no	YES	no
Sscle07g055890	0.02	-0.64	4.06	4.72	YES	No TM	o	no	no	no	YES	YES	no
Sscle07g056040	2.24	0.84	3.42	1.66	YES	No TM	o	no	YES	no	no	no	no
Sscle07g056290	-3.17	-1.34	0.39	2.57	NO	No TM	o	no	no	no	YES	no	YES
Sscle07g056400	2.75	1.59	2.14	1.07	NO	No TM	o	no	YES	no	no	no	no
Sscle07g056420	0.7	-0.21	3.65	2.74	NO	No TM	o	no	no	no	YES	YES	no
Sscle07g056470	1	-0.01	2.98	1.82	NO	No TM	o	no	no	no	YES	no	no
Sscle07g056820	-0.03	0.62	0.57	2.57	NO	No TM	o	no	no	no	YES	no	YES
Sscle07g056900	-0.67	0.19	0.24	2.39	YES	TM	i5-22o256-278i	no	no	no	YES	no	YES
Sscle07g056940	1.28	1.61	2.33	3.7	NO	No TM	o	no	no	no	YES	YES	no
Sscle07g056950	-3.33	-4.06	7.78	7.93	YES	No TM	o	no	no	no	YES	YES	no
Sscle07g056960	-2.25	-2.97	5.13	4.85	YES	No TM	o	no	no	no	YES	YES	no
Sscle07g056970	2.23	0.64	2.58	0.45	YES	No TM	o	no	YES	no	no	no	no
Sscle07g057000	1.73	1.71	2.58	2.12	YES	No TM	o	no	no	no	YES	YES	no
Sscle07g057050	1.67	-0.12	2.14	0.31	NO	TM	i7-29o	no	no	no	YES	no	no
Sscle07g057090	0.75	-0.38	2.36	1.23	NO	No TM	o	no	no	no	YES	no	no
Sscle07g057170	1.58	0.36	2.33	1.27	YES	No TM	o	no	no	no	YES	no	no
Sscle07g057440	0.51	0.18	2.49	2.28	NO	TM	i23-45o60-82i89-111o153-175i182-204o219-241i248-267o289-311i323-345o349-371i378-400o420-442i455-477o	no	no	no	YES	YES	no
Sscle07g057470	1.87	0.21	2.78	0.43	YES	No TM	o	no	no	no	YES	no	no
Sscle07g057550	2.43	2.39	1.55	1.94	NO	TM	o123-145i166-188o208-226i258-275o290-312i366-388o	no	no	YES	no	YES	no
Sscle07g057700	-4.87	-4.93	2.5	4.07	NO	No TM	o	no	no	no	YES	YES	no
Sscle07g057760	2.94	1.91	1.08	0.33	NO	No TM	o	no	no	YES	no	no	no
Sscle07g057800	3.79	-1.04	1.97	-1.33	YES	No TM	o	no	no	YES	no	no	no
Sscle07g058000	-1.29	-0.97	1.02	2.52	NO	No TM	o	no	no	no	YES	no	YES
Sscle07g058020	1.28	1.35	2.03	1.12	NO	No TM	o	no	no	no	YES	no	no
Sscle07g058410	2.11	1.5	1.43	0.38	NO	TM	i95-117o152-174i201-223o243-265i281-303o318-340i376-398o	no	no	YES	no	no	no
Sscle07g058480	2.34	2.4	0.33	-0.38	NO	No TM	o	no	no	YES	no	YES	no
Sscle07g058540	0.12	-0.21	2.81	1.59	YES	No TM	o	no	no	no	YES	no	no
Sscle07g058690	1.43	1.29	2.87	3.3	NO	No TM	o	no	no	no	YES	YES	no
Sscle07g058770	-0.53	-1.02	1.99	2.51	NO	TM	o29-48i110-132o183-200i212-234o244-266i273-295o	no	no	no	YES	no	YES
Sscle07g058840	0.87	0.36	2.07	0.26	NO	TM	o96-118i127-149o164-186i191-213o233-255i360-382o651-669i681-703o707-724i729-746o751-773i794-816o	no	no	no	YES	no	no
Sscle07g058960	2.32	2.34	1.52	1.48	NO	No TM	o	no	no	YES	no	YES	no
Sscle07g058980	2.06	2.36	0.65	0.53	NO	No TM	o	no	no	YES	no	YES	no
Sscle07g059300	0.28	0.22	4.32	6.4	YES	No TM	o	no	no	no	YES	YES	no
Sscle07g059320	1.12	1.04	2.86	2.8	NO	No TM	o	no	no	no	YES	YES	no
Sscle07g059400	3.16	2.65	1.85	1.84	NO	No TM	o	no	no	YES	no	YES	no
Sscle07g059470	2.07	1.64	1.65	1.08	NO	No TM	o	no	no	YES	no	no	no
Sscle07g059570	0.74	0.86	6.04	4.99	NO	No TM	o	no	no	no	YES	YES	no
Sscle07g059580	2.51	0.77	3.99	2.77	NO	No TM	o	no	YES	no	no	YES	no
Sscle07g059590	1.43	2.03	0.8	1.46	NO	No TM	o	no	no	YES	no	no	YES
Sscle07g059700	-1.92	-2.28	2.46	3.15	YES	No TM	o	no	no	no	YES	YES	no
Sscle07g059860	1.4	0.94	5.12	3.96	NO	TM	i7-29o	no	no	no	YES	YES	no
Sscle07g059910	1.88	2.17	0.47	0.02	NO	No TM	o	no	no	YES	no	no	YES
Sscle07g059930	3.01	2.43	2.21	1.03	NO	TM	o20-42i54-76o96-118i233-255o292-314i327-346o366-385i	no	YES	no	no	YES	no
Sscle07g059990	4.28	2.08	0	0	NO	No TM	o	no	no	YES	no	YES	no
Sscle07g060000	2.41	0	0	1.36	NO	No TM	o	no	no	YES	no	no	no
Sscle07g060100	3.18	0.15	5.28	3.17	NO	No TM	o	no	YES	no	no	YES	no
Sscle07g060290	2.33	1.81	2.08	1.23	NO	TM	o394-416i	no	YES	no	no	no	no
Sscle07g060340	3.52	3.2	-0.68	0.85	NO	No TM	o	no	no	YES	no	YES	no
Sscle07g060690	3.25	2.15	6.73	6.75	YES	No TM	o	YES	YES	no	no	YES	no
Sscle07g060700	1.45	1.01	3.01	0.34	YES	No TM	o	no	no	no	YES	no	no
Sscle07g060710	1.82	0.81	7.87	3.09	NO	No TM	o	no	no	no	YES	YES	no
Sscle07g060800	-1.4	-0.36	0.37	2.38	NO	No TM	o	no	no	no	YES	no	YES
Sscle07g060810	-2.74	-2.2	1.35	3.15	NO	TM	o32-54i118-140o150-172i200-222o232-254i	no	no	no	YES	no	YES
Sscle07g060820	2.36	2.58	0.43	-0.13	NO	No TM	o	no	no	YES	no	YES	no
Sscle07g060930	2.71	2.29	-0.71	-0.03	NO	TM	i13-35o39-56i	no	no	YES	no	YES	no
Sscle07g060940	2.87	2.42	-1.53	-1.82	NO	TM	i108-130o	no	no	YES	no	YES	no
Sscle07g060950	0.72	1.1	1.87	3.17	NO	TM	o37-59i141-163o	no	no	no	YES	no	YES
Sscle07g060980	1.96	2.06	1.86	1.1	NO	No TM	o	no	no	YES	no	no	YES
Sscle07g061010	2.01	2.26	0.67	0.46	NO	No TM	o	no	no	YES	no	YES	no
Sscle07g061020	-0.75	-0.32	3.08	4.68	YES	No TM	o	no	no	no	YES	YES	no
Sscle07g061080	-1.31	-1.82	2.41	4.09	YES	No TM	o	no	no	no	YES	YES	no
Sscle07g061110	-1.47	-1.66	0.1	3.21	NO	No TM	o	no	no	no	YES	no	YES
Sscle07g061130	-1.12	-1.38	2.18	5.83	NO	TM	o10-32i57-79o89-106i113-135o145-167i180-199o277-299i306-328o338-357i364-386o431-450i	no	no	no	YES	YES	no
Sscle07g061150	2.35	2.46	1.31	0.94	NO	No TM	o	no	no	YES	no	YES	no
Sscle07g061220	1.94	2.1	1.12	0.96	NO	No TM	o	no	no	YES	no	no	YES
Sscle07g061340	0.41	1.53	1.94	2.47	NO	No TM	o	no	no	no	YES	no	YES
Sscle07g061670	2.06	3.09	3.25	5.21	NO	No TM	o	YES	YES	no	no	YES	no
Sscle07g061760	2.3	1.9	1.55	0.96	NO	TM	i496-518o533-555i	no	no	YES	no	no	no
Sscle07g061970	0.75	0.16	2.27	2.11	NO	No TM	o	no	no	no	YES	YES	no
Sscle07g062010	-0.21	-0.93	3.8	1.25	YES	No TM	o	no	no	no	YES	no	no
Sscle07g062060	2.42	1.45	3.87	2.12	YES	No TM	o	no	YES	no	no	YES	no
Sscle08g062190	-0.17	-1.02	3.59	3.32	NO	No TM	o	no	no	no	YES	YES	no
Sscle08g062200	-0.33	-1.33	3.09	2.88	NO	TM	o4-26i	no	no	no	YES	YES	no
Sscle08g062310	1.69	2.03	1.09	1.47	NO	No TM	o	no	no	YES	no	no	YES
Sscle08g062510	0.82	1.31	4.46	3.43	NO	TM	o15-37i	no	no	no	YES	YES	no
Sscle08g062690	-1.35	-0.04	0.32	2.24	NO	TM	i9-28o43-65i85-107o	no	no	no	YES	no	YES
Sscle08g062700	-0.49	0.71	1.82	2.68	NO	TM	o34-56i	no	no	no	YES	no	YES
Sscle08g062720	-0.67	-0.43	2.62	3.82	NO	TM	i108-130o140-162i238-255o260-282i	no	no	no	YES	YES	no
Sscle08g062840	1.59	2	0.71	0.45	NO	No TM	o	no	no	YES	no	no	YES
Sscle08g062920	3.32	2.61	1.81	1.14	YES	No TM	o	no	no	YES	no	YES	no
Sscle08g063000	4.61	2.68	4.28	2.78	YES	No TM	o	YES	YES	no	no	YES	no
Sscle08g063010	2.86	2.59	3.15	3.03	YES	No TM	o	YES	YES	no	no	YES	no
Sscle08g063200	4.5	4.55	6.97	4.54	NO	No TM	o	YES	YES	no	no	YES	no
Sscle08g063260	2.3	2.56	1.24	0.79	NO	No TM	o	no	no	YES	no	YES	no
Sscle08g063390	2.91	2.6	3.37	3.09	NO	TM	o22-44i56-78o100-122i134-156o180-202i214-236o251-273i	YES	YES	no	no	YES	no
Sscle08g063400	2.02	1.89	3.32	2.72	NO	TM	i13-35o64-86i91-108o118-140i147-169o184-206i269-291o311-333i340-362o382-404i411-430o445-464i	no	YES	no	no	YES	no
Sscle08g063440	1.81	2.06	0.26	0.11	NO	No TM	o	no	no	YES	no	no	YES
Sscle08g063460	2.75	1	2.59	-0.26	NO	No TM	o	no	YES	no	no	no	no
Sscle08g063590	1.83	-0.12	2.67	2.25	NO	No TM	o	no	no	no	YES	YES	no
Sscle08g063860	0.89	0	2.8	1.92	NO	No TM	o	no	no	no	YES	no	no
Sscle08g063910	-1.93	-2.2	1.66	2.68	YES	No TM	o	no	no	no	YES	no	YES
Sscle08g064040	0.56	-0.07	2.63	1.63	NO	No TM	o	no	no	no	YES	no	no
Sscle08g064050	-1.46	-1.44	2.39	4.9	NO	TM	i120-142o155-177i190-212o222-244i300-322o332-354i361-383o388-410i422-444o449-471i	no	no	no	YES	YES	no
Sscle08g064070	-1.11	-0.04	1.35	2.62	NO	No TM	o	no	no	no	YES	no	YES
Sscle08g064140	2.06	2.29	0.68	0.25	NO	No TM	o	no	no	YES	no	YES	no
Sscle08g064150	2.06	2.34	0.6	0.43	NO	No TM	o	no	no	YES	no	YES	no
Sscle08g064160	2.63	3.02	1.08	1.1	NO	No TM	o	no	no	YES	no	YES	no
Sscle08g064170	2.39	-2.59	4.36	0.73	YES	No TM	o	no	YES	no	no	no	no
Sscle08g064180	2.48	-2.57	4.1	0.61	YES	No TM	o	no	YES	no	no	no	no
Sscle08g064410	1.75	2.04	1.32	1.91	NO	No TM	o	no	no	YES	no	no	YES
Sscle08g064500	1.41	1.07	2.95	2.48	YES	No TM	o	no	no	no	YES	YES	no
Sscle08g064510	0.24	-0.17	3	2.82	NO	No TM	o	no	no	no	YES	YES	no
Sscle08g064550	-1.91	-1.19	1.79	4.35	NO	TM	i75-97o112-134i141-160o165-187i200-219o229-251i271-293o297-319i339-361o376-398i403-425o435-457i464-486o559-581i	no	no	no	YES	no	YES
Sscle08g064580	6.22	1.57	3.81	-1.61	YES	No TM	o	no	YES	no	no	no	no
Sscle08g064760	1.11	0.05	3.37	1.3	NO	No TM	o	no	no	no	YES	no	no
Sscle08g064960	2.66	2.79	0.8	0.43	NO	No TM	o	no	no	YES	no	YES	no
Sscle08g065070	-0.88	0.3	3.32	3.72	NO	No TM	o	no	no	no	YES	YES	no
Sscle08g065120	1.87	2.09	0.66	0.51	NO	No TM	o	no	no	YES	no	no	YES
Sscle08g065260	2.2	1.68	-0.05	-0.29	NO	TM	i21-40o	no	no	YES	no	no	no
Sscle08g065310	2.22	0.92	0.18	-0.08	NO	No TM	o	no	no	YES	no	no	no
Sscle08g065320	2.49	2.69	0.99	0	NO	No TM	o	no	no	YES	no	YES	no
Sscle08g065370	1.24	1.75	1.49	2.64	NO	No TM	o	no	no	no	YES	no	YES
Sscle08g065470	2.6	1.91	1.75	1.61	YES	No TM	o	no	no	YES	no	no	no
Sscle08g065530	3.23	1.79	5.56	4.5	NO	No TM	o	no	YES	no	no	YES	no
Sscle08g065770	-3.98	-2.45	2.06	4.27	NO	No TM	o	no	no	no	YES	YES	no
Sscle08g065800	2.79	2.23	4.5	5.7	NO	No TM	o	YES	YES	no	no	YES	no
Sscle08g065970	0	0	2.2	2.88	NO	No TM	o	no	no	no	YES	YES	no
Sscle08g066010	2.07	2.35	1.5	0.98	YES	No TM	o	no	no	YES	no	YES	no
Sscle08g066060	1.55	2.05	0.82	0.98	NO	No TM	o	no	no	YES	no	no	YES
Sscle08g066070	2.2	1.87	1.81	1.84	NO	TM	o354-376i440-459o	no	no	YES	no	no	no
Sscle08g066110	3.47	3.35	2.82	0.32	NO	No TM	o	no	YES	no	no	YES	no
Sscle08g066120	0.62	0.03	2.32	-0.08	NO	No TM	o	no	no	no	YES	no	no
Sscle08g066260	2.91	-0.76	5.57	3.03	YES	No TM	o	no	YES	no	no	YES	no
Sscle08g066280	1.17	2.04	0.43	0.8	NO	TM	i75-97o112-134i141-163o167-189i202-224o228-250i291-313o328-350i371-393o403-425i437-459o464-486i	no	no	YES	no	no	YES
Sscle08g066330	0.31	0.88	1.31	2.75	NO	No TM	o	no	no	no	YES	no	YES
Sscle08g066440	1.75	0.63	3.57	2	NO	TM	i44-66o81-103i110-132o136-158i171-190o200-222i273-295o315-337i373-392o402-424i431-453o468-487i	no	no	no	YES	YES	no
Sscle08g066650	-1.49	-1.4	0.99	2.4	NO	No TM	o	no	no	no	YES	no	YES
Sscle08g066690	1.97	0.33	2.25	0.01	NO	No TM	i	no	no	no	YES	no	no
Sscle08g066710	0.18	0.28	7.35	7.43	YES	No TM	o	no	no	no	YES	YES	no
Sscle08g066810	2.47	0.45	3.6	0.99	NO	No TM	o	no	YES	no	no	no	no
Sscle08g066930	3.13	2.6	3.52	1.74	YES	TM	i7-29o	no	YES	no	no	YES	no
Sscle08g067040	2.94	-0.29	5.03	2.09	NO	No TM	o	no	YES	no	no	YES	no
Sscle08g067090	-1.9	-0.94	0.72	2.07	NO	No TM	o	no	no	no	YES	no	YES
Sscle08g067130	-1.41	-2.32	10.8	8.25	NO	No TM	o	no	no	no	YES	YES	no
Sscle08g067140	1.81	1.07	4.62	2.55	YES	No TM	o	no	no	no	YES	YES	no
Sscle08g067160	3.23	2.98	3.07	2.85	NO	No TM	o	YES	YES	no	no	YES	no
Sscle08g067270	2.16	1.49	3.28	3.35	NO	No TM	o	no	YES	no	no	YES	no
Sscle08g067280	1.51	2.45	2.75	4.7	NO	TM	i286-308o	no	YES	no	no	YES	no
Sscle08g067750	0.22	0.75	2.09	1.78	NO	TM	o10-32i	no	no	no	YES	no	no
Sscle08g067760	-0.5	-1.47	3.11	3.32	NO	TM	o51-73i167-189o	no	no	no	YES	YES	no
Sscle08g067800	1.19	2.08	2.29	2.3	NO	TM	o35-57i69-91o115-134i222-244o284-306i319-338o358-375i	no	YES	no	no	YES	no
Sscle08g067810	1.94	1.76	3.9	2.34	NO	No TM	o	no	no	no	YES	YES	no
Sscle08g068200	-0.16	0.38	7.52	1.71	YES	No TM	o	no	no	no	YES	no	no
Sscle08g068240	2.15	0.12	3.13	0.8	NO	No TM	o	no	YES	no	no	no	no
Sscle08g068310	2.16	0.86	0.6	-0.56	NO	No TM	o	no	no	YES	no	no	no
Sscle08g068340	2.98	3.29	3.51	3.39	YES	No TM	o	YES	YES	no	no	YES	no
Sscle08g068420	-3.41	-4.65	1.28	4.36	YES	No TM	o	no	no	no	YES	no	YES
Sscle09g068650	0.44	-0.07	2.26	1.38	NO	No TM	o	no	no	no	YES	no	no
Sscle09g069030	-2.6	-1.09	0.19	2.45	NO	No TM	o	no	no	no	YES	no	YES
Sscle09g069100	-1.62	-1.91	3.89	4.62	NO	No TM	o	no	no	no	YES	YES	no
Sscle09g069260	2.06	1	-0.51	-0.97	YES	No TM	o	no	no	YES	no	no	no
Sscle09g069290	1.07	2.19	0.95	1.82	NO	No TM	o	no	no	YES	no	no	YES
Sscle09g069340	0.9	1.84	1.64	2.54	NO	No TM	o	no	no	no	YES	no	YES
Sscle09g069470	-1.34	-2.3	3.54	2.53	YES	No TM	o	no	no	no	YES	YES	no
Sscle09g069500	2.54	0.16	2.27	-0.27	YES	TM	i154-172o	no	YES	no	no	no	no
Sscle09g069700	1.73	2.1	0.35	0.15	NO	No TM	o	no	no	YES	no	no	YES
Sscle09g069750	-0.23	1.02	0.83	2.66	NO	No TM	o	no	no	no	YES	no	YES
Sscle09g069820	0.28	0.42	3.04	2.92	NO	No TM	o	no	no	no	YES	YES	no
Sscle09g069850	-2	-1.57	-0.75	3.51	YES	No TM	o	no	no	no	YES	no	YES
Sscle09g069930	0.27	-0.82	2.97	0.17	NO	No TM	o	no	no	no	YES	no	no
Sscle09g070070	2.33	1.42	2.48	1.53	NO	TM	i40-62o	no	YES	no	no	no	no
Sscle09g070210	2.91	3.17	4.51	4.11	YES	No TM	o	YES	YES	no	no	YES	no
Sscle09g070400	3.06	2.49	2.4	2.39	NO	No TM	o	YES	YES	no	no	YES	no
Sscle09g070410	-8.16	-5.46	-0.23	2.24	NO	No TM	o	no	no	no	YES	no	YES
Sscle09g070420	-6.48	-5.02	0.46	2.24	NO	No TM	o	no	no	no	YES	no	YES
Sscle09g070430	-5.72	-4.86	0.85	3.13	NO	No TM	o	no	no	no	YES	no	YES
Sscle09g070450	2.02	0.91	1.86	1.25	NO	No TM	o	no	no	YES	no	no	no
Sscle09g070580	6.02	2.8	4.39	3.86	YES	No TM	o	YES	YES	no	no	YES	no
Sscle09g070690	-0.58	-1.3	3.48	3.33	YES	No TM	o	no	no	no	YES	YES	no
Sscle09g071310	-1.35	-0.59	0.24	2.72	NO	No TM	o	no	no	no	YES	no	YES
Sscle09g071360	-0.57	0.45	1.59	2.1	NO	No TM	o	no	no	no	YES	no	YES
Sscle09g071510	2.09	1.77	1.88	1.7	NO	No TM	o	no	no	YES	no	no	no
Sscle09g071650	2.29	0.94	0.99	1.39	NO	No TM	o	no	no	YES	no	no	no
Sscle09g071680	-1.05	-1.02	1.72	2.96	NO	No TM	o	no	no	no	YES	no	YES
Sscle09g071710	1.98	0.8	1.93	2.04	NO	No TM	o	no	no	no	YES	no	YES
Sscle09g071970	1.74	2.12	0.67	0.37	NO	No TM	o	no	no	YES	no	no	YES
Sscle09g073000	-0.03	-0.39	3.41	1.79	NO	No TM	o	no	no	no	YES	no	no
Sscle09g073010	-1.57	-1.66	6.09	3	NO	No TM	o	no	no	no	YES	YES	no
Sscle09g073140	2.61	1.02	3.4	0.34	NO	No TM	o	no	YES	no	no	no	no
Sscle09g073150	2.33	0.57	3.13	0.06	NO	No TM	o	no	YES	no	no	no	no
Sscle09g073230	1.88	2.18	0.6	0.4	NO	No TM	o	no	no	YES	no	no	YES
Sscle09g073300	2.91	1.98	0.12	-0.16	NO	TM	i16-36o46-68i114-133o523-545i	no	no	YES	no	no	no
Sscle09g073350	2.23	1.29	1.62	0.57	YES	No TM	o	no	no	YES	no	no	no
Sscle09g073370	0.17	-0.23	2.43	1.94	NO	No TM	o	no	no	no	YES	no	no
Sscle09g074350	-2.03	-1.77	0.01	2.36	NO	No TM	o	no	no	no	YES	no	YES
Sscle09g074510	1.48	0.25	2.8	0.51	NO	TM	i29-48o68-90i111-133o158-180i185-207o211-233i240-259o	no	no	no	YES	no	no
Sscle09g074570	-0.72	-0.9	5.67	4.73	YES	No TM	o	no	no	no	YES	YES	no
Sscle09g074610	-0.5	-0.55	1.03	3.76	NO	No TM	o	no	no	no	YES	no	YES
Sscle09g074640	0.73	1.06	1.76	2.53	NO	No TM	o	no	no	no	YES	no	YES
Sscle09g074790	0.86	-0.01	4	6.4	YES	No TM	o	no	no	no	YES	YES	no
Sscle10g074810	2.54	1.57	2.61	0.75	NO	TM	o20-39i46-68o96-113i126-148o173-195i296-318o333-355i	no	YES	no	no	no	no
Sscle10g074840	0.24	0.29	1.02	2.11	NO	TM	i91-113o128-147i154-173o183-205i212-234o254-276i358-380o395-417i429-446o451-473i486-508o513-535i	no	no	no	YES	no	YES
Sscle10g074850	0.93	1.45	3.78	5.49	NO	No TM	o	no	no	no	YES	YES	no
Sscle10g074960	2	0.22	4.61	2.11	NO	No TM	o	no	YES	no	no	YES	no
Sscle10g075120	1.72	2.44	1.25	1.1	NO	No TM	o	no	no	YES	no	no	YES
Sscle10g075140	-2.34	0.2	3.32	4.78	YES	No TM	o	no	no	no	YES	YES	no
Sscle10g075270	1.35	0.69	2.91	1.25	NO	No TM	o	no	no	no	YES	no	no
Sscle10g075410	4.02	4.36	4.89	5.42	NO	TM	i73-95o120-142i155-177o197-219i226-245o260-282i303-325o355-377i408-430o434-456i476-498o513-530i	YES	YES	no	no	YES	no
Sscle10g075420	4.17	4.2	5.37	5.7	NO	No TM	o	YES	YES	no	no	YES	no
Sscle10g075430	1.69	1.5	1.91	2.99	NO	TM	o15-34i47-69o91-113i125-147o167-189i202-224o237-259i	no	no	no	YES	no	YES
Sscle10g075460	0.45	-0.9	3.84	2.73	NO	No TM	o	no	no	no	YES	YES	no
Sscle10g075470	-1.9	-2.34	4.03	3.56	YES	No TM	o	no	no	no	YES	YES	no
Sscle10g075560	1.7	1.3	2.14	0.06	NO	No TM	o	no	no	no	YES	no	no
Sscle10g075570	2.3	1.25	1.82	-0.71	NO	TM	i46-63o92-114i127-149o164-186i221-238o248-265i	no	no	YES	no	no	no
Sscle10g075580	2.12	2.33	1.07	0.53	NO	No TM	o	no	no	YES	no	YES	no
Sscle10g075600	-1.88	-1.57	1.93	2.42	NO	No TM	o	no	no	no	YES	no	YES
Sscle10g076280	2.06	2.28	0.54	0.08	NO	No TM	o	no	no	YES	no	YES	no
Sscle10g076350	1.99	2.81	1.13	-0.88	NO	No TM	o	no	no	YES	no	no	YES
Sscle10g076360	0.21	0.29	2.22	3.48	NO	No TM	o	no	no	no	YES	YES	no
Sscle10g076410	2.1	1.93	1.44	1.86	NO	No TM	o	no	no	YES	no	no	no
Sscle10g076540	0.41	-0.26	5.68	5.35	NO	No TM	o	no	no	no	YES	YES	no
Sscle10g076550	-1.79	-1.12	1.82	2.96	NO	TM	o127-149i154-176o200-219i232-254o311-333i338-360o375-397i445-467o502-524i531-553o568-590i659-676o681-703i759-781o	no	no	no	YES	no	YES
Sscle10g076620	1.06	1.35	2.77	3.48	NO	No TM	o	no	no	no	YES	YES	no
Sscle10g076720	0.67	0.04	5.02	2.14	NO	No TM	o	no	no	no	YES	YES	no
Sscle10g076790	4.07	0.99	3.05	1.02	NO	No TM	o	no	YES	no	no	no	no
Sscle10g076830	-1.57	-2.33	-0.13	2.45	NO	TM	i143-165o170-192i219-241o251-270i277-299o344-366i387-409o427-449i469-488o498-520i557-579o	no	no	no	YES	no	YES
Sscle10g076870	1.95	2.31	0.74	0.5	NO	No TM	o	no	no	YES	no	no	YES
Sscle10g076930	3.87	0.67	4.57	2.08	NO	TM	i42-64o91-113i125-147o218-240i299-321o331-353i360-382o395-417i430-452o463-480i	no	YES	no	no	YES	no
Sscle10g076940	-2.22	-1.08	-0.16	2.45	NO	No TM	o	no	no	no	YES	no	YES
Sscle10g076950	0	0.84	1.45	3.48	NO	No TM	i	no	no	no	YES	no	YES
Sscle10g076960	0.7	0.64	1.45	2.39	NO	TM	i90-112o	no	no	no	YES	no	YES
Sscle10g077130	0.1	0.44	2.41	3.18	NO	TM	i7-29o	no	no	no	YES	YES	no
Sscle10g077140	-1.93	-1.71	1.17	2.15	NO	TM	i20-42o	no	no	no	YES	no	YES
Sscle10g077470	1.45	2.19	-0.39	1.94	NO	No TM	o	no	no	YES	no	no	YES
Sscle10g078020	2.24	2.18	1.45	1.32	NO	No TM	o	no	no	YES	no	YES	no
Sscle10g078060	0.39	0.48	1.44	2.66	YES	TM	i175-197o217-239i246-265o	no	no	no	YES	no	YES
Sscle10g078160	-0.37	-0.16	0.66	2.22	NO	No TM	o	no	no	no	YES	no	YES
Sscle10g078170	-7.6	-5.27	1.11	4.11	NO	TM	i47-69o	no	no	no	YES	no	YES
Sscle10g078210	-0.26	-0.31	4.25	3.86	NO	TM	i77-99o109-131i138-157o172-194i201-223o228-250i300-322o337-359i380-399o414-436i443-465o478-500i	no	no	no	YES	YES	no
Sscle10g078270	-1.5	3.64	-3.32	-0.54	NO	No TM	o	no	no	YES	no	no	YES
Sscle10g078280	-2.65	2.52	-3.32	-1.53	NO	No TM	o	no	no	YES	no	no	YES
Sscle10g078300	-3.82	2.36	-6.04	-1.25	NO	TM	i5-23o	no	no	YES	no	no	YES
Sscle10g078830	-0.77	-1.43	4.47	5.42	YES	No TM	o	no	no	no	YES	YES	no
Sscle10g078930	0.46	-0.93	4.13	1.72	YES	No TM	o	no	no	no	YES	no	no
Sscle10g079000	1.08	1.08	2.12	1.99	NO	TM	o150-169i181-198o202-224i237-259o269-288i327-349o364-381i393-415o419-441i454-476o481-503i	no	no	no	YES	no	no
Sscle10g079320	0.04	0.09	3.55	2.62	NO	No TM	o	no	no	no	YES	YES	no
Sscle10g079350	1.86	2.14	0.38	0.07	NO	No TM	o	no	no	YES	no	no	YES
Sscle10g080000	5.07	2.86	4.79	2	YES	No TM	o	YES	YES	no	no	YES	no
Sscle10g080020	1.78	-0.28	2.61	0.38	NO	TM	i115-134o139-158i335-357o372-394i729-751o755-774i794-816o826-847i859-881o904-926i	no	no	no	YES	no	no
Sscle10g080040	0.45	-1.95	3.48	0.79	NO	No TM	o	no	no	no	YES	no	no
Sscle10g080100	-0.03	-1.6	0.27	2.2	NO	No TM	o	no	no	no	YES	no	YES
Sscle10g080200	2.26	1.98	1.77	1.38	NO	TM	o267-284i326-348o370-392i399-421o431-450i457-479o	no	no	YES	no	no	no
Sscle10g080290	2.16	1.72	2.08	2.35	NO	No TM	o	no	YES	no	no	YES	no
Sscle10g080400	-2.7	-1.66	4.59	5.68	NO	No TM	o	no	no	no	YES	YES	no
Sscle10g080660	1.65	2.21	-2.5	-2.78	NO	No TM	o	no	no	YES	no	no	YES
Sscle10g080670	1.95	2.08	0.72	0.25	NO	No TM	o	no	no	YES	no	no	YES
Sscle10g080690	4.35	2.38	3.75	2.2	YES	No TM	o	YES	YES	no	no	YES	no
Sscle10g080730	0.86	1.45	2.32	5	NO	No TM	o	no	no	no	YES	YES	no
Sscle11g080900	0.04	-3.88	3.37	0.05	YES	No TM	o	no	no	no	YES	no	no
Sscle11g080920	-0.55	-1.69	3.47	3.52	YES	No TM	o	no	no	no	YES	YES	no
Sscle11g080970	-0.63	-0.47	1.28	2.31	NO	No TM	o	no	no	no	YES	no	YES
Sscle11g081370	-0.15	0.3	2.05	0.9	NO	No TM	o	no	no	no	YES	no	no
Sscle11g081380	-0.99	-0.82	-0.82	2.64	NO	TM	i91-113o140-162i175-197o210-232i	no	no	no	YES	no	YES
Sscle11g081440	0	0.64	0	2.91	NO	No TM	o	no	no	no	YES	no	YES
Sscle11g081450	2.67	0	3.19	4.43	NO	No TM	o	no	YES	no	no	YES	no
Sscle11g081510	1.17	1.07	0.37	3.18	NO	No TM	o	no	no	no	YES	no	YES
Sscle11g081560	-1.2	-1	-0.29	3	NO	No TM	o	no	no	no	YES	no	YES
Sscle11g081910	-0.88	0.56	0.31	2.81	NO	No TM	o	no	no	no	YES	no	YES
Sscle11g082440	0.2	-0.54	7.55	7.22	NO	No TM	o	no	no	no	YES	YES	no
Sscle11g082690	2.02	2.31	1.08	0.71	NO	No TM	o	no	no	YES	no	YES	no
Sscle11g082840	2.41	2.68	2.46	3.71	NO	No TM	o	YES	YES	no	no	YES	no
Sscle11g082980	0.66	-0.3	4.52	4.11	YES	No TM	o	no	no	no	YES	YES	no
Sscle11g083130	-1.5	-1.65	3.21	3.47	NO	No TM	o	no	no	no	YES	YES	no
Sscle11g083580	1.32	-1.62	3.79	-1.44	NO	TM	o15-32i	no	no	no	YES	no	no
Sscle11g083650	4.15	2.77	2.89	1.42	NO	No TM	o	no	YES	no	no	YES	no
Sscle11g083660	1.47	2.15	0.28	0.41	NO	No TM	o	no	no	YES	no	no	YES
Sscle11g083680	-2.09	-1.21	6.56	8.37	YES	No TM	o	no	no	no	YES	YES	no
Sscle11g083740	2.15	2.44	0.53	0.25	NO	No TM	o	no	no	YES	no	YES	no
Sscle11g084130	-1.14	-1.25	1.48	2.1	NO	No TM	o	no	no	no	YES	no	YES
Sscle11g084200	1.22	0.67	3.98	2.62	NO	No TM	o	no	no	no	YES	YES	no
Sscle11g084370	2.03	0.66	2.71	0.52	YES	TM	o304-326i	no	YES	no	no	no	no
Sscle11g084420	0.6	0.07	0.54	4.54	YES	No TM	o	no	no	no	YES	no	YES
Sscle11g084430	1.71	-0.46	3.03	2.42	YES	No TM	o	no	no	no	YES	YES	no
Sscle11g084560	-4.43	-3.56	-0.99	2.03	YES	No TM	o	no	no	no	YES	no	YES
Sscle11g084830	-3.28	-2.58	-0.14	2.26	NO	No TM	o	no	no	no	YES	no	YES
Sscle11g084920	-3.25	-2.07	0.9	2.52	NO	No TM	o	no	no	no	YES	no	YES
Sscle11g084930	-0.23	0.11	1.38	2.3	NO	No TM	o	no	no	no	YES	no	YES
Sscle11g085000	3.19	1.81	1.38	0.56	YES	No TM	o	no	no	YES	no	no	no
Sscle11g085050	0.36	0.86	-0.03	2.55	NO	No TM	o	no	no	no	YES	no	YES
Sscle11g085180	2.29	2.5	0.77	0.38	NO	No TM	o	no	no	YES	no	YES	no
Sscle11g085210	2.51	0.56	2.31	-0.34	YES	No TM	o	no	YES	no	no	no	no
Sscle11g085290	1.76	2.08	0.68	0.48	NO	No TM	o	no	no	YES	no	no	YES
Sscle11g085300	-0.94	-1.41	1.12	2.03	NO	No TM	o	no	no	no	YES	no	YES
Sscle11g085350	-0.69	-0.79	0.96	3.24	NO	TM	o297-319i	no	no	no	YES	no	YES
Sscle11g085500	-0.42	-1.42	3.14	2.16	NO	No TM	o	no	no	no	YES	YES	no
Sscle11g085560	-2.16	-0.65	3.65	3.3	YES	No TM	o	no	no	no	YES	YES	no
Sscle11g085620	-0.64	-0.52	10.16	4.8	NO	No TM	o	no	no	no	YES	YES	no
Sscle11g085630	0.73	0.69	8.51	3.82	NO	TM	i20-42o	no	no	no	YES	YES	no
Sscle11g085640	2.66	-1.54	4.4	1.69	YES	No TM	o	no	YES	no	no	no	no
Sscle11g085820	1.32	1.47	2.92	2.42	NO	TM	o377-399i420-439o449-468i475-497o507-529i538-559o574-596i609-631o646-668i688-705o710-732i739-761o776-798i850-868o	no	no	no	YES	YES	no
Sscle11g085830	4.62	4.52	2.92	1.12	NO	No TM	o	no	YES	no	no	YES	no
Sscle11g085840	3.8	3.74	3.22	1.73	NO	TM	o47-69i82-104o178-200i219-241o256-278i	no	YES	no	no	YES	no
Sscle11g085850	4.03	3.98	3.12	1.92	NO	TM	o5-22i29-51o	no	YES	no	no	YES	no
Sscle11g085860	2.24	1.41	2.63	0.61	YES	TM	i5-27o42-64i	no	YES	no	no	no	no
Sscle11g085880	2.17	2.36	2.12	1.03	NO	TM	i5-24o	no	YES	no	no	YES	no
Sscle11g085960	3.03	0.35	3.82	2.08	YES	No TM	o	no	YES	no	no	YES	no
Sscle11g085970	2.51	1.36	4.77	2.66	NO	TM	i20-42o	no	YES	no	no	YES	no
Sscle11g086100	-1.33	-1.01	4.7	-0.73	NO	No TM	o	no	no	no	YES	no	no
Sscle11g086160	0.27	0.73	0.74	2.2	NO	No TM	o	no	no	no	YES	no	YES
Sscle11g086230	0.41	-0.25	7.61	6.11	NO	TM	i7-29o	no	no	no	YES	YES	no
Sscle11g086240	-0.24	0.53	2.32	0.92	NO	No TM	o	no	no	no	YES	no	no
Sscle11g086370	-2.53	-2.62	2.09	0.05	YES	No TM	o	no	no	no	YES	no	no
Sscle12g086750	1.46	-0.74	3.12	0.39	NO	No TM	o	no	no	no	YES	no	no
Sscle12g086790	-0.84	0.2	0.81	2.38	NO	No TM	o	no	no	no	YES	no	YES
Sscle12g086800	1.43	1.32	1.33	2.04	NO	No TM	o	no	no	no	YES	no	YES
Sscle12g087080	3.4	2.42	2.26	0.82	NO	No TM	o	no	YES	no	no	YES	no
Sscle12g087270	1.81	2.09	0.46	0.16	NO	No TM	o	no	no	YES	no	no	YES
Sscle12g087330	1.85	2.27	0.37	0.48	NO	No TM	o	no	no	YES	no	no	YES
Sscle12g087340	-2.13	-2.35	2.53	3.87	NO	No TM	o	no	no	no	YES	YES	no
Sscle12g087440	2.68	2.57	0.7	-0.01	YES	No TM	o	no	no	YES	no	YES	no
Sscle12g087600	2.54	2.88	2.51	1.83	YES	No TM	o	no	YES	no	no	YES	no
Sscle12g087840	3.33	0.91	3.95	1.5	NO	TM	o45-67i	no	YES	no	no	no	no
Sscle12g088020	-0.41	0.1	0.19	2.84	NO	TM	i125-147o157-176i189-211o215-237i244-266o276-298i319-341o356-375i382-404o414-436i449-468o478-497i	no	no	no	YES	no	YES
Sscle12g088320	1.52	1.15	2.73	2.1	NO	TM	i62-84o94-116i137-159o187-209i216-238o258-276i297-319o348-370i401-420o424-446i471-490o500-519i	no	no	no	YES	YES	no
Sscle12g088400	2.54	1.91	1.33	0.45	NO	TM	o10-32i45-67o	no	no	YES	no	no	no
Sscle12g088410	1.96	2.63	4.61	6.66	NO	No TM	o	no	YES	no	no	YES	no
Sscle12g088450	2.02	2.36	0.77	0.51	NO	No TM	o	no	no	YES	no	YES	no
Sscle12g088650	2.55	1.79	1.92	1.53	NO	No TM	o	no	no	YES	no	no	no
Sscle12g088730	0.73	-0.05	4.82	2.71	NO	No TM	o	no	no	no	YES	YES	no
Sscle12g088740	0.35	2.03	-3.01	-0.09	YES	TM	i7-26o74-96i109-126o141-163i278-300o315-337i358-380o385-404i439-458o473-495i508-525o540-562i	no	no	YES	no	no	YES
Sscle12g088760	0.29	0.51	3.06	2.49	NO	No TM	o	no	no	no	YES	YES	no
Sscle12g088830	2.74	2.96	1.37	0.68	NO	No TM	o	no	no	YES	no	YES	no
Sscle12g089000	-0.51	-1.71	5.64	3.45	NO	No TM	o	no	no	no	YES	YES	no
Sscle12g089050	2.33	2.02	-1.78	-1.84	NO	No TM	o	no	no	YES	no	YES	no
Sscle12g089150	1.81	2.21	0.78	0.61	NO	No TM	o	no	no	YES	no	no	YES
Sscle12g089310	2.84	1.73	-0.76	-1.24	NO	No TM	o	no	no	YES	no	no	no
Sscle12g089450	1.86	2.14	0.79	0.58	NO	No TM	o	no	no	YES	no	no	YES
Sscle12g089700	0.58	0.07	2.09	1.12	YES	No TM	o	no	no	no	YES	no	no
Sscle12g089930	6.18	-0.52	7.42	6	YES	No TM	o	no	YES	no	no	YES	no
Sscle12g090160	1.72	2.1	-0.4	-0.35	NO	No TM	o	no	no	YES	no	no	YES
Sscle12g090200	2.25	2.03	1.06	1.66	NO	No TM	o	no	no	YES	no	YES	no
Sscle12g090340	-1.23	-1.72	3.84	1.03	NO	No TM	o	no	no	no	YES	no	no
Sscle12g090430	-1.19	-1.1	6.42	6.1	YES	No TM	o	no	no	no	YES	YES	no
Sscle12g090450	2.62	1.84	1.74	0.88	NO	TM	i117-139o159-181i188-210o214-236i249-271o281-303i355-377o387-409i430-452o456-478i485-507o527-546i	no	no	YES	no	no	no
Sscle12g090490	-3.75	-4.52	4.09	2.84	YES	No TM	o	no	no	no	YES	YES	no
Sscle12g090640	1.65	2.19	0.9	1.53	NO	No TM	o	no	no	YES	no	no	YES
Sscle12g090750	-0.29	0.24	0.64	2.59	NO	TM	i26-48o104-121i179-201o205-227i239-261o	no	no	no	YES	no	YES
Sscle12g090840	3.01	2.6	3.34	1.44	NO	No TM	o	no	YES	no	no	YES	no
Sscle12g090940	1.08	-0.03	3.14	2.03	NO	No TM	o	no	no	no	YES	YES	no
Sscle12g091010	2.16	2.36	1.18	0.68	NO	No TM	o	no	no	YES	no	YES	no
Sscle12g091020	1.03	-1.1	3.58	0.85	YES	No TM	o	no	no	no	YES	no	no
Sscle12g091110	-3.25	-3.1	2.99	2.7	YES	TM	i5-27o	no	no	no	YES	YES	no
Sscle12g091150	1.85	2.09	0.63	0.34	NO	No TM	o	no	no	YES	no	no	YES
Sscle12g091330	2.03	2.22	0.85	0.44	NO	No TM	o	no	no	YES	no	YES	no
Sscle12g091650	0.81	0.84	2.85	3.71	NO	No TM	o	no	no	no	YES	YES	no
Sscle12g091660	0.19	0.58	2.68	3.46	NO	No TM	o	no	no	no	YES	YES	no
Sscle12g091670	0.46	0.33	2.42	3.44	NO	No TM	o	no	no	no	YES	YES	no
Sscle12g091680	0.29	0.12	2.61	3.78	NO	No TM	o	no	no	no	YES	YES	no
Sscle12g091700	0.58	1.48	1.92	2.75	NO	TM	o30-52i65-84o94-113i120-142o147-166i202-219o246-268i	no	no	no	YES	no	YES
Sscle12g091870	2.47	2.25	1.46	1.07	NO	No TM	o	no	no	YES	no	YES	no
Sscle12g091910	1.94	2.03	2.11	0.93	NO	TM	o44-66i	no	YES	no	no	no	no
Sscle12g091920	1.28	2.59	0.99	2	NO	TM	i13-35o	no	YES	no	no	no	YES
Sscle12g091930	1.71	1.86	2.55	3.12	NO	No TM	o	no	no	no	YES	YES	no
Sscle13g092120	3.48	1.83	3.55	3.8	YES	No TM	o	no	YES	no	no	YES	no
Sscle13g092250	2.14	1.61	2.28	2.48	YES	No TM	o	no	YES	no	no	YES	no
Sscle13g092310	2.63	2.6	0.1	0.57	NO	TM	o15-37i	no	no	YES	no	YES	no
Sscle13g092350	0.71	0.04	3.15	1.63	NO	No TM	o	no	no	no	YES	no	no
Sscle13g092440	0.72	0	1.87	3.16	NO	No TM	o	no	no	no	YES	no	YES
Sscle13g092460	-0.31	0.42	4.81	6.08	NO	No TM	o	no	no	no	YES	YES	no
Sscle13g092490	1.27	0.62	2.17	0.66	NO	TM	o245-267i	no	no	no	YES	no	no
Sscle13g092520	-0.2	1.46	-0.99	2.21	YES	No TM	o	no	no	no	YES	no	YES
Sscle13g092530	-1.83	-2.14	3.44	3.7	NO	TM	i13-35o62-84i91-108o118-140i147-169o184-206i274-296o311-333i342-364o379-401i414-436o441-463i	no	no	no	YES	YES	no
Sscle13g092700	1.7	2.07	0.38	0.12	NO	No TM	o	no	no	YES	no	no	YES
Sscle13g092710	-0.71	-0.68	5.04	5.51	NO	No TM	o	no	no	no	YES	YES	no
Sscle13g092730	2.14	2.22	0.88	0.51	NO	No TM	o	no	no	YES	no	YES	no
Sscle13g092780	2.11	0.24	3.25	0.41	NO	No TM	o	no	YES	no	no	no	no
Sscle13g093080	1.93	2.28	1.15	0.63	NO	No TM	o	no	no	YES	no	no	YES
Sscle13g093520	-0.47	0.08	0.26	2.29	NO	No TM	i	no	no	no	YES	no	YES
Sscle13g093740	1.96	2.3	0.6	0.65	NO	No TM	o	no	no	YES	no	no	YES
Sscle13g093880	1.16	1.58	3.02	1.11	NO	No TM	o	no	no	no	YES	no	no
Sscle13g094020	1.35	0.32	2.43	1.08	NO	No TM	o	no	no	no	YES	no	no
Sscle13g094070	-2.69	-2.61	-1.39	2.6	NO	TM	i33-55o83-105i112-134o138-160i172-194o204-223i304-326o336-358i365-387o402-424i437-459o474-493i	no	no	no	YES	no	YES
Sscle13g094500	1.88	2.29	1.3	1.78	NO	TM	i9-31o	no	no	YES	no	no	YES
Sscle13g094810	2.81	0.63	3.96	2.47	NO	TM	i40-62o	no	YES	no	no	YES	no
Sscle13g095050	2.18	2.71	0.2	0.62	NO	No TM	o	no	no	YES	no	YES	no
Sscle13g095220	1.29	-0.69	2.46	0.58	NO	TM	i51-73o78-100i128-150o155-177i184-206o235-257i270-292o316-338i357-379o383-405i426-448o	no	no	no	YES	no	no
Sscle13g095310	2.1	2.47	0.75	0.47	NO	No TM	o	no	no	YES	no	YES	no
Sscle13g095550	-1.41	-2.2	3.58	3.5	NO	No TM	o	no	no	no	YES	YES	no
Sscle13g095630	2.24	1.07	2.93	2.1	NO	No TM	o	no	YES	no	no	YES	no
Sscle13g095760	2.58	2.57	1.99	2.31	NO	No TM	o	no	YES	no	no	YES	no
Sscle13g095930	-2.03	-1.63	1.44	2.8	NO	No TM	o	no	no	no	YES	no	YES
Sscle13g095950	-0.33	-0.62	2.19	2.37	NO	No TM	o	no	no	no	YES	YES	no
Sscle13g095960	1.44	0.4	3.72	4.4	NO	No TM	o	no	no	no	YES	YES	no
Sscle13g095970	-0.59	0.08	1.17	2.93	NO	No TM	o	no	no	no	YES	no	YES
Sscle13g096010	-2.86	-3.18	1.35	2.69	NO	No TM	o	no	no	no	YES	no	YES
Sscle13g096020	-2.52	-2.28	3.97	4.66	NO	TM	o5-22i35-54o	no	no	no	YES	YES	no
Sscle13g096690	2.21	1.07	4.73	3.46	NO	No TM	o	no	YES	no	no	YES	no
Sscle13g096740	2.26	2.36	1.23	0.82	NO	TM	i12-34o	no	no	YES	no	YES	no
Sscle13g096870	-2.12	-0.64	1.09	2.11	NO	No TM	o	no	no	no	YES	no	YES
Sscle13g096960	2.06	2.33	0.77	0.51	NO	No TM	o	no	no	YES	no	YES	no
Sscle14g097180	-3.91	-1.96	0.7	4.16	NO	TM	i21-43o67-89i94-116o126-148i160-182o192-214i286-308o323-345i354-376o386-408i455-477o	no	no	no	YES	no	YES
Sscle14g097480	3.11	2	0.99	1	NO	No TM	o	no	no	YES	no	YES	no
Sscle14g097490	2.77	2.36	1.92	2.12	NO	TM	i62-84o89-108i121-140o193-215i247-269o274-296i	no	YES	no	no	YES	no
Sscle14g097570	2.24	1.97	1.33	0.4	NO	TM	i21-43o58-80i92-114o118-140i152-174o179-201i306-328o343-363i370-392o419-441i453-475o	no	no	YES	no	no	no
Sscle14g097690	-2.53	-2.24	2.29	0.31	NO	TM	o495-517i538-560o580-602i614-631o635-657i720-742o1148-1170i1175-1197o1212-1243i1255-1277o1282-1304i1311-1333o1405-1427i	no	no	no	YES	no	no
Sscle14g097700	2.02	1.76	2.22	1.32	NO	No TM	o	no	YES	no	no	no	no
Sscle14g097750	1.73	1.56	3.86	3.62	NO	No TM	o	no	no	no	YES	YES	no
Sscle14g097900	3.28	2.45	3.57	2.71	YES	No TM	o	YES	YES	no	no	YES	no
Sscle14g097920	3.06	2.72	2.96	2.51	NO	TM	i28-50o	YES	YES	no	no	YES	no
Sscle14g097930	5.14	3.85	4.15	3.02	YES	TM	i13-35o	YES	YES	no	no	YES	no
Sscle14g098180	1.71	2.03	0.89	0.79	NO	TM	o50-72i79-101o156-178i185-207o227-249i273-295o328-350i370-392o397-419i440-459o469-491i	no	no	YES	no	no	YES
Sscle14g098740	2.81	1.9	3.12	2.26	NO	TM	i13-35o	no	YES	no	no	YES	no
Sscle14g098830	2.52	1.28	1.93	0.71	NO	TM	i50-67o	no	no	YES	no	no	no
Sscle14g098850	-1.73	-0.19	-1.17	2.29	YES	No TM	o	no	no	no	YES	no	YES
Sscle14g098870	-0.1	0.91	0.84	2.08	NO	No TM	o	no	no	no	YES	no	YES
Sscle14g098970	2.74	1.73	-1.15	-0.78	NO	No TM	o	no	no	YES	no	no	no
Sscle14g099160	0.74	0.8	1.41	2.15	YES	No TM	o	no	no	no	YES	no	YES
Sscle14g099190	-1.71	-1.49	4.37	5.57	YES	No TM	o	no	no	no	YES	YES	no
Sscle14g099200	2.34	0.86	2.25	0.18	NO	No TM	o	no	YES	no	no	no	no
Sscle14g099370	0.46	-0.58	3.63	2.68	NO	No TM	o	no	no	no	YES	YES	no
Sscle14g099450	2.64	2.94	1.22	0.86	NO	No TM	o	no	no	YES	no	YES	no
Sscle14g099520	-1.9	-1.43	3.21	3.86	YES	No TM	o	no	no	no	YES	YES	no
Sscle14g099550	2.28	1.9	2.88	2.52	NO	TM	i52-74o89-111i124-143o158-180i205-227o237-259i299-321o358-380i408-430o434-456i500-522o526-548i	no	YES	no	no	YES	no
Sscle14g099560	3.18	3.39	5.39	3.18	NO	No TM	o	YES	YES	no	no	YES	no
Sscle14g099750	2.36	2.25	1.51	1.24	NO	No TM	o	no	no	YES	no	YES	no
Sscle14g099760	0.71	-1.14	3.75	3.11	NO	No TM	o	no	no	no	YES	YES	no
Sscle14g099780	2.42	2.63	1.08	1.05	NO	No TM	o	no	no	YES	no	YES	no
Sscle14g099800	1.82	2.08	0.66	0.4	NO	No TM	o	no	no	YES	no	no	YES
Sscle14g099920	1.63	1.03	8.4	9.56	NO	TM	i39-61o	no	no	no	YES	YES	no
Sscle14g099950	1.81	2.16	0.49	0.51	NO	No TM	o	no	no	YES	no	no	YES
Sscle14g100060	2.72	0.65	2.72	1.55	NO	No TM	o	no	YES	no	no	no	no
Sscle14g100090	1.08	1.59	3.37	2.37	NO	No TM	o	no	no	no	YES	YES	no
Sscle14g100170	-0.98	-0.52	0.88	3.56	NO	No TM	o	no	no	no	YES	no	YES
Sscle14g100290	1.7	0.56	5.32	4.72	YES	No TM	o	no	no	no	YES	YES	no
Sscle14g100330	2.27	0.36	0.96	0.51	YES	No TM	o	no	no	YES	no	no	no
Sscle14g100470	1.85	1.31	2.35	1.63	YES	TM	i2-24o	no	no	no	YES	no	no
Sscle14g100490	1.9	2.26	0.53	0.39	NO	No TM	o	no	no	YES	no	no	YES
Sscle14g100550	-1.07	-0.82	0.58	2.23	NO	No TM	o	no	no	no	YES	no	YES
Sscle14g101100	-0.14	0.15	6.79	9.74	NO	TM	i36-58o96-118i125-147o151-173i180-202o217-239i311-333o348-370i379-398o413-435i447-466o481-503i	no	no	no	YES	YES	no
Sscle14g101110	-1.97	-1.03	4.48	7.57	NO	No TM	o	no	no	no	YES	YES	no
Sscle14g101150	-2.11	-0.93	-1.86	2.3	NO	No TM	o	no	no	no	YES	no	YES
Sscle14g101160	2.1	3.07	0.01	1.53	NO	No TM	o	no	no	YES	no	YES	no
Sscle14g101360	-0.08	0.13	8.72	10.55	YES	No TM	o	no	no	no	YES	YES	no
Sscle14g101400	2.17	2.3	1.16	0.34	NO	No TM	o	no	no	YES	no	YES	no
Sscle14g101450	-1.03	-0.36	-0.25	2.7	NO	No TM	o	no	no	no	YES	no	YES
Sscle14g101480	2.08	2.36	0.86	0.48	NO	No TM	o	no	no	YES	no	YES	no
Sscle14g101650	-2.54	-3.03	1.67	4.73	NO	TM	o516-538i550-572o576-598i615-634o639-661i668-690o694-713i725-746o756-778i798-816o820-837i844-866o876-898i	no	no	no	YES	no	YES
Sscle14g101790	1.64	2.01	0.61	0.6	NO	No TM	o	no	no	YES	no	no	YES
Sscle14g101880	2.25	0.64	2.52	0.77	NO	No TM	o	no	YES	no	no	no	no
Sscle14g102030	-0.04	0.88	1.34	3.35	NO	No TM	o	no	no	no	YES	no	YES
Sscle14g102070	-2.84	-2.24	-2.11	2.01	YES	No TM	o	no	no	no	YES	no	YES
Sscle14g102160	3.09	1.64	5.97	4.5	YES	No TM	o	no	YES	no	no	YES	no
Sscle14g102170	1.5	0.01	2.44	-0.78	YES	No TM	o	no	no	no	YES	no	no
Sscle15g102270	2.04	0.66	1.47	0.77	NO	No TM	o	no	no	YES	no	no	no
Sscle15g102320	0.24	-0.64	5.73	9.65	YES	No TM	o	no	no	no	YES	YES	no
Sscle15g102350	2.56	2.36	2.24	2.14	NO	No TM	o	YES	YES	no	no	YES	no
Sscle15g102500	-6.11	-4.71	-1.47	2.43	NO	No TM	o	no	no	no	YES	no	YES
Sscle15g102670	0.48	0.72	1.78	2.73	NO	No TM	o	no	no	no	YES	no	YES
Sscle15g102680	3.89	1.79	3.7	0.51	NO	TM	i12-34o44-66i86-108o118-135i286-308o337-356i369-391o	no	YES	no	no	no	no
Sscle15g102910	1.04	-0.39	2.89	0.98	NO	No TM	o	no	no	no	YES	no	no
Sscle15g103080	1.82	0.64	4.41	3.16	NO	No TM	o	no	no	no	YES	YES	no
Sscle15g103090	1.36	1.04	4.46	4.84	NO	No TM	o	no	no	no	YES	YES	no
Sscle15g103150	-1.41	-1.9	4.49	5.22	YES	No TM	o	no	no	no	YES	YES	no
Sscle15g103180	-1.73	-2.07	1.85	3.93	NO	No TM	o	no	no	no	YES	no	YES
Sscle15g103190	-2.84	-2.96	0.36	3.64	NO	TM	i56-78o98-120i129-148o158-180i187-209o224-243i314-336o346-368i381-403o418-440i461-480o490-509i	no	no	no	YES	no	YES
Sscle15g103220	2.82	1.55	3.01	1.78	NO	No TM	o	no	YES	no	no	no	no
Sscle15g103250	0.18	0.58	3.07	4.56	NO	No TM	o	no	no	no	YES	YES	no
Sscle15g103820	3.47	2.59	7.23	4.44	NO	No TM	o	YES	YES	no	no	YES	no
Sscle15g103830	-2.36	-2.05	4.11	5.02	YES	No TM	o	no	no	no	YES	YES	no
Sscle15g104310	0.53	0.68	1.18	2.39	NO	No TM	o	no	no	no	YES	no	YES
Sscle15g104320	0.33	0.98	2.3	3.12	NO	TM	i232-254o277-299i	no	no	no	YES	YES	no
Sscle15g104710	-0.67	-1.73	2.98	2.14	NO	No TM	o	no	no	no	YES	YES	no
Sscle15g104750	-1.5	-1.8	2.65	4.32	NO	No TM	o	no	no	no	YES	YES	no
Sscle15g104790	2.41	0.62	3	1.03	YES	No TM	o	no	YES	no	no	no	no
Sscle15g104870	1.1	-0.04	3.05	-0.02	NO	No TM	o	no	no	no	YES	no	no
Sscle15g105100	-1.08	-0.04	1.08	2.85	NO	No TM	o	no	no	no	YES	no	YES
Sscle15g105120	-1.6	-0.39	2.93	1.4	NO	No TM	o	no	no	no	YES	no	no
Sscle15g105280	-0.96	0.21	0.54	2.16	YES	TM	i7-29o	no	no	no	YES	no	YES
Sscle15g105440	0.08	-0.02	2.43	1.98	YES	No TM	o	no	no	no	YES	no	no
Sscle15g105480	3.03	-0.24	5.1	0.89	NO	TM	o4-26i79-101o	no	YES	no	no	no	no
Sscle15g105520	1.66	1.94	4.63	5.38	NO	TM	i20-37o47-69i118-140o171-193i324-346o361-383i	no	no	no	YES	YES	no
Sscle15g105530	-0.81	-0.19	4.33	5.19	NO	TM	i52-74o94-116i123-142o148-170i183-205o215-237i290-312o322-344i351-369o379-401i410-432o442-464i	no	no	no	YES	YES	no
Sscle15g105540	0.62	0.89	4.17	4.84	NO	No TM	o	no	no	no	YES	YES	no
Sscle15g105550	2.71	1.04	5.98	5.49	NO	No TM	o	no	YES	no	no	YES	no
Sscle15g105690	2.56	2.47	0.6	-0.13	NO	No TM	o	no	no	YES	no	YES	no
Sscle15g105820	-0.9	0.13	1.94	3.53	NO	No TM	o	no	no	no	YES	no	YES
Sscle15g105890	0.17	0.75	1.54	2.09	NO	TM	i100-122o132-154i174-196o206-228i249-268o298-320i333-364o421-443i	no	no	no	YES	no	YES
Sscle15g105950	2.27	2.56	0.89	1.82	NO	TM	i82-101o111-133i140-159o223-245i	no	no	YES	no	YES	no
Sscle15g106040	-0.48	-1.01	7.36	7.77	NO	TM	i71-93o	no	no	no	YES	YES	no
Sscle15g106050	-1.38	-0.94	5.69	6.04	NO	TM	i47-69o89-111i118-137o147-169i181-203o218-235i300-317o330-352i372-394o409-431i443-460o470-492i	no	no	no	YES	YES	no
Sscle15g106270	0.83	0.87	5.59	5.45	YES	No TM	o	no	no	no	YES	YES	no
Sscle15g106290	0.26	0.3	7.08	1.72	NO	No TM	o	no	no	no	YES	no	no
Sscle15g106310	2.76	0.31	3.66	0.04	NO	No TM	o	no	YES	no	no	no	no
Sscle15g106400	6.39	3.63	5.17	0.85	YES	No TM	o	no	YES	no	no	YES	no
Sscle15g106410	-1.25	-1.15	7.31	7.3	YES	No TM	o	no	no	no	YES	YES	no
Sscle15g106430	0.19	1.64	2.33	2.09	YES	TM	i5-24o	no	no	no	YES	YES	no
Sscle15g106440	1.29	0.67	5	2.71	NO	No TM	o	no	no	no	YES	YES	no
Sscle15g106450	-0.77	-0.49	9.94	6.13	NO	No TM	o	no	no	no	YES	YES	no
Sscle15g106460	-0.31	-1	10.8	6.5	NO	No TM	o	no	no	no	YES	YES	no
Sscle15g106470	-1.03	-2.81	9.49	4.27	NO	No TM	o	no	no	no	YES	YES	no
Sscle15g106480	-1.59	-1.27	3.61	0.4	NO	No TM	o	no	no	no	YES	no	no
Sscle15g106490	1.7	-0.96	8.49	4.58	NO	No TM	o	no	no	no	YES	YES	no
Sscle15g106500	-1.97	-1.8	10.24	6.11	NO	TM	i21-38o	no	no	no	YES	YES	no
Sscle15g106510	-2.86	-2.78	6.27	2.46	NO	No TM	o	no	no	no	YES	YES	no
Sscle15g106520	-2.37	-1.55	8.18	4.11	NO	No TM	o	no	no	no	YES	YES	no
Sscle15g106530	-1.73	-1.67	7.31	4.1	NO	TM	i7-29o	no	no	no	YES	YES	no
Sscle15g106540	-1.01	-1.21	8.95	5.62	NO	TM	i13-35o	no	no	no	YES	YES	no
Sscle15g106590	-0.26	-0.27	3.07	5.64	YES	No TM	o	no	no	no	YES	YES	no
Sscle15g106630	2.73	0.97	2.7	0.59	NO	No TM	o	no	YES	no	no	no	no
Sscle15g106650	1.69	1.58	3.92	3.25	NO	No TM	o	no	no	no	YES	YES	no
Sscle15g106680	2.78	2.48	1.28	0.29	NO	TM	o10-32i39-61o76-98i133-155o170-189i252-274o289-311i320-339o349-371i391-413o418-437i	no	no	YES	no	YES	no
Sscle15g106690	1.35	-0.63	3.37	0.22	YES	No TM	o	no	no	no	YES	no	no
Sscle15g106700	3.59	0.41	4.39	1.61	YES	TM	o98-120i	no	YES	no	no	no	no
Sscle15g106950	2.12	1.41	-1.35	-2.4	NO	No TM	o	no	no	YES	no	no	no
Sscle15g107140	2.23	1.76	2.73	0.08	NO	TM	i7-26o41-60i92-114o129-151i174-196o206-228i	no	YES	no	no	no	no
Sscle15g107280	-5.54	-0.9	-3.18	2.15	NO	No TM	o	no	no	no	YES	no	YES
Sscle16g107390	2.35	2.13	-3.21	-4.07	NO	No TM	o	no	no	YES	no	YES	no
Sscle16g107420	-3.77	-2.78	4.3	5.87	NO	TM	o100-122i129-151o156-178i191-213o223-245i300-322o332-354i361-382o387-409i421-443o453-475i	no	no	no	YES	YES	no
Sscle16g107430	-1.09	-0.92	2.74	4.72	NO	No TM	o	no	no	no	YES	YES	no
Sscle16g107450	-2.84	-2.34	2.78	5	NO	No TM	o	no	no	no	YES	YES	no
Sscle16g107460	0	-0.44	1.87	4.2	NO	No TM	o	no	no	no	YES	no	YES
Sscle16g107470	0.19	0.12	2.19	4.48	NO	No TM	o	no	no	no	YES	YES	no
Sscle16g107500	3.4	-0.84	-1.19	3.77	YES	No TM	o	no	YES	no	no	no	no
Sscle16g107520	2.13	2.54	0.74	0.57	NO	No TM	o	no	no	YES	no	YES	no
Sscle16g107630	1.37	1.78	1.88	2.27	NO	No TM	o	no	no	no	YES	no	YES
Sscle16g107660	4.05	1.33	8.02	5.3	YES	No TM	o	no	YES	no	no	YES	no
Sscle16g108020	0.32	-0.03	1.59	2.91	NO	No TM	o	no	no	no	YES	no	YES
Sscle16g108060	2.05	2.32	0.44	0.2	NO	No TM	o	no	no	YES	no	YES	no
Sscle16g108160	4.8	1.07	3.5	0.23	YES	No TM	o	no	YES	no	no	no	no
Sscle16g108170	5.18	1.71	4.37	0.79	YES	No TM	o	no	YES	no	no	no	no
Sscle16g108230	-1.17	-2.04	7.83	6.45	NO	No TM	o	no	no	no	YES	YES	no
Sscle16g108250	0.96	-1.4	2.6	-0.14	YES	No TM	o	no	no	no	YES	no	no
Sscle16g108330	2.48	2.17	1.45	1.93	NO	No TM	o	no	no	YES	no	YES	no
Sscle16g108360	1.66	2.11	0.6	0.31	NO	No TM	o	no	no	YES	no	no	YES
Sscle16g108660	0.85	-0.89	3.26	0.85	NO	No TM	o	no	no	no	YES	no	no
Sscle16g108670	2.28	2.32	0.67	0.27	NO	No TM	o	no	no	YES	no	YES	no
Sscle16g108810	2.13	2.5	0.98	1.09	NO	No TM	o	no	no	YES	no	YES	no
Sscle16g109100	0.65	1.25	6.35	3.68	NO	No TM	o	no	no	no	YES	YES	no
Sscle16g109300	2.27	0.08	4.09	2.53	NO	No TM	o	no	YES	no	no	YES	no
Sscle16g109340	-2.16	-2.03	3.77	6.39	NO	No TM	o	no	no	no	YES	YES	no
Sscle16g109350	-1.09	-0.16	3.05	5.46	NO	No TM	o	no	no	no	YES	YES	no
Sscle16g109930	-4.52	-3.36	1.67	2.49	NO	TM	o15-32i71-93o97-119i155-177o187-209i275-297o312-334i341-363o378-400i421-438o442-461i	no	no	no	YES	no	YES
Sscle16g110210	-1.52	-2.37	2.76	3.49	YES	TM	o4-26i	no	no	no	YES	YES	no
Sscle16g110430	3.45	1.42	5.66	3.14	YES	No TM	o	no	YES	no	no	YES	no
Sscle16g110510	0.72	1.35	1.04	2.03	NO	No TM	o	no	no	no	YES	no	YES
Sscle16g110610	1.78	2.11	0.36	-0.07	NO	No TM	o	no	no	YES	no	no	YES
Sscle16g110910	1.92	2.21	0.81	0.47	NO	No TM	o	no	no	YES	no	no	YES
Sscle16g111020	2.03	2.46	0.62	0.21	NO	No TM	o	no	no	YES	no	YES	no
Sscle16g111060	0.53	0.83	1.33	2.83	NO	No TM	o	no	no	no	YES	no	YES
Sscle16g111080	4.57	1.2	3.88	0.88	YES	No TM	o	no	YES	no	no	no	no
								54	218	288	627	553	306

## Sheet: PFAM_annot
<seq id>	<alignment start>	<alignment end>	<envelope start>	<envelope end>		<hmm acc>	<hmm name>	<type>	<hmm start>	<hmm end>	<hmm length>	<bit score>	<E-value>	<significance>	<clan>	Intragenic Domain duplications	in vitro_apex	in vitro_center	Ath_apex	Ath_center
Sscle01g000050	170	678	153	684	PF00135	PF00135.26	COesterase	domain	23	508	547	256.1	6.8e-76	1	CL0028	1	1.88479	0.290159	7.42045	6.68307
Sscle01g000030	26	218	26	219	PF02223	PF02223.15	Thymidylate_kin	domain	1	184	194	144.6	2.4e-42	1	CL0023	1	-0.0443	0.219164	-0.340047	0.0279438
Sscle01g000060	226	457	220	457	PF00667	PF00667.18	FAD_binding_1	domain	7	222	233	156.5	6.7e-46	1	CL0076	1	-1.72665	-1.88267	-1.42968	-2.13992
Sscle01g000060	502	609	502	610	PF00175	PF00175.19	NAD_binding_1	domain	1	108	114	42.7	6.6e-11	1	CL0091	1	-1.72665	-1.88267	-1.42968	-2.13992
Sscle01g000020	123	298	121	299	PF01227	PF01227.20	GTP_cyclohydroI	domain	3	178	176	247.4	5.3e-74	1	CL0334	1	0.681125	0.636049	0.950368	-0.497963
Sscle01g000070	76	243	75	244	PF00881	PF00881.22	Nitroreductase	domain	2	169	175	62.7	3.8e-17	1	CL0529	1	2.51948	1.82186	2.40384	1.97092
Sscle01g000010	173	289	172	289	PF04719	PF04719.12	TAFII28	domain	2	86	118	86.5	9.3e-25	1	CL0012	1	0.179392	-0.0742636	0.0158135	-0.383371
Sscle01g000040	7	70	5	70	PF02969	PF02969.15	TAF	domain	3	66	64	72.8	1.7e-20	1	CL0012	1	-0.0688	-0.0373216	-0.277765	-0.338427
Sscle01g000040	279	371	279	371	PF07571	PF07571.11	TAF6_C	domain	1	90	93	89.3	1.4e-25	1	CL0020	1	-0.0688	-0.0373216	-0.277765	-0.338427
Sscle01g000100	10	170	9	180	PF01965	PF01965.22	DJ-1_PfpI	domain	2	139	162	61.9	5.7e-17	1	CL0014	1	-8.14615	-6.80933	-1.56829	0.541974
Sscle01g000190	42	109	39	124	PF03807	PF03807.15	F420_oxidored	domain	25	84	69	23	8.2e-05	1	CL0063	1	-0.586729	-0.0856414	-1.28106	-0.997327
Sscle01g000190	179	279	178	282	PF14748	PF14748.4	P5CR_dimer	domain	2	100	101	100	6.9e-29	1	CL0106	1	-0.586729	-0.0856414	-1.28106	-0.997327
Sscle01g000220	467	790	466	794	PF13086	PF13086.4	AAA_11	domain	2	257	343	78.1	7.7e-22	1	CL0023	1	-3.369	-3.67599	-3.42847	-0.285369
Sscle01g000220	807	1025	807	1026	PF13087	PF13087.4	AAA_12	domain	1	199	243	136.7	6.9e-40	1	CL0023	1	-3.369	-3.67599	-3.42847	-0.285369
Sscle01g000220	1344	1449	1343	1469	PF00004	PF00004.27	AAA	domain	2	112	118	39.9	4.5e-10	1	CL0023	3	-3.369	-3.67599	-3.42847	-0.285369
Sscle01g000220	1623	1733	1622	1756	PF00004	PF00004.27	AAA	domain	3	107	115	34.4	2.3e-08	1	CL0023	3	-3.369	-3.67599	-3.42847	-0.285369
Sscle01g000220	1902	2028	1901	2032	PF00004	PF00004.27	AAA	domain	2	128	138	52.7	5.1e-14	1	CL0023	3	-3.369	-3.67599	-3.42847	-0.285369
Sscle01g000240	8	94	3	102	PF07690	PF07690.14	MFS_1	domain	18	105	90	34.7	8.2e-09	1	CL0015	1	-1.5107	-1.45758	-1.48327	0.869945
Sscle01g000240	128	388	104	388	PF00083	PF00083.22	Sugar_tr	domain	201	452	262	107.1	8.9e-31	1	CL0015	1	-1.5107	-1.45758	-1.48327	0.869945
Sscle01g000170	9	396	4	398	PF02535	PF02535.20	Zip	domain	5	331	427	120.2	9.9e-35	1	CL0184	1	0.659207	0.67337	0.337937	0.644234
Sscle01g000150	85	378	84	380	PF00676	PF00676.18	E1_dh	domain	2	298	301	403.3	4.5e-121	1	CL0254	1	0.581697	0.90661	-0.73036	-0.482894
Sscle01g000210	352	463	351	465	PF14529	PF14529.4	Exo_endo_phos_2	domain	2	117	118	62.6	2.7e-17	1	CL0530	1	-0.614918	-0.202212	-2.17849	-0.993898
Sscle01g000210	635	889	635	889	PF00078	PF00078.25	RVT_1	domain	1	222	259	130.9	4.3e-38	1	CL0027	1	-0.614918	-0.202212	-2.17849	-0.993898
Sscle01g000110	21	105	17	108	PF00153	PF00153.25	Mito_carr	domain	5	94	90	58.6	4.1e-16	1	No_clan	3	-3.24615	-3.39552	-0.339328	-1.06221
Sscle01g000110	121	200	113	203	PF00153	PF00153.25	Mito_carr	domain	11	94	84	55.8	3e-15	1	No_clan	3	-3.24615	-3.39552	-0.339328	-1.06221
Sscle01g000110	218	299	214	301	PF00153	PF00153.25	Mito_carr	domain	7	93	87	40.1	2.3e-10	1	No_clan	3	-3.24615	-3.39552	-0.339328	-1.06221
Sscle01g000260	50	481	40	484	PF00067	PF00067.20	p450	domain	12	460	454	252.4	7e-75	1	No_clan	1	3.45529	2.78024	4.58097	1.97717
Sscle01g000380	124	301	123	301	PF08231	PF08231.10	SYF2	domain	2	159	178	188.6	8.7e-56	1	No_clan	1	-0.0806	-0.113299	-0.492736	-0.661024
Sscle01g000400	43	127	43	128	PF03366	PF03366.14	YEATS	domain	1	80	85	102.6	7.9e-30	1	No_clan	1	-2.02626	-1.81787	-2.08717	-2.38136
Sscle01g000420	22	331	21	331	PF06090	PF06090.10	Ins_P5_2-kin	domain	3	333	371	142.7	1.7e-41	1	No_clan	1	0.349807	-0.28025	0.29097	-0.446096
Sscle01g000440	167	467	166	469	PF01733	PF01733.16	Nucleoside_tran	domain	2	306	330	138.8	2.3e-40	1	CL0015	1	-0.096436	-0.491415	0.214618	-0.455571
Sscle01g000460	77	275	72	275	PF00804	PF00804.23	Syntaxin	domain	10	200	199	27.5	2e-06	1	CL0445	1	0.00206	0.266344	-0.0212419	0.365037
Sscle01g000460	276	328	276	328	PF05739	PF05739.17	SNARE	domain	1	53	53	51.7	5.6e-14	1	No_clan	1	0.00206	0.266344	-0.0212419	0.365037
Sscle01g000500	76	440	76	440	PF07946	PF07946.12	DUF1682	domain	1	321	367	382.4	1.6e-114	1	No_clan	1	0.136917	0.340588	-0.0804942	0.33001
Sscle01g000510	49	355	49	355	PF12224	PF12224.6	Amidoligase_2	domain	1	253	317	272.6	3.3e-81	1	CL0286	1	-3.18354	-2.66927	-4.29701	-3.94939
Sscle01g000490	436	525	428	554	PF12330	PF12330.6	DUF3635	domain	8	74	90	32.2	1.1e-07	1	No_clan	1	1.48407	1.43443	1.11805	0.936725
Sscle01g000480	106	555	105	566	PF01532	PF01532.18	Glyco_hydro_47	domain	2	413	451	483.6	5.6e-145	1	CL0059	2	2.36445	1.34243	2.36624	1.0387
Sscle01g000480	604	649	580	649	PF01532	PF01532.18	Glyco_hydro_47	domain	413	458	46	72.8	2.3e-20	1	CL0059	2	2.36445	1.34243	2.36624	1.0387
Sscle01g000540	50	96	50	106	PF16320	PF16320.3	Ribosomal_L12_N	domain	1	47	48	48.3	5.4e-13	1	No_clan	1	1.10093	1.47676	0.13992	0.270424
Sscle01g000540	113	179	113	180	PF00542	PF00542.17	Ribosomal_L12	domain	1	66	67	72.8	1.9e-20	1	No_clan	1	1.10093	1.47676	0.13992	0.270424
Sscle01g000390	11	214	11	265	PF13460	PF13460.4	NAD_binding_10	domain	1	151	223	27.3	2.7e-06	1	CL0063	1	-2.84361	-2.94511	-2.80537	-2.81979
Sscle01g000470	12	73	10	74	PF13499	PF13499.4	EF-hand_7	domain	3	70	68	55	7.8e-15	1	CL0220	2	0.57124	0.316977	0.279339	0.265204
Sscle01g000470	83	146	83	147	PF13499	PF13499.4	EF-hand_7	domain	1	70	70	67.8	7.7e-19	1	CL0220	2	0.57124	0.316977	0.279339	0.265204
Sscle01g000550	301	419	300	435	PF07728	PF07728.12	AAA_5	domain	2	121	124	59	4.5e-16	1	CL0023	9	0.682569	0.897613	-0.585555	-1.10946
Sscle01g000550	637	683	637	694	PF07728	PF07728.12	AAA_5	domain	1	47	47	25	1.3e-05	1	CL0023	9	0.682569	0.897613	-0.585555	-1.10946
Sscle01g000550	805	894	772	894	PF07728	PF07728.12	AAA_5	domain	51	138	90	30.4	3.1e-07	1	CL0023	9	0.682569	0.897613	-0.585555	-1.10946
Sscle01g000550	1084	1220	1084	1220	PF07728	PF07728.12	AAA_5	domain	1	138	141	75.6	3.4e-21	1	CL0023	9	0.682569	0.897613	-0.585555	-1.10946
Sscle01g000550	1375	1421	1375	1438	PF07728	PF07728.12	AAA_5	domain	1	47	47	30.1	3.7e-07	1	CL0023	9	0.682569	0.897613	-0.585555	-1.10946
Sscle01g000550	1487	1576	1464	1576	PF07728	PF07728.12	AAA_5	domain	49	138	92	52.5	4.6e-14	1	CL0023	9	0.682569	0.897613	-0.585555	-1.10946
Sscle01g000550	1758	1896	1757	1896	PF07728	PF07728.12	AAA_5	domain	2	138	144	63.5	1.9e-17	1	CL0023	9	0.682569	0.897613	-0.585555	-1.10946
Sscle01g000550	2068	2129	2067	2156	PF07728	PF07728.12	AAA_5	domain	2	61	62	23.8	3.3e-05	1	CL0023	9	0.682569	0.897613	-0.585555	-1.10946
Sscle01g000550	2198	2286	2190	2291	PF07728	PF07728.12	AAA_5	domain	44	133	94	29.9	4.3e-07	1	CL0023	9	0.682569	0.897613	-0.585555	-1.10946
Sscle01g000610	167	382	167	384	PF00270	PF00270.27	DEAD	domain	1	174	227	101.8	3.1e-29	1	CL0023	1	1.07596	1.64141	-0.0383537	0.0666231
Sscle01g000610	452	583	445	583	PF00271	PF00271.29	Helicase_C	domain	17	111	133	62.2	4.7e-17	1	CL0023	1	1.07596	1.64141	-0.0383537	0.0666231
Sscle01g000630	121	215	121	217	PF06337	PF06337.10	DUSP	domain	1	90	97	45.6	7.2e-12	1	No_clan	1	-0.332164	-0.378082	-0.565076	-0.314356
Sscle01g000630	463	1266	463	1266	PF00443	PF00443.27	UCH	domain	1	257	814	225.6	6.5e-67	1	CL0125	1	-0.332164	-0.378082	-0.565076	-0.314356
Sscle01g000600	214	601	213	603	PF07690	PF07690.14	MFS_1	domain	2	351	402	146.5	8.2e-43	1	CL0015	1	-1.60341	-0.517486	-1.30368	-0.744724
Sscle01g000570	124	214	123	214	PF07540	PF07540.9	NOC3p	domain	2	92	91	106.5	6.5e-31	1	No_clan	1	1.59893	1.97431	0.541326	0.250114
Sscle01g000570	477	662	477	664	PF03914	PF03914.15	CBF	domain	1	159	202	95.5	3.1e-27	1	No_clan	1	1.59893	1.97431	0.541326	0.250114
Sscle01g000580	59	179	37	180	PF03657	PF03657.11	UPF0113	domain	49	158	123	29.2	7.2e-07	1	CL0178	1	1.77707	2.08499	0.406233	0.254748
Sscle01g000590	19	59	19	60	PF00172	PF00172.16	Zn_clus	domain	1	39	41	23.1	5.5e-05	1	No_clan	1	-0.608801	-0.0261997	-1.07038	-0.581711
Sscle01g000670	69	171	68	171	PF00970	PF00970.22	FAD_binding_6	domain	2	99	103	98.9	1.5e-28	1	CL0076	1	0.493215	0.521944	0.0419181	0.464766
Sscle01g000670	181	289	181	290	PF00175	PF00175.19	NAD_binding_1	domain	1	108	110	93.7	9.2e-27	1	CL0091	1	0.493215	0.521944	0.0419181	0.464766
Sscle01g000680	42	196	42	196	PF12239	PF12239.6	DUF3605	domain	1	153	155	208.7	4.6e-62	1	No_clan	1	0.276288	0.457289	0.425441	1.25489
Sscle01g000690	1	160	1	161	PF05620	PF05620.9	DUF788	domain	1	161	165	164	2.5e-48	1	No_clan	1	-0.11238	0.0690817	0.12883	0.520477
Sscle01g000700	26	106	26	107	PF12895	PF12895.5	ANAPC3	domain	1	81	81	84.3	4.4e-24	1	CL0020	1	-0.0304	-0.349788	-0.188324	-0.265833
Sscle01g000700	134	163	132	165	PF13181	PF13181.4	TPR_8	domain	3	32	30	21.6	0.00015	1	CL0020	1	-0.0304	-0.349788	-0.188324	-0.265833
Sscle01g000700	607	640	607	640	PF00515	PF00515.26	TPR_1	domain	1	34	34	31.8	7.3e-08	1	CL0020	1	-0.0304	-0.349788	-0.188324	-0.265833
Sscle01g000700	676	708	675	708	PF07719	PF07719.15	TPR_2	domain	2	34	33	27.4	2e-06	1	CL0020	1	-0.0304	-0.349788	-0.188324	-0.265833
Sscle01g000700	726	785	721	786	PF14559	PF14559.4	TPR_19	domain	8	67	60	32	1.2e-07	1	CL0020	1	-0.0304	-0.349788	-0.188324	-0.265833
Sscle01g000730	25	246	10	246	PF00141	PF00141.21	peroxidase	domain	12	229	250	154.4	3.5e-45	1	CL0617	1	1.5554	-0.142235	2.66595	0.148516
Sscle01g000180	8	164	8	164	PF10394	PF10394.7	Hat1_N	domain	1	160	161	153.4	5.5e-45	1	No_clan	1	0.387694	0.731004	-0.43627	-0.0775423
Sscle01g000760	183	248	182	263	PF11754	PF11754.6	Velvet	domain	2	63	66	64.8	9.9e-18	1	No_clan	2	-0.605008	-0.530929	0.333673	-0.0935867
Sscle01g000760	260	361	249	370	PF11754	PF11754.6	Velvet	domain	117	219	103	81.9	5.8e-23	1	No_clan	2	-0.605008	-0.530929	0.333673	-0.0935867
Sscle01g000770	1	221	1	221	PF06418	PF06418.12	CTP_synth_N	domain	49	266	223	325	2.9e-97	1	CL0023	1	1.53863	1.86574	0.478544	0.429906
Sscle01g000770	266	499	265	501	PF00117	PF00117.26	GATase	domain	2	188	235	196.2	4e-58	1	CL0014	1	1.53863	1.86574	0.478544	0.429906
Sscle01g000740	439	658	433	703	PF00069	PF00069.23	Pkinase	domain	20	217	220	147.4	4.3e-43	1	CL0016	1	-0.143854	-0.340567	0.143451	-0.061937
Sscle01g000780	122	308	87	316	PF00069	PF00069.23	Pkinase	domain	29	172	190	42.1	5.7e-11	1	CL0016	1	-2.54448	-1.48229	1.62486	0.840602
Sscle01g000790	10	462	9	462	PF00083	PF00083.22	Sugar_tr	domain	2	452	464	321.1	1.1e-95	1	CL0015	1	-2.09526	-2.18073	4.8378	4.6752
Sscle01g000800	107	154	107	154	PF11522	PF11522.6	Pik1	domain	1	51	51	69.5	1.6e-19	1	No_clan	1	0.656078	0.453364	0.552224	0.434291
Sscle01g000800	703	912	702	921	PF00454	PF00454.25	PI3_PI4_kinase	domain	3	241	243	116.1	2e-33	1	CL0016	1	0.656078	0.453364	0.552224	0.434291
Sscle01g000810	86	440	45	444	PF07690	PF07690.14	MFS_1	domain	30	351	369	38.9	4.2e-10	1	CL0015	1	-1.26479	-1.63614	0.887354	1.85965
Sscle01g000710	210	257	209	257	PF13639	PF13639.4	zf-RING_2	domain	2	44	49	34.6	1.5e-08	1	CL0229	1	-1.91668	-2.04766	-1.08348	-2.26265
Sscle01g000870	141	469	140	497	PF00561	PF00561.18	Abhydrolase_1	domain	2	247	337	78	7.9e-22	1	CL0028	1	-2.5981	-2.88591	-2.13664	-2.31322
Sscle01g000860	42	269	42	271	PF03907	PF03907.11	Spo7	domain	1	219	240	317.4	3.9e-95	1	No_clan	1	-0.445671	-1.00135	-1.06224	-1.32281
Sscle01g000880	4	304	3	304	PF07992	PF07992.12	Pyr_redox_2	domain	2	292	316	113.4	1e-32	1	CL0063	1	-0.275196	-0.290381	-0.204099	-0.280562
Sscle01g000900	29	299	29	300	PF12697	PF12697.5	Abhydrolase_6	domain	1	211	288	41.3	2.4e-10	1	CL0028	1	-4.11513	-3.59912	-3.23725	-2.55205
Sscle01g000930	28	248	9	254	PF01040	PF01040.16	UbiA	domain	68	245	225	53	2.5e-14	1	No_clan	1	-4.27324	-5.23321	-1.24764	0.11025
Sscle01g000960	113	352	113	352	PF01946	PF01946.15	Thi4	domain	1	235	240	386.7	2.6e-116	1	CL0063	1	-4.91142	-3.74302	-0.593104	0.399941
Sscle01g000980	14	123	8	123	PF02771	PF02771.14	Acyl-CoA_dh_N	domain	7	113	114	26.8	6e-06	1	CL0544	1	-5.83998	-2.88043	-3.83378	-2.79873
Sscle01g000980	255	407	255	410	PF00441	PF00441.22	Acyl-CoA_dh_1	domain	1	147	153	79.3	3e-22	1	CL0087	1	-5.83998	-2.88043	-3.83378	-2.79873
Sscle01g000990	8	192	7	197	PF00106	PF00106.23	adh_short	domain	4	180	186	43.5	2.1e-11	1	CL0063	1	-2.3548	-2.21386	0.824286	0.841009
Sscle01g001000	82	506	81	508	PF00860	PF00860.18	Xan_ur_permease	domain	4	387	429	227.1	2.5e-67	1	CL0062	1	-1.33843	-0.954896	-3.05059	-2.48587
Sscle01g001010	331	539	321	544	PF00069	PF00069.23	Pkinase	domain	24	256	246	42.1	5.7e-11	1	CL0016	1	-0.345905	0.306548	0.616492	1.94591
Sscle01g001030	5	392	5	392	PF03097	PF03097.16	BRO1	domain	1	387	404	440.6	3.7e-132	1	No_clan	1	-0.176272	-0.588071	-0.610354	-0.250133
Sscle01g001030	434	752	433	752	PF13949	PF13949.4	ALIX_LYPXL_bnd	domain	4	295	324	261.5	8.5e-78	1	No_clan	1	-0.176272	-0.588071	-0.610354	-0.250133
Sscle01g001020	174	447	173	447	PF02190	PF02190.14	LON_substr_bdg	domain	2	208	282	121.2	4.8e-35	1	CL0178	1	-1.95639	-1.7166	-1.65949	-1.65071
Sscle01g001020	598	735	598	740	PF00004	PF00004.27	AAA	domain	1	127	148	77.8	8.6e-22	1	CL0023	1	-1.95639	-1.7166	-1.65949	-1.65071
Sscle01g001020	868	1073	867	1076	PF05362	PF05362.11	Lon_C	domain	2	202	206	208.5	7.1e-62	1	CL0329	1	-1.95639	-1.7166	-1.65949	-1.65071
Sscle01g001060	511	811	511	812	PF04082	PF04082.16	Fungal_trans	domain	1	266	317	221.5	9.1e-66	1	CL0507	1	-1.73129	-1.24189	-1.40165	-0.520813
Sscle01g001050	127	161	122	161	PF13867	PF13867.4	SAP30_Sin3_bdg	domain	20	54	35	44.9	9.9e-12	1	No_clan	1	-0.700606	-0.457807	-0.665834	-1.06196
Sscle01g001080	48	649	48	650	PF00012	PF00012.18	HSP70	domain	1	598	607	882.2	1.3e-265	1	CL0108	1	-1.50671	-1.09256	-1.8688	-1.9043
Sscle01g001070	331	370	331	371	PF10313	PF10313.7	DUF2415	domain	1	42	42	42.3	4.6e-11	1	CL0186	1	-2.72308	-2.78767	-2.04908	-2.29709
Sscle01g001090	25	149	24	149	PF12353	PF12353.6	eIF3g	domain	2	125	125	143.2	4.6e-42	1	No_clan	1	1.22	1.51598	0.252129	0.608586
Sscle01g001090	210	276	210	280	PF00076	PF00076.20	RRM_1	domain	1	66	67	60.3	1e-16	1	CL0221	1	1.22	1.51598	0.252129	0.608586
Sscle01g001110	388	507	385	507	PF04153	PF04153.16	NOT2_3_5	domain	4	133	130	106.6	8.5e-31	1	No_clan	1	-0.462395	-0.202175	-0.472968	-0.213659
Sscle01g001120	82	114	81	119	PF00172	PF00172.16	Zn_clus	domain	2	35	34	30.5	2.6e-07	1	No_clan	1	-1.23385	-2.13825	-0.68268	-1.30727
Sscle01g001120	258	425	257	495	PF11951	PF11951.6	Fungal_trans_2	domain	1	176	177	39.8	2.1e-10	1	CL0507	1	-1.23385	-2.13825	-0.68268	-1.30727
Sscle01g001040	85	146	85	146	PF00226	PF00226.29	DnaJ	domain	1	63	63	74.5	4.8e-21	1	CL0392	1	-2.85154	-2.24585	-3.52808	-3.39179
Sscle01g001040	225	450	225	450	PF01556	PF01556.16	DnaJ_C	domain	1	146	227	130.9	3.4e-38	1	No_clan	1	-2.85154	-2.24585	-3.52808	-3.39179
Sscle01g001040	252	314	252	314	PF00684	PF00684.17	DnaJ_CXXCXGXG	domain	1	67	68	34.1	2.4e-08	1	No_clan	1	-2.85154	-2.24585	-3.52808	-3.39179
Sscle01g001150	104	196	102	211	PF03476	PF03476.14	MOSC_N	domain	3	78	94	44.4	1.2e-11	1	No_clan	1	2.38149	-0.838328	3.00925	-0.635044
Sscle01g001150	314	445	311	445	PF03473	PF03473.15	MOSC	domain	4	131	132	95.8	1.8e-27	1	No_clan	1	2.38149	-0.838328	3.00925	-0.635044
Sscle01g001140	4	1165	2	1169	PF02463	PF02463.17	SMC_N	domain	3	215	1163	217.6	1.3e-64	1	CL0023	1	1.35424	1.49947	1.00224	0.947512
Sscle01g001140	521	641	520	642	PF06470	PF06470.11	SMC_hinge	domain	2	116	123	72.1	4.2e-20	1	No_clan	1	1.35424	1.49947	1.00224	0.947512
Sscle01g001210	8	30	8	30	PF10584	PF10584.7	Proteasome_A_N	domain	1	23	23	45.4	4.2e-12	1	No_clan	1	0.0101	0.184345	0.0537035	0.388195
Sscle01g001210	31	220	31	221	PF00227	PF00227.24	Proteasome	domain	1	189	195	191.3	1.1e-56	1	CL0052	1	0.0101	0.184345	0.0537035	0.388195
Sscle01g001200	34	65	33	71	PF00172	PF00172.16	Zn_clus	domain	2	34	33	32.1	8.4e-08	1	No_clan	1	0.0781	0.112226	0.268802	-0.346299
Sscle01g001200	216	371	215	376	PF04082	PF04082.16	Fungal_trans	domain	2	161	164	24.2	1.3e-05	1	CL0507	1	0.0781	0.112226	0.268802	-0.346299
Sscle01g001230	10	291	6	292	PF02219	PF02219.15	MTHFR	domain	5	286	282	373.6	5.8e-112	1	CL0086	1	0.65062	1.01634	1.98949	0.392962
Sscle01g001240	111	395	108	464	PF04082	PF04082.16	Fungal_trans	domain	5	248	297	76.6	1.4e-21	1	CL0507	1	1.70656	1.23995	1.62256	1.51281
Sscle01g001170	73	290	68	305	PF00487	PF00487.22	FA_desaturase	domain	4	237	241	67.6	1.4e-18	1	No_clan	1	0.558031	0.346819	-0.83607	-0.814712
Sscle01g001170	349	417	344	418	PF00173	PF00173.26	Cyt-b5	domain	6	73	70	59.2	3e-16	1	No_clan	1	0.558031	0.346819	-0.83607	-0.814712
Sscle01g001290	7	458	1	462	PF00996	PF00996.16	GDI	domain	4	432	453	621.4	5.8e-187	1	CL0063	1	1.88773	0.815112	1.63206	1.03085
Sscle01g001300	29	88	28	99	PF08240	PF08240.10	ADH_N	domain	2	61	62	25.1	1.1e-05	1	CL0296	1	-0.549062	-0.520128	1.3307	-1.34913
Sscle01g001300	170	264	169	303	PF00107	PF00107.24	ADH_zinc_N	domain	2	89	95	39.5	4.2e-10	1	CL0063	1	-0.549062	-0.520128	1.3307	-1.34913
Sscle01g001330	10	235	2	374	PF01425	PF01425.19	Amidase	domain	28	241	233	124.8	4.1e-36	1	No_clan	1	-3.19929	-2.78064	-3.0088	-2.85125
Sscle01g000160	133	176	131	178	PF12937	PF12937.5	F-box-like	domain	3	46	45	37.7	1.2e-09	1	CL0271	1	0.666398	-0.135179	0.84783	0.513136
Sscle01g000160	312	347	311	347	PF00400	PF00400.30	WD40	domain	2	38	38	18.8	0.002	1	CL0186	6	0.666398	-0.135179	0.84783	0.513136
Sscle01g000160	352	388	351	388	PF00400	PF00400.30	WD40	domain	2	38	38	29.5	8.5e-07	1	CL0186	6	0.666398	-0.135179	0.84783	0.513136
Sscle01g000160	393	428	392	428	PF00400	PF00400.30	WD40	domain	2	38	38	19.4	0.0013	1	CL0186	6	0.666398	-0.135179	0.84783	0.513136
Sscle01g000160	432	468	432	468	PF00400	PF00400.30	WD40	domain	1	38	39	30.5	3.9e-07	1	CL0186	6	0.666398	-0.135179	0.84783	0.513136
Sscle01g000160	472	508	472	508	PF00400	PF00400.30	WD40	domain	1	38	39	20.1	0.00074	1	CL0186	6	0.666398	-0.135179	0.84783	0.513136
Sscle01g000160	514	548	512	548	PF00400	PF00400.30	WD40	domain	3	38	37	24	4.5e-05	1	CL0186	6	0.666398	-0.135179	0.84783	0.513136
Sscle01g001320	13	45	12	49	PF00646	PF00646.31	F-box	domain	2	34	33	21.1	0.00018	1	CL0271	1	0.137426	-0.242904	1.76053	0.720398
Sscle01g000200	44	164	44	165	PF12243	PF12243.6	CTK3	domain	1	122	124	169	3.5e-50	1	No_clan	1	0.124419	0.502115	-0.376252	-0.053967
Sscle01g000200	219	281	219	282	PF12350	PF12350.6	CTK3_C	domain	1	68	68	79.9	1e-22	1	No_clan	1	0.124419	0.502115	-0.376252	-0.053967
Sscle01g001360	171	558	170	559	PF07690	PF07690.14	MFS_1	domain	2	352	397	153.8	5.1e-45	1	CL0015	1	-0.359022	-2.21713	0.367333	-0.00670908
Sscle01g001400	79	112	79	113	PF00320	PF00320.25	GATA	domain	1	35	35	52.2	3e-14	1	CL0167	1	1.76829	1.61949	1.22085	0.905627
Sscle01g001380	21	281	21	282	PF02265	PF02265.14	S1-P1_nuclease	domain	1	251	268	239.3	5.1e-71	1	CL0368	1	-3.16023	-2.70737	-3.0325	-2.59716
Sscle01g001410	26	114	22	147	PF13589	PF13589.4	HATPase_c_3	domain	5	93	91	43.9	1.8e-11	1	CL0025	1	0.489291	0.542187	0.00545125	0.112476
Sscle01g001410	256	357	248	359	PF01119	PF01119.17	DNA_mis_repair	domain	20	117	102	62.8	2e-17	1	CL0329	1	0.489291	0.542187	0.00545125	0.112476
Sscle01g001410	862	1022	859	1022	PF08676	PF08676.9	MutL_C	domain	5	147	164	82.2	2.7e-23	1	No_clan	1	0.489291	0.542187	0.00545125	0.112476
Sscle01g001420	13	472	13	472	PF00330	PF00330.18	Aconitase	domain	1	462	475	525.1	1.5e-157	1	No_clan	1	-1.90327	-2.25923	-1.53378	-2.67483
Sscle01g001420	539	661	538	662	PF00694	PF00694.17	Aconitase_C	domain	2	130	129	132.6	9.2e-39	1	CL0364	1	-1.90327	-2.25923	-1.53378	-2.67483
Sscle01g001430	264	769	263	769	PF03935	PF03935.13	SKN1	domain	2	504	513	775.8	1.3e-233	1	CL0004	1	1.33299	0.812207	1.31909	0.961986
Sscle01g001450	136	187	135	187	PF12511	PF12511.6	DUF3716	domain	3	59	57	42.5	4.4e-11	1	No_clan	1	0.0383	-0.354628	-0.844067	-1.48624
Sscle01g001460	2	176	2	176	PF10173	PF10173.7	Mit_KHE1	domain	1	186	186	213.1	3.2e-63	1	No_clan	1	-0.0321	0.397989	-2.02018	-1.3431
Sscle01g001470	281	413	277	421	PF04535	PF04535.10	DUF588	domain	8	144	147	29.3	5.6e-07	1	CL0396	1	1.35033	-0.0383886	0.80208	-0.765235
Sscle01g001440	178	231	178	231	PF12511	PF12511.6	DUF3716	domain	1	59	59	45.5	5.1e-12	1	No_clan	1	1.10178	1.01489	0.0936578	-0.048758
Sscle01g001500	91	285	88	286	PF01083	PF01083.20	Cutinase	domain	4	177	200	154.5	2.4e-45	1	CL0028	1	-1.17388	-1.51206	-0.511471	-0.984534
Sscle01g001490	107	178	106	180	PF07885	PF07885.14	Ion_trans_2	domain	2	76	75	50	1.9e-13	1	CL0030	2	-0.889778	-1.48574	-0.891817	-1.71788
Sscle01g001490	347	420	336	422	PF07885	PF07885.14	Ion_trans_2	domain	5	77	76	59.4	2.3e-16	1	CL0030	2	-0.889778	-1.48574	-0.891817	-1.71788
Sscle01g001340	32	322	21	335	PF07690	PF07690.14	MFS_1	domain	10	247	300	98.7	2.8e-28	1	CL0015	2	-0.763554	-2.58831	-2.16051	-3.74723
Sscle01g001340	332	521	320	534	PF07690	PF07690.14	MFS_1	domain	22	195	192	36.2	2.9e-09	1	CL0015	2	-0.763554	-2.58831	-2.16051	-3.74723
Sscle01g001160	71	122	71	124	PF03061	PF03061.20	4HBT	domain	1	49	52	25.4	1.2e-05	1	CL0050	1	0.966466	0.364494	2.04729	1.33843
Sscle01g001570	927	1008	924	1008	PF00078	PF00078.25	RVT_1	domain	132	222	91	60.7	1.3e-16	1	CL0027	1	-1.81963	-2.15596	-1.07347	-0.284824
Sscle01g001570	1350	1464	1349	1465	PF00665	PF00665.24	rve	domain	2	118	118	35.8	6.7e-09	1	CL0219	1	-1.81963	-2.15596	-1.07347	-0.284824
Sscle01g001600	7	46	6	49	PF05225	PF05225.14	HTH_psq	domain	2	40	40	32	7e-08	1	CL0123	1	-0.678528	-0.476906	-0.811236	-0.6336
Sscle01g001600	133	286	129	299	PF03184	PF03184.17	DDE_1	domain	4	164	163	93.6	9.3e-27	1	CL0219	1	-0.678528	-0.476906	-0.811236	-0.6336
Sscle01g001610	101	571	100	571	PF11917	PF11917.6	DUF3435	domain	2	418	486	196.8	5.3e-58	1	CL0382	1	-0.81058	-0.89012	-0.877491	-0.739987
Sscle01g001590	23	271	23	271	PF13805	PF13805.4	Pil1	domain	1	266	266	363.1	8.2e-109	1	No_clan	1	-5.39652	-4.97919	-2.73123	-2.6088
Sscle01g001650	103	254	103	254	PF06985	PF06985.9	HET	domain	1	146	166	103	1.6e-29	1	No_clan	1	0.861135	1.12591	0.338569	1.16442
Sscle01g001660	1047	1277	1046	1286	PF07727	PF07727.12	RVT_2	domain	2	237	241	160.8	3.3e-47	1	CL0027	1	0	0	0	0
Sscle01g001680	528	665	503	677	PF00069	PF00069.23	Pkinase	domain	110	237	140	27.1	2.2e-06	1	CL0016	1	0.12112	0.347179	0.0909017	0.81103
Sscle01g001690	19	234	19	239	PF03443	PF03443.12	Glyco_hydro_61	domain	1	199	218	209.6	4.3e-62	1	CL0159	1	-3.91248	-3.40949	-2.72291	0.40941
Sscle01g001550	47	411	47	412	PF07690	PF07690.14	MFS_1	domain	1	352	376	117.8	4.3e-34	1	CL0015	1	-2.36344	-1.70925	5.72006	5.94555
Sscle01g001710	220	424	219	499	PF04082	PF04082.16	Fungal_trans	domain	2	208	216	60.9	8.6e-17	1	CL0507	1	-1.8128	-1.47493	-1.50497	-1.66083
Sscle01g001750	1	241	1	241	PF00590	PF00590.18	TP_methylase	domain	1	212	252	87.2	1.3e-24	1	No_clan	1	0.741083	1.51136	-0.413743	0.489265
Sscle01g001700	75	389	64	389	PF07690	PF07690.14	MFS_1	domain	9	339	337	94.2	6.9e-27	1	CL0015	1	-2.96155	-2.03742	-2.73577	-2.19001
Sscle01g001760	99	123	98	124	PF12171	PF12171.6	zf-C2H2_jaz	domain	2	26	25	32.4	7.5e-08	1	CL0361	1	0.255525	0.190553	0.0809058	-0.383383
Sscle01g001810	18	80	18	81	PF08655	PF08655.8	DASH_Ask1	domain	1	63	63	102.6	6.9e-30	1	No_clan	1	1.13731	1.30496	0.350211	0.518489
Sscle01g001830	45	136	45	138	PF14200	PF14200.4	RicinB_lectin_2	domain	1	87	96	39.8	5e-10	1	CL0066	1	-3.68013	-5.0025	2.70606	2.5348
Sscle01g001850	18	56	17	91	PF01470	PF01470.15	Peptidase_C15	domain	2	39	39	23.3	5e-05	1	CL0379	2	-1.42942	-1.26801	-0.197823	0.285685
Sscle01g001850	101	225	63	249	PF01470	PF01470.15	Peptidase_C15	domain	58	172	125	45.8	6.6e-12	1	CL0379	2	-1.42942	-1.26801	-0.197823	0.285685
Sscle01g001840	135	504	132	512	PF01490	PF01490.16	Aa_trans	domain	4	374	395	105.3	2.7e-30	1	CL0062	1	-0.307779	-0.87326	0.82544	0.346193
Sscle01g001790	73	497	68	516	PF00067	PF00067.20	p450	domain	7	428	448	175	2.1e-51	1	No_clan	1	1.28508	0.425412	0.860643	-0.203058
Sscle01g001860	72	183	60	199	PF09792	PF09792.7	But2	domain	19	127	118	25.3	1.5e-05	1	No_clan	1	-3.86995	-3.34096	-0.975855	-0.429962
Sscle01g001930	6	190	2	191	PF07081	PF07081.9	DUF1349	domain	14	177	187	85.5	3.2e-24	1	CL0004	1	-0.746953	-1.07672	-0.410882	0.401991
Sscle01g001920	42	373	41	389	PF00501	PF00501.26	AMP-binding	domain	2	331	349	92.7	1.7e-26	1	CL0378	1	-3.22198	-1.53624	-0.134613	0.768544
Sscle01g001970	85	424	79	425	PF10250	PF10250.7	O-FucT	domain	6	317	388	43.3	3.2e-11	1	No_clan	1	1.43102	-0.490089	1.83895	-0.512844
Sscle01g001990	553	875	551	876	PF01544	PF01544.16	CorA	domain	6	291	324	135	2.8e-39	1	No_clan	1	-0.12071	-0.70643	-0.42907	-1.25937
Sscle01g002020	27	371	26	372	PF07470	PF07470.11	Glyco_hydro_88	domain	2	343	350	301.6	6e-90	1	CL0059	1	-2.17584	-0.242075	3.53817	5.3918
Sscle01g002030	45	272	45	272	PF12708	PF12708.5	Pectate_lyase_3	domain	1	215	230	302.8	1.4e-90	1	CL0268	2	-1.63208	-1.30739	-0.495856	3.20554
Sscle01g002030	400	516	399	522	PF12708	PF12708.5	Pectate_lyase_3	domain	2	126	125	58.3	9e-16	1	CL0268	2	-1.63208	-1.30739	-0.495856	3.20554
Sscle01g002070	7	92	7	100	PF02970	PF02970.14	TBCA	domain	1	82	86	91.4	3e-26	1	No_clan	1	0.610815	1.48126	0.0394847	1.36716
Sscle01g002060	36	403	36	404	PF03659	PF03659.12	Glyco_hydro_71	domain	1	374	383	430.4	4.5e-129	1	CL0058	1	-0.718755	-0.660692	-1.64303	-0.660737
Sscle01g002090	24	127	24	129	PF06881	PF06881.9	Elongin_A	domain	1	103	105	109.1	1.3e-31	1	No_clan	1	0.0387	-0.448583	-0.051174	-0.595972
Sscle01g002100	3	74	3	74	PF00240	PF00240.21	ubiquitin	domain	1	72	72	90.3	4.2e-26	1	CL0072	1	0.418181	0.662623	-0.346756	0.22212
Sscle01g002080	13	167	13	167	PF05615	PF05615.11	THOC7	domain	1	132	156	151	1.9e-44	1	No_clan	1	0.576298	0.76867	-0.209807	-0.52007
Sscle01g002110	61	373	41	376	PF00150	PF00150.16	Cellulase	domain	16	277	325	59.7	2.7e-16	1	CL0058	1	-4.22078	-3.72658	2.82801	2.29534
Sscle01g001890	37	190	36	193	PF09792	PF09792.7	But2	domain	2	139	161	32.7	7.9e-08	1	No_clan	1	-3.36439	-3.90918	-3.71004	-4.17941
Sscle01g002120	142	273	141	273	PF00781	PF00781.22	DAGK_cat	domain	2	126	132	88.6	2.2e-25	1	CL0240	1	-1.98347	-2.08524	-0.245071	-0.376606
Sscle01g002160	8	176	7	176	PF03446	PF03446.13	NAD_binding_2	domain	2	158	171	170.6	2.5e-50	1	CL0063	1	-0.666589	-0.300964	-0.312598	0.0178755
Sscle01g002160	181	478	181	478	PF00393	PF00393.17	6PGD	domain	1	289	299	424.3	2.2e-127	1	CL0106	1	-0.666589	-0.300964	-0.312598	0.0178755
Sscle01g002170	242	311	242	312	PF00076	PF00076.20	RRM_1	domain	1	69	70	57.2	9.7e-16	1	CL0221	1	-1.11811	-1.04303	-1.70362	-1.72251
Sscle01g002180	122	522	107	536	PF00067	PF00067.20	p450	domain	58	443	412	217.5	2.7e-64	1	No_clan	1	-2.31158	-2.17709	-2.0924	-0.395703
Sscle01g002230	251	573	248	573	PF03151	PF03151.14	TPT	domain	4	290	325	75.5	3.9e-21	1	CL0184	1	0.871506	0.430608	1.143	0.779228
Sscle01g002210	5	735	5	736	PF08549	PF08549.8	SWI-SNF_Ssr4	domain	1	718	745	945.3	2.6e-284	1	No_clan	1	0.833344	0.977055	0.14454	0.10574
Sscle01g002220	62	382	57	383	PF02541	PF02541.14	Ppx-GppA	domain	7	284	323	133.9	6.6e-39	1	CL0108	1	-0.870897	-0.048807	-1.59713	-0.607105
Sscle01g000620	67	271	67	271	PF08740	PF08740.9	BCS1_N	domain	1	187	208	177.7	2.2e-52	1	No_clan	1	-2.91873	-2.53033	-3.05827	-2.66168
Sscle01g000620	309	378	308	387	PF00004	PF00004.27	AAA	domain	2	79	80	30.7	3.1e-07	1	CL0023	2	-2.91873	-2.53033	-3.05827	-2.66168
Sscle01g000620	400	462	397	463	PF00004	PF00004.27	AAA	domain	68	131	65	32.7	7.5e-08	1	CL0023	2	-2.91873	-2.53033	-3.05827	-2.66168
Sscle01g002260	157	184	157	184	PF08550	PF08550.8	DUF1752	domain	1	28	28	44.1	1.2e-11	1	No_clan	1	1.43749	1.38442	0.576395	-0.555799
Sscle01g002240	285	617	282	628	PF00723	PF00723.19	Glyco_hydro_15	domain	4	360	370	162.5	1.3e-47	1	CL0059	1	-3.96991	-2.87215	-1.42424	-0.741039
Sscle01g002290	94	279	93	283	PF00106	PF00106.23	adh_short	domain	2	191	194	130.9	3.6e-38	1	CL0063	1	0.599493	0.585713	2.58365	3.4042
Sscle01g002270	61	363	61	363	PF04227	PF04227.10	Indigoidine_A	domain	1	291	303	399	1.1e-119	1	No_clan	1	0.216486	0.482889	-0.0815104	0.459214
Sscle01g002270	414	643	413	654	PF00294	PF00294.22	PfkB	domain	2	200	231	35.2	7.6e-09	1	CL0118	1	0.216486	0.482889	-0.0815104	0.459214
Sscle01g002320	187	528	187	528	PF08318	PF08318.10	COG4	domain	1	334	350	414.1	3.5e-124	1	CL0294	1	0.383122	0.764877	0.346204	1.08049
Sscle01g002300	1	96	1	107	PF04825	PF04825.11	Rad21_Rec8_N	domain	1	97	98	125.6	8.3e-37	1	No_clan	1	0.630068	0.758384	0.0907745	0.0467011
Sscle01g002300	571	608	566	609	PF04824	PF04824.14	Rad21_Rec8	domain	6	42	38	32.1	4.7e-08	1	CL0157	1	0.630068	0.758384	0.0907745	0.0467011
Sscle01g002310	67	133	65	133	PF00690	PF00690.24	Cation_ATPase_N	domain	3	69	67	63.2	1.2e-17	1	No_clan	1	-0.0501	0.130859	0.186094	0.527779
Sscle01g002310	145	441	143	441	PF00122	PF00122.18	E1-E2_ATPase	domain	3	221	297	193.6	2.5e-57	1	No_clan	1	-0.0501	0.130859	0.186094	0.527779
Sscle01g002310	446	819	446	819	PF00702	PF00702.24	Hydrolase	domain	1	210	391	68.9	6.5e-19	1	CL0137	1	-0.0501	0.130859	0.186094	0.527779
Sscle01g002310	890	1064	889	1064	PF00689	PF00689.19	Cation_ATPase_C	domain	2	182	182	151.5	1.7e-44	1	No_clan	1	-0.0501	0.130859	0.186094	0.527779
Sscle01g002410	367	459	353	462	PF00581	PF00581.18	Rhodanese	domain	15	104	106	50.6	2.1e-13	1	No_clan	1	0.616801	0.392712	0.835079	1.33755
Sscle01g002430	112	286	110	286	PF02222	PF02222.20	ATP-grasp	domain	3	171	176	175.9	4.7e-52	1	CL0179	1	0.84819	1.36577	-0.312217	0.158961
Sscle01g002430	412	557	411	558	PF00731	PF00731.18	AIRC	domain	2	147	146	202.5	2e-60	1	No_clan	1	0.84819	1.36577	-0.312217	0.158961
Sscle01g002490	9	79	9	79	PF00076	PF00076.20	RRM_1	domain	1	70	71	78	3.2e-22	1	CL0221	1	0.349876	0.561487	-0.041522	0.0126635
Sscle01g002490	126	206	126	206	PF14327	PF14327.4	CSTF2_hinge	domain	1	81	81	112	1.2e-32	1	No_clan	1	0.349876	0.561487	-0.041522	0.0126635
Sscle01g002490	283	320	282	321	PF14304	PF14304.4	CSTF_C	domain	2	39	38	49.2	2.5e-13	1	No_clan	1	0.349876	0.561487	-0.041522	0.0126635
Sscle01g002500	56	233	54	244	PF01145	PF01145.23	Band_7	domain	3	176	183	81.6	6.1e-23	1	CL0433	1	-0.442553	0.0904209	-0.646946	-0.10384
Sscle01g002510	500	709	500	710	PF00326	PF00326.19	Peptidase_S9	domain	1	210	212	176.1	6e-52	1	CL0028	1	-2.8101	-3.63364	-5.15422	-5.04177
Sscle01g002560	127	296	126	296	PF03184	PF03184.17	DDE_1	domain	2	176	178	91.6	3.7e-26	1	CL0219	1	0.401524	1.25514	0.17737	0.81187
Sscle01g002570	425	1024	425	1024	PF05183	PF05183.10	RdRP	domain	1	587	629	580.1	5e-174	1	No_clan	1	-1.32753	-0.172252	0.935332	3.21823
Sscle01g002590	427	473	424	474	PF14604	PF14604.4	SH3_9	domain	4	48	47	41.4	8.6e-11	1	CL0010	1	1.47206	-0.156425	2.07106	-0.404023
Sscle01g002610	411	496	411	497	PF12539	PF12539.6	Csm1	domain	1	83	88	113.5	4.8e-33	1	No_clan	1	1.25202	1.06624	0.83177	0.753092
Sscle01g001280	105	196	105	196	PF06984	PF06984.11	MRP-L47	domain	1	87	92	69.4	2e-19	1	CL0346	1	0.919529	1.31568	0.13762	-0.000912698
Sscle01g001220	183	772	183	772	PF04130	PF04130.11	Spc97_Spc98	domain	1	540	645	403.6	1.3e-120	1	CL0540	1	0.328722	0.65057	0.104296	0.351843
Sscle01g002670	19	233	19	239	PF00106	PF00106.23	adh_short	domain	1	189	215	139.1	1.1e-40	1	CL0063	1	-2.11545	-1.78442	-0.908387	-1.29259
Sscle01g002680	268	367	246	369	PF00067	PF00067.20	p450	domain	325	433	111	41.8	5.4e-11	1	No_clan	1	0	0	0	0
Sscle01g002700	13	51	12	57	PF05225	PF05225.14	HTH_psq	domain	2	39	39	22	8.7e-05	1	CL0123	1	2.48885	2.24725	0.208988	0.662234
Sscle01g002700	69	136	66	138	PF03221	PF03221.14	HTH_Tnp_Tc5	domain	4	63	68	32.3	6.6e-08	1	CL0123	1	2.48885	2.24725	0.208988	0.662234
Sscle01g002700	211	343	211	385	PF03184	PF03184.17	DDE_1	domain	1	132	134	84.4	6e-24	1	CL0219	1	2.48885	2.24725	0.208988	0.662234
Sscle01g002650	303	335	302	336	PF13831	PF13831.4	PHD_2	domain	2	35	34	45.6	3.3e-12	1	CL0390	1	0.964531	0.731732	0.486885	-0.0799784
Sscle01g002650	362	408	361	409	PF00628	PF00628.27	PHD	domain	2	51	51	37.6	1.3e-09	1	CL0390	1	0.964531	0.731732	0.486885	-0.0799784
Sscle01g002650	459	617	456	618	PF13191	PF13191.4	AAA_16	domain	4	169	181	57.6	1.8e-15	1	CL0023	1	0.964531	0.731732	0.486885	-0.0799784
Sscle01g002650	657	868	656	869	PF14629	PF14629.4	ORC4_C	domain	2	218	224	208.1	9.4e-62	1	No_clan	1	0.964531	0.731732	0.486885	-0.0799784
Sscle01g002720	66	151	57	165	PF10294	PF10294.7	Methyltransf_16	domain	11	97	89	25.9	6.2e-06	1	CL0063	2	0.504477	0.745178	0.139176	0.236899
Sscle01g002720	180	237	169	249	PF10294	PF10294.7	Methyltransf_16	domain	97	150	58	22.4	7.4e-05	1	CL0063	2	0.504477	0.745178	0.139176	0.236899
Sscle01g001190	54	453	54	456	PF07690	PF07690.14	MFS_1	domain	1	350	411	136.8	7.2e-40	1	CL0015	1	0.540772	0.861967	3.16411	-1.18132
Sscle01g002740	356	499	356	500	PF15463	PF15463.4	ECM11	domain	1	132	144	125.8	1.5e-36	1	No_clan	1	0.744761	0.624614	-0.0860888	-0.344722
Sscle01g002760	9	195	9	208	PF00106	PF00106.23	adh_short	domain	1	181	190	137.2	4.2e-40	1	CL0063	2	0.28695	-1.22071	3.32635	2.02174
Sscle01g002760	313	494	313	501	PF00106	PF00106.23	adh_short	domain	1	188	188	156.2	6e-46	1	CL0063	2	0.28695	-1.22071	3.32635	2.02174
Sscle01g002760	779	888	776	893	PF01575	PF01575.17	MaoC_dehydratas	domain	4	118	116	113.8	3e-33	1	CL0050	1	0.28695	-1.22071	3.32635	2.02174
Sscle01g002770	7	44	6	48	PF05225	PF05225.14	HTH_psq	domain	2	38	38	32.1	6.1e-08	1	CL0123	1	-2.34284	-1.99857	-1.92741	-2.25122
Sscle01g002810	56	377	55	380	PF00180	PF00180.18	Iso_dh	domain	2	345	348	336.3	1.8e-100	1	CL0270	1	0.309944	0.578502	-0.317217	-0.279611
Sscle01g002800	161	410	160	411	PF15469	PF15469.4	Sec5	domain	2	186	258	133.5	6.9e-39	1	CL0295	1	-0.815871	-1.22445	-0.434476	-0.909178
Sscle01g002830	29	262	29	262	PF10681	PF10681.7	Rot1	domain	1	209	234	309	1.2e-92	1	No_clan	1	-0.353895	-0.751548	-0.369549	-1.03358
Sscle01g002840	11	187	11	232	PF01812	PF01812.18	5-FTHF_cyc-lig	domain	1	155	178	103.4	1.2e-29	1	CL0246	1	-0.74608	-0.0720291	-1.07814	-0.203193
Sscle01g002820	129	487	129	487	PF00328	PF00328.20	His_Phos_2	domain	1	383	402	216.6	6.3e-64	1	CL0071	1	0.406563	0.299163	0.208205	0.505862
Sscle01g002860	37	100	36	101	PF03810	PF03810.17	IBN_N	domain	2	72	71	26.7	3.6e-06	1	CL0020	1	-0.725234	-0.394617	-1.00446	-0.537121
Sscle01g002860	107	250	107	250	PF08389	PF08389.10	Xpo1	domain	1	149	150	98.6	3e-28	1	CL0020	1	-0.725234	-0.394617	-1.00446	-0.537121
Sscle01g002850	22	90	21	91	PF01423	PF01423.20	LSM	domain	2	66	69	58.9	2.7e-16	1	CL0527	1	1.42575	1.58336	0.66332	0.603469
Sscle01g002880	148	412	148	413	PF00149	PF00149.26	Metallophos	domain	1	203	279	46.2	6.5e-12	1	CL0163	1	0.924725	-0.223673	5.7438	5.04673
Sscle01g002890	24	95	24	122	PF00300	PF00300.20	His_Phos_1	domain	1	63	74	26.3	4.6e-06	1	CL0071	1	-2.06841	-1.66698	-1.62771	-1.89105
Sscle01g002730	107	564	95	565	PF00501	PF00501.26	AMP-binding	domain	14	422	480	313.5	1.6e-93	1	CL0378	1	0.258387	0.00695463	0.257715	-0.0283167
Sscle01g002910	529	617	529	617	PF00610	PF00610.19	DEP	domain	1	72	89	69.9	1.2e-19	1	CL0123	1	0.378542	-0.024336	-0.299114	-0.421638
Sscle01g002910	655	801	655	802	PF00615	PF00615.17	RGS	domain	1	117	147	122.2	1.2e-35	1	CL0272	1	0.378542	-0.024336	-0.299114	-0.421638
Sscle01g002920	30	236	30	239	PF02492	PF02492.17	cobW	domain	1	174	211	144.2	2.7e-42	1	CL0023	1	0.148664	0.785207	-0.517609	0.0348011
Sscle01g002930	110	269	103	273	PF03637	PF03637.15	Mob1_phocein	domain	11	163	166	73.3	2.1e-20	1	No_clan	1	0.776477	0.771606	0.150195	-0.0561579
Sscle01g002960	355	556	355	565	PF03572	PF03572.16	Peptidase_S41	domain	1	110	210	21.5	0.00013	1	CL0127	1	1.34489	0.766336	4.74971	0.47789
Sscle01g002980	167	350	167	352	PF00174	PF00174.17	Oxidored_molyb	domain	1	170	184	156.6	4.1e-46	1	No_clan	1	-1.04654	-1.71798	-0.575314	-0.593736
Sscle01g002980	376	496	374	499	PF03404	PF03404.14	Mo-co_dimer	domain	3	135	135	77.6	7.9e-22	1	CL0159	1	-1.04654	-1.71798	-0.575314	-0.593736
Sscle01g002940	33	403	31	405	PF01266	PF01266.22	DAO	domain	3	333	379	194.8	2.7e-57	1	CL0063	1	-1.12029	-1.13474	-0.51822	-0.00638896
Sscle01g003050	381	469	380	469	PF00254	PF00254.26	FKBP_C	domain	2	94	93	107.7	2.5e-31	1	CL0487	1	1.12971	1.3815	-0.167231	-0.840236
Sscle01g003070	46	79	46	82	PF00172	PF00172.16	Zn_clus	domain	1	34	34	31.4	1.4e-07	1	No_clan	1	-2.17849	-2.91934	-1.96815	-2.17952
Sscle01g003070	125	505	123	518	PF11951	PF11951.6	Fungal_trans_2	domain	3	338	389	21.6	7.1e-05	1	CL0507	1	-2.17849	-2.91934	-1.96815	-2.17952
Sscle01g003080	15	81	15	82	PF00076	PF00076.20	RRM_1	domain	1	69	69	59.3	2.1e-16	1	CL0221	1	-0.806868	-0.628743	-0.83293	-0.837632
Sscle01g003100	159	286	159	286	PF12400	PF12400.6	STIMATE	domain	1	125	129	138	2e-40	1	No_clan	1	-0.627611	-1.08907	-0.463102	-0.797235
Sscle01g003110	9	119	9	124	PF03033	PF03033.18	Glyco_transf_28	domain	1	89	113	28	1.7e-06	1	CL0113	1	4.72225	3.32021	10.4462	7.16783
Sscle01g003110	189	426	170	441	PF00201	PF00201.16	UDPGT	domain	195	419	241	39.7	2.4e-10	1	CL0113	1	4.72225	3.32021	10.4462	7.16783
Sscle01g003130	81	363	79	368	PF13393	PF13393.4	tRNA-synt_His	domain	3	277	286	107.9	5.2e-31	1	CL0040	1	0.0231	0.400983	-1.07731	-0.537057
Sscle01g003130	459	559	459	560	PF03129	PF03129.18	HGTP_anticodon	domain	1	93	102	42	7.3e-11	1	CL0458	1	0.0231	0.400983	-1.07731	-0.537057
Sscle01g003060	295	452	295	468	PF00069	PF00069.23	Pkinase	domain	1	147	158	97.5	7.5e-28	1	CL0016	2	-0.319229	-0.0653123	-2.49495	-3.01849
Sscle01g003060	531	622	519	633	PF00069	PF00069.23	Pkinase	domain	152	250	100	68.3	6.1e-19	1	CL0016	2	-0.319229	-0.0653123	-2.49495	-3.01849
Sscle01g003170	7	239	7	249	PF01370	PF01370.19	Epimerase	domain	1	234	248	66.1	2.8e-18	1	CL0063	1	1.02666	0.412714	0.37261	-0.435593
Sscle01g003180	72	618	72	619	PF11700	PF11700.6	ATG22	domain	1	477	548	686.1	2.1e-206	1	CL0015	1	0.90874	-0.383116	1.4062	0.206858
Sscle01g003160	7	256	7	256	PF01115	PF01115.15	F_actin_cap_B	domain	1	238	255	345.1	1.9e-103	1	No_clan	1	0.497889	0.710504	0.0619226	0.907737
Sscle01g003200	86	507	83	507	PF00443	PF00443.27	UCH	domain	11	257	429	156.1	1e-45	1	CL0125	1	-0.684737	-1.23476	-0.342865	-1.11225
Sscle01g003220	16	367	7	410	PF03901	PF03901.15	Glyco_transf_22	domain	7	367	372	135.8	2.1e-39	1	CL0111	1	-1.29956	-0.945424	-1.53185	-0.954028
Sscle01g003230	30	294	30	294	PF00231	PF00231.17	ATP-synt	domain	1	278	284	259.3	4.8e-77	1	No_clan	1	0.434117	0.574995	-0.0984519	0.250659
Sscle01g003210	5	85	5	85	PF08571	PF08571.8	Yos1	domain	1	80	81	115.3	1e-33	1	No_clan	1	-2.75278	-2.57054	-2.61074	-2.06549
Sscle01g003190	98	309	98	309	PF08638	PF08638.9	Med14	domain	1	191	215	207	1.5e-61	1	No_clan	1	-0.819491	-1.02068	-0.769657	-1.05764
Sscle01g003250	52	428	51	450	PF01494	PF01494.17	FAD_binding_3	domain	2	330	388	83.2	1.8e-23	1	CL0063	1	-1.55054	-1.25353	-1.78173	-1.61696
Sscle01g003260	7	140	7	148	PF00179	PF00179.24	UQ_con	domain	1	127	136	92.3	1.9e-26	1	CL0208	1	-1.0852	-0.880919	-1.36906	-1.15839
Sscle01g003240	275	498	275	498	PF02919	PF02919.13	Topoisom_I_N	domain	1	213	224	312.8	9.1e-94	1	No_clan	1	-0.853695	-0.825826	-0.865759	-1.09987
Sscle01g003240	502	729	501	730	PF01028	PF01028.18	Topoisom_I	domain	2	230	231	321.1	2.8e-96	1	CL0382	1	-0.853695	-0.825826	-0.865759	-1.09987
Sscle01g003240	839	911	839	911	PF14370	PF14370.4	Topo_C_assoc	domain	1	70	73	102.8	6e-30	1	No_clan	1	-0.853695	-0.825826	-0.865759	-1.09987
Sscle01g003140	31	643	31	644	PF00995	PF00995.21	Sec1	domain	1	567	649	411.8	6.2e-123	1	No_clan	1	0.795943	0.541883	0.657232	0.440649
Sscle01g003280	430	541	428	541	PF14474	PF14474.4	RTC4	domain	4	121	118	119.1	1.1e-34	1	No_clan	1	0.590622	0.708405	0.456171	0.540829
Sscle01g003300	127	346	123	389	PF13347	PF13347.4	MFS_2	domain	7	218	224	39.8	1.8e-10	1	CL0015	1	1.54243	0.556472	2.52768	0.96061
Sscle01g003270	23	278	23	278	PF00069	PF00069.23	Pkinase	domain	1	264	268	227.2	2e-67	1	CL0016	1	-0.496488	-0.437711	-0.545828	-0.236675
Sscle01g003330	18	163	18	163	PF14845	PF14845.4	Glycohydro_20b2	domain	1	135	150	96.2	2.2e-27	1	CL0546	1	0.0802716	-0.522586	0.172556	0.336523
Sscle01g003330	189	528	189	529	PF00728	PF00728.20	Glyco_hydro_20	domain	1	353	366	266.7	3.3e-79	1	CL0058	1	0.0802716	-0.522586	0.172556	0.336523
Sscle01g003320	83	475	68	490	PF00067	PF00067.20	p450	domain	36	434	416	217.9	2e-64	1	No_clan	1	-1.91014	-1.14886	0.436927	3.10688
Sscle01g003340	326	342	326	342	PF14608	PF14608.4	zf-CCCH_2	domain	1	17	17	20.2	0.00054	1	CL0537	4	-0.728033	-0.684977	-0.68028	-0.884017
Sscle01g003340	359	375	359	375	PF14608	PF14608.4	zf-CCCH_2	domain	2	18	17	15.1	0.022	1	CL0537	4	-0.728033	-0.684977	-0.68028	-0.884017
Sscle01g003340	388	405	388	405	PF14608	PF14608.4	zf-CCCH_2	domain	1	18	18	25.3	1.3e-05	1	CL0537	4	-0.728033	-0.684977	-0.68028	-0.884017
Sscle01g003340	410	425	409	425	PF14608	PF14608.4	zf-CCCH_2	domain	2	17	16	17.8	0.0031	1	CL0537	4	-0.728033	-0.684977	-0.68028	-0.884017
Sscle01g003310	185	522	138	522	PF00155	PF00155.19	Aminotran_1_2	domain	72	363	350	58.9	4.4e-16	1	CL0061	1	0.18955	-0.10725	-0.302791	0.280784
Sscle01g003290	17	427	17	427	PF04912	PF04912.12	Dynamitin	domain	1	388	427	346.6	2e-103	1	No_clan	1	0.824469	0.460156	0.717394	0.481748
Sscle01g003150	201	280	197	280	PF04433	PF04433.15	SWIRM	domain	4	89	86	52.4	4.7e-14	1	CL0123	1	-0.927257	-0.777054	-0.698928	-0.552976
Sscle01g003150	312	424	312	453	PF01593	PF01593.22	Amino_oxidase	domain	1	91	120	37.6	1.4e-09	1	CL0063	2	-0.927257	-0.777054	-0.698928	-0.552976
Sscle01g003150	580	878	570	878	PF01593	PF01593.22	Amino_oxidase	domain	159	451	311	225.1	1.9e-66	1	CL0063	2	-0.927257	-0.777054	-0.698928	-0.552976
Sscle01g003150	975	1016	940	1016	PF00505	PF00505.17	HMG_box	domain	28	69	42	28.5	1.4e-06	1	CL0114	1	-0.927257	-0.777054	-0.698928	-0.552976
Sscle01g003350	108	596	108	597	PF01593	PF01593.22	Amino_oxidase	domain	1	450	525	124.5	6.3e-36	1	CL0063	1	-0.543598	-0.151216	-0.59209	0.0817982
Sscle01g003410	187	345	187	345	PF02731	PF02731.13	SKIP_SNW	domain	1	159	159	245.1	2.2e-73	1	No_clan	1	0.552464	0.638613	0.234818	0.0468285
Sscle01g003400	22	203	22	203	PF01105	PF01105.22	EMP24_GP25L	domain	1	182	186	161.9	1.3e-47	1	CL0521	1	0.54611	0.592537	0.682276	1.14115
Sscle01g003380	142	199	141	199	PF03765	PF03765.13	CRAL_TRIO_N	domain	2	54	59	24.1	2.8e-05	1	No_clan	1	0.79099	0.0600323	0.482649	-0.334604
Sscle01g003380	253	392	227	392	PF00650	PF00650.18	CRAL_TRIO	domain	32	159	145	52.4	4.4e-14	1	CL0512	1	0.79099	0.0600323	0.482649	-0.334604
Sscle01g003430	34	158	34	158	PF02466	PF02466.17	Tim17	domain	1	104	125	124.9	1.3e-36	1	No_clan	1	0.706341	1.07043	0.0911465	-0.116189
Sscle01g003440	50	376	50	377	PF14027	PF14027.4	DUF4243	domain	1	336	345	343.3	1.7e-102	1	No_clan	1	-1.35702	-0.90781	1.07677	2.53678
Sscle01g003440	513	594	497	597	PF07690	PF07690.14	MFS_1	domain	47	128	83	32.7	3.3e-08	1	CL0015	1	-1.35702	-0.90781	1.07677	2.53678
Sscle01g003450	295	560	270	592	PF09423	PF09423.8	PhoD	domain	15	309	316	146.5	8.9e-43	1	CL0163	1	0.22176	0.680592	-0.0320143	0.720312
Sscle01g003390	84	172	76	179	PF00917	PF00917.24	MATH	domain	11	92	89	22	0.00012	1	CL0389	1	-0.20236	-0.0659505	-0.118771	0.317432
Sscle01g003390	227	543	227	543	PF00443	PF00443.27	UCH	domain	1	257	347	163.7	5.1e-48	1	CL0125	1	-0.20236	-0.0659505	-0.118771	0.317432
Sscle01g003390	651	953	651	954	PF12436	PF12436.6	USP7_ICP0_bdg	domain	1	237	305	285.6	2.4e-85	1	No_clan	1	-0.20236	-0.0659505	-0.118771	0.317432
Sscle01g003390	971	1173	970	1174	PF14533	PF14533.4	USP7_C2	domain	2	205	205	233.6	1.6e-69	1	No_clan	1	-0.20236	-0.0659505	-0.118771	0.317432
Sscle01g003370	59	222	50	222	PF00722	PF00722.19	Glyco_hydro_16	domain	10	177	171	137.3	3.4e-40	1	CL0004	1	2.10913	1.41838	1.79227	0.91193
Sscle01g003520	31	211	31	211	PF03152	PF03152.12	UFD1	domain	1	173	181	234.4	4.8e-70	1	CL0402	1	-1.11687	-1.23908	-1.00942	-0.97018
Sscle01g003540	20	409	19	410	PF06068	PF06068.11	TIP49	domain	2	397	399	580.8	1.2e-174	1	CL0023	1	0.74483	1.00201	-0.238719	0.0137354
Sscle01g003590	11	171	11	172	PF00071	PF00071.20	Ras	domain	1	161	161	212.7	2e-63	1	CL0023	1	0.673673	0.121677	0.656051	0.551365
Sscle01g003570	34	234	34	235	PF04427	PF04427.16	Brix	domain	1	187	213	133.3	1e-38	1	No_clan	1	2.00993	2.33547	0.624903	0.361903
Sscle01g003600	40	88	39	88	PF00385	PF00385.22	Chromo	domain	2	55	54	43.4	2.2e-11	1	CL0049	1	-0.817781	-0.643936	-0.47079	-0.230591
Sscle01g003620	290	372	282	373	PF17125	PF17125.3	Methyltr_RsmF_N	domain	12	89	83	31.2	2e-07	1	No_clan	1	2.07656	2.42678	0.816298	0.573877
Sscle01g003620	376	585	376	585	PF01189	PF01189.15	Methyltr_RsmB-F	domain	1	200	218	260.1	1.1e-77	1	CL0063	1	2.07656	2.42678	0.816298	0.573877
Sscle01g003640	52	186	52	187	PF00241	PF00241.18	Cofilin_ADF	domain	1	126	139	117.7	3.2e-34	1	CL0092	1	0.855144	0.64411	0.506479	0.805028
Sscle01g003650	7	49	6	51	PF05225	PF05225.14	HTH_psq	domain	2	43	43	32.2	6e-08	1	CL0123	1	0.244321	0.583388	-0.431917	0.139669
Sscle01g003650	61	116	60	120	PF03221	PF03221.14	HTH_Tnp_Tc5	domain	2	61	61	24.3	2.2e-05	1	CL0123	1	0.244321	0.583388	-0.431917	0.139669
Sscle01g003650	198	364	194	364	PF03184	PF03184.17	DDE_1	domain	4	176	176	100.9	5.5e-29	1	CL0219	1	0.244321	0.583388	-0.431917	0.139669
Sscle01g003630	6	139	6	139	PF12754	PF12754.5	Blt1	domain	1	150	151	129.2	1.4e-37	1	CL0072	1	0.523288	0.808578	-0.352145	0.386054
Sscle01g003630	155	204	154	204	PF17183	PF17183.2	Blt1_C	domain	2	51	50	67.3	5.8e-19	1	No_clan	1	0.523288	0.808578	-0.352145	0.386054
Sscle01g003660	52	553	52	559	PF00118	PF00118.22	Cpn60_TCP1	domain	1	485	550	286.3	3.6e-85	1	No_clan	1	-2.57788	-2.00068	-2.32037	-2.4059
Sscle01g003750	98	244	97	265	PF00075	PF00075.22	RNase_H	domain	2	119	150	48.4	9.8e-13	1	CL0219	1	-3.90617	-3.6436	-2.73557	-2.5208
Sscle01g003790	11	342	7	369	PF06632	PF06632.10	XRCC4	domain	7	310	339	28.6	5.6e-07	1	No_clan	1	-0.603196	-0.911474	-0.645213	-0.515771
Sscle01g003740	22	92	9	117	PF00651	PF00651.29	BTB	domain	13	84	75	28	1.8e-06	1	CL0033	1	-1.10352	-0.00910059	-0.164179	1.00036
Sscle01g003800	69	197	66	229	PF00075	PF00075.22	RNase_H	domain	4	108	130	33.5	3.7e-08	1	CL0219	1	0.71956	1.18615	0.101879	0.416291
Sscle01g003820	69	594	60	595	PF02696	PF02696.12	UPF0061	domain	19	467	546	416	1.7e-124	1	No_clan	1	-0.498877	-0.294241	0.00177722	0.277864
Sscle01g003830	3	78	3	79	PF12701	PF12701.5	LSM14	domain	1	74	76	110.1	3.7e-32	1	CL0527	1	0.540243	0.494033	0.0771968	0.612328
Sscle01g003830	411	507	410	508	PF09532	PF09532.8	FDF	domain	3	103	102	80.7	1.1e-22	1	No_clan	1	0.540243	0.494033	0.0771968	0.612328
Sscle01g003910	169	239	169	239	PF00076	PF00076.20	RRM_1	domain	1	70	71	30.7	1.9e-07	1	CL0221	1	1.75746	0.726011	1.71636	0.545605
Sscle01g003910	330	382	323	383	PF01424	PF01424.20	R3H	domain	9	59	53	39.2	4.8e-10	1	No_clan	1	1.75746	0.726011	1.71636	0.545605
Sscle01g003960	15	103	3	103	PF00125	PF00125.22	Histone	domain	44	132	89	67.5	1.3e-18	1	CL0012	1	0.509054	0.858406	0.225793	0.331246
Sscle01g003960	104	137	104	137	PF16211	PF16211.3	Histone_H2A_C	domain	1	35	35	47.1	1.3e-12	1	No_clan	1	0.509054	0.858406	0.225793	0.331246
Sscle01g003990	61	488	28	497	PF00067	PF00067.20	p450	domain	19	448	449	184.2	3.3e-54	1	No_clan	1	1.65723	2.13348	1.92423	1.53047
Sscle01g003920	17	190	15	191	PF00160	PF00160.19	Pro_isomerase	domain	4	158	187	132	2e-38	1	CL0475	1	0.994869	1.0359	0.33983	0.262728
Sscle01g003930	159	260	159	262	PF00447	PF00447.15	HSF_DNA-bind	domain	1	94	102	96.3	1.1e-27	1	CL0123	1	0.191278	0.0726652	-0.247001	-0.423899
Sscle01g003880	50	353	50	354	PF01916	PF01916.15	DS	domain	1	287	306	431.6	1.1e-129	1	CL0085	1	0.537269	1.13832	-0.426643	0.272123
Sscle01g003810	45	297	42	299	PF00248	PF00248.19	Aldo_ket_red	domain	3	290	292	135.8	1.5e-39	1	No_clan	1	-1.16249	-0.902548	0.558557	0.812977
Sscle01g003530	426	470	426	480	PF02213	PF02213.14	GYF	domain	1	41	45	40	2.1e-10	1	No_clan	1	-0.376751	-0.198307	-0.782313	-0.619265
Sscle01g002630	54	422	52	423	PF01053	PF01053.18	Cys_Met_Meta_PP	domain	3	381	381	457.8	1.8e-137	1	CL0061	1	0.312311	0.559808	-0.718301	-0.23344
Sscle01g004040	94	178	93	179	PF14510	PF14510.4	ABC_trans_N	domain	2	79	87	50.3	2.3e-13	1	No_clan	1	-1.54528	-2.74623	0.28716	-2.03615
Sscle01g004040	199	360	199	361	PF00005	PF00005.25	ABC_tran	domain	1	136	163	68.2	8.9e-19	1	CL0023	2	-1.54528	-2.74623	0.28716	-2.03615
Sscle01g004040	527	735	526	736	PF01061	PF01061.22	ABC2_membrane	domain	2	209	212	148.6	1.4e-43	1	CL0181	2	-1.54528	-2.74623	0.28716	-2.03615
Sscle01g004040	747	835	747	837	PF06422	PF06422.10	PDR_CDR	domain	1	90	90	110.2	3.1e-32	1	CL0181	2	-1.54528	-2.74623	0.28716	-2.03615
Sscle01g004040	899	1050	899	1050	PF00005	PF00005.25	ABC_tran	domain	1	137	159	66.6	2.9e-18	1	CL0023	2	-1.54528	-2.74623	0.28716	-2.03615
Sscle01g004040	1198	1408	1197	1411	PF01061	PF01061.22	ABC2_membrane	domain	2	207	212	155.2	1.4e-45	1	CL0181	2	-1.54528	-2.74623	0.28716	-2.03615
Sscle01g004040	1466	1514	1461	1518	PF06422	PF06422.10	PDR_CDR	domain	31	80	50	22.2	9e-05	1	CL0181	2	-1.54528	-2.74623	0.28716	-2.03615
Sscle01g004070	46	249	45	249	PF01828	PF01828.15	Peptidase_A4	domain	2	209	213	196	4.7e-58	1	No_clan	1	0.568394	-0.623855	2.63796	-0.660177
Sscle01g004080	112	290	112	290	PF08510	PF08510.10	PIG-P	domain	1	121	180	173.4	1.3e-51	1	No_clan	1	0.268245	0.42334	-0.18341	0.0520568
Sscle01g004090	39	177	39	178	PF08232	PF08232.10	Striatin	domain	1	154	154	126.8	1e-36	1	No_clan	1	0.169985	0.542816	-0.118038	0.264192
Sscle01g004090	460	504	455	505	PF00400	PF00400.30	WD40	domain	6	37	45	18	0.0035	1	CL0186	4	0.169985	0.542816	-0.118038	0.264192
Sscle01g004090	512	563	510	563	PF00400	PF00400.30	WD40	domain	4	38	52	21.1	0.00037	1	CL0186	4	0.169985	0.542816	-0.118038	0.264192
Sscle01g004090	736	774	736	774	PF00400	PF00400.30	WD40	domain	1	38	39	18.5	0.0025	1	CL0186	4	0.169985	0.542816	-0.118038	0.264192
Sscle01g004090	779	819	778	819	PF00400	PF00400.30	WD40	domain	2	37	41	23.8	5.2e-05	1	CL0186	4	0.169985	0.542816	-0.118038	0.264192
Sscle01g004100	221	271	221	271	PF05181	PF05181.10	XPA_C	domain	1	51	51	86.5	7.8e-25	1	No_clan	1	-0.382032	-0.349755	-0.629399	-0.904277
Sscle01g004110	3	188	3	188	PF10032	PF10032.7	Pho88	domain	1	182	186	264.5	2.8e-79	1	No_clan	1	-0.973558	-0.73928	-0.879827	-0.187333
Sscle01g004130	95	154	89	158	PF09026	PF09026.8	CENP-B_dimeris	domain	17	75	60	25.6	1.1e-05	1	No_clan	1	1.00642	0.636641	1.45298	0
Sscle01g004190	178	375	156	377	PF00891	PF00891.16	Methyltransf_2	domain	35	225	203	65.5	3.7e-18	1	CL0063	1	-0.403403	0.320181	1.18818	1.05396
Sscle01g004210	76	735	75	735	PF03169	PF03169.13	OPT	domain	2	618	669	566.5	7.4e-170	1	No_clan	1	-1.44995	-0.903987	-1.07821	-0.792797
Sscle01g004220	269	774	268	775	PF07971	PF07971.10	Glyco_hydro_92	domain	2	483	533	507.4	3.7e-152	1	CL0268	1	-0.621876	-0.144509	1.83562	3.47076
Sscle01g004230	7	45	6	47	PF05225	PF05225.14	HTH_psq	domain	2	39	39	31.8	7.7e-08	1	CL0123	1	2.22877	1.50304	0.758312	2.29004
Sscle01g004230	151	317	147	317	PF03184	PF03184.17	DDE_1	domain	4	176	176	104.6	3.8e-30	1	CL0219	1	2.22877	1.50304	0.758312	2.29004
Sscle01g004240	22	351	20	369	PF00501	PF00501.26	AMP-binding	domain	3	334	352	78	4.9e-22	1	CL0378	1	-1.23427	-2.6548	-0.593606	-2.78024
Sscle01g004240	565	629	553	631	PF00550	PF00550.23	PP-binding	domain	6	65	67	21.2	0.00024	1	CL0314	1	-1.23427	-2.6548	-0.593606	-2.78024
Sscle01g004240	683	919	683	919	PF07993	PF07993.10	NAD_binding_4	domain	1	257	261	115.9	1.5e-33	1	CL0063	1	-1.23427	-2.6548	-0.593606	-2.78024
Sscle01g004260	14	93	14	94	PF12895	PF12895.5	ANAPC3	domain	1	81	81	83.2	1e-23	1	CL0020	1	0.595017	0.865634	0.113664	0.614185
Sscle01g004260	146	175	145	178	PF13181	PF13181.4	TPR_8	domain	2	31	30	18.2	0.0018	1	CL0020	1	0.595017	0.865634	0.113664	0.614185
Sscle01g004260	430	497	427	498	PF13424	PF13424.4	TPR_12	domain	5	73	69	35.8	6.8e-09	1	CL0020	1	0.595017	0.865634	0.113664	0.614185
Sscle01g004250	1	231	1	267	PF04502	PF04502.11	DUF572	domain	1	224	236	254.3	1.9e-75	1	No_clan	1	0.119759	0.126399	-0.461057	-0.42316
Sscle01g004300	5	107	3	109	PF05773	PF05773.20	RWD	domain	3	112	116	32.2	9.6e-08	1	CL0208	1	0.389066	1.06249	-0.523501	0.396867
Sscle01g004300	175	280	174	281	PF01205	PF01205.17	UPF0029	domain	2	104	106	116.5	5.7e-34	1	CL0329	1	0.389066	1.06249	-0.523501	0.396867
Sscle01g004290	33	160	32	165	PF03184	PF03184.17	DDE_1	domain	2	128	129	80.2	1.2e-22	1	CL0219	1	-0.706798	-0.588221	-1.49638	-1.66085
Sscle01g004310	17	152	16	153	PF06094	PF06094.10	GGACT	domain	2	120	146	72.9	3e-20	1	CL0278	1	-0.801395	-0.896519	-1.66837	-1.61557
Sscle01g004330	15	314	5	316	PF02219	PF02219.15	MTHFR	domain	10	285	300	340.2	8.6e-102	1	CL0086	1	0.540002	1.02247	-0.141343	0.714232
Sscle01g004380	33	57	33	75	PF00172	PF00172.16	Zn_clus	domain	1	25	25	25.1	1.3e-05	1	No_clan	1	-0.173654	-0.678635	-0.414678	-1.20004
Sscle01g004380	116	252	114	266	PF11951	PF11951.6	Fungal_trans_2	domain	2	139	143	28.8	4.7e-07	1	CL0507	1	-0.173654	-0.678635	-0.414678	-1.20004
Sscle01g004000	72	452	68	454	PF07690	PF07690.14	MFS_1	domain	5	351	391	142.9	1e-41	1	CL0015	1	-1.17608	-1.55716	-0.670125	-2.05778
Sscle01g004390	112	223	70	235	PF00117	PF00117.26	GATase	domain	67	170	114	29.6	4.7e-07	1	CL0014	1	-2.30298	-1.67984	-2.17796	-2.02556
Sscle01g004430	144	422	141	423	PF00664	PF00664.21	ABC_membrane	domain	4	273	279	125.6	2.5e-36	1	CL0241	2	-2.29129	-2.97549	-1.67151	-1.92335
Sscle01g004430	486	657	486	657	PF00005	PF00005.25	ABC_tran	domain	1	137	178	105.7	2.3e-30	1	CL0023	2	-2.29129	-2.97549	-1.67151	-1.92335
Sscle01g004430	801	1073	800	1074	PF00664	PF00664.21	ABC_membrane	domain	2	273	275	167	6e-49	1	CL0241	2	-2.29129	-2.97549	-1.67151	-1.92335
Sscle01g004430	1145	1297	1145	1297	PF00005	PF00005.25	ABC_tran	domain	1	137	156	120.4	6.8e-35	1	CL0023	2	-2.29129	-2.97549	-1.67151	-1.92335
Sscle01g004440	2	245	1	248	PF03959	PF03959.11	FSH1	domain	6	209	246	100.9	6.9e-29	1	CL0028	1	-2.2422	-2.13031	-1.49591	-1.56047
Sscle01g004450	70	319	68	319	PF00109	PF00109.24	ketoacyl-synt	domain	3	253	254	251.5	8.2e-75	1	CL0046	1	-2.31767	-2.15101	-1.34289	-1.2627
Sscle01g004450	328	444	327	445	PF02801	PF02801.20	Ketoacyl-synt_C	domain	2	117	117	142.5	5.1e-42	1	CL0046	1	-2.31767	-2.15101	-1.34289	-1.2627
Sscle01g004450	447	552	447	567	PF16197	PF16197.3	KAsynt_C_assoc	domain	1	98	107	67.6	1.1e-18	1	No_clan	1	-2.31767	-2.15101	-1.34289	-1.2627
Sscle01g004450	597	918	596	930	PF00698	PF00698.19	Acyl_transf_1	domain	2	305	325	171.9	2.1e-50	1	CL0323	1	-2.31767	-2.15101	-1.34289	-1.2627
Sscle01g004450	981	1249	981	1292	PF14765	PF14765.4	PS-DH	domain	1	258	273	173.7	4.5e-51	1	CL0050	1	-2.31767	-2.15101	-1.34289	-1.2627
Sscle01g004450	1734	1860	1725	1860	PF13602	PF13602.4	ADH_zinc_N_2	domain	11	134	130	37.5	3.9e-09	1	CL0063	1	-2.31767	-2.15101	-1.34289	-1.2627
Sscle01g004450	1884	2062	1884	2063	PF08659	PF08659.8	KR	domain	1	179	179	207.7	1.1e-61	1	CL0063	1	-2.31767	-2.15101	-1.34289	-1.2627
Sscle01g004450	2175	2239	2173	2239	PF00550	PF00550.23	PP-binding	domain	3	67	65	25.4	1.2e-05	1	CL0314	1	-2.31767	-2.15101	-1.34289	-1.2627
Sscle01g004460	199	536	198	537	PF06772	PF06772.9	LtrA	domain	2	303	345	162.6	1.3e-47	1	No_clan	1	-0.780167	-0.847768	-0.195436	-0.750527
Sscle01g004410	64	293	64	293	PF04670	PF04670.10	Gtr1_RagA	domain	1	232	233	313	9.3e-94	1	CL0023	1	1.17505	0.971219	0.536907	0.14658
Sscle01g004470	342	385	341	386	PF00010	PF00010.24	HLH	domain	2	48	47	43.6	1.9e-11	1	No_clan	1	-0.139028	-0.304597	-0.121604	-0.229504
Sscle01g004490	36	365	35	366	PF00724	PF00724.18	Oxidored_FMN	domain	2	339	344	347.1	1e-103	1	CL0036	1	-1.50436	-2.02327	-0.599091	-2.61564
Sscle01g004500	74	243	74	244	PF09441	PF09441.8	Abp2	domain	1	170	170	286.7	6.1e-86	1	No_clan	1	-0.821573	-0.477659	-0.285526	0.0734625
Sscle01g004510	7	94	4	96	PF00153	PF00153.25	Mito_carr	domain	4	95	92	58.4	4.5e-16	1	No_clan	3	1.69632	0.553176	3.38985	2.06599
Sscle01g004510	105	208	104	209	PF00153	PF00153.25	Mito_carr	domain	2	96	105	58.7	3.5e-16	1	No_clan	3	1.69632	0.553176	3.38985	2.06599
Sscle01g004510	212	295	209	304	PF00153	PF00153.25	Mito_carr	domain	4	90	87	57.1	1.2e-15	1	No_clan	3	1.69632	0.553176	3.38985	2.06599
Sscle01g004520	81	257	78	259	PF00270	PF00270.27	DEAD	domain	4	174	184	72.2	3.8e-20	1	CL0023	1	1.75898	2.39449	1.32727	1.38895
Sscle01g004520	297	399	290	400	PF00271	PF00271.29	Helicase_C	domain	6	110	105	55.8	4.7e-15	1	CL0023	1	1.75898	2.39449	1.32727	1.38895
Sscle01g004520	586	645	581	645	PF16124	PF16124.3	RecQ_Zn_bind	domain	6	66	63	28.8	1.3e-06	1	No_clan	1	1.75898	2.39449	1.32727	1.38895
Sscle01g004530	73	208	66	220	PF17119	PF17119.3	MMU163	domain	9	149	148	197.4	1.9e-58	1	No_clan	2	0.391363	0.588993	-0.173039	0.166505
Sscle01g004530	216	271	205	273	PF17119	PF17119.3	MMU163	domain	194	247	56	74.2	7.7e-21	1	No_clan	2	0.391363	0.588993	-0.173039	0.166505
Sscle01g004480	119	394	118	394	PF11735	PF11735.6	CAP59_mtransfer	domain	2	241	278	271	8.7e-81	1	No_clan	1	-0.462568	-0.238116	-0.0857932	0.126025
Sscle01g004550	9	319	9	321	PF00732	PF00732.17	GMC_oxred_N	domain	1	294	316	203.4	4.3e-60	1	CL0063	1	-0.0267	-0.180197	0.254035	0.462421
Sscle01g004550	429	589	429	589	PF05199	PF05199.11	GMC_oxred_C	domain	1	144	161	106.5	1.4e-30	1	No_clan	1	-0.0267	-0.180197	0.254035	0.462421
Sscle01g004560	66	99	66	99	PF02375	PF02375.15	JmjN	domain	1	34	34	47.9	8.2e-13	1	No_clan	1	-0.62006	-1.0448	-0.888019	-1.0258
Sscle01g004560	350	467	350	467	PF02373	PF02373.20	JmjC	domain	1	114	118	134.3	2.3e-39	1	CL0029	1	-0.62006	-1.0448	-0.888019	-1.0258
Sscle01g004560	576	675	575	696	PF13832	PF13832.4	zf-HC5HC2H_2	domain	2	98	100	74.9	4.6e-21	1	CL0390	1	-0.62006	-1.0448	-0.888019	-1.0258
Sscle01g004590	11	416	10	416	PF01433	PF01433.18	Peptidase_M1	domain	2	389	406	441.8	2.4e-132	1	CL0126	1	-0.248845	-0.0993308	-0.495963	0.385246
Sscle01g004590	546	860	546	861	PF11838	PF11838.6	ERAP1_C	domain	1	313	320	289.4	3.7e-86	1	No_clan	1	-0.248845	-0.0993308	-0.495963	0.385246
Sscle01g004580	8	72	3	78	PF15510	PF15510.4	CENP-W	domain	17	82	66	28.8	1e-06	1	CL0012	1	0.0308	0.352131	-0.766039	-0.675349
Sscle01g004600	35	233	35	235	PF05721	PF05721.11	PhyH	domain	1	207	213	29.4	8e-07	1	CL0029	1	-0.628459	-0.602149	-1.01272	-0.367765
Sscle01g004610	38	492	36	493	PF03972	PF03972.12	MmgE_PrpD	domain	3	436	462	357.3	8.5e-107	1	No_clan	1	-0.775227	-0.133409	0.513144	2.50689
Sscle01g004630	39	390	37	393	PF00155	PF00155.19	Aminotran_1_2	domain	4	360	369	198.7	1.4e-58	1	CL0061	1	-0.407553	-0.0396886	-1.92667	-1.46627
Sscle01g004650	175	195	175	195	PF13696	PF13696.4	zf-CCHC_2	domain	1	21	21	33.8	2e-08	1	CL0511	2	-0.501313	0.0154544	-1.77612	-0.132645
Sscle01g004650	206	227	206	227	PF13696	PF13696.4	zf-CCHC_2	domain	1	21	22	32.7	4.1e-08	1	CL0511	2	-0.501313	0.0154544	-1.77612	-0.132645
Sscle01g004660	3	143	2	144	PF01217	PF01217.18	Clat_adaptor_s	domain	2	141	141	187.1	1.3e-55	1	CL0212	1	-0.429546	-0.783285	-0.326491	-1.16415
Sscle01g004690	95	253	94	253	PF02453	PF02453.15	Reticulon	domain	2	157	162	116	1.4e-33	1	No_clan	1	-0.190926	-0.0897119	-0.242181	0.149074
Sscle01g004670	26	116	26	126	PF06985	PF06985.9	HET	domain	1	85	91	71	1.2e-19	1	No_clan	1	-2.37579	-2.08119	-1.98592	-2.33158
Sscle01g004730	1	93	1	93	PF03184	PF03184.17	DDE_1	domain	79	176	100	50.4	1.7e-13	1	CL0219	1	-0.739675	-0.831004	-0.467726	-0.476608
Sscle01g004750	8	52	8	59	PF05368	PF05368.11	NmrA	domain	1	44	45	25	1.1e-05	1	CL0063	1	0	0	0	0.770852
Sscle01g004760	12	127	5	128	PF05368	PF05368.11	NmrA	domain	118	232	119	25	1.1e-05	1	CL0063	1	-0.635127	-0.0211386	-1.45624	-1.73478
Sscle01g004770	12	173	12	173	PF03398	PF03398.12	Ist1	domain	1	164	164	210	1.7e-62	1	No_clan	1	-0.545319	-0.506861	-1.09919	-0.792507
Sscle01g004780	34	112	23	119	PF10337	PF10337.7	ArAE_2_N	domain	18	97	80	33.3	2.4e-08	1	CL0307	2	-0.459991	-1.26223	-0.34454	-1.05505
Sscle01g004780	120	504	114	509	PF10337	PF10337.7	ArAE_2_N	domain	143	415	390	26.6	2.6e-06	1	CL0307	2	-0.459991	-1.26223	-0.34454	-1.05505
Sscle01g004780	741	866	724	866	PF13515	PF13515.4	FUSC_2	domain	7	128	126	53.6	2.2e-14	1	CL0307	1	-0.459991	-1.26223	-0.34454	-1.05505
Sscle01g004790	18	87	17	88	PF05730	PF05730.9	CFEM	domain	2	65	72	29.1	7.2e-07	1	No_clan	1	-0.406458	-0.586194	-0.643462	-0.443525
Sscle01g004820	44	351	44	351	PF00657	PF00657.20	Lipase_GDSL	domain	1	200	337	39.7	4.4e-10	1	CL0264	1	2.36791	-2.77096	3.28816	1.60253
Sscle01g004840	1241	1300	1241	1300	PF03941	PF03941.13	INCENP_ARK-bind	domain	1	55	60	55.3	4.2e-15	1	No_clan	1	0.312529	0.286808	0.0895868	0.0139856
Sscle01g004850	9	72	9	72	PF00226	PF00226.29	DnaJ	domain	1	63	64	71.1	5.8e-20	1	CL0392	1	0.309084	0.102071	-0.190189	-0.13334
Sscle01g004830	45	157	45	158	PF02771	PF02771.14	Acyl-CoA_dh_N	domain	1	112	113	73.4	2e-20	1	CL0544	1	-0.372723	0.148794	0.240953	1.48155
Sscle01g004830	162	261	162	262	PF02770	PF02770.17	Acyl-CoA_dh_M	domain	1	96	106	66	2.3e-18	1	No_clan	1	-0.372723	0.148794	0.240953	1.48155
Sscle01g004830	274	429	274	431	PF00441	PF00441.22	Acyl-CoA_dh_1	domain	1	148	156	99.8	1.4e-28	1	CL0087	1	-0.372723	0.148794	0.240953	1.48155
Sscle01g004910	202	345	199	348	PF02518	PF02518.24	HATPase_c	domain	4	108	146	50.3	2.7e-13	1	CL0025	1	1.57479	1.29809	0.915858	0.878412
Sscle01g004910	389	553	388	558	PF00204	PF00204.23	DNA_gyraseB	domain	2	169	179	93.7	8e-27	1	CL0329	1	1.57479	1.29809	0.915858	0.878412
Sscle01g004910	583	681	582	699	PF01751	PF01751.20	Toprim	domain	2	88	99	23.7	4e-05	1	CL0413	1	1.57479	1.29809	0.915858	0.878412
Sscle01g004910	697	829	697	829	PF16898	PF16898.3	TOPRIM_C	domain	1	128	133	168.2	8.3e-50	1	No_clan	1	1.57479	1.29809	0.915858	0.878412
Sscle01g004910	831	1288	831	1288	PF00521	PF00521.18	DNA_topoisoIV	domain	1	427	478	431.9	2.3e-129	1	No_clan	1	1.57479	1.29809	0.915858	0.878412
Sscle01g004940	9	271	9	271	PF01545	PF01545.19	Cation_efflux	domain	1	199	264	163.7	3.9e-48	1	No_clan	1	-0.00502	0.139755	0.0782078	-0.0700041
Sscle01g004900	259	459	257	459	PF00566	PF00566.16	RabGAP-TBC	domain	3	215	216	160.5	4e-47	1	No_clan	1	1.82207	0.76226	1.68692	0.00247428
Sscle01g004710	11	272	11	274	PF01370	PF01370.19	Epimerase	domain	1	238	277	50.6	1.6e-13	1	CL0063	1	-2.90818	-2.55028	-0.710763	-1.70153
Sscle01g004960	61	133	61	141	PF13417	PF13417.4	GST_N_3	domain	1	72	73	65.1	5e-18	1	CL0172	1	0.0263	0.184764	0.385418	0.313666
Sscle01g004970	40	88	39	90	PF13499	PF13499.4	EF-hand_7	domain	16	69	54	30.8	2.7e-07	1	CL0220	2	-0.0166	-0.433294	0.105289	-0.421427
Sscle01g004970	99	171	98	174	PF13499	PF13499.4	EF-hand_7	domain	2	68	73	58.4	6.7e-16	1	CL0220	2	-0.0166	-0.433294	0.105289	-0.421427
Sscle01g004990	54	215	54	215	PF08622	PF08622.8	Svf1	domain	1	164	167	183.6	2.5e-54	1	CL0116	1	0.290393	0.391647	0.580909	0.647292
Sscle01g004990	217	380	217	381	PF17187	PF17187.2	Svf1_C	domain	1	164	167	185.1	7.7e-55	1	CL0116	1	0.290393	0.391647	0.580909	0.647292
Sscle01g004540	10	170	10	171	PF00071	PF00071.20	Ras	domain	1	161	161	219	2.3e-65	1	CL0023	1	0.507382	-0.0852956	0.797216	0.424806
Sscle01g005000	4	76	3	78	PF02798	PF02798.18	GST_N	domain	2	74	75	52.4	4.6e-14	1	CL0172	1	2.66828	2.08992	7.76509	5.83447
Sscle01g005000	112	204	110	204	PF00043	PF00043.23	GST_C	domain	5	93	94	47.1	1.8e-12	1	CL0497	1	2.66828	2.08992	7.76509	5.83447
Sscle01g002620	153	286	153	287	PF00004	PF00004.27	AAA	domain	1	131	136	127.9	3e-37	1	CL0023	1	0.16029	-0.0455793	0.0536286	-0.129903
Sscle01g005030	275	341	271	342	PF00013	PF00013.27	KH_1	domain	10	65	69	26.9	2.8e-06	1	CL0007	2	-1.4142	-1.43753	-1.10035	-0.688633
Sscle01g005030	565	609	563	636	PF00013	PF00013.27	KH_1	domain	3	43	46	26.8	3e-06	1	CL0007	2	-1.4142	-1.43753	-1.10035	-0.688633
Sscle01g005020	116	168	116	168	PF00415	PF00415.16	RCC1	domain	3	50	55	26.5	6.9e-06	1	CL0186	2	-1.60221	-0.997119	-1.64989	-1.58909
Sscle01g005020	355	383	354	383	PF13540	PF13540.4	RCC1_2	domain	2	30	29	31.9	7.2e-08	1	CL0186	1	-1.60221	-0.997119	-1.64989	-1.58909
Sscle01g005020	492	541	492	543	PF00415	PF00415.16	RCC1	domain	1	48	50	27.9	2.5e-06	1	CL0186	2	-1.60221	-0.997119	-1.64989	-1.58909
Sscle01g005010	29	122	25	123	PF01230	PF01230.21	HIT	domain	10	97	94	73.1	2.1e-20	1	CL0265	1	0.110053	0.681612	1.04259	0.703218
Sscle01g005050	10	190	8	193	PF13419	PF13419.4	HAD_2	domain	3	175	192	45.3	9.1e-12	1	CL0137	1	-0.556434	-0.645347	-0.386628	-0.450645
Sscle01g005060	52	195	52	195	PF11221	PF11221.6	Med21	domain	1	144	144	156	6.4e-46	1	No_clan	1	0.169859	0.401086	-0.0326405	0.230581
Sscle01g005070	69	113	69	116	PF10356	PF10356.7	DUF2034	domain	1	47	47	44.4	1.1e-11	1	CL0236	2	0.83721	1.27348	0.0432484	0.079652
Sscle01g005070	116	211	113	214	PF10356	PF10356.7	DUF2034	domain	83	182	100	64.4	8.1e-18	1	CL0236	2	0.83721	1.27348	0.0432484	0.079652
Sscle01g005090	306	403	306	466	PF00004	PF00004.27	AAA	domain	1	88	103	39.7	5.5e-10	1	CL0023	1	1.35086	1.37715	0.904009	1.03936
Sscle01g005100	75	107	74	110	PF00172	PF00172.16	Zn_clus	domain	2	35	34	31.5	1.2e-07	1	No_clan	1	0.512632	-0.119987	0.523207	-0.234236
Sscle01g005100	215	403	215	417	PF04082	PF04082.16	Fungal_trans	domain	1	192	199	79	2.6e-22	1	CL0507	1	0.512632	-0.119987	0.523207	-0.234236
Sscle01g005110	346	388	345	388	PF13639	PF13639.4	zf-RING_2	domain	2	44	43	49.2	4.2e-13	1	CL0229	1	-2.43223	-2.79177	-1.75753	-1.76721
Sscle01g005130	85	197	84	197	PF08286	PF08286.9	Spc24	domain	2	105	113	126.5	4.1e-37	1	No_clan	1	-0.970891	-0.816178	-1.54558	-0.932431
Sscle01g005150	15	380	14	382	PF01026	PF01026.19	TatD_DNase	domain	2	252	380	104.6	4.9e-30	1	CL0034	1	-1.664	-1.65402	-1.1624	-0.561748
Sscle01g005190	356	431	356	431	PF13915	PF13915.4	DUF4210	domain	1	68	76	115.6	1e-33	1	No_clan	1	-0.965986	-2.22363	-0.431508	-0.995357
Sscle01g005190	576	627	576	628	PF13889	PF13889.4	Chromosome_seg	domain	1	54	54	71.8	3.4e-20	1	No_clan	1	-0.965986	-2.22363	-0.431508	-0.995357
Sscle01g005200	255	545	234	563	PF03142	PF03142.13	Chitin_synth_2	domain	204	502	307	80.7	8e-23	1	CL0110	1	-2.33454	-2.10792	-2.62974	-2.31775
Sscle01g005210	3	649	3	651	PF00012	PF00012.18	HSP70	domain	1	597	653	570	4.2e-171	1	CL0108	1	-1.90966	-1.39212	-2.51833	-1.92112
Sscle01g005220	511	676	483	680	PF02854	PF02854.17	MIF4G	domain	24	209	186	93.5	1.2e-26	1	CL0020	2	-0.142205	-0.131176	-0.157765	-0.0925027
Sscle01g005220	699	896	695	901	PF02854	PF02854.17	MIF4G	domain	5	207	216	87	1.2e-24	1	CL0020	2	-0.142205	-0.131176	-0.157765	-0.0925027
Sscle01g005220	985	1112	983	1112	PF04050	PF04050.12	Upf2	domain	2	124	130	133.6	5.7e-39	1	CL0020	1	-0.142205	-0.131176	-0.157765	-0.0925027
Sscle01g005230	122	297	122	298	PF00174	PF00174.17	Oxidored_molyb	domain	1	171	178	183.6	2.1e-54	1	No_clan	1	-0.724447	-1.39795	-0.715777	-1.74295
Sscle01g005230	326	474	326	475	PF03404	PF03404.14	Mo-co_dimer	domain	1	137	149	199.6	1.7e-59	1	CL0159	1	-0.724447	-1.39795	-0.715777	-1.74295
Sscle01g005230	543	612	542	613	PF00173	PF00173.26	Cyt-b5	domain	2	73	72	73.9	7.4e-21	1	No_clan	1	-0.724447	-1.39795	-0.715777	-1.74295
Sscle01g005230	646	751	645	751	PF00970	PF00970.22	FAD_binding_6	domain	2	99	106	113.9	3.1e-33	1	CL0076	1	-0.724447	-1.39795	-0.715777	-1.74295
Sscle01g005230	771	893	771	895	PF00175	PF00175.19	NAD_binding_1	domain	1	107	123	87.9	5.9e-25	1	CL0091	1	-0.724447	-1.39795	-0.715777	-1.74295
Sscle01g005240	16	577	16	577	PF16969	PF16969.3	SRP68	domain	2	559	580	657.9	1.6e-197	1	No_clan	1	-0.303217	0.306677	-0.915415	-0.0181546
Sscle01g005120	39	70	39	71	PF14852	PF14852.4	Fis1_TPR_N	domain	1	32	32	64.1	6e-18	1	CL0020	1	-1.48296	-1.39196	-1.84413	-2.18478
Sscle01g005120	76	128	76	128	PF14853	PF14853.4	Fis1_TPR_C	domain	1	53	53	91.9	1.6e-26	1	CL0020	1	-1.48296	-1.39196	-1.84413	-2.18478
Sscle01g005260	2	165	1	168	PF01083	PF01083.20	Cutinase	domain	6	175	173	143.8	4.9e-42	1	CL0028	1	0.806675	0.636641	0	1.12366
Sscle01g005270	100	870	99	871	PF04931	PF04931.11	DNA_pol_phi	domain	4	777	811	736.7	2.7e-221	1	No_clan	1	1.69641	2.0765	0.279566	0.155934
Sscle01g005290	158	679	158	714	PF10433	PF10433.7	MMS1_N	domain	1	469	547	258.5	9.3e-77	1	No_clan	1	-0.436708	-0.21903	-0.186172	-0.0834371
Sscle01g005300	70	267	69	273	PF00566	PF00566.16	RabGAP-TBC	domain	2	208	213	67.7	1e-18	1	No_clan	1	0.920216	0.870407	0.762225	0.69174
Sscle01g005310	153	665	151	669	PF04129	PF04129.10	Vps52	domain	3	502	516	418.3	4e-125	1	CL0295	1	0.231213	0.203017	0.0977561	0.52014
Sscle01g005320	92	160	92	160	PF01287	PF01287.18	eIF-5a	domain	1	69	69	94	4.1e-27	1	CL0021	1	0.947099	1.36486	0.0799123	0.609965
Sscle01g005330	11	43	10	43	PF11781	PF11781.6	zf-RRN7	domain	2	32	33	31.7	7.9e-08	1	CL0167	1	1.93067	2.20334	1.0302	1.03866
Sscle01g005340	7	78	7	78	PF00240	PF00240.21	ubiquitin	domain	1	72	72	116.7	2.4e-34	1	CL0072	1	0.833267	1.16848	0.198896	0.649704
Sscle01g005340	82	131	82	131	PF01020	PF01020.15	Ribosomal_L40e	domain	1	50	50	106.1	5.4e-31	1	CL0167	1	0.833267	1.16848	0.198896	0.649704
Sscle01g005280	463	672	459	674	PF00009	PF00009.25	GTP_EFTU	domain	5	192	221	115.1	2.6e-33	1	CL0023	1	0.951645	1.3053	0.251385	0.759017
Sscle01g005280	700	776	700	778	PF03144	PF03144.23	GTP_EFTU_D2	domain	1	72	83	30.7	2.7e-07	1	CL0575	1	0.951645	1.3053	0.251385	0.759017
Sscle01g005280	808	899	797	900	PF11987	PF11987.6	IF-2	domain	14	104	97	67.4	9.2e-19	1	No_clan	1	0.951645	1.3053	0.251385	0.759017
Sscle01g005380	56	138	56	138	PF01016	PF01016.17	Ribosomal_L27	domain	1	79	83	102.8	6.5e-30	1	No_clan	1	0.681018	1.17735	-0.0383543	0.239858
Sscle01g005400	360	403	359	403	PF13639	PF13639.4	zf-RING_2	domain	2	44	44	46.5	2.9e-12	1	CL0229	1	-1.03122	-0.84774	-0.0912054	0.537159
Sscle01g005410	11	134	8	138	PF01408	PF01408.20	GFO_IDH_MocA	domain	4	115	124	64.5	1.4e-17	1	CL0063	1	-0.341483	-0.0921835	0.0961482	0.742536
Sscle01g005360	93	186	80	187	PF00581	PF00581.18	Rhodanese	domain	14	106	100	49.4	5e-13	1	No_clan	1	-1.10226	-0.898182	-0.624539	-0.316259
Sscle01g004870	101	246	101	246	PF13365	PF13365.4	Trypsin_2	domain	1	150	158	77.8	1.4e-21	1	CL0124	1	0.585892	0.844341	0.0753292	0.252136
Sscle01g004870	389	465	389	465	PF12812	PF12812.5	PDZ_1	domain	1	78	78	118.1	1.2e-34	1	CL0466	2	0.585892	0.844341	0.0753292	0.252136
Sscle01g004870	864	941	863	941	PF12812	PF12812.5	PDZ_1	domain	2	78	79	61	7.6e-17	1	CL0466	2	0.585892	0.844341	0.0753292	0.252136
Sscle01g005450	82	167	82	171	PF08241	PF08241.10	Methyltransf_11	domain	1	89	92	41.3	1.6e-10	1	CL0063	1	0.418117	1.17983	-0.774561	0.402821
Sscle01g005440	103	145	101	145	PF00249	PF00249.29	Myb_DNA-binding	domain	3	47	45	37.3	2e-09	1	CL0123	1	2.70409	2.15099	2.31511	2.40986
Sscle01g005430	15	89	8	91	PF14560	PF14560.4	Ubiquitin_2	domain	8	84	78	63.3	1.9e-17	1	CL0072	1	0.865734	0.875767	0.482579	0.405911
Sscle01g005430	158	229	158	229	PF01302	PF01302.23	CAP_GLY	domain	1	65	72	68.4	3.5e-19	1	No_clan	1	0.865734	0.875767	0.482579	0.405911
Sscle01g005350	76	232	76	248	PF04893	PF04893.15	Yip1	domain	1	163	178	47.6	1.4e-12	1	CL0112	1	-0.731632	-0.708911	-0.123516	0.311024
Sscle01g005490	22	509	21	509	PF02516	PF02516.12	STT3	domain	2	488	505	471.1	4.1e-141	1	CL0111	1	0.167967	0.490489	0.911061	1.6404
Sscle01g005520	95	169	95	171	PF00498	PF00498.24	FHA	domain	1	66	77	31.7	1.3e-07	1	CL0357	1	-0.852774	-0.611965	-0.977744	-0.701606
Sscle01g005520	256	536	256	536	PF00069	PF00069.23	Pkinase	domain	1	264	288	220.4	2.5e-65	1	CL0016	1	-0.852774	-0.611965	-0.977744	-0.701606
Sscle01g005510	105	182	100	182	PF10342	PF10342.7	GPI-anchored	domain	8	93	86	63.4	2.3e-17	1	CL0538	1	1.23838	-0.235668	1.77606	-0.0658824
Sscle01g005560	21	387	21	387	PF00266	PF00266.17	Aminotran_5	domain	1	371	382	190.1	5.1e-56	1	CL0061	1	-0.811796	0.167067	1.41116	3.89688
Sscle01g005550	150	269	150	269	PF13661	PF13661.4	2OG-FeII_Oxy_4	domain	1	93	121	86.7	1.2e-24	1	CL0029	1	0.908107	1.08214	-0.0743416	0.0751306
Sscle01g005550	329	629	328	631	PF10637	PF10637.7	Ofd1_CTDD	domain	2	255	307	311.9	2.7e-93	1	CL0029	1	0.908107	1.08214	-0.0743416	0.0751306
Sscle01g005590	38	494	36	499	PF00067	PF00067.20	p450	domain	3	458	477	297.2	1.7e-88	1	No_clan	1	-0.422296	-0.611213	0.443933	1.02572
Sscle01g005580	7	229	6	229	PF00834	PF00834.17	Ribul_P_3_epim	domain	2	198	227	204.6	8.7e-61	1	CL0036	1	0.0556	0.496653	0.0147064	0.89022
Sscle01g005640	11	157	9	188	PF00857	PF00857.18	Isochorismatase	domain	3	154	155	72	6.1e-20	1	No_clan	1	-4.07038	-1.91024	-6.13391	-4.02646
Sscle01g005650	1	192	1	192	PF04062	PF04062.12	P21-Arc	domain	1	173	192	247.2	8.4e-74	1	No_clan	1	0.14255	-0.10268	0.0418961	0.116152
Sscle01g005630	18	232	18	237	PF03443	PF03443.12	Glyco_hydro_61	domain	1	199	218	225.5	5.6e-67	1	CL0159	1	-1.24191	-1.02412	-1.10993	3.19852
Sscle01g005460	346	640	345	640	PF00443	PF00443.27	UCH	domain	2	257	324	110	1.3e-31	1	CL0125	1	2.02761	2.34072	0.603102	0.567386
Sscle01g005660	5	376	4	377	PF04189	PF04189.11	Gcd10p	domain	2	299	372	396.1	7.8e-119	1	No_clan	1	0.846965	1.17321	-0.358986	-0.573325
Sscle01g005670	409	557	409	558	PF04424	PF04424.11	DUF544	domain	1	116	152	91.3	3.7e-26	1	No_clan	1	-1.30086	-1.82617	-1.32277	-1.94452
Sscle01g005610	705	804	701	806	PF08241	PF08241.10	Methyltransf_11	domain	8	93	101	42.3	7.8e-11	1	CL0063	1	-0.287927	-0.774438	-0.265055	-0.549573
Sscle01g005680	14	319	4	320	PF04616	PF04616.12	Glyco_hydro_43	domain	11	287	322	106.6	1.3e-30	1	CL0143	1	-0.132555	0.0376539	5.38844	6.68345
Sscle01g005690	7	208	7	210	PF13460	PF13460.4	NAD_binding_10	domain	1	182	207	121.9	2.6e-35	1	CL0063	1	-1.23111	1.36789	-2.74366	-1.30215
Sscle01g005700	57	305	56	306	PF02366	PF02366.16	PMT	domain	2	244	249	279.2	2.7e-83	1	CL0111	1	0.473375	0.391142	0.719473	1.05492
Sscle01g005700	351	505	333	515	PF02815	PF02815.17	MIR	domain	2	174	174	67.7	1e-18	1	CL0066	1	0.473375	0.391142	0.719473	1.05492
Sscle01g005700	542	763	542	765	PF16192	PF16192.3	PMT_4TMC	domain	1	196	224	230.4	1.3e-68	1	No_clan	1	0.473375	0.391142	0.719473	1.05492
Sscle01g005720	27	231	26	232	PF02015	PF02015.14	Glyco_hydro_45	domain	2	209	217	229.2	4.5e-68	1	CL0199	1	0.0929	0.565619	2.23382	3.71386
Sscle01g005720	296	324	296	324	PF00734	PF00734.16	CBM_1	domain	1	29	29	43.2	2.5e-11	1	No_clan	1	0.0929	0.565619	2.23382	3.71386
Sscle01g005710	84	195	81	196	PF01042	PF01042.19	Ribonuc_L-PSP	domain	4	119	116	129.8	4.6e-38	1	CL0534	1	0.208238	0.787117	-0.625238	-0.496803
Sscle01g005730	219	350	218	351	PF00004	PF00004.27	AAA	domain	2	131	134	136.9	4.8e-40	1	CL0023	1	-0.282441	-0.20486	-0.16649	-0.0271673
Sscle01g005740	35	528	35	532	PF00118	PF00118.22	Cpn60_TCP1	domain	1	486	496	497.4	3.6e-149	1	No_clan	1	1.19642	1.56764	0.150234	0.63933
Sscle01g005750	131	366	131	366	PF13679	PF13679.4	Methyltransf_32	domain	1	158	241	65.7	4.1e-18	1	CL0063	1	1.35606	1.68376	0.316638	0.625909
Sscle01g005760	21	144	19	145	PF12828	PF12828.5	PXB	domain	3	129	128	135.5	9.1e-40	1	No_clan	1	-1.52304	-1.50457	-0.99524	-1.05132
Sscle01g005760	196	380	190	381	PF00787	PF00787.22	PX	domain	8	112	186	45	8.4e-12	1	No_clan	1	-1.52304	-1.50457	-0.99524	-1.05132
Sscle01g005760	437	770	437	771	PF12825	PF12825.5	DUF3818	domain	1	339	341	440.5	3.2e-132	1	No_clan	1	-1.52304	-1.50457	-0.99524	-1.05132
Sscle01g005530	164	409	164	409	PF07859	PF07859.11	Abhydrolase_3	domain	1	211	252	129.4	1.5e-37	1	CL0028	1	-3.29731	-2.84583	-4.38715	-4.22421
Sscle01g005780	21	120	20	121	PF03879	PF03879.12	Cgr1	domain	2	107	106	109.4	9.6e-32	1	No_clan	1	2.32438	2.56703	0.741911	0.201901
Sscle01g005800	21	171	20	173	PF03073	PF03073.13	TspO_MBR	domain	2	133	151	155.7	6.2e-46	1	No_clan	1	-1.61854	-2.31786	0.336138	-0.220981
Sscle01g005790	28	117	25	119	PF00153	PF00153.25	Mito_carr	domain	5	95	91	67.3	7.7e-19	1	No_clan	3	2.24703	2.26018	0.906395	1.10791
Sscle01g005790	132	222	125	224	PF00153	PF00153.25	Mito_carr	domain	8	95	91	57.3	9.7e-16	1	No_clan	3	2.24703	2.26018	0.906395	1.10791
Sscle01g005790	243	333	241	335	PF00153	PF00153.25	Mito_carr	domain	3	94	92	75.6	2e-21	1	No_clan	3	2.24703	2.26018	0.906395	1.10791
Sscle01g005810	179	281	174	281	PF12066	PF12066.6	DUF3546	domain	7	110	104	100.6	5e-29	1	No_clan	1	0.0266	-0.0359764	0.364603	-0.0694518
Sscle01g005810	534	579	532	583	PF13821	PF13821.4	DUF4187	domain	3	48	46	44.7	7.7e-12	1	No_clan	1	0.0266	-0.0359764	0.364603	-0.0694518
Sscle01g005810	629	795	627	843	PF04959	PF04959.11	ARS2	domain	3	161	176	40.9	2.5e-10	1	No_clan	1	0.0266	-0.0359764	0.364603	-0.0694518
Sscle01g005830	441	593	436	596	PF02769	PF02769.20	AIRS_C	domain	5	152	154	89.4	2.4e-25	1	No_clan	2	0.667588	1.3629	-0.0650555	0.330099
Sscle01g005830	872	1004	865	1011	PF02769	PF02769.20	AIRS_C	domain	12	149	141	44.8	1.3e-11	1	No_clan	2	0.667588	1.3629	-0.0650555	0.330099
Sscle01g005830	1088	1350	1087	1350	PF13507	PF13507.4	GATase_5	domain	2	260	268	334.9	2.2e-100	1	CL0014	1	0.667588	1.3629	-0.0650555	0.330099
Sscle01g005840	42	77	35	78	PF06839	PF06839.10	zf-GRF	domain	9	44	36	42.8	3.7e-11	1	CL0167	1	0.119819	0.374374	-0.327411	0.403269
Sscle01g005820	5	215	5	216	PF00091	PF00091.23	Tubulin	domain	1	196	211	216.9	2.7e-64	1	CL0566	1	1.05926	0.918947	0.761247	0.805382
Sscle01g005820	265	398	265	399	PF03953	PF03953.15	Tubulin_C	domain	1	124	134	145.3	9.6e-43	1	CL0442	1	1.05926	0.918947	0.761247	0.805382
Sscle01g005860	27	85	26	115	PF08240	PF08240.10	ADH_N	domain	2	61	60	32.6	5.2e-08	1	CL0296	1	-2.01359	-1.29443	3.18122	4.87886
Sscle01g005870	39	350	39	351	PF00732	PF00732.17	GMC_oxred_N	domain	1	295	316	198.7	1.2e-58	1	CL0063	1	2.58103	2.72003	4.76505	4.94174
Sscle01g005870	472	609	472	609	PF05199	PF05199.11	GMC_oxred_C	domain	1	144	144	114.4	5.5e-33	1	No_clan	1	2.58103	2.72003	4.76505	4.94174
Sscle01g005890	215	240	214	240	PF00614	PF00614.20	PLDc	domain	3	28	26	23.8	3.2e-05	1	CL0479	1	0.658137	0.317251	1.39046	1.58643
Sscle01g005890	633	680	614	687	PF13091	PF13091.4	PLDc_2	domain	80	125	48	28.7	9e-07	1	CL0479	1	0.658137	0.317251	1.39046	1.58643
Sscle01g005910	7	257	6	257	PF00109	PF00109.24	ketoacyl-synt	domain	2	253	255	250.1	2.2e-74	1	CL0046	1	-1.27302	-1.17666	0.732487	1.64649
Sscle01g005910	266	380	265	381	PF02801	PF02801.20	Ketoacyl-synt_C	domain	2	117	116	128.4	1.2e-37	1	CL0046	1	-1.27302	-1.17666	0.732487	1.64649
Sscle01g005910	402	529	388	530	PF16197	PF16197.3	KAsynt_C_assoc	domain	19	111	135	36.1	6.6e-09	1	No_clan	1	-1.27302	-1.17666	0.732487	1.64649
Sscle01g005910	559	909	558	912	PF00698	PF00698.19	Acyl_transf_1	domain	2	316	365	144.1	6.1e-42	1	CL0323	1	-1.27302	-1.17666	0.732487	1.64649
Sscle01g005910	962	1250	962	1277	PF14765	PF14765.4	PS-DH	domain	1	267	295	172.6	1e-50	1	CL0050	1	-1.27302	-1.17666	0.732487	1.64649
Sscle01g005910	1463	1568	1463	1568	PF08242	PF08242.10	Methyltransf_12	domain	1	99	106	68.6	5.4e-19	1	CL0063	1	-1.27302	-1.17666	0.732487	1.64649
Sscle01g005910	1884	1943	1883	2014	PF08240	PF08240.10	ADH_N	domain	2	64	64	23.8	2.8e-05	1	CL0296	1	-1.27302	-1.17666	0.732487	1.64649
Sscle01g005910	2003	2100	2003	2131	PF00107	PF00107.24	ADH_zinc_N	domain	1	93	99	54.7	8.1e-15	1	CL0063	1	-1.27302	-1.17666	0.732487	1.64649
Sscle01g005910	2202	2381	2202	2382	PF08659	PF08659.8	KR	domain	1	179	181	177.1	2.8e-52	1	CL0063	1	-1.27302	-1.17666	0.732487	1.64649
Sscle01g005910	2495	2554	2494	2556	PF00550	PF00550.23	PP-binding	domain	2	65	64	29.7	5.6e-07	1	CL0314	1	-1.27302	-1.17666	0.732487	1.64649
Sscle01g005910	2594	3181	2594	3186	PF00755	PF00755.18	Carn_acyltransf	domain	1	579	609	389.3	2.8e-116	1	CL0149	1	-1.27302	-1.17666	0.732487	1.64649
Sscle01g005940	56	505	52	505	PF00083	PF00083.22	Sugar_tr	domain	5	452	458	273	4.2e-81	1	CL0015	1	-2.36348	-1.94446	-1.6124	-0.43299
Sscle01g005950	12	329	1	364	PF16499	PF16499.3	Melibiase_2	domain	25	328	324	222.4	6.6e-66	1	CL0058	1	0	0	0	1.00788
Sscle01g005960	57	161	29	161	PF00583	PF00583.23	Acetyltransf_1	domain	14	117	113	45	1e-11	1	CL0257	1	0.873645	1.05748	0.880081	1.6862
Sscle01g005930	56	441	55	443	PF01490	PF01490.16	Aa_trans	domain	2	406	405	160.8	3.8e-47	1	CL0062	1	-0.0306	-0.269264	0.305811	0.443452
Sscle01g006000	40	291	40	291	PF00109	PF00109.24	ketoacyl-synt	domain	1	253	256	245.7	4.9e-73	1	CL0046	1	-1.84572	-1.99043	-1.04315	-0.965361
Sscle01g006000	300	417	299	417	PF02801	PF02801.20	Ketoacyl-synt_C	domain	2	118	118	124.5	2e-36	1	CL0046	1	-1.84572	-1.99043	-1.04315	-0.965361
Sscle01g006000	420	466	420	480	PF16197	PF16197.3	KAsynt_C_assoc	domain	2	46	48	35.8	8.2e-09	1	No_clan	1	-1.84572	-1.99043	-1.04315	-0.965361
Sscle01g006000	629	900	628	974	PF00698	PF00698.19	Acyl_transf_1	domain	2	257	274	166.2	1.2e-48	1	CL0323	1	-1.84572	-1.99043	-1.04315	-0.965361
Sscle01g006000	1027	1339	1026	1343	PF14765	PF14765.4	PS-DH	domain	2	294	319	159.9	7.4e-47	1	CL0050	1	-1.84572	-1.99043	-1.04315	-0.965361
Sscle01g006000	1528	1638	1528	1638	PF08242	PF08242.10	Methyltransf_12	domain	1	99	115	64.7	9e-18	1	CL0063	1	-1.84572	-1.99043	-1.04315	-0.965361
Sscle01g006000	2057	2145	2057	2186	PF00107	PF00107.24	ADH_zinc_N	domain	1	88	91	36.9	2.7e-09	1	CL0063	1	-1.84572	-1.99043	-1.04315	-0.965361
Sscle01g006000	2251	2427	2251	2429	PF08659	PF08659.8	KR	domain	1	178	178	196.8	2.5e-58	1	CL0063	1	-1.84572	-1.99043	-1.04315	-0.965361
Sscle01g006000	2550	2611	2548	2614	PF00550	PF00550.23	PP-binding	domain	3	64	62	26.9	4.1e-06	1	CL0314	1	-1.84572	-1.99043	-1.04315	-0.965361
Sscle01g006020	140	186	135	192	PF07716	PF07716.13	bZIP_2	domain	7	53	47	24.8	1.5e-05	1	CL0018	1	0.5993	2.27071	-1.38509	-0.89303
Sscle01g006010	75	178	74	191	PF03517	PF03517.11	Voldacs	domain	2	121	124	66.9	1.7e-18	1	CL0266	1	1.04019	1.69701	0.381723	0.791114
Sscle01g005990	5	246	5	246	PF12697	PF12697.5	Abhydrolase_6	domain	1	212	252	53.7	3.9e-14	1	CL0028	1	-3.23768	-2.77906	-3.46915	-3.55766
Sscle01g005970	9	308	8	320	PF07992	PF07992.12	Pyr_redox_2	domain	2	277	308	119.7	1.2e-34	1	CL0063	1	0.982179	0.803239	1.30974	0.902794
Sscle01g006060	122	150	121	150	PF00397	PF00397.24	WW	domain	3	31	29	29.1	6.4e-07	1	No_clan	1	-0.216825	-0.454754	-0.447318	-0.989003
Sscle01g006090	72	556	71	567	PF01039	PF01039.20	Carboxyl_trans	domain	2	477	493	263.4	3.4e-78	1	CL0127	1	-0.0421	-0.0610351	5.17007	5.1377
Sscle01g006080	9	112	8	113	PF00289	PF00289.20	Biotin_carb_N	domain	2	109	109	97.2	7.3e-28	1	CL0483	1	-3.02483	-2.64907	2.08846	2.41047
Sscle01g006080	118	325	118	326	PF02786	PF02786.15	CPSase_L_D2	domain	1	210	212	191.4	1.3e-56	1	CL0179	1	-3.02483	-2.64907	2.08846	2.41047
Sscle01g006080	345	453	345	454	PF02785	PF02785.17	Biotin_carb_C	domain	1	107	109	104.5	2.6e-30	1	CL0105	1	-3.02483	-2.64907	2.08846	2.41047
Sscle01g006080	586	640	585	660	PF00364	PF00364.20	Biotin_lipoyl	domain	2	61	60	40.7	1.4e-10	1	CL0105	1	-3.02483	-2.64907	2.08846	2.41047
Sscle01g006100	7	54	6	54	PF01679	PF01679.15	Pmp3	domain	2	49	48	69.3	2.1e-19	1	No_clan	1	-2.19607	-2.19699	-1.31825	-1.1974
Sscle01g005850	158	212	157	217	PF04193	PF04193.12	PQ-loop	domain	2	56	55	55.8	2.6e-15	1	CL0141	1	2.29129	1.97868	1.8497	1.09181
Sscle01g006110	5	193	4	201	PF04573	PF04573.10	SPC22	domain	2	157	189	130.1	4.9e-38	1	No_clan	1	0.643141	1.12269	0.738049	1.71498
Sscle01g006030	129	329	128	330	PF00149	PF00149.26	Metallophos	domain	2	203	218	126.2	2.2e-36	1	CL0163	1	0.67075	0.470662	0.235827	0.614569
Sscle01g005480	3	88	1	93	PF05680	PF05680.10	ATP-synt_E	domain	7	91	89	87.6	4.8e-25	1	No_clan	1	1.8143	2.00857	0.795048	0.812988
Sscle01g006120	125	291	121	291	PF03184	PF03184.17	DDE_1	domain	4	176	176	96.1	1.6e-27	1	CL0219	1	-1.84647	-1.27699	-2.15843	-1.89184
Sscle01g006130	59	357	59	359	PF00128	PF00128.22	Alpha-amylase	domain	1	335	343	203.9	4.5e-60	1	CL0058	1	-1.4603	-1.47816	1.73125	-0.524558
Sscle01g006130	406	497	406	497	PF09260	PF09260.9	DUF1966	domain	1	90	92	104	3.5e-30	1	CL0369	1	-1.4603	-1.47816	1.73125	-0.524558
Sscle01g006180	32	103	31	104	PF13510	PF13510.4	Fer2_4	domain	2	81	81	58.8	3.6e-16	1	CL0486	1	0.158137	0.248015	0.0503475	0.314305
Sscle01g006180	110	147	110	149	PF10588	PF10588.7	NADH-G_4Fe-4S_3	domain	1	38	38	62	2.6e-17	1	No_clan	1	0.158137	0.248015	0.0503475	0.314305
Sscle01g006180	300	625	300	626	PF00384	PF00384.20	Molybdopterin	domain	1	431	433	244.5	1.9e-72	1	No_clan	1	0.158137	0.248015	0.0503475	0.314305
Sscle01g006180	656	706	655	706	PF09326	PF09326.9	NADH_dhqG_C	domain	2	51	53	66.2	2.7e-18	1	No_clan	1	0.158137	0.248015	0.0503475	0.314305
Sscle01g006170	28	170	28	170	PF00810	PF00810.16	ER_lumen_recept	domain	1	146	146	178.8	9.8e-53	1	CL0141	1	-0.392082	-0.464731	-0.297787	-0.214141
Sscle01g006200	24	115	23	118	PF04828	PF04828.12	GFA	domain	2	90	92	83.3	1.1e-23	1	CL0080	1	-0.458971	-0.0371808	1.36632	2.27061
Sscle01g006160	132	324	129	324	PF08325	PF08325.8	WLM	domain	4	191	209	170.5	3.7e-50	1	CL0126	1	-3.81665	-4.05148	-3.20956	-4.10955
Sscle01g006230	6	94	6	94	PF08293	PF08293.9	MRP-S33	domain	1	88	89	108.2	1.6e-31	1	No_clan	1	1.23556	1.69032	0.155956	0.203482
Sscle01g006240	503	528	497	530	PF00806	PF00806.17	PUF	domain	8	33	26	24.9	9.3e-06	1	CL0020	3	-3.37931	-3.22875	-3.5255	-3.50291
Sscle01g006240	533	565	532	565	PF00806	PF00806.17	PUF	domain	2	35	34	24.3	1.5e-05	1	CL0020	3	-3.37931	-3.22875	-3.5255	-3.50291
Sscle01g006240	730	751	729	757	PF00806	PF00806.17	PUF	domain	7	28	22	21.8	9.3e-05	1	CL0020	3	-3.37931	-3.22875	-3.5255	-3.50291
Sscle01g006250	225	646	223	653	PF03215	PF03215.13	Rad17	domain	3	411	441	206.8	5.9e-61	1	CL0023	1	0.0174	0.0737056	-0.450476	-0.169788
Sscle01g006260	157	603	152	603	PF00083	PF00083.22	Sugar_tr	domain	5	452	458	302.5	4.7e-90	1	CL0015	1	-2.54291	-2.71472	-2.97281	-2.24567
Sscle01g006280	81	192	80	194	PF14529	PF14529.4	Exo_endo_phos_2	domain	2	117	118	57.4	1.1e-15	1	CL0530	1	0.338774	0.692885	-1.53289	-1.00739
Sscle01g006280	454	708	454	708	PF00078	PF00078.25	RVT_1	domain	1	222	259	128.3	2.7e-37	1	CL0027	1	0.338774	0.692885	-1.53289	-1.00739
Sscle01g006290	48	482	38	499	PF00067	PF00067.20	p450	domain	10	443	446	244.8	1.4e-72	1	No_clan	1	0.684589	-0.12775	4.8129	2.913
Sscle01g006220	147	233	147	234	PF00636	PF00636.24	Ribonuclease_3	domain	1	104	104	51.1	1.6e-13	1	CL0539	1	-0.398288	-0.197908	-0.747899	-0.889372
Sscle01g006210	7	105	6	106	PF00887	PF00887.17	ACBP	domain	2	84	100	79.8	1.2e-22	1	CL0632	1	1.00725	-0.41094	1.83465	0.321268
Sscle01g006310	30	111	27	114	PF13577	PF13577.4	SnoaL_4	domain	7	87	83	35.8	6.8e-09	1	CL0051	1	0	0	0	0
Sscle01g006320	36	76	23	77	PF00076	PF00076.20	RRM_1	domain	30	69	41	30.1	2.9e-07	1	CL0221	1	-0.532711	0.719127	-1.35273	-0.463356
Sscle01g006350	978	1087	977	1087	PF00533	PF00533.24	BRCT	domain	2	79	111	29.9	4.9e-07	1	CL0459	1	-0.460211	-0.638277	0.194111	-0.243269
Sscle01g006380	146	359	145	360	PF04479	PF04479.11	RTA1	domain	2	206	216	129.8	8.9e-38	1	No_clan	1	0.807806	-0.133361	0.127803	-0.490497
Sscle01g006390	20	333	19	389	PF08214	PF08214.9	HAT_KAT11	domain	3	294	332	338.2	5.7e-101	1	No_clan	1	0.799198	0.825086	-0.178601	0.0300307
Sscle01g006400	107	256	106	256	PF14622	PF14622.4	Ribonucleas_3_3	domain	2	128	156	87.9	5.5e-25	1	CL0539	1	1.04638	1.5051	0.226561	0.212799
Sscle01g006410	35	519	34	519	PF01536	PF01536.14	SAM_decarbox	domain	2	355	487	443.2	5.7e-133	1	No_clan	1	1.57164	1.41378	-0.128301	0.378295
Sscle01g006430	238	761	238	761	PF04130	PF04130.11	Spc97_Spc98	domain	1	540	575	271	2e-80	1	CL0540	1	1.24501	1.37694	0.627391	0.802029
Sscle01g006140	22	130	16	183	PF00929	PF00929.22	RNase_T	domain	7	112	112	22.8	9.9e-05	1	CL0219	1	1.42509	1.06258	1.13461	0.902094
Sscle01g006140	259	325	256	326	PF00076	PF00076.20	RRM_1	domain	4	69	68	29.7	3.9e-07	1	CL0221	1	1.42509	1.06258	1.13461	0.902094
Sscle01g006140	353	380	353	382	PF00641	PF00641.16	zf-RanBP	domain	1	28	28	41.7	4.8e-11	1	CL0167	2	1.42509	1.06258	1.13461	0.902094
Sscle01g006140	439	468	439	470	PF00641	PF00641.16	zf-RanBP	domain	1	28	30	32.7	3e-08	1	CL0167	2	1.42509	1.06258	1.13461	0.902094
Sscle01g006460	6	387	4	398	PF00144	PF00144.22	Beta-lactamase	domain	3	317	399	146	1.4e-42	1	CL0013	1	2.76461	1.10444	4.67568	2.47269
Sscle01g006440	73	352	56	353	PF01793	PF01793.14	Glyco_transf_15	domain	54	324	281	383	1.1e-114	1	CL0110	1	1.51366	1.39225	1.40373	1.18274
Sscle01g006470	49	270	41	270	PF00230	PF00230.18	MIP	domain	10	227	228	162.9	8.6e-48	1	No_clan	1	0.0323	-0.630371	1.2936	-0.967048
Sscle01g006490	322	354	321	359	PF00172	PF00172.16	Zn_clus	domain	2	34	33	27.5	2.3e-06	1	No_clan	1	0.180642	-0.77826	-0.342594	-0.341797
Sscle01g006490	510	714	482	739	PF04082	PF04082.16	Fungal_trans	domain	30	240	219	79	2.6e-22	1	CL0507	1	0.180642	-0.77826	-0.342594	-0.341797
Sscle01g006500	6	44	5	44	PF00400	PF00400.30	WD40	domain	2	38	39	14.7	0.038	1	CL0186	3	0.0635	-0.13863	-0.691044	-0.787742
Sscle01g006500	65	102	64	102	PF00400	PF00400.30	WD40	domain	2	38	38	21.1	0.00036	1	CL0186	3	0.0635	-0.13863	-0.691044	-0.787742
Sscle01g006500	109	148	106	148	PF00400	PF00400.30	WD40	domain	4	38	40	21.1	0.00038	1	CL0186	3	0.0635	-0.13863	-0.691044	-0.787742
Sscle01g006530	5	247	5	266	PF10609	PF10609.7	ParA	domain	1	227	243	304	6.4e-91	1	CL0023	1	0.472511	0.819246	-0.0689423	0.160759
Sscle01g006520	137	423	119	434	PF00155	PF00155.19	Aminotran_1_2	domain	33	274	289	34.6	1.1e-08	1	CL0061	1	0.912279	-0.374901	2.10767	1.00063
Sscle01g006510	127	349	126	350	PF07859	PF07859.11	Abhydrolase_3	domain	2	210	224	188.1	1.6e-55	1	CL0028	1	0.166233	-0.141839	1.00284	1.48437
Sscle01g005250	529	577	529	579	PF13041	PF13041.4	PPR_2	domain	1	49	50	34.3	1.8e-08	1	CL0020	1	0.626541	0.78067	-0.0529934	0.0476885
Sscle01g005250	659	717	659	720	PF13812	PF13812.4	PPR_3	domain	1	58	59	19.3	0.00081	1	CL0020	1	0.626541	0.78067	-0.0529934	0.0476885
Sscle01g006550	2805	3154	2804	3154	PF02259	PF02259.21	FAT	domain	2	345	388	252.1	7.8e-75	1	CL0020	1	-0.991875	-0.972757	-0.760147	-0.844699
Sscle01g006550	3532	3789	3531	3790	PF00454	PF00454.25	PI3_PI4_kinase	domain	2	249	264	123.1	1.5e-35	1	CL0016	1	-0.991875	-0.972757	-0.760147	-0.844699
Sscle01g006550	3827	3857	3826	3857	PF02260	PF02260.18	FATC	domain	2	32	31	31.4	1.1e-07	1	No_clan	1	-0.991875	-0.972757	-0.760147	-0.844699
Sscle01g006600	22	70	22	71	PF05051	PF05051.11	COX17	domain	1	47	49	75	4e-21	1	No_clan	1	-1.50318	-1.11954	-1.29449	-1.87736
Sscle01g006610	109	846	108	849	PF07393	PF07393.9	Sec10	domain	2	708	753	746.8	2.4e-224	1	CL0294	1	-0.0295	-0.24967	0.171584	-0.0215448
Sscle01g006640	149	405	148	405	PF02475	PF02475.14	Met_10	domain	2	199	259	231.2	8.4e-69	1	CL0063	1	0.394682	1.01055	-0.339799	0.0672272
Sscle01g006650	181	208	181	208	PF08550	PF08550.8	DUF1752	domain	1	28	28	42	5.3e-11	1	No_clan	1	0.163826	0.142016	-0.13687	-0.420056
Sscle01g006630	148	295	81	295	PF13532	PF13532.4	2OG-FeII_Oxy_2	domain	53	199	165	94.1	1.2e-26	1	CL0029	1	-1.30547	-0.527123	-0.841198	0.0178938
Sscle01g006670	6	71	5	72	PF01423	PF01423.20	LSM	domain	2	66	66	60.9	6.2e-17	1	CL0527	1	1.04691	1.3676	0.573545	1.04982
Sscle01g006680	144	329	143	356	PF16782	PF16782.3	SIL1	domain	6	172	188	49.4	3.3e-13	1	No_clan	1	-0.88609	0.099618	-0.362968	0.709788
Sscle01g006660	836	963	835	964	PF07522	PF07522.12	DRMBL	domain	2	115	130	126.2	6.4e-37	1	CL0398	1	-0.747384	-0.773645	-0.806547	-0.875409
Sscle01g006580	69	408	69	408	PF03595	PF03595.15	SLAC1	domain	1	309	342	313.9	1.1e-93	1	No_clan	1	-0.140371	-0.0541794	-1.35253	-1.51178
Sscle01g006710	9	77	8	77	PF03876	PF03876.15	SHS2_Rpb7-N	domain	2	70	69	54.1	1.4e-14	1	CL0319	1	0.830837	1.47843	-0.0672199	0.180719
Sscle01g006710	79	195	79	195	PF08292	PF08292.10	RNA_pol_Rbc25	domain	1	129	129	122.4	1.2e-35	1	CL0021	1	0.830837	1.47843	-0.0672199	0.180719
Sscle01g006740	25	400	24	400	PF01053	PF01053.18	Cys_Met_Meta_PP	domain	2	382	384	466.6	3.9e-140	1	CL0061	1	1.4196	1.25456	1.13231	0.6412
Sscle01g006750	13	48	12	51	PF00172	PF00172.16	Zn_clus	domain	2	37	36	38	1.2e-09	1	No_clan	1	1.17672	0.43293	0.279476	-0.38634
Sscle01g006750	109	213	108	247	PF11951	PF11951.6	Fungal_trans_2	domain	2	109	110	32.8	2.8e-08	1	CL0507	1	1.17672	0.43293	0.279476	-0.38634
Sscle01g006730	85	297	84	298	PF07859	PF07859.11	Abhydrolase_3	domain	2	210	215	157.5	3.7e-46	1	CL0028	1	0.500879	0.191318	3.28888	4.55786
Sscle01g006760	272	323	268	324	PF08243	PF08243.9	SPT2	domain	55	107	53	29	1.1e-06	1	No_clan	1	0.119149	-0.254083	-0.45328	-0.698694
Sscle01g006790	101	299	93	318	PF00083	PF00083.22	Sugar_tr	domain	11	186	202	43.4	1.8e-11	1	CL0015	2	0.993219	0.178381	-0.389201	0.23621
Sscle01g006790	350	537	346	537	PF00083	PF00083.22	Sugar_tr	domain	271	452	195	51	9.3e-14	1	CL0015	2	0.993219	0.178381	-0.389201	0.23621
Sscle01g006810	412	464	407	466	PF00076	PF00076.20	RRM_1	domain	12	64	54	32.7	4.2e-08	1	CL0221	1	1.2941	1.70013	0.0620219	0.296683
Sscle01g006820	338	454	336	688	PF08598	PF08598.9	Sds3	domain	3	117	117	56.2	4.3e-15	1	No_clan	1	-0.0932	-0.196785	-0.0613089	-0.351538
Sscle01g006870	31	306	31	308	PF01256	PF01256.15	Carb_kinase	domain	1	241	277	192	1.1e-56	1	CL0118	1	-0.828762	-0.98177	0.151518	0.0908384
Sscle01g006880	15	208	14	211	PF00106	PF00106.23	adh_short	domain	2	192	194	182.5	5.4e-54	1	CL0063	1	-1.204	-0.968232	1.86846	3.71932
Sscle01g006890	53	75	53	76	PF13894	PF13894.4	zf-C2H2_4	domain	1	23	23	19.9	0.00079	1	CL0361	2	-1.46341	-1.45098	-1.72661	-1.33117
Sscle01g006890	81	103	81	104	PF13894	PF13894.4	zf-C2H2_4	domain	1	23	23	19.7	0.00093	1	CL0361	2	-1.46341	-1.45098	-1.72661	-1.33117
Sscle01g006890	367	590	367	653	PF04082	PF04082.16	Fungal_trans	domain	1	230	251	77.1	1e-21	1	CL0507	1	-1.46341	-1.45098	-1.72661	-1.33117
Sscle01g006900	18	444	17	452	PF01406	PF01406.17	tRNA-synt_1e	domain	2	292	428	389.1	1.2e-116	1	CL0039	1	-0.174812	0.283915	-0.672859	0.124567
Sscle01g006840	89	309	89	310	PF11935	PF11935.6	DUF3453	domain	1	226	230	247.5	1.1e-73	1	No_clan	1	-0.000545	0.251862	0.0582747	0.217133
Sscle01g006920	41	174	41	175	PF00334	PF00334.17	NDK	domain	1	134	134	175.1	6.2e-52	1	No_clan	1	0.555968	0.857752	0.283581	1.19488
Sscle01g006930	265	340	264	340	PF13802	PF13802.4	Gal_mutarotas_2	domain	2	66	76	84.5	4.1e-24	1	CL0103	1	0.047	0.641306	0.12425	1.4816
Sscle01g006930	371	815	371	815	PF01055	PF01055.24	Glyco_hydro_31	domain	1	435	447	477.2	5.4e-143	1	CL0058	1	0.047	0.641306	0.12425	1.4816
Sscle01g006930	838	877	830	898	PF17137	PF17137.2	DUF5110	domain	7	46	42	29.8	5e-07	1	No_clan	1	0.047	0.641306	0.12425	1.4816
Sscle01g006940	31	176	31	200	PF01741	PF01741.16	MscL	domain	1	94	155	56.5	2.8e-15	1	No_clan	1	0.0262	-0.0948645	-0.0349605	1.12347
Sscle01g006950	41	127	13	127	PF12796	PF12796.5	Ank_2	domain	14	84	88	53.2	3e-14	1	CL0465	1	1.87526	2.44143	0.371293	0.521081
Sscle01g006910	134	278	134	282	PF08704	PF08704.8	GCD14	domain	1	132	145	144.9	2.9e-42	1	CL0063	2	1.24571	1.5395	0.15394	0.0262293
Sscle01g006910	312	445	293	446	PF08704	PF08704.8	GCD14	domain	140	246	134	62.2	5.1e-17	1	CL0063	2	1.24571	1.5395	0.15394	0.0262293
Sscle01g006770	51	136	51	136	PF00203	PF00203.19	Ribosomal_S19	domain	1	81	87	111.1	1.5e-32	1	No_clan	1	0.982169	1.23014	0.101842	0.779857
Sscle01g006980	55	152	54	154	PF04828	PF04828.12	GFA	domain	2	91	98	82.4	2e-23	1	CL0080	1	-1.11587	-0.465597	0.226224	-0.754177
Sscle01g007000	412	486	412	488	PF12253	PF12253.6	CAF1A	domain	1	75	79	74.9	3.7e-21	1	No_clan	1	0.346332	0.300317	0.079043	-0.0190656
Sscle01g007050	104	578	102	582	PF00232	PF00232.16	Glyco_hydro_1	domain	3	449	479	335.8	2.6e-100	1	CL0058	1	3.00789	0.827834	4.44009	3.05898
Sscle01g007040	151	395	150	395	PF01702	PF01702.16	TGT	domain	2	223	261	178.5	1.4e-52	1	No_clan	1	0.755362	1.371	-0.472312	0.0969402
Sscle01g007030	168	271	150	277	PF03815	PF03815.17	LCCL	domain	11	91	104	74.6	4.6e-21	1	CL0513	1	-0.306238	-0.152998	0.276812	-0.297546
Sscle01g007100	294	668	289	675	PF03098	PF03098.13	An_peroxidase	domain	150	507	410	93.7	8.7e-27	1	CL0617	1	-1.94815	-2.48142	-1.61658	-1.6334
Sscle01g007100	1092	1174	1091	1180	PF00067	PF00067.20	p450	domain	332	425	94	29.1	3.6e-07	1	No_clan	1	-1.94815	-2.48142	-1.61658	-1.6334
Sscle01g007090	81	479	80	479	PF01757	PF01757.20	Acyl_transf_3	domain	2	340	410	105.2	3.2e-30	1	CL0316	1	-0.173286	-0.6372	-0.027594	-0.663072
Sscle01g007060	63	184	62	185	PF01127	PF01127.20	Sdh_cyt	domain	2	120	122	79	2.5e-22	1	CL0335	1	0.439895	0.496074	0.589024	0.646476
Sscle01g007130	10	285	10	290	PF00795	PF00795.20	CN_hydrolase	domain	1	256	289	152.3	1.4e-44	1	No_clan	1	-0.006	0.127839	1.58176	3.06765
Sscle01g007120	17	344	17	345	PF13816	PF13816.4	Dehydratase_hem	domain	1	298	341	268.4	7.9e-80	1	CL0032	1	3.90339	3.04471	4.07906	4.12562
Sscle01g007140	54	451	53	455	PF07690	PF07690.14	MFS_1	domain	2	352	407	139.6	1e-40	1	CL0015	1	-1.44751	-1.43594	-0.033159	0.34267
Sscle01g007190	107	206	107	206	PF00447	PF00447.15	HSF_DNA-bind	domain	1	96	101	99.2	1.4e-28	1	CL0123	1	1.61964	0.829175	1.28875	0.423097
Sscle01g007110	72	406	69	407	PF07690	PF07690.14	MFS_1	domain	3	351	355	124.3	4.8e-36	1	CL0015	1	4.11357	2.37293	2.59288	1.54572
Sscle01g007220	169	301	169	302	PF00004	PF00004.27	AAA	domain	1	131	135	147	3.7e-43	1	CL0023	1	-0.459784	-0.351937	-0.228609	0.074842
Sscle01g007240	420	555	418	558	PF11905	PF11905.6	DUF3425	domain	3	102	136	71.5	4.4e-20	1	No_clan	1	-1.78812	-1.74498	-1.53992	-1.33571
Sscle01g007260	69	295	69	296	PF01351	PF01351.16	RNase_HII	domain	1	197	230	156.5	6.9e-46	1	CL0219	1	0.811485	1.20398	0.452183	1.09771
Sscle01g007280	40	321	7	322	PF03881	PF03881.12	Fructosamin_kin	domain	36	287	282	227.7	1.5e-67	1	CL0016	1	-2.2909	-2.73857	-2.32567	-2.0216
Sscle01g007270	25	163	24	163	PF15624	PF15624.4	Mif2_N	domain	2	135	147	125.1	2.7e-36	1	No_clan	1	0.655447	0.744759	0.321408	0.35163
Sscle01g007270	562	646	562	646	PF11699	PF11699.6	CENP-C_C	domain	1	85	85	119.3	5.5e-35	1	CL0029	1	0.655447	0.744759	0.321408	0.35163
Sscle01g007300	5	107	5	107	PF04749	PF04749.15	PLAC8	domain	1	98	103	57.5	1.9e-15	1	No_clan	1	1.82539	1.52685	-1.8169	-2.00985
Sscle01g007310	73	307	73	308	PF03798	PF03798.14	TRAM_LAG1_CLN8	domain	1	197	242	187.2	2.5e-55	1	No_clan	1	0.87244	0.343478	0.398207	0.46503
Sscle01g007290	387	538	382	551	PF00481	PF00481.19	PP2C	domain	100	244	162	98.2	5.4e-28	1	CL0238	1	0.810053	0.521763	0.675745	0.438564
Sscle01g007320	67	456	66	456	PF01979	PF01979.18	Amidohydro_1	domain	2	344	411	25	9.5e-06	1	CL0034	1	-0.804928	-0.33938	-0.18768	0.217139
Sscle01g007340	8	326	7	327	PF03239	PF03239.12	FTR1	domain	2	305	324	269.1	4e-80	1	CL0015	1	0.0965077	0.307156	-3.33547	-3.28327
Sscle01g007370	78	457	78	457	PF00285	PF00285.19	Citrate_synt	domain	1	362	389	333	1.9e-99	1	No_clan	1	-0.26372	-0.108427	-0.430695	-0.242741
Sscle01g007360	61	138	61	138	PF04818	PF04818.11	CTD_bind	domain	1	63	83	33.6	4.7e-08	1	No_clan	1	-0.505345	-0.399075	-0.872561	-1.02127
Sscle01g007360	469	522	468	530	PF00076	PF00076.20	RRM_1	domain	2	62	61	29.5	4.5e-07	1	CL0221	1	-0.505345	-0.399075	-0.872561	-1.02127
Sscle01g007350	33	148	32	149	PF07732	PF07732.13	Cu-oxidase_3	domain	2	117	117	131.7	1.2e-38	1	CL0026	1	1.44392	1.79111	-2.39051	-2.24175
Sscle01g007350	170	293	157	294	PF00394	PF00394.20	Cu-oxidase	domain	26	158	137	97.2	9.5e-28	1	CL0026	1	1.44392	1.79111	-2.39051	-2.24175
Sscle01g007350	353	488	353	490	PF07731	PF07731.12	Cu-oxidase_2	domain	1	135	139	144.6	1.4e-42	1	CL0026	1	1.44392	1.79111	-2.39051	-2.24175
Sscle01g007380	26	96	20	108	PF00153	PF00153.25	Mito_carr	domain	8	84	78	22.3	8.4e-05	1	No_clan	3	1.60835	1.31214	0.741849	1.15451
Sscle01g007380	130	197	111	207	PF00153	PF00153.25	Mito_carr	domain	14	86	73	26.6	3.7e-06	1	No_clan	3	1.60835	1.31214	0.741849	1.15451
Sscle01g007380	215	306	214	308	PF00153	PF00153.25	Mito_carr	domain	2	94	93	44.6	9.3e-12	1	No_clan	3	1.60835	1.31214	0.741849	1.15451
Sscle01g007390	114	367	113	368	PF04082	PF04082.16	Fungal_trans	domain	2	266	269	84.5	5.6e-24	1	CL0507	1	-0.0933	-0.188235	0.0561935	0.251808
Sscle01g007400	81	176	79	177	PF04828	PF04828.12	GFA	domain	3	92	96	40.4	2.5e-10	1	CL0080	1	-4.18676	-3.41085	-2.52693	-2.61915
Sscle01g007330	35	263	33	285	PF04124	PF04124.10	Dor1	domain	3	208	229	146.1	9.3e-43	1	CL0295	2	0.045	0.121769	-0.425074	0.0114045
Sscle01g007330	311	424	308	430	PF04124	PF04124.10	Dor1	domain	217	318	114	28.4	5.5e-07	1	CL0295	2	0.045	0.121769	-0.425074	0.0114045
Sscle01g007420	3	53	3	54	PF15932	PF15932.3	DUF4748	domain	1	51	51	93.5	4.4e-27	1	No_clan	1	-0.94773	-0.839483	-1.46919	-1.34198
Sscle01g007430	95	159	95	159	PF04818	PF04818.11	CTD_bind	domain	1	63	66	56.9	2.5e-15	1	No_clan	1	0.414556	0.359187	-0.107098	-0.0402538
Sscle01g007440	101	160	100	162	PF13840	PF13840.4	ACT_7	domain	2	63	62	58	5.3e-16	1	CL0070	1	2.13067	1.93877	0.954609	1.04285
Sscle01g007410	800	1119	800	1119	PF03372	PF03372.21	Exo_endo_phos	domain	1	113	341	29.9	4.6e-07	1	CL0530	1	-0.472367	-0.818824	-0.264904	-0.257578
Sscle01g007250	2	104	1	104	PF13634	PF13634.4	Nucleoporin_FG	domain	1	91	105	34.5	2.5e-08	1	CL0647	1	1.17093	1.2542	0.669204	0.411127
Sscle01g007250	452	1114	449	1114	PF04097	PF04097.12	Nic96	domain	3	619	665	685.9	4.4e-206	1	No_clan	1	1.17093	1.2542	0.669204	0.411127
Sscle01g007230	34	208	32	220	PF00370	PF00370.19	FGGY_N	domain	3	166	177	65.9	3.6e-18	1	CL0108	1	-1.57298	-0.758362	0.0997486	0.252373
Sscle01g007230	335	545	334	546	PF02782	PF02782.14	FGGY_C	domain	2	197	219	170.9	2.4e-50	1	CL0108	1	-1.57298	-0.758362	0.0997486	0.252373
Sscle01g007470	118	154	114	154	PF00400	PF00400.30	WD40	domain	5	38	38	16.1	0.014	1	CL0186	1	0.934927	0.971348	0.145626	0.575441
Sscle01g007480	224	261	223	262	PF00400	PF00400.30	WD40	domain	2	37	38	32.5	9.3e-08	1	CL0186	1	1.07214	1.21932	0.538769	0.576683
Sscle01g007480	419	710	418	710	PF12341	PF12341.6	Mcl1_mid	domain	2	293	298	315.8	2.5e-94	1	No_clan	1	1.07214	1.21932	0.538769	0.576683
Sscle01g007490	33	224	33	224	PF00350	PF00350.21	Dynamin_N	domain	1	168	197	190.9	1.5e-56	1	CL0023	1	0.766444	0.961598	-0.219031	0.145994
Sscle01g007490	233	519	233	520	PF01031	PF01031.18	Dynamin_M	domain	1	283	287	367	5.1e-110	1	No_clan	1	0.766444	0.961598	-0.219031	0.145994
Sscle01g007490	719	810	719	810	PF02212	PF02212.16	GED	domain	1	92	92	106.7	4.6e-31	1	No_clan	1	0.766444	0.961598	-0.219031	0.145994
Sscle01g007510	49	235	49	236	PF00406	PF00406.20	ADK	domain	1	150	187	195.8	3.6e-58	1	CL0023	1	1.14712	1.30142	1.06886	0.668752
Sscle01g007510	172	207	172	207	PF05191	PF05191.12	ADK_lid	domain	1	36	36	56.2	2.3e-15	1	No_clan	1	1.14712	1.30142	1.06886	0.668752
Sscle01g007450	57	287	56	291	PF01036	PF01036.16	Bac_rhodopsin	domain	2	219	232	164	3.4e-48	1	CL0192	1	-3.8816	-3.92746	1.5434	1.37895
Sscle01g007530	278	301	269	301	PF04434	PF04434.15	SWIM	domain	9	28	24	11.8	0.13	1	No_clan	2	0.610244	1.50555	0.41131	1.84667
Sscle01g007530	346	356	328	358	PF04434	PF04434.15	SWIM	domain	27	37	11	6.1	7.9	1	No_clan	2	0.610244	1.50555	0.41131	1.84667
Sscle01g007520	14	124	12	124	PF01398	PF01398.19	JAB	domain	4	118	116	104.2	3.6e-30	1	CL0366	1	0.254512	0.454648	-0.202013	0.214095
Sscle01g007520	172	301	172	301	PF13012	PF13012.4	MitMem_reg	domain	1	111	131	125.9	8.5e-37	1	No_clan	1	0.254512	0.454648	-0.202013	0.214095
Sscle01g007550	13	116	13	116	PF02991	PF02991.14	Atg8	domain	1	104	104	171.2	4.5e-51	1	CL0072	1	-0.403629	-1.79698	-0.0819932	-0.738505
Sscle01g007540	103	406	103	406	PF01218	PF01218.16	Coprogen_oxidas	domain	1	296	305	490.4	1e-147	1	No_clan	1	-1.54037	-1.04572	-1.87724	-1.64454
Sscle01g007210	314	367	314	367	PF03733	PF03733.11	YccF	domain	1	51	54	62.7	3.4e-17	1	No_clan	1	-0.867035	-1.31237	-0.384051	-0.543853
Sscle01g007210	584	709	583	772	PF01699	PF01699.22	Na_Ca_ex	domain	2	127	132	38.9	7.3e-10	1	No_clan	2	-0.867035	-1.31237	-0.384051	-0.543853
Sscle01g007210	964	1115	961	1116	PF01699	PF01699.22	Na_Ca_ex	domain	4	150	156	52.8	3.7e-14	1	No_clan	2	-0.867035	-1.31237	-0.384051	-0.543853
Sscle01g007570	6	42	6	46	PF11654	PF11654.6	NCE101	domain	1	37	37	36.4	2.7e-09	1	No_clan	1	0.160054	0.422716	0.0294718	0.327322
Sscle01g007580	129	207	123	210	PF00153	PF00153.25	Mito_carr	domain	7	94	88	28.9	7.1e-07	1	No_clan	2	1.16442	1.60415	-0.0201635	-0.163514
Sscle01g007580	215	299	213	303	PF00153	PF00153.25	Mito_carr	domain	3	91	89	54.7	6.5e-15	1	No_clan	2	1.16442	1.60415	-0.0201635	-0.163514
Sscle01g007590	9	65	9	69	PF08221	PF08221.9	HTH_9	domain	1	57	57	42.3	5.4e-11	1	CL0123	1	1.17769	1.35434	0.491483	0.249215
Sscle01g007590	160	494	159	494	PF05645	PF05645.11	RNA_pol_Rpc82	domain	2	258	336	291.5	6.2e-87	1	No_clan	1	1.17769	1.35434	0.491483	0.249215
Sscle01g006590	279	301	279	301	PF13516	PF13516.4	LRR_6	domain	1	23	23	17.8	0.0021	1	CL0022	1	0.385114	0.487721	-0.545369	-0.671208
Sscle01g007610	3	51	3	51	PF04627	PF04627.11	ATP-synt_Eps	domain	1	49	49	80.2	7.4e-23	1	No_clan	1	0.6533	0.863733	0.413914	0.454284
Sscle01g007620	66	226	65	228	PF04112	PF04112.11	Mak10	domain	2	166	165	214.9	4.3e-64	1	No_clan	1	0.766904	1.2008	0.440898	0.956414
Sscle01g007650	530	583	530	595	PF11526	PF11526.6	CFIA_Pcf11	domain	1	54	54	38.3	1.3e-09	1	No_clan	1	-0.511773	-0.386342	-0.472771	-0.400382
Sscle01g007680	73	592	73	627	PF00755	PF00755.18	Carn_acyltransf	domain	1	498	538	600.7	2.8e-180	1	CL0149	2	4.62091	4.51257	4.12762	1.26656
Sscle01g007680	657	738	631	738	PF00755	PF00755.18	Carn_acyltransf	domain	500	584	85	84.6	5.6e-24	1	CL0149	2	4.62091	4.51257	4.12762	1.26656
Sscle01g007720	296	442	296	443	PF02732	PF02732.13	ERCC4	domain	1	156	169	71	1.1e-19	1	CL0236	1	0.918448	0.792462	0.200182	0.0761148
Sscle01g007750	127	197	127	198	PF00382	PF00382.17	TFIIB	domain	1	70	71	45.7	4.6e-12	1	CL0065	2	-0.167548	-0.135416	-0.626244	-0.804993
Sscle01g007750	225	298	225	298	PF00382	PF00382.17	TFIIB	domain	1	71	74	64.8	4.9e-18	1	CL0065	2	-0.167548	-0.135416	-0.626244	-0.804993
Sscle01g007750	542	640	539	640	PF07741	PF07741.11	BRF1	domain	3	101	100	82.2	2.5e-23	1	No_clan	1	-0.167548	-0.135416	-0.626244	-0.804993
Sscle01g007740	56	95	42	102	PF02878	PF02878.14	PGM_PMM_I	domain	92	131	40	33.4	2.9e-08	1	No_clan	2	-0.323991	-0.0355335	-0.8505	-0.190349
Sscle01g007740	119	172	105	175	PF02878	PF02878.14	PGM_PMM_I	domain	39	92	54	24.9	1.2e-05	1	No_clan	2	-0.323991	-0.0355335	-0.8505	-0.190349
Sscle01g007740	454	529	454	533	PF00408	PF00408.18	PGM_PMM_IV	domain	1	72	77	49.1	4.4e-13	1	No_clan	1	-0.323991	-0.0355335	-0.8505	-0.190349
Sscle01g007760	49	124	36	143	PF06325	PF06325.11	PrmA	domain	159	232	78	40.4	2e-10	1	CL0063	1	1.74854	2.1543	0.695633	0.659145
Sscle01g007770	568	786	548	787	PF00149	PF00149.26	Metallophos	domain	32	203	226	21	0.00035	1	CL0163	1	0.756202	1.34966	0.364393	-1.32676
Sscle01g007780	83	335	81	336	PF00264	PF00264.18	Tyrosinase	domain	3	221	258	178.6	2e-52	1	CL0205	1	-5.73049	-4.64483	-2.50342	-3.32126
Sscle01g007800	67	140	66	142	PF03221	PF03221.14	HTH_Tnp_Tc5	domain	2	64	74	64.3	7e-18	1	CL0123	1	0.0665555	-0.364552	-0.991288	0.457246
Sscle01g007820	66	116	60	116	PF00046	PF00046.27	Homeobox	domain	8	57	51	40.4	1.8e-10	1	CL0123	1	-1.37185	-1.79197	-0.718699	-0.378276
Sscle01g007830	56	315	56	315	PF04080	PF04080.11	Per1	domain	1	251	260	341.8	2.5e-102	1	No_clan	1	0.796164	0.610794	0.416925	0.459377
Sscle01g007810	49	384	49	389	PF01301	PF01301.17	Glyco_hydro_35	domain	1	311	339	275	9.4e-82	1	CL0058	1	0.412591	-0.0508106	5.74322	6.13075
Sscle01g007810	400	579	397	579	PF10435	PF10435.7	BetaGal_dom2	domain	4	181	186	196.8	2.4e-58	1	No_clan	1	0.412591	-0.0508106	5.74322	6.13075
Sscle01g007810	590	660	580	661	PF13363	PF13363.4	BetaGal_dom3	domain	12	76	71	76.3	9.3e-22	1	No_clan	1	0.412591	-0.0508106	5.74322	6.13075
Sscle01g007810	694	807	694	807	PF13364	PF13364.4	BetaGal_dom4_5	domain	1	114	119	83.6	1.3e-23	1	CL0202	2	0.412591	-0.0508106	5.74322	6.13075
Sscle01g007810	862	979	862	980	PF13364	PF13364.4	BetaGal_dom4_5	domain	1	113	123	120.2	5.6e-35	1	CL0202	2	0.412591	-0.0508106	5.74322	6.13075
Sscle01g007840	15	88	15	90	PF08701	PF08701.9	GN3L_Grn1	domain	1	74	74	81.5	3.2e-23	1	No_clan	1	2.30672	2.54704	0.747413	0.310474
Sscle01g007840	305	376	304	428	PF01926	PF01926.21	MMR_HSR1	domain	2	73	82	49.6	3.2e-13	1	CL0023	1	2.30672	2.54704	0.747413	0.310474
Sscle01g007850	21	196	20	196	PF13419	PF13419.4	HAD_2	domain	2	178	180	73.9	1.5e-20	1	CL0137	1	1.03122	0.836099	0.910244	0.210724
Sscle01g007860	162	294	161	294	PF08624	PF08624.8	CRC_subunit	domain	2	135	134	181.1	1.2e-53	1	No_clan	1	-2.51981	-1.44853	0.297957	2.12877
Sscle01g007870	87	222	87	223	PF13638	PF13638.4	PIN_4	domain	1	130	143	40.7	2.4e-10	1	CL0280	1	1.12386	1.44061	0.337295	0.649793
Sscle01g007870	258	393	256	394	PF17216	PF17216.1	Rrp44_CSD1	domain	4	147	147	96.6	9.6e-28	1	CL0021	1	1.12386	1.44061	0.337295	0.649793
Sscle01g007870	522	853	522	855	PF00773	PF00773.17	RNB	domain	1	324	335	334.1	8.7e-100	1	No_clan	1	1.12386	1.44061	0.337295	0.649793
Sscle01g007870	903	985	903	986	PF17215	PF17215.1	Rrp44_S1	domain	1	88	88	101.8	1.3e-29	1	CL0021	1	1.12386	1.44061	0.337295	0.649793
Sscle01g007880	18	228	17	228	PF17100	PF17100.3	NACHT_N	domain	2	221	221	73.1	2.6e-20	1	No_clan	1	-1.76509	-1.82927	-1.3863	-1.12924
Sscle01g007880	306	448	305	478	PF05729	PF05729.10	NACHT	domain	2	129	150	28.1	1.5e-06	1	CL0023	1	-1.76509	-1.82927	-1.3863	-1.12924
Sscle01g007900	150	200	150	200	PF00010	PF00010.24	HLH	domain	1	55	55	47.9	8.7e-13	1	No_clan	1	-0.721906	-1.23927	-0.786983	0.290102
Sscle01g007890	92	353	84	398	PF00150	PF00150.16	Cellulase	domain	4	247	278	46	4e-12	1	CL0058	1	1.05122	0.905443	1.56491	1.36676
Sscle01g007920	135	304	134	304	PF09783	PF09783.7	Vac_ImportDeg	domain	2	162	171	231.3	4.4e-69	1	No_clan	1	0.347242	-0.178852	0.614655	0.458629
Sscle01g007660	6	244	5	248	PF05368	PF05368.11	NmrA	domain	2	229	246	134.8	3.1e-39	1	CL0063	1	-0.918852	-0.944705	-0.532847	-1.40759
Sscle01g007930	8	154	8	154	PF02792	PF02792.12	Mago_nashi	domain	1	142	147	238.6	1.9e-71	1	No_clan	1	0.135681	0.359836	-0.00765414	0.0183242
Sscle01g007940	24	491	19	512	PF01602	PF01602.18	Adaptin_N	domain	7	470	480	319.9	2.5e-95	1	CL0020	1	0.20156	0.461768	0.463441	1.0283
Sscle01g007940	680	815	680	816	PF07718	PF07718.10	Coatamer_beta_C	domain	1	139	139	200.1	1.2e-59	1	CL0159	1	0.20156	0.461768	0.463441	1.0283
Sscle01g007940	821	947	821	948	PF14806	PF14806.4	Coatomer_b_Cpla	domain	1	126	127	190.2	1e-56	1	CL0545	1	0.20156	0.461768	0.463441	1.0283
Sscle01g007960	9	235	8	237	PF05997	PF05997.10	Nop52	domain	2	214	239	210	3.3e-62	1	No_clan	1	2.15906	2.46222	0.473289	0.109905
Sscle01g007950	146	275	145	276	PF00781	PF00781.22	DAGK_cat	domain	2	125	130	92.7	1.2e-26	1	CL0240	1	-1.69834	-1.3893	-1.0361	-1.01063
Sscle01g007970	31	140	27	140	PF05033	PF05033.14	Pre-SET	domain	5	107	117	57.6	1.5e-15	1	No_clan	1	0.0146	0.69493	-0.194649	0.177654
Sscle01g007970	159	282	159	283	PF00856	PF00856.26	SET	domain	1	168	183	63.9	2.2e-17	1	No_clan	1	0.0146	0.69493	-0.194649	0.177654
Sscle01g007980	144	229	138	235	PF12763	PF12763.5	EF-hand_4	domain	7	92	86	39.6	3.5e-10	1	CL0220	2	0.132846	-0.395324	0.208404	-0.256557
Sscle01g007980	289	384	285	388	PF12763	PF12763.5	EF-hand_4	domain	7	99	96	52.4	3.7e-14	1	CL0220	2	0.132846	-0.395324	0.208404	-0.256557
Sscle01g007980	1262	1293	1261	1293	PF00627	PF00627.29	UBA	domain	6	37	32	25.3	9.3e-06	1	CL0214	1	0.132846	-0.395324	0.208404	-0.256557
Sscle01g008010	19	49	19	49	PF00397	PF00397.24	WW	domain	1	31	31	37.3	1.7e-09	1	No_clan	1	-1.70603	-1.45205	-2.46843	-1.89682
Sscle01g008030	9	65	9	65	PF14604	PF14604.4	SH3_9	domain	1	49	57	43.6	1.7e-11	1	CL0010	2	-0.12288	-1.00768	0.289762	-0.31643
Sscle01g008030	75	123	75	123	PF14604	PF14604.4	SH3_9	domain	1	49	49	41.9	5.9e-11	1	CL0010	2	-0.12288	-1.00768	0.289762	-0.31643
Sscle01g008030	400	447	399	447	PF00018	PF00018.26	SH3_1	domain	2	48	48	44.6	6.9e-12	1	CL0010	1	-0.12288	-1.00768	0.289762	-0.31643
Sscle01g008030	511	575	510	576	PF03983	PF03983.10	SHD1	domain	2	66	65	116.6	2.9e-34	1	No_clan	1	-0.12288	-1.00768	0.289762	-0.31643
Sscle01g008030	997	1063	996	1071	PF08226	PF08226.9	DUF1720	domain	4	70	73	21.8	0.00016	1	No_clan	1	-0.12288	-1.00768	0.289762	-0.31643
Sscle01g008020	33	104	33	114	PF13417	PF13417.4	GST_N_3	domain	1	72	72	75	4.3e-21	1	CL0172	1	0.365603	0.748703	-3.60298	-2.81526
Sscle01g008040	70	437	50	437	PF07690	PF07690.14	MFS_1	domain	7	353	374	110.7	6.4e-32	1	CL0015	1	-1.34354	-2.08641	-0.491548	-2.00112
Sscle01g008000	21	181	17	230	PF10333	PF10333.7	Pga1	domain	5	130	164	24.4	1.9e-05	1	No_clan	1	1.95126	1.67284	1.30192	1.44841
Sscle01g007990	3	213	3	214	PF00091	PF00091.23	Tubulin	domain	1	196	211	226.8	2.5e-67	1	CL0566	1	1.21368	0.649486	0.514082	0.0811682
Sscle01g007990	263	391	263	392	PF03953	PF03953.15	Tubulin_C	domain	1	124	129	165.1	7.3e-49	1	CL0442	1	1.21368	0.649486	0.514082	0.0811682
Sscle01g007600	57	165	50	185	PF00675	PF00675.18	Peptidase_M16	domain	9	126	118	54.1	1.5e-14	1	CL0094	1	0.462509	0.604285	-0.0168884	0.00607785
Sscle01g007600	202	381	202	382	PF05193	PF05193.19	Peptidase_M16_C	domain	1	182	190	32.1	9.9e-08	1	CL0094	1	0.462509	0.604285	-0.0168884	0.00607785
Sscle01g008060	19	76	18	79	PF03221	PF03221.14	HTH_Tnp_Tc5	domain	2	63	63	30.3	2.9e-07	1	CL0123	1	0	0	0	0
Sscle01g008090	14	462	8	467	PF03403	PF03403.11	PAF-AH_p_II	domain	9	374	458	166.2	7.2e-49	1	CL0028	1	-0.587141	-1.0944	2.02527	1.06894
Sscle01g008120	167	360	165	361	PF01545	PF01545.19	Cation_efflux	domain	3	198	202	83.8	1.2e-23	1	No_clan	1	-3.07723	-3.28076	0.683952	-0.437195
Sscle01g008110	107	165	96	168	PF08241	PF08241.10	Methyltransf_11	domain	38	92	59	24.9	2.2e-05	1	CL0063	1	-1.41346	-1.63376	-1.9659	-1.79864
Sscle01g008070	81	208	81	210	PF00004	PF00004.27	AAA	domain	1	130	144	60.3	2.3e-16	1	CL0023	1	0.924126	1.06225	-0.292376	-0.0514909
Sscle01g008070	293	378	293	380	PF08542	PF08542.9	Rep_fac_C	domain	1	86	87	58.3	6.9e-16	1	CL0604	1	0.924126	1.06225	-0.292376	-0.0514909
Sscle01g008140	1	465	1	466	PF03105	PF03105.17	SPX	domain	1	381	527	280.4	3.8e-83	1	No_clan	1	0.392761	-0.164976	0.405603	-0.13071
Sscle01g008140	559	884	558	884	PF03124	PF03124.12	EXS	domain	2	329	331	319.7	2e-95	1	CL0182	1	0.392761	-0.164976	0.405603	-0.13071
Sscle01g008150	154	215	154	215	PF04406	PF04406.12	TP6A_N	domain	1	62	62	76.1	1.4e-21	1	No_clan	1	-1.85122	-1.25548	-0.0476828	0.554202
Sscle01g008160	104	352	99	399	PF13249	PF13249.4	SQHop_cyclase_N	domain	6	247	249	125.3	2.3e-36	1	CL0059	1	0.616992	0.0511447	0.892602	0.589703
Sscle01g008160	411	741	409	743	PF13243	PF13243.4	SQHop_cyclase_C	domain	4	317	332	163.5	5.6e-48	1	CL0059	1	0.616992	0.0511447	0.892602	0.589703
Sscle01g008190	137	180	133	190	PF13506	PF13506.4	Glyco_transf_21	domain	12	55	44	23.7	2.6e-05	1	CL0110	1	0.105957	-0.0415904	0.00822504	-0.215301
Sscle01g008200	552	647	552	653	PF01974	PF01974.15	tRNA_int_endo	domain	1	78	96	67.8	5.8e-19	1	CL0236	1	0.393512	1.06043	-0.903278	-0.583229
Sscle01g008210	69	528	67	528	PF00083	PF00083.22	Sugar_tr	domain	3	452	470	286.4	3.5e-85	1	CL0015	1	-1.5804	-1.39623	-2.97693	-2.61502
Sscle01g008280	11	229	11	240	PF00704	PF00704.26	Glyco_hydro_18	domain	1	226	247	53.8	2.2e-14	1	CL0058	1	-0.679555	-0.308278	-0.354827	0.0804666
Sscle01g008350	678	767	678	772	PF12796	PF12796.5	Ank_2	domain	1	77	90	59.6	3.2e-16	1	CL0465	2	-0.709916	-0.295729	-0.623003	-0.585246
Sscle01g008350	774	842	766	844	PF12796	PF12796.5	Ank_2	domain	23	82	69	37	3.4e-09	1	CL0465	2	-0.709916	-0.295729	-0.623003	-0.585246
Sscle01g008360	9	157	9	160	PF00179	PF00179.24	UQ_con	domain	1	137	149	168.9	4.2e-50	1	CL0208	1	-0.165782	-0.182867	-0.30176	-0.17736
Sscle01g008390	64	489	46	505	PF00067	PF00067.20	p450	domain	19	440	440	224.7	1.7e-66	1	No_clan	1	1.57283	1.75053	2.66539	4.00883
Sscle01g008400	7	46	6	48	PF05225	PF05225.14	HTH_psq	domain	2	40	40	32.8	3.8e-08	1	CL0123	1	-0.0702	0.175	-0.315974	-0.858491
Sscle01g008400	61	120	60	121	PF03221	PF03221.14	HTH_Tnp_Tc5	domain	2	65	65	27.6	2e-06	1	CL0123	1	-0.0702	0.175	-0.315974	-0.858491
Sscle01g008400	198	364	194	364	PF03184	PF03184.17	DDE_1	domain	4	176	176	103.5	8.6e-30	1	CL0219	1	-0.0702	0.175	-0.315974	-0.858491
Sscle01g008380	40	291	40	292	PF13561	PF13561.4	adh_short_C2	domain	1	233	256	181.3	1.8e-53	1	CL0063	1	-0.692556	0.0217853	0.716108	1.85902
Sscle01g008420	36	154	36	155	PF14529	PF14529.4	Exo_endo_phos_2	domain	1	118	123	80.6	7.1e-23	1	CL0530	1	-0.247276	0.142218	-1.15188	-0.787201
Sscle01g008420	455	701	450	702	PF00078	PF00078.25	RVT_1	domain	5	221	252	140.1	6.6e-41	1	CL0027	1	-0.247276	0.142218	-1.15188	-0.787201
Sscle01g008420	916	1052	915	1053	PF00075	PF00075.22	RNase_H	domain	2	142	150	42.5	6.2e-11	1	CL0219	1	-0.247276	0.142218	-1.15188	-0.787201
Sscle01g008450	43	430	43	433	PF03659	PF03659.12	Glyco_hydro_71	domain	1	372	399	413.7	5.3e-124	1	CL0058	1	0.305959	0.518958	1.20023	1.1025
Sscle01g008470	52	499	52	514	PF00324	PF00324.19	AA_permease	domain	1	461	463	381.6	4.2e-114	1	CL0062	1	-0.358846	-0.647424	0.107515	0.708142
Sscle01g008460	99	316	90	340	PF00933	PF00933.19	Glyco_hydro_3	domain	83	282	223	108.8	3.2e-31	1	CL0058	1	-1.17697	-0.737852	7.02337	7.50298
Sscle01g008460	389	613	389	613	PF01915	PF01915.20	Glyco_hydro_3_C	domain	1	198	228	143.2	8.5e-42	1	No_clan	1	-1.17697	-0.737852	7.02337	7.50298
Sscle01g008460	664	729	663	732	PF14310	PF14310.4	Fn3-like	domain	2	67	67	26.2	5.9e-06	1	CL0159	1	-1.17697	-0.737852	7.02337	7.50298
Sscle01g008480	243	536	242	538	PF00248	PF00248.19	Aldo_ket_red	domain	2	290	307	135.5	1.8e-39	1	No_clan	1	-0.325405	-0.0771254	0.743449	1.26631
Sscle01g008430	49	162	49	162	PF06441	PF06441.10	EHN	domain	1	104	114	97.5	4.6e-28	1	CL0028	1	0.731238	-0.208475	0.23276	-1.31561
Sscle01g008310	97	230	97	258	PF07859	PF07859.11	Abhydrolase_3	domain	1	117	136	52.9	3.7e-14	1	CL0028	1	0.784023	0.785565	1.51948	0.365853
Sscle01g008490	250	343	200	347	PF04082	PF04082.16	Fungal_trans	domain	86	179	96	26.2	3.4e-06	1	CL0507	1	-3.43421	-3.02731	-1.19526	0.0532954
Sscle01g008510	39	232	2	259	PF03663	PF03663.12	Glyco_hydro_76	domain	79	286	212	112.3	3.2e-32	1	CL0059	1	0.382046	0.58237	0.542992	1.13827
Sscle01g008520	7	286	6	289	PF00795	PF00795.20	CN_hydrolase	domain	2	258	298	117.9	4.2e-34	1	No_clan	1	-1.66785	-3.65951	1.53822	4.08341
Sscle01g008530	122	287	87	300	PF00722	PF00722.19	Glyco_hydro_16	domain	10	169	175	35.2	7.2e-09	1	CL0004	1	0.614733	0.303782	-0.315039	-0.229831
Sscle01g008590	8	80	7	82	PF02798	PF02798.18	GST_N	domain	2	74	74	51.3	9.7e-14	1	CL0172	1	-1.81801	-0.788914	-1.497	-1.38625
Sscle01g008590	144	217	123	219	PF14497	PF14497.4	GST_C_3	domain	23	97	77	25.2	1.2e-05	1	CL0497	1	-1.81801	-0.788914	-1.497	-1.38625
Sscle01g008610	1	188	1	188	PF08429	PF08429.9	PLU-1	domain	151	334	192	166.6	7.4e-49	1	No_clan	1	-0.864268	-1.16807	-0.419839	-0.714685
Sscle01g008610	240	285	240	287	PF00628	PF00628.27	PHD	domain	1	50	50	33.8	2.1e-08	1	CL0390	1	-0.864268	-1.16807	-0.419839	-0.714685
Sscle01g008580	75	343	26	343	PF00389	PF00389.28	2-Hacid_dh	domain	51	134	269	43.7	1.9e-11	1	CL0325	1	-1.97848	-0.965437	-1.20682	0.0583737
Sscle01g008580	129	311	128	311	PF02826	PF02826.17	2-Hacid_dh_C	domain	2	178	184	156.5	3.9e-46	1	CL0063	1	-1.97848	-0.965437	-1.20682	0.0583737
Sscle01g008640	32	551	30	572	PF00135	PF00135.26	COesterase	domain	3	492	536	305.3	8.4e-91	1	CL0028	1	-1.33733	-1.69419	5.09579	5.55925
Sscle01g008630	11	85	10	89	PF01541	PF01541.22	GIY-YIG	domain	2	72	76	51.7	7e-14	1	CL0418	1	-0.68279	-0.195526	-0.47042	-0.230641
Sscle01g008630	219	284	217	287	PF11793	PF11793.6	FANCL_C	domain	3	66	67	24.6	2e-05	1	CL0229	1	-0.68279	-0.195526	-0.47042	-0.230641
Sscle01g008670	248	695	248	696	PF02127	PF02127.13	Peptidase_M18	domain	1	431	454	438.8	1.7e-131	1	CL0035	1	-1.46202	-3.02295	-1.2601	-2.55442
Sscle01g008620	89	122	89	122	PF02375	PF02375.15	JmjN	domain	1	34	34	57.7	7.4e-16	1	No_clan	1	-1.15846	-1.50801	-0.184038	-0.492254
Sscle01g008620	157	242	155	242	PF01388	PF01388.19	ARID	domain	3	89	88	79.4	2.2e-22	1	CL0123	1	-1.15846	-1.50801	-0.184038	-0.492254
Sscle01g008620	474	519	473	521	PF00628	PF00628.27	PHD	domain	2	50	49	34.4	1.4e-08	1	CL0390	1	-1.15846	-1.50801	-0.184038	-0.492254
Sscle01g008620	646	762	646	762	PF02373	PF02373.20	JmjC	domain	1	114	117	146.7	3.2e-43	1	CL0029	1	-1.15846	-1.50801	-0.184038	-0.492254
Sscle01g008620	873	932	873	932	PF02928	PF02928.14	zf-C5HC2	domain	1	53	61	51	1.2e-13	1	No_clan	1	-1.15846	-1.50801	-0.184038	-0.492254
Sscle01g008620	946	978	945	989	PF08429	PF08429.9	PLU-1	domain	2	34	33	28.1	1e-06	1	No_clan	1	-1.15846	-1.50801	-0.184038	-0.492254
Sscle01g008600	130	419	128	421	PF02353	PF02353.18	CMAS	domain	3	271	290	232.3	5.6e-69	1	CL0063	1	-3.63765	-2.52617	-1.35089	-0.527041
Sscle01g008680	13	100	9	100	PF12585	PF12585.6	DUF3759	domain	3	91	89	119	6.1e-35	1	No_clan	1	-1.39666	-1.22219	-0.927016	-0.555585
Sscle01g008690	23	178	18	214	PF02230	PF02230.14	Abhydrolase_2	domain	8	150	157	67.7	1.1e-18	1	CL0028	1	-2.27431	-1.99865	-2.56143	-2.16096
Sscle01g008700	9	359	8	360	PF01494	PF01494.17	FAD_binding_3	domain	2	354	370	47.7	1.1e-12	1	CL0063	1	-2.73342	-1.7997	-1.38797	-1.00904
Sscle01g008170	177	254	176	254	PF04969	PF04969.14	CS	domain	2	76	88	49.7	5.3e-13	1	CL0190	1	-3.07388	-2.8363	-3.26366	-2.56303
Sscle01g008170	306	395	306	395	PF05002	PF05002.13	SGS	domain	1	83	90	115.3	9.4e-34	1	No_clan	1	-3.07388	-2.8363	-3.26366	-2.56303
Sscle01g008810	258	346	257	346	PF04083	PF04083.14	Abhydro_lipase	domain	2	64	89	68.8	2e-19	1	CL0028	1	0.627455	-0.181605	2.11053	1.18314
Sscle01g008820	733	848	732	851	PF00004	PF00004.27	AAA	domain	2	129	133	27.3	3.6e-06	1	CL0023	2	0.442589	-0.904511	1.40836	0.244291
Sscle01g008820	1005	1139	1005	1141	PF00004	PF00004.27	AAA	domain	1	130	136	146.5	5.1e-43	1	CL0023	2	0.442589	-0.904511	1.40836	0.244291
Sscle01g008840	44	335	44	337	PF01212	PF01212.19	Beta_elim_lyase	domain	1	291	301	247.9	1.1e-73	1	CL0061	1	-0.463063	0.355298	-0.0766139	0.967706
Sscle01g008830	2	39	1	40	PF05225	PF05225.14	HTH_psq	domain	8	44	38	29.6	3.9e-07	1	CL0123	1	-1.25115	-2.39282	-1.85076	-2.86766
Sscle01g008830	52	105	49	109	PF03221	PF03221.14	HTH_Tnp_Tc5	domain	4	62	59	22.2	9.9e-05	1	CL0123	1	-1.25115	-2.39282	-1.85076	-2.86766
Sscle01g008830	166	331	163	331	PF03184	PF03184.17	DDE_1	domain	4	176	176	78.3	4.7e-22	1	CL0219	1	-1.25115	-2.39282	-1.85076	-2.86766
Sscle01g008850	526	714	525	737	PF00924	PF00924.16	MS_channel	domain	2	183	191	94.7	4.9e-27	1	No_clan	1	-3.26844	-3.10941	-1.68527	-1.91132
Sscle01g008870	269	360	264	361	PF01399	PF01399.25	PCI	domain	7	103	97	51.4	1.1e-13	1	CL0123	1	-0.0863	-0.0480537	-0.462434	-0.109036
Sscle01g008880	11	185	11	186	PF13472	PF13472.4	Lipase_GDSL_2	domain	1	178	191	63.4	3e-17	1	CL0264	1	0.0758	-0.331119	1.05459	1.15802
Sscle01g008890	497	773	496	776	PF00069	PF00069.23	Pkinase	domain	2	259	293	158.4	2e-46	1	CL0016	1	0.873991	0.738143	0.461988	0.32156
Sscle01g008910	163	233	162	234	PF07743	PF07743.11	HSCB_C	domain	2	75	74	71.7	4.7e-20	1	No_clan	1	-0.535766	-0.442813	-0.641828	-0.449026
Sscle01g008920	162	422	159	422	PF05637	PF05637.10	Glyco_transf_34	domain	4	239	263	216	5.8e-64	1	CL0110	1	1.44497	1.26049	1.387	1.19317
Sscle01g008930	111	157	106	177	PF00024	PF00024.24	PAN_1	domain	8	57	50	25.3	1e-05	1	CL0168	1	-1.69467	-1.02369	-0.873387	-0.908502
Sscle01g008940	183	221	170	243	PF00024	PF00024.24	PAN_1	domain	20	60	41	22.7	6.5e-05	1	CL0168	1	-0.382834	-0.824919	0.0765574	-0.78268
Sscle01g008980	68	96	68	96	PF08799	PF08799.9	PRP4	domain	1	29	29	55.1	3.5e-15	1	No_clan	1	0.072	0.136726	-0.666321	-0.748542
Sscle01g008980	232	277	228	277	PF00400	PF00400.30	WD40	domain	5	38	46	15.9	0.017	1	CL0186	5	0.072	0.136726	-0.666321	-0.748542
Sscle01g008980	283	319	281	319	PF00400	PF00400.30	WD40	domain	3	38	37	31.2	2.3e-07	1	CL0186	5	0.072	0.136726	-0.666321	-0.748542
Sscle01g008980	330	361	323	361	PF00400	PF00400.30	WD40	domain	8	38	32	21.1	0.00037	1	CL0186	5	0.072	0.136726	-0.666321	-0.748542
Sscle01g008980	366	403	365	403	PF00400	PF00400.30	WD40	domain	2	38	38	25	2.2e-05	1	CL0186	5	0.072	0.136726	-0.666321	-0.748542
Sscle01g008980	470	506	469	506	PF00400	PF00400.30	WD40	domain	2	37	37	32.4	1e-07	1	CL0186	5	0.072	0.136726	-0.666321	-0.748542
Sscle01g008990	83	161	62	224	PF00722	PF00722.19	Glyco_hydro_16	domain	19	95	80	31.1	1.3e-07	1	CL0004	1	0.852629	0.248333	1.20628	-0.866115
Sscle01g009000	40	342	31	347	PF04724	PF04724.11	Glyco_transf_17	domain	48	342	318	197.9	2.1e-58	1	No_clan	1	0.320665	0.130422	0.954755	-0.218048
Sscle01g009010	136	291	134	391	PF07228	PF07228.10	SpoIIE	domain	3	144	158	31.3	1.6e-07	1	CL0238	1	0.709372	0.841479	0.0482953	-0.271002
Sscle01g009020	35	328	33	328	PF02270	PF02270.13	TFIIF_beta	domain	3	277	295	291.4	1e-86	1	CL0123	1	-0.669985	-0.645087	-0.856154	-1.14271
Sscle01g009030	270	293	270	293	PF00642	PF00642.22	zf-CCCH	domain	4	27	24	27	2.8e-06	1	CL0537	1	-1.71783	-1.58874	-1.60639	-1.76568
Sscle01g006570	219	274	218	274	PF02045	PF02045.13	CBFB_NFYA	domain	2	56	56	97	7e-28	1	No_clan	1	0.3276	0.468631	0.25189	0.822404
Sscle01g009070	77	237	75	237	PF05405	PF05405.12	Mt_ATP-synt_B	domain	3	163	161	169.4	4.2e-50	1	CL0255	1	0.644788	0.79671	0.0771857	0.41086
Sscle01g009040	245	294	244	301	PF00170	PF00170.19	bZIP_1	domain	2	51	50	31.4	1.4e-07	1	CL0018	1	0.473009	1.00984	1.51445	2.37542
Sscle01g009080	51	159	51	356	PF12697	PF12697.5	Abhydrolase_6	domain	1	90	113	28.8	1.6e-06	1	CL0028	1	-1.13145	-0.408672	-2.07052	-0.907421
Sscle01g009090	32	260	7	260	PF01201	PF01201.20	Ribosomal_S8e	domain	3	137	231	158.8	7.3e-47	1	No_clan	1	1.71204	2.01868	0.621883	0.261358
Sscle01g009050	245	275	242	276	PF08238	PF08238.10	Sel1	domain	4	36	33	9.3	1.7	1	CL0020	2	0.471637	-0.247953	0.776477	0.343823
Sscle01g009050	301	334	299	334	PF08238	PF08238.10	Sel1	domain	3	38	36	24.8	2.2e-05	1	CL0020	2	0.471637	-0.247953	0.776477	0.343823
Sscle01g009130	21	266	21	268	PF00573	PF00573.20	Ribosomal_L4	domain	1	190	254	124.1	4.9e-36	1	No_clan	1	0.713048	1.03109	0.166228	0.632375
Sscle01g009130	280	351	280	356	PF14374	PF14374.4	Ribos_L4_asso_C	domain	1	70	72	88	2.8e-25	1	No_clan	1	0.713048	1.03109	0.166228	0.632375
Sscle01g009150	52	293	50	295	PF01151	PF01151.16	ELO	domain	3	248	254	215.5	7.7e-64	1	No_clan	1	1.44084	1.07676	1.51753	1.81189
Sscle01g009170	944	1263	944	1289	PF02902	PF02902.17	Peptidase_C48	domain	1	187	345	98.4	4.7e-28	1	CL0125	1	-0.042	0.14246	0.0265765	0.240121
Sscle01g009180	738	866	735	882	PF11496	PF11496.6	HDA2-3	domain	4	142	139	45	6.8e-12	1	CL0023	2	0.0918	-0.132295	0.19322	-0.174552
Sscle01g009180	900	984	890	993	PF11496	PF11496.6	HDA2-3	domain	196	276	87	28.6	7e-07	1	CL0023	2	0.0918	-0.132295	0.19322	-0.174552
Sscle01g009260	95	407	81	410	PF06500	PF06500.9	DUF1100	domain	110	408	318	38.3	6.4e-10	1	CL0028	1	-3.9629	-3.23632	-3.67879	-2.97315
Sscle01g009270	8	330	6	342	PF01494	PF01494.17	FAD_binding_3	domain	3	325	347	97.4	9.3e-28	1	CL0063	1	1.79326	1.65198	-0.953957	-1.00931
Sscle01g009280	117	227	114	230	PF00615	PF00615.17	RGS	domain	5	112	113	61.8	6.2e-17	1	CL0272	1	0.922801	0.0605363	1.00307	-0.847792
Sscle01g009280	249	347	248	354	PF13426	PF13426.5	PAS_9	domain	2	95	99	49.4	3.9e-13	1	CL0183	1	0.922801	0.0605363	1.00307	-0.847792
Sscle01g009220	27	61	26	63	PF00172	PF00172.16	Zn_clus	domain	2	38	37	31.4	1.3e-07	1	No_clan	1	-0.263223	0.0292464	-0.0966377	0.440465
Sscle01g009310	145	511	145	511	PF09810	PF09810.7	Exo5	domain	1	368	379	481.4	2.1e-144	1	CL0236	1	0.0577	-0.0948809	-0.33151	-0.0757085
Sscle01g009340	26	54	26	54	PF00734	PF00734.16	CBM_1	domain	1	29	29	44.6	8.9e-12	1	No_clan	1	-0.246316	0.199302	2.68545	6.66321
Sscle01g009350	39	467	38	467	PF03901	PF03901.15	Glyco_transf_22	domain	2	417	444	281.5	1.3e-83	1	CL0111	1	0.178203	0.272904	0.654012	0.778104
Sscle01g009330	10	212	8	215	PF00106	PF00106.23	adh_short	domain	3	190	205	81	6.8e-23	1	CL0063	1	0.326905	0.995246	0.905163	2.22339
Sscle01g009370	126	371	126	372	PF11927	PF11927.6	DUF3445	domain	1	225	249	263.9	1.1e-78	1	No_clan	1	1.10966	1.42643	2.48444	3.74244
Sscle01g009360	321	466	317	466	PF04410	PF04410.12	Gar1	domain	7	154	148	159.3	5.3e-47	1	CL0575	1	2.36721	2.43699	1.03219	0.357579
Sscle01g009400	181	241	180	241	PF04117	PF04117.10	Mpv17_PMP22	domain	2	62	61	60.1	1.6e-16	1	No_clan	1	0.248066	-0.120013	0.101993	-0.522482
Sscle01g009290	39	275	39	275	PF09362	PF09362.8	DUF1996	domain	1	233	246	261.4	8.4e-78	1	No_clan	1	-4.58022	-4.47242	-3.48055	-3.87734
Sscle01g009290	387	469	387	469	PF01822	PF01822.17	WSC	domain	1	82	84	66.2	2.1e-18	1	No_clan	1	-4.58022	-4.47242	-3.48055	-3.87734
Sscle01g009410	51	271	21	282	PF02900	PF02900.16	LigB	domain	37	258	235	114.2	5e-33	1	CL0283	1	-0.555284	-1.23667	2.75435	1.67997
Sscle01g009200	58	273	58	273	PF08787	PF08787.9	Alginate_lyase2	domain	1	236	243	164.7	2.9e-48	1	CL0004	1	-4.30841	-2.64209	-2.72043	-0.193129
Sscle01g009420	40	327	37	329	PF05653	PF05653.12	Mg_trans_NIPA	domain	4	293	290	308.3	4e-92	1	CL0184	1	-0.34048	-0.448317	-0.314604	-0.69988
Sscle01g009450	161	362	160	380	PF05148	PF05148.13	Methyltransf_8	domain	2	174	202	183.6	4.2e-54	1	CL0063	1	1.61752	2.00068	0.288473	0.170713
Sscle01g009440	36	71	36	72	PF00172	PF00172.16	Zn_clus	domain	1	36	36	28	1.6e-06	1	No_clan	1	-0.834743	-1.20284	-0.147638	-1.11459
Sscle01g009440	439	575	435	597	PF11951	PF11951.6	Fungal_trans_2	domain	5	131	144	52.4	3.2e-14	1	CL0507	1	-0.834743	-1.20284	-0.147638	-1.11459
Sscle01g009460	69	142	68	143	PF00240	PF00240.21	ubiquitin	domain	2	71	74	47.2	1.2e-12	1	CL0072	1	-1.90135	-1.54869	-1.62762	-0.878981
Sscle01g009460	250	372	249	372	PF09668	PF09668.8	Asp_protease	domain	2	124	123	208	2.6e-62	1	CL0129	1	-1.90135	-1.54869	-1.62762	-0.878981
Sscle01g009460	459	489	457	492	PF00627	PF00627.29	UBA	domain	3	33	31	30.5	2.3e-07	1	CL0214	1	-1.90135	-1.54869	-1.62762	-0.878981
Sscle01g009470	143	241	73	241	PF00583	PF00583.23	Acetyltransf_1	domain	44	117	103	43.5	2.9e-11	1	CL0257	1	-1.92567	-1.1091	-2.31642	-1.04041
Sscle01g009480	50	172	46	187	PF00156	PF00156.25	Pribosyltran	domain	9	132	132	51.7	6.1e-14	1	CL0533	1	0.516953	1.36323	-0.0395052	0.55952
Sscle01g009160	63	162	63	163	PF02284	PF02284.14	COX5A	domain	1	102	102	140.2	1.7e-41	1	No_clan	1	0.267116	0.40985	-0.0971668	0.202823
Sscle01g009490	234	291	234	291	PF06858	PF06858.12	NOG1	domain	1	58	58	89.7	6.6e-26	1	CL0023	1	2.04385	2.161	1.03489	0.849239
Sscle01g009490	403	455	402	455	PF08155	PF08155.9	NOGCT	domain	2	54	53	97.2	3.6e-28	1	No_clan	1	2.04385	2.161	1.03489	0.849239
Sscle01g009100	101	202	99	203	PF00829	PF00829.19	Ribosomal_L21p	domain	3	100	102	41.7	9.9e-11	1	No_clan	1	1.66437	1.99083	0.584685	0.855573
Sscle01g009560	30	174	29	176	PF09424	PF09424.8	YqeY	domain	3	141	145	82.3	3.1e-23	1	CL0279	1	1.03929	1.22513	0.318049	0.18469
Sscle01g009570	179	563	179	564	PF00454	PF00454.25	PI3_PI4_kinase	domain	1	249	392	156	1.4e-45	1	CL0016	1	0.12813	-0.533399	0.664112	0.324713
Sscle01g009580	470	833	470	836	PF00176	PF00176.21	SNF2_N	domain	1	346	379	251.4	9.2e-75	1	CL0023	1	0.18994	0.077173	-0.427911	-0.297487
Sscle01g009580	1015	1114	997	1114	PF00271	PF00271.29	Helicase_C	domain	14	111	100	47.5	1.7e-12	1	CL0023	1	0.18994	0.077173	-0.427911	-0.297487
Sscle01g009600	251	746	251	747	PF07971	PF07971.10	Glyco_hydro_92	domain	1	483	517	493.3	7.2e-148	1	CL0268	1	-1.41111	-1.02485	-0.153824	-0.261328
Sscle01g009620	68	323	68	323	PF11913	PF11913.6	DUF3431	domain	1	215	259	238.2	7.6e-71	1	No_clan	1	0.732335	0.647838	0.0763607	-0.100751
Sscle01g009610	10	75	9	78	PF01480	PF01480.15	PWI	domain	2	62	66	33.5	3.5e-08	1	No_clan	1	1.2754	1.44078	0.34825	0.358181
Sscle01g009610	369	414	361	425	PF00076	PF00076.20	RRM_1	domain	8	59	52	22.7	5.8e-05	1	CL0221	1	1.2754	1.44078	0.34825	0.358181
Sscle01g009660	59	266	58	266	PF04450	PF04450.10	BSP	domain	2	205	210	272.1	2.6e-81	1	CL0126	1	0.720144	-0.342337	1.18462	0.191631
Sscle01g009670	7	215	6	219	PF12348	PF12348.6	CLASP_N	domain	2	223	226	148.9	1.5e-43	1	CL0020	2	1.08454	1.00868	0.806389	0.501965
Sscle01g009670	281	507	281	507	PF12348	PF12348.6	CLASP_N	domain	1	227	227	305.1	2.7e-91	1	CL0020	2	1.08454	1.00868	0.806389	0.501965
Sscle01g009630	211	417	211	422	PF03839	PF03839.14	Sec62	domain	1	211	211	244.9	5.6e-73	1	No_clan	1	-0.121386	0.391083	-0.389383	0.601313
Sscle01g009700	145	187	143	193	PF00046	PF00046.27	Homeobox	domain	7	49	43	27.3	2.1e-06	1	CL0123	1	-1.02766	-1.78264	-0.0537196	-0.610143
Sscle01g009680	23	77	23	79	PF00412	PF00412.20	LIM	domain	1	54	56	36.6	3.5e-09	1	No_clan	1	-0.199445	-0.499277	0.323538	-0.414071
Sscle01g009680	1036	1183	1036	1187	PF00620	PF00620.25	RhoGAP	domain	1	148	148	152.5	6.5e-45	1	CL0409	1	-0.199445	-0.499277	0.323538	-0.414071
Sscle01g009730	161	421	144	454	PF00176	PF00176.21	SNF2_N	domain	54	314	279	211.8	1e-62	1	CL0023	1	0.541956	0.733325	-0.23704	-0.394529
Sscle01g009730	656	768	654	768	PF00271	PF00271.29	Helicase_C	domain	3	111	113	77.3	1e-21	1	CL0023	1	0.541956	0.733325	-0.23704	-0.394529
Sscle01g009740	5	105	1	106	PF12763	PF12763.5	EF-hand_4	domain	3	103	101	166.4	1.3e-49	1	CL0220	1	0.148484	-0.468864	0.368233	-0.175625
Sscle01g009740	189	390	188	390	PF12761	PF12761.5	End3	domain	2	199	204	259.4	2.6e-77	1	No_clan	1	0.148484	-0.468864	0.368233	-0.175625
Sscle01g009750	196	254	189	255	PF00782	PF00782.18	DSPc	domain	74	132	59	43.2	2.9e-11	1	CL0031	1	-0.549104	-1.0343	-0.0488834	-0.703588
Sscle01g009760	43	260	43	261	PF04072	PF04072.12	LCM	domain	1	187	240	77.7	9.6e-22	1	CL0063	1	-0.00919	0.185691	-0.138029	0.194056
Sscle01g009770	14	211	3	211	PF00069	PF00069.23	Pkinase	domain	92	264	201	48.8	5.1e-13	1	CL0016	1	-1.785	-2.41471	-1.97663	-3.45998
Sscle01g009780	21	561	21	562	PF11700	PF11700.6	ATG22	domain	1	477	541	584.8	1.1e-175	1	CL0015	1	0.97145	0.457367	1.31368	1.03878
Sscle01g009540	18	345	17	345	PF00009	PF00009.25	GTP_EFTU	domain	2	194	334	221.5	6.1e-66	1	CL0023	1	0.466361	0.901417	0.0198485	0.558609
Sscle01g009540	395	471	394	471	PF03144	PF03144.23	GTP_EFTU_D2	domain	2	74	77	45.7	5.9e-12	1	CL0575	1	0.466361	0.901417	0.0198485	0.558609
Sscle01g009540	488	549	486	556	PF14492	PF14492.4	EFG_II	domain	4	66	63	43.4	2.5e-11	1	CL0437	1	0.466361	0.901417	0.0198485	0.558609
Sscle01g009540	610	721	605	722	PF03764	PF03764.16	EFG_IV	domain	6	120	117	111.1	2.5e-32	1	CL0329	1	0.466361	0.901417	0.0198485	0.558609
Sscle01g009540	725	807	724	810	PF00679	PF00679.22	EFG_C	domain	2	83	83	73.2	1.2e-20	1	CL0437	1	0.466361	0.901417	0.0198485	0.558609
Sscle01g009790	156	252	146	256	PF11905	PF11905.6	DUF3425	domain	14	100	97	77.7	5.5e-22	1	No_clan	1	0.257222	0.278408	0.28454	0.512539
Sscle01g009500	52	225	47	226	PF13489	PF13489.4	Methyltransf_23	domain	2	164	177	53.9	1.8e-14	1	CL0063	1	3.36647	3.7931	0.264075	0.737331
Sscle01g009800	59	308	57	308	PF03856	PF03856.11	SUN	domain	3	245	264	271	7.8e-81	1	No_clan	1	2.09565	0.639547	1.3237	0.544036
Sscle01g009840	14	474	13	474	PF00083	PF00083.22	Sugar_tr	domain	2	452	478	324.3	1.1e-96	1	CL0015	1	0.779	-1.02557	4.49081	3.1461
Sscle01g009830	11	73	10	74	PF00226	PF00226.29	DnaJ	domain	2	61	63	48.4	6.7e-13	1	CL0392	1	0.496671	1.33005	0.284172	1.71162
Sscle01g009850	50	432	49	432	PF07690	PF07690.14	MFS_1	domain	2	353	388	152.7	1.1e-44	1	CL0015	1	-1.84201	-1.53079	-0.80243	-0.755734
Sscle01g009870	53	503	46	523	PF00067	PF00067.20	p450	domain	8	442	467	188.5	1.7e-55	1	No_clan	1	0.472531	0.583331	3.40489	4.54324
Sscle01g009860	63	148	62	148	PF16589	PF16589.3	BRCT_2	domain	2	85	87	37.9	1.6e-09	1	CL0459	1	-1.61235	-1.22776	-1.10683	-1.11119
Sscle01g009860	440	603	440	604	PF00817	PF00817.18	IMS	domain	1	149	165	133	7.5e-39	1	No_clan	1	-1.61235	-1.22776	-1.10683	-1.11119
Sscle01g009860	688	809	684	815	PF11799	PF11799.6	IMS_C	domain	5	110	123	49.8	4.5e-13	1	No_clan	1	-1.61235	-1.22776	-1.10683	-1.11119
Sscle01g009860	936	1012	936	1049	PF14377	PF14377.4	DUF4414	domain	1	66	78	33.3	4.3e-08	1	No_clan	2	-1.61235	-1.22776	-1.10683	-1.11119
Sscle01g009860	1092	1119	1090	1168	PF14377	PF14377.4	DUF4414	domain	2	31	30	31	2.3e-07	1	No_clan	2	-1.61235	-1.22776	-1.10683	-1.11119
Sscle01g009860	1154	1247	1116	1250	PF16727	PF16727.3	REV1_C	domain	31	117	95	41.4	1e-10	1	No_clan	1	-1.61235	-1.22776	-1.10683	-1.11119
Sscle01g009890	290	776	287	777	PF01432	PF01432.18	Peptidase_M3	domain	4	457	499	402.5	2.9e-120	1	CL0126	1	-0.417921	-0.0951671	-0.295955	-0.113094
Sscle01g009900	72	198	56	199	PF09769	PF09769.7	ApoO	domain	9	129	128	134.5	1.8e-39	1	No_clan	1	0.84324	1.03741	0.320406	0.451051
Sscle01g009880	49	136	49	136	PF01822	PF01822.17	WSC	domain	1	82	88	71	6.4e-20	1	No_clan	1	0.621145	0.634157	-0.374394	-1.28066
Sscle01g009910	34	329	33	330	PF00579	PF00579.23	tRNA-synt_1b	domain	2	292	307	204.1	2.6e-60	1	CL0039	1	-0.206077	0.337064	-1.24555	-0.405088
Sscle01g009940	64	247	64	247	PF00227	PF00227.24	Proteasome	domain	1	190	191	160.3	3.4e-47	1	CL0052	1	-0.0435	0.0219088	0.19352	0.264582
Sscle01g009820	209	559	50	563	PF00067	PF00067.20	p450	domain	150	458	355	64.1	8.8e-18	1	No_clan	1	-1.01101	-0.87857	-0.63865	-0.458286
Sscle01g009950	567	629	567	631	PF00512	PF00512.23	HisKA	domain	1	61	63	42.2	5.4e-11	1	CL0025	1	-0.878158	-0.791468	-0.0452724	-0.252799
Sscle01g009950	741	861	738	862	PF02518	PF02518.24	HATPase_c	domain	5	110	124	70.4	1.6e-19	1	CL0025	1	-0.878158	-0.791468	-0.0452724	-0.252799
Sscle01g009950	1071	1191	1071	1194	PF00072	PF00072.22	Response_reg	domain	1	109	122	61.9	5.1e-17	1	CL0304	1	-0.878158	-0.791468	-0.0452724	-0.252799
Sscle01g009810	11	252	10	253	PF00149	PF00149.26	Metallophos	domain	2	203	295	44.5	2.3e-11	1	CL0163	1	-0.398361	-0.15217	0.592702	1.19912
Sscle01g009980	7	43	6	50	PF05225	PF05225.14	HTH_psq	domain	2	37	37	36.8	2.2e-09	1	CL0123	1	-0.545867	-0.613006	-1.52728	-1.71994
Sscle01g009980	62	118	60	120	PF03221	PF03221.14	HTH_Tnp_Tc5	domain	3	63	62	32.3	6.7e-08	1	CL0123	1	-0.545867	-0.613006	-1.52728	-1.71994
Sscle01g009990	60	243	53	243	PF01300	PF01300.16	Sua5_yciO_yrdC	domain	8	179	184	184.3	1.3e-54	1	No_clan	1	0.220245	0.564129	-1.03239	-1.07703
Sscle01g009990	261	454	245	455	PF03481	PF03481.11	SUA5	domain	11	91	197	87.4	6.3e-25	1	CL0113	1	0.220245	0.564129	-1.03239	-1.07703
Sscle01g010000	6	153	5	157	PF01217	PF01217.18	Clat_adaptor_s	domain	2	138	150	67.6	9.2e-19	1	CL0212	1	0.275775	0.477635	0.140444	0.804137
Sscle01g009520	22	282	16	282	PF03619	PF03619.14	Solute_trans_a	domain	9	264	261	321.1	5.2e-96	1	No_clan	1	0.460357	-0.0332393	0.606302	0.292944
Sscle01g009060	317	474	317	474	PF03914	PF03914.15	CBF	domain	1	161	171	124.8	3e-36	1	No_clan	1	1.63787	2.01251	0.598022	0.577373
Sscle01g006560	56	360	54	362	PF03059	PF03059.14	NAS	domain	3	270	306	323.5	9.6e-97	1	CL0063	1	0.279363	1.30713	-0.594021	-0.359728
Sscle01g002380	47	128	41	128	PF05916	PF05916.9	Sld5	domain	21	109	91	28.7	1.3e-06	1	No_clan	1	0.504747	0.8724	-0.0380678	0.243526
Sscle01g002380	170	234	170	234	PF16922	PF16922.3	SLD5_C	domain	1	56	65	39.4	4.6e-10	1	No_clan	1	0.504747	0.8724	-0.0380678	0.243526
Sscle01g002360	124	508	122	509	PF07690	PF07690.14	MFS_1	domain	3	352	401	170.2	5.3e-50	1	CL0015	1	-1.60461	2.42971	-1.80184	-0.20946
Sscle01g010020	235	346	234	396	PF14551	PF14551.4	MCM_N	domain	3	87	112	63.5	2.1e-17	1	No_clan	1	1.39106	1.56044	0.45456	0.646733
Sscle01g010020	403	531	402	532	PF17207	PF17207.1	MCM_OB	domain	2	125	129	131.7	1.2e-38	1	CL0021	1	1.39106	1.56044	0.45456	0.646733
Sscle01g010020	593	923	592	924	PF00493	PF00493.21	MCM	domain	2	330	334	466.2	4.7e-140	1	CL0023	1	1.39106	1.56044	0.45456	0.646733
Sscle01g010040	77	452	77	453	PF01979	PF01979.18	Amidohydro_1	domain	1	343	388	187.9	2.8e-55	1	CL0034	1	0.555371	0.66719	1.09493	1.74263
Sscle01g010090	52	414	50	415	PF07690	PF07690.14	MFS_1	domain	5	352	370	112.5	1.8e-32	1	CL0015	1	3.19081	2.82725	1.16102	0.493456
Sscle01g010170	63	195	61	207	PF10067	PF10067.7	DUF2306	domain	3	133	133	59.3	4.4e-16	1	No_clan	1	1.67284	2.03135	-1.35085	-1.20021
Sscle01g010050	291	563	290	563	PF09359	PF09359.8	VTC	domain	2	276	281	325.7	2.2e-97	1	No_clan	1	1.39753	0.203383	0.934693	-0.40532
Sscle01g010050	757	820	757	822	PF02656	PF02656.13	DUF202	domain	1	66	66	47.6	1.6e-12	1	No_clan	1	1.39753	0.203383	0.934693	-0.40532
Sscle01g010060	45	483	45	484	PF04597	PF04597.12	Ribophorin_I	domain	1	437	451	498.5	1.9e-149	1	No_clan	1	0.133172	0.452657	0.520376	1.36283
Sscle01g010030	26	204	26	205	PF13472	PF13472.4	Lipase_GDSL_2	domain	1	178	193	64	2e-17	1	CL0264	1	0.126394	0.466885	-0.498025	1.83964
Sscle01g010130	9	405	8	416	PF00668	PF00668.18	Condensation	domain	3	435	437	137.2	5.8e-40	1	CL0149	1	-3.41419	-4.42251	0.861658	0.339659
Sscle01g010130	451	620	443	626	PF00501	PF00501.26	AMP-binding	domain	9	203	196	96.8	9.5e-28	1	CL0378	1	-3.41419	-4.42251	0.861658	0.339659
Sscle01g010070	27	221	26	221	PF00349	PF00349.19	Hexokinase_1	domain	2	197	197	233	2.7e-69	1	CL0108	1	-0.390726	0.283544	-1.26568	0.103534
Sscle01g010070	227	471	227	471	PF03727	PF03727.14	Hexokinase_2	domain	1	239	251	275.6	2.8e-82	1	CL0108	1	-0.390726	0.283544	-1.26568	0.103534
Sscle01g010160	184	409	184	410	PF11790	PF11790.6	Glyco_hydro_cc	domain	1	238	245	210.3	2.7e-62	1	CL0058	1	-2.37115	-0.944688	0.547874	1.29105
Sscle01g010100	15	70	15	71	PF07653	PF07653.15	SH3_2	domain	1	54	57	33.5	2.3e-08	1	CL0010	1	-0.242778	-1.06289	0.108642	-0.717668
Sscle01g010100	848	947	840	948	PF01841	PF01841.17	Transglut_core	domain	11	112	102	43.5	3.4e-11	1	CL0125	1	-0.242778	-1.06289	0.108642	-0.717668
Sscle01g010110	9	260	9	260	PF00069	PF00069.23	Pkinase	domain	1	264	265	238.4	7.9e-71	1	CL0016	1	-0.437932	-0.59717	-0.610342	-0.650652
Sscle01g010390	29	204	29	204	PF08740	PF08740.9	BCS1_N	domain	1	187	196	136.6	8.6e-40	1	No_clan	1	-0.0482	0.168324	-0.643752	-0.372884
Sscle01g010390	240	363	239	365	PF00004	PF00004.27	AAA	domain	2	130	134	58.5	8e-16	1	CL0023	1	-0.0482	0.168324	-0.643752	-0.372884
Sscle01g010310	17	78	15	79	PF13499	PF13499.4	EF-hand_7	domain	3	70	68	58.1	8.3e-16	1	CL0220	2	0.111435	0.335011	-0.0805448	0.519486
Sscle01g010310	89	152	88	152	PF13499	PF13499.4	EF-hand_7	domain	2	71	70	56.7	2.3e-15	1	CL0220	2	0.111435	0.335011	-0.0805448	0.519486
Sscle01g010330	17	298	14	320	PF03198	PF03198.12	Glyco_hydro_72	domain	4	296	293	321.9	3.8e-96	1	CL0058	1	-4.20574	-3.8308	-3.23396	-3.98389
Sscle01g010410	92	314	92	314	PF12708	PF12708.5	Pectate_lyase_3	domain	1	215	225	294.1	6.2e-88	1	CL0268	2	-1.66094	-1.32605	-1.43904	1.60195
Sscle01g010410	442	516	442	675	PF12708	PF12708.5	Pectate_lyase_3	domain	1	79	79	39.3	5.9e-10	1	CL0268	2	-1.66094	-1.32605	-1.43904	1.60195
Sscle01g010420	95	324	16	325	PF12224	PF12224.6	Amidoligase_2	domain	44	252	230	84.1	1.1e-23	1	CL0286	1	-0.370314	-0.638184	-1.51708	-1.58115
Sscle01g010440	89	395	88	410	PF07690	PF07690.14	MFS_1	domain	2	314	325	81.7	4.3e-23	1	CL0015	1	-1.90759	-2.47876	-1.25995	-2.2024
Sscle01g010450	45	239	43	240	PF00109	PF00109.24	ketoacyl-synt	domain	3	197	198	130.9	5.4e-38	1	CL0046	1	-3.54336	-3.35379	-3.10982	-2.82182
Sscle01g010450	287	339	284	347	PF02801	PF02801.20	Ketoacyl-synt_C	domain	57	108	53	46	4.1e-12	1	CL0046	1	-3.54336	-3.35379	-3.10982	-2.82182
Sscle01g010480	29	366	29	370	PF07745	PF07745.11	Glyco_hydro_53	domain	1	335	357	259.4	3.9e-77	1	CL0058	1	-5.1673	-5.00273	0.680341	0.849375
Sscle01g010470	34	342	25	356	PF00501	PF00501.26	AMP-binding	domain	10	321	330	80.4	9.2e-23	1	CL0378	1	-1.53465	-1.26716	-0.374907	0.955789
Sscle01g010470	578	642	577	644	PF00550	PF00550.23	PP-binding	domain	2	65	65	38.4	1.1e-09	1	CL0314	1	-1.53465	-1.26716	-0.374907	0.955789
Sscle01g010470	700	936	700	939	PF07993	PF07993.10	NAD_binding_4	domain	1	254	258	112.6	1.5e-32	1	CL0063	1	-1.53465	-1.26716	-0.374907	0.955789
Sscle01g010510	35	149	35	167	PF00561	PF00561.18	Abhydrolase_1	domain	1	109	118	50.8	1.6e-13	1	CL0028	1	-0.718844	-0.156304	0.454332	2.05832
Sscle01g010520	116	333	115	336	PF01569	PF01569.19	PAP2	domain	2	132	219	87.3	6.7e-25	1	CL0525	1	-0.789682	-0.927042	-0.429045	-0.457129
Sscle01g010350	68	256	68	274	PF00561	PF00561.18	Abhydrolase_1	domain	1	118	189	56.2	3.5e-15	1	CL0028	1	3.85227	0.397927	6.18288	1.73036
Sscle01g010350	438	517	419	518	PF08386	PF08386.8	Abhydrolase_4	domain	23	101	80	48.9	5.2e-13	1	CL0028	1	3.85227	0.397927	6.18288	1.73036
Sscle01g010530	7	45	6	47	PF05225	PF05225.14	HTH_psq	domain	2	39	39	31	1.4e-07	1	CL0123	1	0	0	0	0
Sscle01g010530	61	119	60	121	PF03221	PF03221.14	HTH_Tnp_Tc5	domain	2	64	64	24.6	1.7e-05	1	CL0123	1	0	0	0	0
Sscle01g010530	198	364	194	364	PF03184	PF03184.17	DDE_1	domain	4	176	176	103.9	6.4e-30	1	CL0219	1	0	0	0	0
Sscle01g010590	116	457	116	457	PF02906	PF02906.12	Fe_hyd_lg_C	domain	1	243	343	194	2.8e-57	1	No_clan	1	-0.530214	-0.446395	-1.04459	-1.24121
Sscle01g010610	12	311	11	312	PF00248	PF00248.19	Aldo_ket_red	domain	2	291	304	204.3	2e-60	1	No_clan	1	-0.199954	0.620167	0.982712	0.820504
Sscle01g010630	9	71	9	72	PF01302	PF01302.23	CAP_GLY	domain	1	64	68	52.5	3.2e-14	1	No_clan	1	0.207736	0.697882	-0.198609	0.370752
Sscle01g010640	54	78	54	78	PF12874	PF12874.5	zf-met	domain	1	25	25	22.7	8.5e-05	1	CL0361	1	0.621133	0.727723	0.131033	0.177131
Sscle01g010640	121	215	121	215	PF16835	PF16835.3	SF3A2	domain	1	96	96	129	6e-38	1	No_clan	1	0.621133	0.727723	0.131033	0.177131
Sscle01g010650	279	583	279	583	PF00069	PF00069.23	Pkinase	domain	1	264	314	197.3	2.6e-58	1	CL0016	1	1.26858	0.95227	1.0192	1.05385
Sscle01g010660	111	228	111	228	PF05837	PF05837.10	CENP-H	domain	1	112	118	119.8	6.5e-35	1	No_clan	1	0.182565	0.469061	-0.615802	-0.453747
Sscle01g010670	1112	1251	1110	1252	PF10377	PF10377.7	ATG11	domain	3	128	144	155.4	6.9e-46	1	No_clan	1	-0.507689	-1.25967	0.00545044	-0.582235
Sscle01g010690	12	134	10	138	PF01398	PF01398.19	JAB	domain	4	114	128	29.6	4.8e-07	1	CL0366	1	1.2889	1.47412	0.490361	0.762326
Sscle01g010720	16	175	16	176	PF09774	PF09774.7	Cid2	domain	1	159	168	186	5.5e-55	1	No_clan	1	-0.319157	-0.0394156	-0.548302	-0.451654
Sscle01g010140	4	365	1	385	PF07690	PF07690.14	MFS_1	domain	10	324	373	146.5	8.7e-43	1	CL0015	1	0.250253	0.891684	3.69574	2.37964
Sscle01g010730	80	109	78	110	PF13181	PF13181.4	TPR_8	domain	4	33	30	18.3	0.0017	1	CL0020	1	0.0496	0.698983	-0.170919	0.553569
Sscle01g010730	184	689	184	691	PF12569	PF12569.6	NARP1	domain	1	513	517	676.4	2.7e-203	1	CL0020	1	0.0496	0.698983	-0.170919	0.553569
Sscle01g010710	7	91	2	92	PF00153	PF00153.25	Mito_carr	domain	7	96	91	57.5	8.6e-16	1	No_clan	3	-1.77079	-0.933312	-1.52408	-0.7404
Sscle01g010710	106	195	104	197	PF00153	PF00153.25	Mito_carr	domain	5	95	93	32.3	6.2e-08	1	No_clan	3	-1.77079	-0.933312	-1.52408	-0.7404
Sscle01g010710	214	321	209	325	PF00153	PF00153.25	Mito_carr	domain	8	93	108	60.5	1e-16	1	No_clan	3	-1.77079	-0.933312	-1.52408	-0.7404
Sscle01g010780	420	470	419	471	PF00628	PF00628.27	PHD	domain	2	51	52	34.5	1.3e-08	1	CL0390	1	0.018	0.129623	-0.517274	-0.499326
Sscle01g010760	25	93	25	93	PF00505	PF00505.17	HMG_box	domain	1	69	69	86.2	1.4e-24	1	CL0114	1	-0.116811	-0.140714	0.0231275	-0.429037
Sscle01g010810	102	247	98	251	PF00067	PF00067.20	p450	domain	124	282	159	33.5	1.8e-08	1	No_clan	1	0	0	0	1.05958
Sscle01g010800	116	171	115	173	PF08390	PF08390.9	TRAM1	domain	2	61	60	66.7	9.3e-19	1	No_clan	1	-0.96695	-0.512633	-0.217974	-0.607342
Sscle01g010800	177	406	177	406	PF03798	PF03798.14	TRAM_LAG1_CLN8	domain	1	198	236	152.1	1.4e-44	1	No_clan	1	-0.96695	-0.512633	-0.217974	-0.607342
Sscle01g010840	247	304	239	310	PF13424	PF13424.4	TPR_12	domain	8	65	58	38.3	1.1e-09	1	CL0020	1	-0.931604	-1.01121	-0.680185	-1.08169
Sscle01g010870	62	260	58	262	PF06963	PF06963.10	FPN1	domain	5	185	201	147.2	4.6e-43	1	CL0015	3	1.59702	1.42435	0.455596	0.262731
Sscle01g010870	276	361	268	365	PF06963	PF06963.10	FPN1	domain	238	323	86	50	1.5e-13	1	CL0015	3	1.59702	1.42435	0.455596	0.262731
Sscle01g010870	399	527	395	527	PF06963	PF06963.10	FPN1	domain	324	435	129	82.4	2.2e-23	1	CL0015	3	1.59702	1.42435	0.455596	0.262731
Sscle01g010890	383	765	379	770	PF00520	PF00520.29	Ion_trans	domain	5	237	386	141.1	3e-41	1	CL0030	4	-1.21938	-1.36668	0.0177183	0.247457
Sscle01g010890	808	1037	805	1042	PF00520	PF00520.29	Ion_trans	domain	6	240	241	93.9	8.2e-27	1	CL0030	4	-1.21938	-1.36668	0.0177183	0.247457
Sscle01g010890	1237	1516	1234	1519	PF00520	PF00520.29	Ion_trans	domain	3	241	286	118.1	3.3e-34	1	CL0030	4	-1.21938	-1.36668	0.0177183	0.247457
Sscle01g010890	1567	1814	1564	1815	PF00520	PF00520.29	Ion_trans	domain	4	244	262	84.6	5.4e-24	1	CL0030	4	-1.21938	-1.36668	0.0177183	0.247457
Sscle01g010820	24	82	8	84	PF00067	PF00067.20	p450	domain	356	415	61	49.8	2e-13	1	No_clan	1	0	0	0.98159	0
Sscle01g010900	57	300	56	313	PF07690	PF07690.14	MFS_1	domain	2	264	263	106.9	9.1e-31	1	CL0015	1	0.042	-0.795406	-0.337101	-1.4421
Sscle01g010910	22	482	17	482	PF00171	PF00171.20	Aldedh	domain	6	462	466	442.3	1.5e-132	1	CL0099	1	-2.60023	-1.46185	-0.675076	1.8886
Sscle01g010920	39	231	38	232	PF11807	PF11807.6	DUF3328	domain	2	219	230	85.3	4.7e-24	1	No_clan	1	-2.14752	-1.8737	-2.36768	-2.71656
Sscle01g010740	34	416	34	417	PF11711	PF11711.6	Tim54	domain	1	373	392	467.4	2.5e-140	1	No_clan	1	1.13044	1.47779	-0.0341484	-0.0789723
Sscle01g010680	7	144	7	146	PF05221	PF05221.15	AdoHcyase	domain	1	136	138	242.5	4.8e-72	1	CL0325	1	0.492986	1.16033	1.58158	0.669954
Sscle01g010680	194	355	194	355	PF00670	PF00670.19	AdoHcyase_NAD	domain	1	162	162	272.9	8.1e-82	1	CL0063	1	0.492986	1.16033	1.58158	0.669954
Sscle01g010930	203	271	203	271	PF00505	PF00505.17	HMG_box	domain	1	69	69	40.7	2.1e-10	1	CL0114	1	-0.501942	-1.37699	-0.677457	-0.59068
Sscle01g010940	21	137	20	138	PF05916	PF05916.9	Sld5	domain	2	108	126	51.4	1.1e-13	1	No_clan	1	-0.126114	0.28857	-0.117543	0.169982
Sscle01g010950	309	705	306	705	PF00916	PF00916.18	Sulfate_transp	domain	5	381	419	185	1.6e-54	1	CL0062	1	0.00132	-0.55345	-0.546483	-1.54598
Sscle01g010950	769	847	764	880	PF01740	PF01740.19	STAS	domain	10	91	82	39.6	3.1e-10	1	CL0502	1	0.00132	-0.55345	-0.546483	-1.54598
Sscle01g010950	990	1070	990	1076	PF00027	PF00027.27	cNMP_binding	domain	1	82	83	58.2	5.5e-16	1	No_clan	1	0.00132	-0.55345	-0.546483	-1.54598
Sscle01g010960	12	85	12	85	PF00347	PF00347.21	Ribosomal_L6	domain	1	76	77	50.4	2.4e-13	1	No_clan	2	0.900254	1.21293	0.101423	0.430836
Sscle01g010960	97	179	97	179	PF00347	PF00347.21	Ribosomal_L6	domain	1	76	85	43.1	4.7e-11	1	No_clan	2	0.900254	1.21293	0.101423	0.430836
Sscle01g010970	455	614	454	614	PF00078	PF00078.25	RVT_1	domain	2	222	222	109.9	1.1e-31	1	CL0027	1	-1.46411	-1.41918	-5.23493	-5.5301
Sscle01g010970	1004	1118	1003	1119	PF00665	PF00665.24	rve	domain	2	118	118	45.3	7.8e-12	1	CL0219	1	-1.46411	-1.41918	-5.23493	-5.5301
Sscle01g010990	139	705	138	706	PF03571	PF03571.13	Peptidase_M49	domain	2	550	568	788.5	2.6e-237	1	No_clan	1	-1.53804	-0.80144	-1.80291	-0.118139
Sscle01g011000	89	200	89	200	PF01159	PF01159.17	Ribosomal_L6e	domain	1	109	114	133.7	3.1e-39	1	No_clan	1	1.25966	1.56942	0.563251	0.908677
Sscle01g011010	12	108	12	108	PF04683	PF04683.11	Proteasom_Rpn13	domain	1	86	98	82	3.1e-23	1	No_clan	1	-0.271003	-0.0194347	-0.328268	0.128376
Sscle01g011070	163	228	163	228	PF00462	PF00462.22	Glutaredoxin	domain	1	60	66	51.5	7.8e-14	1	CL0172	1	1.26036	0.6955	1.28899	0.428903
Sscle01g011060	146	527	146	534	PF07690	PF07690.14	MFS_1	domain	1	346	390	135.1	2.5e-39	1	CL0015	1	1.51718	1.23543	-0.137799	1.85484
Sscle01g011080	556	719	530	857	PF00561	PF00561.18	Abhydrolase_1	domain	27	192	172	37.1	2.4e-09	1	CL0028	1	-0.215116	-0.876104	-0.127227	-1.45629
Sscle01g011120	7	142	5	146	PF13452	PF13452.4	MaoC_dehydrat_N	domain	4	128	147	26.6	4.9e-06	1	CL0050	1	0.555256	-0.405313	4.18016	3.43647
Sscle01g011120	173	283	169	288	PF01575	PF01575.17	MaoC_dehydratas	domain	5	115	112	80.5	6.7e-23	1	CL0050	1	0.555256	-0.405313	4.18016	3.43647
Sscle01g011130	22	65	21	65	PF08271	PF08271.10	TF_Zn_Ribbon	domain	2	43	44	43.4	1.5e-11	1	CL0167	1	-0.135824	-0.531023	-0.190041	-0.50423
Sscle01g011130	133	200	130	200	PF00382	PF00382.17	TFIIB	domain	4	71	68	74.2	5.7e-21	1	CL0065	2	-0.135824	-0.531023	-0.190041	-0.50423
Sscle01g011130	247	317	246	317	PF00382	PF00382.17	TFIIB	domain	2	71	71	46.6	2.3e-12	1	CL0065	2	-0.135824	-0.531023	-0.190041	-0.50423
Sscle01g011140	248	380	247	380	PF00004	PF00004.27	AAA	domain	2	132	135	135.1	1.8e-39	1	CL0023	1	-0.232523	-0.149123	-0.244084	0.0846464
Sscle01g011150	157	330	156	330	PF12710	PF12710.5	HAD	domain	2	188	191	70.7	1.9e-19	1	CL0137	1	-0.304025	-0.276951	0.400802	-0.10101
Sscle01g011150	412	563	411	573	PF14681	PF14681.4	UPRTase	domain	2	162	163	66.5	1.9e-18	1	CL0533	1	-0.304025	-0.276951	0.400802	-0.10101
Sscle01g011030	129	450	127	450	PF04855	PF04855.10	SNF5	domain	3	237	342	308.2	3.7e-92	1	No_clan	1	0.616194	0.746135	0.11624	-0.0696137
Sscle01g011090	158	289	156	289	PF04116	PF04116.11	FA_hydroxylase	domain	3	133	136	64.4	1.1e-17	1	No_clan	1	-1.55216	-1.3848	-0.713714	0.289952
Sscle01g011170	58	160	44	161	PF01522	PF01522.19	Polysacc_deac_1	domain	21	123	103	62.2	3.7e-17	1	CL0158	1	-0.140953	0.116769	1.82797	3.26484
Sscle01g011180	387	499	386	501	PF02204	PF02204.16	VPS9	domain	2	101	113	63.2	1.9e-17	1	No_clan	1	-0.947459	-0.89505	-0.806598	-0.856629
Sscle01g011180	833	889	833	889	PF13857	PF13857.4	Ank_5	domain	1	56	57	51.9	5.7e-14	1	CL0465	1	-0.947459	-0.89505	-0.806598	-0.856629
Sscle01g011190	21	149	20	151	PF01408	PF01408.20	GFO_IDH_MocA	domain	2	108	141	36.4	7.3e-09	1	CL0063	1	-0.906691	-0.959592	-0.548104	-0.239381
Sscle01g011190	183	243	180	246	PF02894	PF02894.15	GFO_IDH_MocA_C	domain	3	61	61	22.2	9.6e-05	1	CL0218	1	-0.906691	-0.959592	-0.548104	-0.239381
Sscle01g011210	25	93	25	93	PF10775	PF10775.7	ATP_sub_h	domain	1	69	70	93.7	4.5e-27	1	No_clan	1	0.615407	0.860883	0.202146	0.359121
Sscle01g011230	704	862	703	863	PF00078	PF00078.25	RVT_1	domain	2	221	221	93.9	8.9e-27	1	CL0027	1	-0.901476	-1.94322	-1.24695	-1.79575
Sscle01g011230	1221	1335	1220	1336	PF00665	PF00665.24	rve	domain	2	118	118	55.8	4.5e-15	1	CL0219	1	-0.901476	-1.94322	-1.24695	-1.79575
Sscle01g011250	147	278	146	278	PF08624	PF08624.8	CRC_subunit	domain	2	135	134	181.8	6.7e-54	1	No_clan	1	-0.296462	-0.214561	-0.46138	-0.809223
Sscle01g011240	312	573	312	573	PF00069	PF00069.23	Pkinase	domain	1	264	274	231.1	1.3e-68	1	CL0016	1	0.200303	0.297956	-0.425812	-0.331404
Sscle01g011240	594	647	594	647	PF00433	PF00433.22	Pkinase_C	domain	1	46	54	49.7	4e-13	1	No_clan	1	0.200303	0.297956	-0.425812	-0.331404
Sscle01g011260	77	131	50	131	PF08613	PF08613.9	Cyclin	domain	107	161	55	35.5	1.1e-08	1	CL0065	1	-0.131499	-0.518341	-0.598893	-0.60931
Sscle01g011270	85	234	85	235	PF01565	PF01565.21	FAD_binding_4	domain	1	138	151	81.6	4e-23	1	CL0077	1	-0.796445	-0.598932	0.474142	0.800063
Sscle01g011280	49	434	48	434	PF09295	PF09295.8	ChAPs	domain	2	395	405	513.2	4.1e-154	1	CL0020	1	-0.431261	-0.103908	-0.373342	0.195915
Sscle01g011300	424	513	416	532	PF01979	PF01979.18	Amidohydro_1	domain	236	341	110	44.8	8.9e-12	1	CL0034	1	-0.279708	-0.224057	0.387437	0.951926
Sscle01g011320	96	452	90	519	PF02133	PF02133.13	Transp_cyt_pur	domain	8	366	377	73.3	1.5e-20	1	CL0062	1	-2.68055	-2.45522	-2.20125	-1.76643
Sscle01g011360	192	252	191	252	PF04117	PF04117.10	Mpv17_PMP22	domain	2	62	61	74.2	6.4e-21	1	No_clan	1	-1.12793	-1.32968	-0.714871	-0.801723
Sscle01g011380	28	87	27	87	PF05160	PF05160.11	DSS1_SEM1	domain	2	60	60	79.3	1.4e-22	1	No_clan	1	0.121577	-0.0909051	-0.0573769	-0.0604036
Sscle01g011370	9	407	9	407	PF00162	PF00162.17	PGK	domain	1	379	402	510.2	2.8e-153	1	No_clan	1	0.0852	0.498945	-0.512783	0.235106
Sscle01g011400	42	179	42	180	PF01565	PF01565.21	FAD_binding_4	domain	1	138	143	73	1.7e-20	1	CL0077	1	-0.748342	-1.58061	-0.471425	-0.0262775
Sscle01g011410	30	99	25	109	PF00067	PF00067.20	p450	domain	362	434	74	34.5	8.5e-09	1	No_clan	1	-2.81544	-1.82389	-1.64952	-1.30641
Sscle01g010150	93	410	87	422	PF08423	PF08423.9	Rad51	domain	7	223	319	146	1e-42	1	CL0023	1	0.079	0.0145465	-0.157689	-0.231816
Sscle01g011390	29	573	28	573	PF10300	PF10300.7	DUF3808	domain	2	477	557	411.3	4.8e-123	1	CL0020	1	0.236341	-0.183576	0.238911	-0.911697
Sscle01g011440	61	524	54	535	PF00171	PF00171.20	Aldedh	domain	10	452	468	362.6	2.2e-108	1	CL0099	1	-1.73853	-1.38666	-2.106	-0.699172
Sscle01g011460	11	197	9	214	PF00743	PF00743.17	FMO-like	domain	4	203	202	34.7	6.3e-09	1	CL0063	1	1.95049	2.14134	8.48328	9.52572
Sscle01g011450	50	111	48	122	PF00651	PF00651.29	BTB	domain	13	75	64	30.3	3.4e-07	1	CL0033	1	-1.53619	-1.82076	-1.37136	-1.34672
Sscle01g011480	562	797	559	798	PF00566	PF00566.16	RabGAP-TBC	domain	4	214	244	123.7	7.3e-36	1	No_clan	1	0.919699	-0.292021	0.863087	-0.16725
Sscle01g011470	59	472	40	472	PF00225	PF00225.21	Kinesin	domain	25	333	418	189.8	5.2e-56	1	CL0023	1	0.964031	0.0217201	0.755221	0.0604487
Sscle01g011490	45	95	44	121	PF00717	PF00717.21	Peptidase_S24	domain	2	49	51	29	6.7e-07	1	CL0299	1	-0.0187	-0.0851826	0.138878	0.421882
Sscle01g011490	203	342	203	344	PF00179	PF00179.24	UQ_con	domain	1	138	140	143.6	2.7e-42	1	CL0208	1	-0.0187	-0.0851826	0.138878	0.421882
Sscle01g011570	31	130	30	138	PF08240	PF08240.10	ADH_N	domain	2	102	102	98.9	1.4e-28	1	CL0296	1	0.0406	0.396157	1.20089	0.844503
Sscle01g011570	186	285	186	316	PF00107	PF00107.24	ADH_zinc_N	domain	1	99	101	64.9	5.8e-18	1	CL0063	1	0.0406	0.396157	1.20089	0.844503
Sscle01g010120	3	196	1	203	PF00501	PF00501.26	AMP-binding	domain	219	417	212	77.5	6.9e-22	1	CL0378	2	-2.96275	-2.34916	0.47319	-0.0551669
Sscle01g010120	345	405	343	407	PF00550	PF00550.23	PP-binding	domain	4	65	62	37.3	2.3e-09	1	CL0314	1	-2.96275	-2.34916	0.47319	-0.0551669
Sscle01g010120	448	872	447	878	PF00668	PF00668.18	Condensation	domain	2	450	461	118	3.8e-34	1	CL0149	1	-2.96275	-2.34916	0.47319	-0.0551669
Sscle01g010120	915	1261	912	1261	PF00501	PF00501.26	AMP-binding	domain	42	423	395	159.3	1e-46	1	CL0378	2	-2.96275	-2.34916	0.47319	-0.0551669
Sscle01g010120	1453	1667	1444	1669	PF07993	PF07993.10	NAD_binding_4	domain	24	255	238	110.2	8.7e-32	1	CL0063	1	-2.96275	-2.34916	0.47319	-0.0551669
Sscle01g011580	63	278	62	278	PF00753	PF00753.25	Lactamase_B	domain	2	197	220	69.6	3.2e-19	1	CL0381	1	-1.43171	-0.51615	-1.29645	-0.625127
Sscle01g011560	54	438	54	439	PF00199	PF00199.17	Catalase	domain	1	381	389	549.1	5e-165	1	No_clan	1	-4.21428	-3.56183	-2.85459	-3.33909
Sscle01g011560	471	533	470	534	PF06628	PF06628.10	Catalase-rel	domain	2	64	63	56	3e-15	1	No_clan	1	-4.21428	-3.56183	-2.85459	-3.33909
Sscle01g011590	158	406	158	419	PF00069	PF00069.23	Pkinase	domain	1	257	262	225.1	8.5e-67	1	CL0016	1	0.442854	0.479451	0.585674	0.30073
Sscle02g011630	5	159	5	161	PF02558	PF02558.14	ApbA	domain	1	150	156	101.3	3.5e-29	1	CL0063	1	-0.498729	-0.198495	1.08143	0.790515
Sscle02g011630	204	329	202	330	PF08546	PF08546.9	ApbA_C	domain	3	124	126	84.3	6.9e-24	1	CL0106	1	-0.498729	-0.198495	1.08143	0.790515
Sscle02g011640	77	494	76	495	PF07690	PF07690.14	MFS_1	domain	2	352	426	47.3	1.2e-12	1	CL0015	1	0.669927	-0.0120252	-0.481607	-1.14033
Sscle02g011660	701	731	701	732	PF02985	PF02985.20	HEAT	domain	1	30	31	19.7	0.00062	1	CL0020	1	-0.274192	-0.828081	0.10181	-0.234112
Sscle02g011660	735	895	735	895	PF11865	PF11865.6	DUF3385	domain	1	161	162	234.7	3.9e-70	1	CL0020	1	-0.274192	-0.828081	0.10181	-0.234112
Sscle02g011660	1375	1772	1375	1772	PF02259	PF02259.21	FAT	domain	1	345	419	421.9	1.8e-126	1	CL0020	1	-0.274192	-0.828081	0.10181	-0.234112
Sscle02g011660	1880	1977	1880	1978	PF08771	PF08771.9	FRB_dom	domain	1	98	98	150.4	1.4e-44	1	No_clan	1	-0.274192	-0.828081	0.10181	-0.234112
Sscle02g011660	2048	2295	2046	2296	PF00454	PF00454.25	PI3_PI4_kinase	domain	3	249	249	241.3	1.2e-71	1	CL0016	1	-0.274192	-0.828081	0.10181	-0.234112
Sscle02g011660	2401	2430	2399	2430	PF02260	PF02260.18	FATC	domain	3	32	30	43	2.6e-11	1	No_clan	1	-0.274192	-0.828081	0.10181	-0.234112
Sscle02g011680	10	77	8	81	PF12999	PF12999.5	PRKCSH-like	domain	3	73	71	66.9	1.7e-18	1	No_clan	2	-0.128035	0.334725	0.215733	1.20911
Sscle02g011680	104	203	91	209	PF12999	PF12999.5	PRKCSH-like	domain	75	170	100	75.1	5e-21	1	No_clan	2	-0.128035	0.334725	0.215733	1.20911
Sscle02g011680	413	554	399	565	PF13015	PF13015.4	PRKCSH_1	domain	16	132	142	109.3	1.3e-31	1	CL0226	1	-0.128035	0.334725	0.215733	1.20911
Sscle02g011670	1	305	1	311	PF04641	PF04641.10	Rtf2	domain	1	256	320	186.9	4.1e-55	1	CL0229	1	0.993663	1.00401	0.441928	0.196412
Sscle01g010370	3	88	3	88	PF00677	PF00677.15	Lum_binding	domain	1	87	89	73.8	7.5e-21	1	CL0076	2	-0.69033	0.0547104	-1.2409	-0.399958
Sscle01g010370	101	186	101	186	PF00677	PF00677.15	Lum_binding	domain	1	87	89	66.9	1e-18	1	CL0076	2	-0.69033	0.0547104	-1.2409	-0.399958
Sscle02g011720	22	113	21	113	PF10342	PF10342.7	GPI-anchored	domain	2	93	93	64.4	1.1e-17	1	CL0538	1	2.08419	0.276262	1.82607	0.654527
Sscle02g011780	88	260	88	260	PF10454	PF10454.7	DUF2458	domain	1	172	173	224.6	5.5e-67	1	No_clan	1	0.840979	0.979398	0.34807	0.383531
Sscle01g010400	61	440	61	442	PF00916	PF00916.18	Sulfate_transp	domain	1	379	385	230.6	2.2e-68	1	CL0062	1	-0.782252	-0.491979	-0.800273	-1.4772
Sscle01g010400	506	633	502	637	PF01740	PF01740.19	STAS	domain	7	100	129	38	9.6e-10	1	CL0502	1	-0.782252	-0.491979	-0.800273	-1.4772
Sscle02g011740	203	294	189	298	PF11905	PF11905.6	DUF3425	domain	16	100	94	80.4	7.9e-23	1	No_clan	1	-2.14704	-1.8828	-1.40062	-0.817723
Sscle02g011800	49	295	32	295	PF00332	PF00332.16	Glyco_hydro_17	domain	31	309	279	62.9	3e-17	1	CL0058	1	-1.33712	-4.56756	0.90506	-2.10723
Sscle02g011820	113	335	103	335	PF00141	PF00141.21	peroxidase	domain	11	229	252	169.6	7.6e-50	1	CL0617	1	-0.311592	0.0184808	-0.357338	0.0455453
Sscle02g011840	8	72	8	72	PF11470	PF11470.6	TUG-UBL1	domain	1	65	66	76.5	1.3e-21	1	CL0072	1	-2.44336	-2.45345	-2.56757	-2.06853
Sscle02g011850	8	191	7	191	PF00227	PF00227.24	Proteasome	domain	3	190	189	144.3	2.6e-42	1	CL0052	1	0.252619	0.287572	0.0129928	0.204895
Sscle02g011830	8	103	8	103	PF01158	PF01158.16	Ribosomal_L36e	domain	1	96	96	141.1	8.9e-42	1	No_clan	1	1.39216	1.63265	0.782112	1.20545
Sscle02g011750	31	333	31	335	PF00248	PF00248.19	Aldo_ket_red	domain	1	290	307	241.5	9.2e-72	1	No_clan	1	-1.13784	-0.0171343	1.19655	1.53576
Sscle02g011730	139	393	20	402	PF03663	PF03663.12	Glyco_hydro_76	domain	83	354	275	138	4.9e-40	1	CL0059	1	-2.56996	-2.33698	-1.7478	-1.03083
Sscle02g011860	5	72	4	72	PF00690	PF00690.24	Cation_ATPase_N	domain	2	69	68	70.9	4.7e-20	1	No_clan	1	-1.12325	-0.75408	-0.210683	0.313091
Sscle02g011860	91	336	91	336	PF00122	PF00122.18	E1-E2_ATPase	domain	1	221	246	207.8	1.1e-61	1	No_clan	1	-1.12325	-0.75408	-0.210683	0.313091
Sscle02g011860	343	709	341	709	PF00702	PF00702.24	Hydrolase	domain	3	210	383	90.2	2e-25	1	CL0137	1	-1.12325	-0.75408	-0.210683	0.313091
Sscle02g011860	778	981	778	981	PF00689	PF00689.19	Cation_ATPase_C	domain	1	182	205	152.9	6.7e-45	1	No_clan	1	-1.12325	-0.75408	-0.210683	0.313091
Sscle02g011880	13	513	13	513	PF13001	PF13001.5	Ecm29	domain	1	483	513	513.7	4.1e-154	1	No_clan	1	-0.492725	-0.329531	0.0116806	0.0218655
Sscle02g011900	117	331	85	347	PF01636	PF01636.21	APH	domain	35	202	235	33.1	4.8e-08	1	CL0016	1	1.04322	0.472862	1.52603	-0.305441
Sscle01g010490	34	95	34	95	PF06766	PF06766.9	Hydrophobin_2	domain	1	65	65	79.4	1.2e-22	1	No_clan	1	0	0	0	0
Sscle02g011920	135	279	133	280	PF00075	PF00075.22	RNase_H	domain	3	142	146	26.3	6.3e-06	1	CL0219	1	1.91803	2.01597	0.640087	0.209413
Sscle02g011890	39	122	37	122	PF01822	PF01822.17	WSC	domain	3	82	84	65.2	4e-18	1	No_clan	1	-1.49214	-0.943562	-1.06753	-0.489762
Sscle02g011890	153	392	152	392	PF11790	PF11790.6	Glyco_hydro_cc	domain	2	239	268	204.9	1.2e-60	1	CL0058	1	-1.49214	-0.943562	-1.06753	-0.489762
Sscle02g011960	352	459	331	484	PF01564	PF01564.15	Spermine_synth	domain	76	189	119	28.6	5.9e-07	1	CL0063	1	1.8696	1.97788	1.47999	1.94167
Sscle02g011970	208	419	202	421	PF13378	PF13378.4	MR_MLE_C	domain	7	217	217	190.2	3.5e-56	1	CL0256	1	-1.39995	-0.765884	3.657	4.19034
Sscle02g011980	396	469	396	469	PF11976	PF11976.6	Rad60-SLD	domain	1	72	74	74.8	3.2e-21	1	CL0072	1	-0.118296	-0.286197	-0.276807	-1.36031
Sscle02g011990	16	80	16	81	PF01423	PF01423.20	LSM	domain	1	66	66	73.2	9.1e-21	1	CL0527	1	0.992528	1.14608	0.410618	0.268122
Sscle02g011950	74	242	74	243	PF01083	PF01083.20	Cutinase	domain	1	177	178	171.8	1.2e-50	1	CL0028	1	-1.56354	-0.399472	9.73518	10.7885
Sscle02g012000	49	144	48	146	PF08241	PF08241.10	Methyltransf_11	domain	2	93	97	56.4	3.2e-15	1	CL0063	1	0.679385	0.284982	1.50964	0.71336
Sscle02g011870	1	210	1	210	PF00244	PF00244.18	2003-03-14	domain	14	222	210	337.6	2.7e-101	1	No_clan	1	0.504836	0.442081	-0.0236689	0.532475
Sscle02g012010	1407	1568	1395	1575	PF00613	PF00613.18	PI3Ka	domain	20	178	167	84.6	4.9e-24	1	CL0020	1	-0.318291	-1.44008	-0.137949	-1.03882
Sscle02g012010	1688	1892	1687	1893	PF00454	PF00454.25	PI3_PI4_kinase	domain	2	248	252	129.6	1.5e-37	1	CL0016	1	-0.318291	-1.44008	-0.137949	-1.03882
Sscle02g012030	12	233	11	234	PF12710	PF12710.5	HAD	domain	2	186	235	36.2	6.9e-09	1	CL0137	1	-3.43309	-3.52762	-3.6633	-3.88754
Sscle02g012020	39	193	38	199	PF00227	PF00227.24	Proteasome	domain	2	154	161	101.9	2.6e-29	1	CL0052	1	-0.401553	-0.375366	-0.687989	-0.512684
Sscle02g012040	128	213	117	213	PF00011	PF00011.19	HSP20	domain	14	101	88	54.3	1e-14	1	CL0190	1	-10.9603	-10.0491	-9.03056	-9.56108
Sscle02g012050	402	601	401	601	PF04146	PF04146.13	YTH	domain	2	123	200	181.4	4e-54	1	CL0178	1	-0.820032	-0.823318	-1.68696	-1.71661
Sscle02g012060	247	347	245	348	PF01399	PF01399.25	PCI	domain	3	104	104	50.9	1.7e-13	1	CL0123	1	1.14835	1.46428	0.0142473	0.455825
Sscle02g012070	111	271	111	272	PF00406	PF00406.20	ADK	domain	1	150	165	155.3	1.1e-45	1	CL0023	1	0.853599	0.404871	0.722343	0.533832
Sscle02g012100	26	203	26	203	PF00479	PF00479.20	G6PD_N	domain	1	177	182	206.6	4e-61	1	CL0063	1	0.0769	0.497958	0.132365	0.416479
Sscle02g012100	205	493	205	500	PF02781	PF02781.14	G6PD_C	domain	1	288	294	383	7.2e-115	1	No_clan	1	0.0769	0.497958	0.132365	0.416479
Sscle02g012110	9	103	9	103	PF01247	PF01247.16	Ribosomal_L35Ae	domain	1	95	95	145.1	5e-43	1	CL0575	1	0.985475	1.322	0.158864	0.625293
Sscle02g012120	67	129	67	129	PF10295	PF10295.7	DUF2406	domain	1	64	65	90.7	6.2e-26	1	No_clan	1	-0.552826	-1.24975	-0.862504	-1.92445
Sscle02g012130	42	96	41	96	PF09446	PF09446.8	VMA21	domain	2	64	63	51.8	5.7e-14	1	No_clan	1	0.141851	0.689788	-0.146254	0.963686
Sscle02g012140	614	897	593	898	PF00176	PF00176.21	SNF2_N	domain	52	349	307	166.1	7.8e-49	1	CL0023	1	1.93076	1.82805	0.861826	0.840436
Sscle02g012140	968	1080	967	1080	PF00271	PF00271.29	Helicase_C	domain	2	111	113	62.9	2.8e-17	1	CL0023	1	1.93076	1.82805	0.861826	0.840436
Sscle02g012150	6	207	1	218	PF06101	PF06101.9	DUF946	domain	25	224	206	59.2	2.1e-16	1	No_clan	1	-0.480476	0.197352	-0.988371	0.232681
Sscle02g012190	10	63	10	63	PF00281	PF00281.17	Ribosomal_L5	domain	1	57	57	71	6.8e-20	1	No_clan	1	0.891971	1.18006	0.330808	0.806787
Sscle02g012190	67	143	67	165	PF00673	PF00673.19	Ribosomal_L5_C	domain	1	81	84	76.6	1.1e-21	1	No_clan	1	0.891971	1.18006	0.330808	0.806787
Sscle02g012200	8	93	7	94	PF01423	PF01423.20	LSM	domain	3	66	86	67.9	4e-19	1	CL0527	1	0.885882	1.126	0.443605	0.482525
Sscle02g012210	14	112	8	117	PF03650	PF03650.11	MPC	domain	7	104	100	113.6	4.4e-33	1	CL0141	1	1.00994	0.867922	0.709845	0.690761
Sscle02g012230	16	130	16	130	PF02142	PF02142.20	MGS	domain	1	95	115	85.7	1.7e-24	1	No_clan	1	0.169574	0.978952	-0.57997	0.107587
Sscle02g012230	135	462	135	462	PF01808	PF01808.16	AICARFT_IMPCHas	domain	1	295	335	307	1.3e-91	1	CL0109	1	0.169574	0.978952	-0.57997	0.107587
Sscle02g012250	257	435	257	437	PF01565	PF01565.21	FAD_binding_4	domain	1	137	181	25.6	7.3e-06	1	CL0077	1	-2.91962	-2.05357	-3.54775	-2.00802
Sscle02g012280	236	370	235	371	PF00075	PF00075.22	RNase_H	domain	2	142	144	46.6	3.6e-12	1	CL0219	1	-2.35803	-3.13417	-1.23335	-2.07364
Sscle02g012300	138	226	138	227	PF07052	PF07052.9	Hep_59	domain	1	105	107	50.2	3.3e-13	1	No_clan	1	-0.216947	-0.291134	-0.044629	-0.31274
Sscle02g012290	35	135	31	192	PF13483	PF13483.4	Lactamase_B_3	domain	17	72	109	29.8	4.4e-07	1	CL0381	1	-0.30427	-0.868853	-0.704445	-1.94363
Sscle02g012310	12	242	12	242	PF03328	PF03328.12	HpcH_HpaI	domain	1	221	234	141.9	1.4e-41	1	CL0151	1	0.433812	0.954946	1.17727	2.19394
Sscle02g012390	3	41	2	43	PF14555	PF14555.4	UBA_4	domain	2	40	39	43.3	2.2e-11	1	CL0214	1	-1.01082	-0.864542	-1.10459	-0.892713
Sscle02g012390	243	327	239	327	PF13899	PF13899.4	Thioredoxin_7	domain	6	82	90	63.8	1.1e-17	1	CL0172	1	-1.01082	-0.864542	-1.10459	-0.892713
Sscle02g012390	469	542	467	543	PF00789	PF00789.18	UBX	domain	5	80	78	27.2	2.9e-06	1	CL0072	1	-1.01082	-0.864542	-1.10459	-0.892713
Sscle02g012380	6	106	4	109	PF00085	PF00085.18	Thioredoxin	domain	3	103	103	99.5	8.1e-29	1	CL0172	1	-0.497421	0.155522	-0.616696	-0.0375331
Sscle02g012380	141	310	140	310	PF06201	PF06201.11	PITH	domain	2	152	170	126.1	1.2e-36	1	CL0202	1	-0.497421	0.155522	-0.616696	-0.0375331
Sscle02g012400	15	265	15	265	PF00069	PF00069.23	Pkinase	domain	1	264	265	228.7	7.1e-68	1	CL0016	1	0.723782	0.2906	0.427139	0.39719
Sscle02g012330	51	159	51	159	PF04900	PF04900.10	Fcf1	domain	1	100	109	107	4.8e-31	1	CL0280	1	0.326255	0.353785	0.203732	-0.15038
Sscle02g012330	890	1226	887	1226	PF05277	PF05277.10	DUF726	domain	4	343	341	444.7	1.6e-133	1	CL0028	1	0.326255	0.353785	0.203732	-0.15038
Sscle02g011710	32	345	32	346	PF00732	PF00732.17	GMC_oxred_N	domain	1	295	315	200.9	2.6e-59	1	CL0063	1	-0.655041	-0.943129	-0.560183	-0.71883
Sscle02g011710	446	586	446	586	PF05199	PF05199.11	GMC_oxred_C	domain	1	144	144	117.3	7e-34	1	No_clan	1	-0.655041	-0.943129	-0.560183	-0.71883
Sscle02g012420	94	268	94	268	PF07798	PF07798.9	DUF1640	domain	1	175	175	187.5	1.9e-55	1	No_clan	1	-0.703457	-0.531761	-1.79667	-1.52448
Sscle02g011650	8	70	8	70	PF00226	PF00226.29	DnaJ	domain	1	63	63	78.6	2.6e-22	1	CL0392	1	-1.03262	-0.244584	0.357304	-0.217132
Sscle02g012430	90	293	88	294	PF00009	PF00009.25	GTP_EFTU	domain	3	193	228	76	2.5e-21	1	CL0023	1	-0.102969	0.260758	-1.02841	-0.473938
Sscle02g012430	325	407	325	408	PF03144	PF03144.23	GTP_EFTU_D2	domain	1	73	84	38.8	8.2e-10	1	CL0575	1	-0.102969	0.260758	-1.02841	-0.473938
Sscle02g012430	419	507	418	507	PF09173	PF09173.9	eIF2_C	domain	2	86	89	116.7	3.7e-34	1	No_clan	1	-0.102969	0.260758	-1.02841	-0.473938
Sscle02g012470	43	154	42	154	PF00289	PF00289.20	Biotin_carb_N	domain	2	110	112	132.3	9.1e-39	1	CL0483	1	2.48009	2.66597	1.79755	2.1524
Sscle02g012470	159	367	159	368	PF02786	PF02786.15	CPSase_L_D2	domain	1	210	210	272.4	2e-81	1	CL0179	1	2.48009	2.66597	1.79755	2.1524
Sscle02g012470	383	490	383	491	PF02785	PF02785.17	Biotin_carb_C	domain	1	107	108	104.8	2.2e-30	1	CL0105	1	2.48009	2.66597	1.79755	2.1524
Sscle02g012470	582	849	580	851	PF00682	PF00682.17	HMGL-like	domain	4	261	283	96.5	1.7e-27	1	CL0036	1	2.48009	2.66597	1.79755	2.1524
Sscle02g012470	873	1071	873	1072	PF02436	PF02436.16	PYC_OADA	domain	1	197	199	229.5	2.7e-68	1	CL0597	1	2.48009	2.66597	1.79755	2.1524
Sscle02g012470	1123	1189	1122	1189	PF00364	PF00364.20	Biotin_lipoyl	domain	2	73	72	64.9	4.1e-18	1	CL0105	1	2.48009	2.66597	1.79755	2.1524
Sscle02g012490	220	426	218	448	PF01979	PF01979.18	Amidohydro_1	domain	148	319	218	42.5	4.6e-11	1	CL0034	1	-1.76052	-1.27435	-1.38948	1.39582
Sscle02g012460	153	191	152	191	PF01394	PF01394.18	Clathrin_propel	domain	2	37	39	23.7	3.6e-05	1	CL0020	2	-0.163687	-0.267666	0.0320331	0.280627
Sscle02g012460	260	291	256	291	PF01394	PF01394.18	Clathrin_propel	domain	6	37	32	27.3	2.7e-06	1	CL0020	2	-0.163687	-0.267666	0.0320331	0.280627
Sscle02g012460	359	424	359	424	PF13838	PF13838.4	Clathrin_H_link	domain	1	66	66	106.6	3.8e-31	1	CL0020	1	-0.163687	-0.267666	0.0320331	0.280627
Sscle02g012460	546	685	541	686	PF00637	PF00637.18	Clathrin	domain	6	142	141	78.3	4.6e-22	1	CL0020	7	-0.163687	-0.267666	0.0320331	0.280627
Sscle02g012460	695	833	693	834	PF00637	PF00637.18	Clathrin	domain	3	142	142	85.4	2.9e-24	1	CL0020	7	-0.163687	-0.267666	0.0320331	0.280627
Sscle02g012460	845	970	841	978	PF00637	PF00637.18	Clathrin	domain	5	134	130	81.5	4.7e-23	1	CL0020	7	-0.163687	-0.267666	0.0320331	0.280627
Sscle02g012460	988	1127	987	1131	PF00637	PF00637.18	Clathrin	domain	2	139	141	109.7	9.3e-32	1	CL0020	7	-0.163687	-0.267666	0.0320331	0.280627
Sscle02g012460	1139	1275	1136	1276	PF00637	PF00637.18	Clathrin	domain	4	142	139	94.9	3.5e-27	1	CL0020	7	-0.163687	-0.267666	0.0320331	0.280627
Sscle02g012460	1282	1425	1282	1427	PF00637	PF00637.18	Clathrin	domain	1	141	146	109	1.5e-31	1	CL0020	7	-0.163687	-0.267666	0.0320331	0.280627
Sscle02g012460	1432	1573	1431	1573	PF00637	PF00637.18	Clathrin	domain	2	143	145	107.8	3.6e-31	1	CL0020	7	-0.163687	-0.267666	0.0320331	0.280627
Sscle02g012500	10	219	7	245	PF01182	PF01182.18	Glucosamine_iso	domain	4	206	217	78.1	7.7e-22	1	CL0246	1	-1.38732	-0.641748	-0.282386	1.85257
Sscle02g012530	80	115	80	117	PF00172	PF00172.16	Zn_clus	domain	1	38	38	31	1.8e-07	1	No_clan	1	-0.684083	-0.893427	-0.367584	-0.358454
Sscle02g012530	302	505	302	539	PF04082	PF04082.16	Fungal_trans	domain	1	195	224	33.6	1.9e-08	1	CL0507	1	-0.684083	-0.893427	-0.367584	-0.358454
Sscle02g012510	76	266	60	266	PF00349	PF00349.19	Hexokinase_1	domain	11	197	194	138.9	1.8e-40	1	CL0108	1	0.0224	-0.0221379	0.490827	1.34524
Sscle02g012510	273	524	272	524	PF03727	PF03727.14	Hexokinase_2	domain	2	239	258	184.9	1.4e-54	1	CL0108	1	0.0224	-0.0221379	0.490827	1.34524
Sscle02g012520	10	267	10	268	PF00580	PF00580.19	UvrD-helicase	domain	1	314	314	199.9	6.4e-59	1	CL0023	1	0.176937	0.176188	0.367477	0.29288
Sscle02g012520	273	638	273	641	PF13361	PF13361.4	UvrD_C	domain	1	346	377	195	2.1e-57	1	CL0023	1	0.176937	0.176188	0.367477	0.29288
Sscle02g012550	117	190	117	194	PF06985	PF06985.9	HET	domain	1	61	74	46.7	3.7e-12	1	No_clan	1	-4.93444	-4.3209	-4.12978	-4.41691
Sscle02g012540	161	283	161	285	PF08446	PF08446.9	PAS_2	domain	1	105	123	31.3	2.2e-07	1	CL0183	1	0.304135	0.905632	-1.79242	-1.57787
Sscle02g012540	366	506	364	530	PF01590	PF01590.24	GAF	domain	3	108	152	40.7	2.7e-10	1	CL0161	1	0.304135	0.905632	-1.79242	-1.57787
Sscle02g012540	546	709	538	721	PF00360	PF00360.18	PHY	domain	9	171	165	103.5	7.6e-30	1	CL0161	1	0.304135	0.905632	-1.79242	-1.57787
Sscle02g012540	842	968	842	969	PF02518	PF02518.24	HATPase_c	domain	1	110	127	63.8	1.8e-17	1	CL0025	1	0.304135	0.905632	-1.79242	-1.57787
Sscle02g012540	1072	1189	1072	1194	PF00072	PF00072.22	Response_reg	domain	1	107	119	57.6	1.1e-15	1	CL0304	1	0.304135	0.905632	-1.79242	-1.57787
Sscle02g012440	102	504	102	505	PF07690	PF07690.14	MFS_1	domain	1	352	412	134.3	4.2e-39	1	CL0015	1	-0.92565	-0.72698	-3.02084	-2.9049
Sscle02g012480	15	342	14	342	PF00933	PF00933.19	Glyco_hydro_3	domain	2	319	328	218.8	1.1e-64	1	CL0058	1	0.402771	0.783324	0.476257	0.727952
Sscle02g012630	83	168	82	174	PF04777	PF04777.11	Evr1_Alr	domain	2	91	91	83.2	1.3e-23	1	No_clan	1	0.823797	0.543106	1.15572	0.512621
Sscle02g011790	61	116	60	118	PF14880	PF14880.4	COX14	domain	2	57	56	71	4.9e-20	1	No_clan	1	0.848331	1.21878	-0.345312	-0.366257
Sscle02g012650	169	629	153	630	PF00982	PF00982.19	Glyco_transf_20	domain	19	473	468	547.1	2.8e-164	1	CL0113	1	-2.70332	-2.55355	-2.44399	-2.22569
Sscle02g012650	665	905	664	907	PF02358	PF02358.14	Trehalose_PPase	domain	2	230	242	149.3	8.2e-44	1	CL0137	1	-2.70332	-2.55355	-2.44399	-2.22569
Sscle02g012640	63	304	63	304	PF01063	PF01063.17	Aminotran_4	domain	1	223	244	87.9	7.6e-25	1	No_clan	1	0.878275	0.97542	-0.242863	-0.545827
Sscle02g012620	22	202	21	203	PF00227	PF00227.24	Proteasome	domain	2	189	188	148.7	1.2e-43	1	CL0052	1	-0.0385	0.150775	0.0982657	0.250877
Sscle02g012670	30	204	29	206	PF13967	PF13967.4	RSN1_TM	domain	2	154	189	130.3	4.7e-38	1	No_clan	1	0.105804	-0.851807	0.570782	-0.229603
Sscle02g012670	226	425	226	425	PF14703	PF14703.4	PHM7_cyt	domain	1	176	216	140.1	7.7e-41	1	CL0221	1	0.105804	-0.851807	0.570782	-0.229603
Sscle02g012670	436	711	436	712	PF02714	PF02714.13	RSN1_7TM	domain	1	273	278	271.1	8.9e-81	1	CL0416	1	0.105804	-0.851807	0.570782	-0.229603
Sscle02g012680	322	354	322	356	PF00646	PF00646.31	F-box	domain	1	33	33	21.5	0.00014	1	CL0271	1	-4.38522	-5.41436	-2.98932	-4.37299
Sscle02g012710	63	132	56	168	PF00651	PF00651.29	BTB	domain	13	79	72	25.5	1.1e-05	1	CL0033	1	-1.13128	-0.373673	-0.985435	-1.07987
Sscle02g012740	44	307	43	307	PF06644	PF06644.9	ATP11	domain	2	272	279	331.3	5.1e-99	1	No_clan	1	1.10561	1.39411	0.168801	0.340902
Sscle02g012660	199	343	198	345	PF00004	PF00004.27	AAA	domain	2	130	147	90.4	1.1e-25	1	CL0023	1	-5.022	-3.7047	-3.01902	-2.93253
Sscle02g012750	22	442	22	443	PF00501	PF00501.26	AMP-binding	domain	1	422	437	332	3.7e-99	1	CL0378	1	1.44063	-0.441885	4.80485	3.21597
Sscle02g012750	451	531	451	531	PF13193	PF13193.4	AMP-binding_C	domain	1	74	81	51.9	1e-13	1	CL0531	1	1.44063	-0.441885	4.80485	3.21597
Sscle02g012790	27	224	26	224	PF04750	PF04750.12	Far-17a_AIG1	domain	2	202	204	178.6	8e-53	1	No_clan	1	-1.78196	-1.81305	-0.500561	-0.81753
Sscle02g012820	37	217	37	221	PF01210	PF01210.21	NAD_Gly3P_dh_N	domain	1	153	182	150.8	2.7e-44	1	CL0063	1	0.625824	0.686205	1.04254	0.340443
Sscle02g012820	291	437	291	439	PF07479	PF07479.12	NAD_Gly3P_dh_C	domain	1	140	149	140.6	3.7e-41	1	CL0106	1	0.625824	0.686205	1.04254	0.340443
Sscle02g012810	36	131	36	132	PF14699	PF14699.4	hGDE_N	domain	1	91	97	104.8	1.8e-30	1	No_clan	1	-1.84469	-1.49621	-0.417346	0.188041
Sscle02g012810	135	580	134	580	PF14701	PF14701.4	hDGE_amylase	domain	2	439	451	598.4	8.2e-180	1	CL0058	1	-1.84469	-1.49621	-0.417346	0.188041
Sscle02g012810	745	989	745	989	PF14702	PF14702.4	hGDE_central	domain	1	266	273	282.2	4.2e-84	1	No_clan	1	-1.84469	-1.49621	-0.417346	0.188041
Sscle02g012810	1064	1535	1062	1536	PF06202	PF06202.12	GDE_C	domain	3	382	475	398.3	2.9e-119	1	CL0059	1	-1.84469	-1.49621	-0.417346	0.188041
Sscle02g012830	53	355	40	356	PF00793	PF00793.18	DAHP_synth_1	domain	6	274	304	342.9	8e-103	1	CL0036	1	-0.474235	0.373835	-1.40799	-1.06332
Sscle02g012780	103	138	100	138	PF00400	PF00400.30	WD40	domain	4	38	36	22.1	0.00017	1	CL0186	1	0.185381	0.542027	-0.0204565	-0.12074
Sscle02g012780	470	615	468	617	PF00160	PF00160.19	Pro_isomerase	domain	3	157	158	168.5	1.2e-49	1	CL0475	1	0.185381	0.542027	-0.0204565	-0.12074
Sscle02g012880	1047	1277	1046	1286	PF07727	PF07727.12	RVT_2	domain	2	237	241	160.8	3.3e-47	1	CL0027	1	0	0	0	0
Sscle02g012950	10	177	3	177	PF11807	PF11807.6	DUF3328	domain	49	220	176	143.3	8.2e-42	1	No_clan	1	-0.864816	-0.836674	-1.69931	-1.31479
[truncated: 10,064 more rows]

## Sheet: PFAM_Xsquared
PFAM	name	total gene count	in vitro_apex	in vitro_center	Ath_apex	Ath_center	induced gene total		X-squared in vitro	p-val in vitro	X-squared in planta	p-val in planta	X-squared apex	p-val apex	X-squared center	p-val center
[truncated: 598 more rows]

[truncated: 1 more sheets: Fig1E]
