# Supplementary material for: Intercellular cooperation in a fungal plant pathogen facilitates host colonization
Source: Proc Natl Acad Sci U S A. 2019 Feb 6;116(8):3193–201. doi: 10.1073/pnas.1811267116 (PMC6386666; doi:10.1073/pnas.1811267116)
Supplement: Supplementary File [file pnas.1811267116.sd02.xml]

<?xml version="1.0"  encoding="UTF-8"?>
<sbml xmlns="http://www.sbml.org/sbml/level2" version="1" level="2" xmlns:html="http://www.w3.org/1999/xhtml">
<model id="iRP1112" name="Metabolic_and_plant_cell_wall_degradation_model_of_sclerotinia_sclerotiorum_strain_1980">
<listOfCompartments>
<compartment id="b" name ="boundary" />
<compartment id="r" name ="endoplasmic_reticulum" />
<compartment id="c" name ="cytosol" />
<compartment id="e" name ="extracellular" />
<compartment id="v" name ="vacuole" />
<compartment id="x" name ="peroxisome" />
<compartment id="m" name ="mitochondria" />
<compartment id="n" name ="nucleus" />
</listOfCompartments>
<listOfSpecies>
  <species id="M_hdcea_b" name="Hexadecenoate__n_C16_1_" compartment="b" boundaryCondition="true" />
  <species id="M_hdcea_c" name="Hexadecenoate__n_C16_1_" compartment="c" boundaryCondition="false" />
  <species id="M_glu_L_val_L_e" name="glu_L_val_L" compartment="e" boundaryCondition="false" />
  <species id="M_h2o_x" name="H2O" compartment="x" boundaryCondition="false" />
  <species id="M_PCW_protein_GRP_At_b" name="glycine_rich_proteins_in_Arabidopsis_thaliana_plant_cell_wall" compartment="b" boundaryCondition="true" />
  <species id="M_hdcea_e" name="Hexadecenoate__n_C16_1_" compartment="e" boundaryCondition="false" />
  <species id="M_thr_L_thr_L_b" name="thr_L_thr_L" compartment="b" boundaryCondition="true" />
  <species id="M_3hmp_m" name="3_Hydroxy_2_methylpropanoate" compartment="m" boundaryCondition="false" />
  <species id="M_thr_L_thr_L_e" name="thr_L_thr_L" compartment="e" boundaryCondition="false" />
  <species id="M_PCW_protein_GRP_At_e" name="glycine_rich_proteins_in_Arabidopsis_thaliana_plant_cell_wall" compartment="e" boundaryCondition="false" />
  <species id="M_h2o_r" name="H2O" compartment="r" boundaryCondition="false" />
  <species id="M_ergst_c" name="Ergosterol" compartment="c" boundaryCondition="false" />
  <species id="M_cellos_e" name="Cellulose" compartment="e" boundaryCondition="false" />
  <species id="M_orn_m" name="Ornithine" compartment="m" boundaryCondition="false" />
  <species id="M_tym_e" name="Tyramine" compartment="e" boundaryCondition="false" />
  <species id="M_trnaasp_c" name="tRNA_Asp_" compartment="c" boundaryCondition="false" />
  <species id="M_cellos_b" name="Cellulose" compartment="b" boundaryCondition="true" />
  <species id="M_tym_c" name="Tyramine" compartment="c" boundaryCondition="false" />
  <species id="M_tym_b" name="Tyramine" compartment="b" boundaryCondition="true" />
  <species id="M_h2o_m" name="H2O" compartment="m" boundaryCondition="false" />
  <species id="M_tdcoa_x" name="Tetradecanoyl_CoA__n_C14_0CoA_" compartment="x" boundaryCondition="false" />
  <species id="M_scltacp_pre2_c" name="sclerotinin_precursor_2_acp" compartment="c" boundaryCondition="false" />
  <species id="M_mnl_c" name="D_Mannitol" compartment="c" boundaryCondition="false" />
  <species id="M_PCW_pept_EXTLRRP_At_e" name="peptides_from_extensin_LRR_proteins_in_Arabidopsis_thaliana_plant_cell_wall" compartment="e" boundaryCondition="false" />
  <species id="M_3dhq_c" name="3_Dehydroquinate" compartment="c" boundaryCondition="false" />
  <species id="M_hisp_c" name="L_Histidinol_phosphate" compartment="c" boundaryCondition="false" />
  <species id="M_23dhmb_c" name="_R__2_3_Dihydroxy_3_methylbutanoate" compartment="c" boundaryCondition="false" />
  <species id="M_5d4dglca_e" name="5_dehydro_4_deoxy_D_glucuronate" compartment="e" boundaryCondition="false" />
  <species id="M_PCW_pept_EXTLRRP_At_b" name="peptides_from_extensin_LRR_proteins_in_Arabidopsis_thaliana_plant_cell_wall" compartment="b" boundaryCondition="true" />
  <species id="M_ergst_r" name="Ergosterol" compartment="r" boundaryCondition="false" />
  <species id="M_fprica_c" name="5_Formamido_1__5_phospho_D_ribosyl_imidazole_4_carboxamide" compartment="c" boundaryCondition="false" />
  <species id="M_5d4dglca_b" name="5_dehydro_4_deoxy_D_glucuronate" compartment="b" boundaryCondition="true" />
  <species id="M_man6p_c" name="D_Mannose_6_phosphate" compartment="c" boundaryCondition="false" />
  <species id="M_ptdmeeta_SS_c" name="Phosphatidyl_N_methylethanolamine__Sclerotinia_sclerotiorum_" compartment="c" boundaryCondition="false" />
  <species id="M_5aprbu_c" name="5_Amino_6__5__phosphoribitylamino_uracil" compartment="c" boundaryCondition="false" />
  <species id="M_glu_G_gly_b" name="glu_G_gly" compartment="b" boundaryCondition="true" />
  <species id="M_glu_G_gly_c" name="glu_G_gly" compartment="c" boundaryCondition="false" />
  <species id="M_23dhmb_m" name="_R__2_3_Dihydroxy_3_methylbutanoate" compartment="m" boundaryCondition="false" />
  <species id="M_xyloglucan_e" name="xyloglucan" compartment="e" boundaryCondition="false" />
  <species id="M_glu_G_gly_e" name="glu_G_gly" compartment="e" boundaryCondition="false" />
  <species id="M_octa_e" name="octanoate__n_C8_0_" compartment="e" boundaryCondition="false" />
  <species id="M_xyloglucan_b" name="xyloglucan" compartment="b" boundaryCondition="true" />
  <species id="M_atp_c" name="ATP" compartment="c" boundaryCondition="false" />
  <species id="M_14bglucan_4u_e" name="_1_4_beta_glucan_4_units" compartment="e" boundaryCondition="false" />
  <species id="M_cystrna_c" name="L_Cysteinyl_tRNA_Cys_" compartment="c" boundaryCondition="false" />
  <species id="M_tartr_L_c" name="L_tartrate" compartment="c" boundaryCondition="false" />
  <species id="M_14bglucan_4u_b" name="_1_4_beta_glucan_4_units" compartment="b" boundaryCondition="true" />
  <species id="M_malcoame_m" name="malonyl_CoA_methyl_ester" compartment="m" boundaryCondition="false" />
  <species id="M_octa_c" name="octanoate__n_C8_0_" compartment="c" boundaryCondition="false" />
  <species id="M_2h3oLrmna_c" name="2_keto_3_deoxy_L_rhamnonate" compartment="c" boundaryCondition="false" />
  <species id="M_octa_b" name="octanoate__n_C8_0_" compartment="b" boundaryCondition="true" />
  <species id="M_tartr_L_b" name="L_tartrate" compartment="b" boundaryCondition="true" />
  <species id="M_tartr_L_e" name="L_tartrate" compartment="e" boundaryCondition="false" />
  <species id="M_btn_m" name="Biotin" compartment="m" boundaryCondition="false" />
  <species id="M_atp_m" name="ATP" compartment="m" boundaryCondition="false" />
  <species id="M_orn_c" name="Ornithine" compartment="c" boundaryCondition="false" />
  <species id="M_34dhphe_e" name="3_4_Dihydroxy_L_phenylalanine" compartment="e" boundaryCondition="false" />
  <species id="M_glucuroacxylan_b" name="glucuro_acetyl_xylan" compartment="b" boundaryCondition="true" />
  <species id="M_trnagly_c" name="tRNA_Gly_" compartment="c" boundaryCondition="false" />
  <species id="M_valtrna_c" name="L_Valyl_tRNA_Val_" compartment="c" boundaryCondition="false" />
  <species id="M_orn_b" name="Ornithine" compartment="b" boundaryCondition="true" />
  <species id="M_orn_e" name="Ornithine" compartment="e" boundaryCondition="false" />
  <species id="M_glucuroacxylan_e" name="glucuro_acetyl_xylan" compartment="e" boundaryCondition="false" />
  <species id="M_co2_b" name="CO2" compartment="b" boundaryCondition="true" />
  <species id="M_34dhphe_c" name="3_4_Dihydroxy_L_phenylalanine" compartment="c" boundaryCondition="false" />
  <species id="M_h2o_e" name="H2O" compartment="e" boundaryCondition="false" />
  <species id="M_co2_e" name="CO2" compartment="e" boundaryCondition="false" />
  <species id="M_h2o_b" name="H2O" compartment="b" boundaryCondition="true" />
  <species id="M_ile_L_pro_L_b" name="ile_L_pro_L" compartment="b" boundaryCondition="true" />
  <species id="M_h2o_c" name="H2O" compartment="c" boundaryCondition="false" />
  <species id="M_btn_c" name="Biotin" compartment="c" boundaryCondition="false" />
  <species id="M_co2_c" name="CO2" compartment="c" boundaryCondition="false" />
  <species id="M_cmp_c" name="CMP" compartment="c" boundaryCondition="false" />
  <species id="M_glu_L_val_L_b" name="glu_L_val_L" compartment="b" boundaryCondition="true" />
  <species id="M_ile_L_pro_L_e" name="ile_L_pro_L" compartment="e" boundaryCondition="false" />
  <species id="M_glu_L_val_L_c" name="glu_L_val_L" compartment="c" boundaryCondition="false" />
  <species id="M_co2_m" name="CO2" compartment="m" boundaryCondition="false" />
  <species id="M_co2_r" name="CO2" compartment="r" boundaryCondition="false" />
  <species id="M_b124tc_m" name="But_1_ene_1_2_4_tricarboxylate" compartment="m" boundaryCondition="false" />
  <species id="M_5pmev_c" name="_R__5_Phosphomevalonate" compartment="c" boundaryCondition="false" />
  <species id="M_3c3hmp_c" name="3_Carboxy_3_hydroxy_4_methylpentanoate" compartment="c" boundaryCondition="false" />
  <species id="M_stcoa_c" name="Stearoyl_CoA__n_C18_0CoA_" compartment="c" boundaryCondition="false" />
  <species id="M_stcoa_x" name="Stearoyl_CoA__n_C18_0CoA_" compartment="x" boundaryCondition="false" />
  <species id="M_fol_c" name="Folate" compartment="c" boundaryCondition="false" />
  <species id="M_leu_L_val_L_e" name="leu_L_val_L" compartment="e" boundaryCondition="false" />
  <species id="M_ala_L_asp_L_c" name="Ala_Asp" compartment="c" boundaryCondition="false" />
  <species id="M_acxylan_3u_e" name="acetyl_xylan_3_units" compartment="e" boundaryCondition="false" />
  <species id="M_ala_L_asp_L_b" name="Ala_Asp" compartment="b" boundaryCondition="true" />
  <species id="M_leu_L_val_L_b" name="leu_L_val_L" compartment="b" boundaryCondition="true" />
  <species id="M_leu_L_val_L_c" name="leu_L_val_L" compartment="c" boundaryCondition="false" />
  <species id="M_ala_L_asp_L_e" name="Ala_Asp" compartment="e" boundaryCondition="false" />
  <species id="M_acxylan_3u_b" name="acetyl_xylan_3_units" compartment="b" boundaryCondition="true" />
  <species id="M_phe_L_ala_L_e" name="phe_L_ala_L" compartment="e" boundaryCondition="false" />
  <species id="M_Ssq23epx_r" name="_S__Squalene_2_3_epoxide" compartment="r" boundaryCondition="false" />
  <species id="M_pendp_c" name="all_trans_pentaprenyl_diphosphate" compartment="c" boundaryCondition="false" />
  <species id="M_phe_L_ala_L_c" name="phe_ala" compartment="c" boundaryCondition="false" />
  <species id="M_ala_L_ile_L_e" name="ala_L_ile_L" compartment="e" boundaryCondition="false" />
  <species id="M_ala_L_ile_L_b" name="ala_L_ile_L" compartment="b" boundaryCondition="true" />
  <species id="M_ala_L_ile_L_c" name="ala_L_ile_L" compartment="c" boundaryCondition="false" />
  <species id="M_rmnf_e" name="L_rhamnofuranose" compartment="e" boundaryCondition="false" />
  <species id="M_but2eACP_c" name="But_2_enoyl__acyl_carrier_protein_" compartment="c" boundaryCondition="false" />
  <species id="M_rmnf_b" name="L_rhamnofuranose" compartment="b" boundaryCondition="true" />
  <species id="M_rmnf_c" name="L_rhamnofuranose" compartment="c" boundaryCondition="false" />
  <species id="M_L2aadp_c" name="L_2_Aminoadipate" compartment="c" boundaryCondition="false" />
  <species id="M_oxag_m" name="Oxaloglutarate" compartment="m" boundaryCondition="false" />
  <species id="M_tdcoa_c" name="Tetradecanoyl_CoA__n_C14_0CoA_" compartment="c" boundaryCondition="false" />
  <species id="M_ddeccoa_x" name="dodecenoyl_CoA" compartment="x" boundaryCondition="false" />
  <species id="M_phe_L_ala_L_b" name="phe_L_ala_L" compartment="b" boundaryCondition="true" />
  <species id="M_tdecoa_x" name="Tetradecenoyl_CoA__n_C14_1CoA_" compartment="x" boundaryCondition="false" />
  <species id="M_malt_e" name="Maltose" compartment="e" boundaryCondition="false" />
  <species id="M_ile_L_ser_L_e" name="ile_L_ser_L" compartment="e" boundaryCondition="false" />
  <species id="M_ala_L_ala_L_b" name="ala_L_ala_L" compartment="b" boundaryCondition="true" />
  <species id="M_ala_L_ala_L_e" name="ala_L_ala_L" compartment="e" boundaryCondition="false" />
  <species id="M_malt_b" name="Maltose" compartment="b" boundaryCondition="true" />
  <species id="M_pi_e" name="Phosphate" compartment="e" boundaryCondition="false" />
  <species id="M_malt_c" name="Maltose" compartment="c" boundaryCondition="false" />
  <species id="M_trnaser_c" name="tRNA_Ser_" compartment="c" boundaryCondition="false" />
  <species id="M_PCW_pept_At_b" name="peptides_from_Arabidopsis_thaliana_plant_cell_wall_proteins" compartment="b" boundaryCondition="true" />
  <species id="M_pi_m" name="Phosphate" compartment="m" boundaryCondition="false" />
  <species id="M_trnaasn_c" name="tRNA_Asn_" compartment="c" boundaryCondition="false" />
  <species id="M_pi_n" name="Phosphate" compartment="n" boundaryCondition="false" />
  <species id="M_ac_m" name="Acetate" compartment="m" boundaryCondition="false" />
  <species id="M_gthox_c" name="Oxidized_glutathione" compartment="c" boundaryCondition="false" />
  <species id="M_apoC_Lys_btn_c" name="Holocarboxylase__biotin_covalent_bound_to_Lys_residue_of_apoC_" compartment="c" boundaryCondition="false" />
  <species id="M_ogmeACP_c" name="3_Oxo_glutaryl__acyl_carrier_protein__methyl_ester" compartment="c" boundaryCondition="false" />
  <species id="M_trnaleu_c" name="tRNA_Leu_" compartment="c" boundaryCondition="false" />
  <species id="M_trnalys_c" name="tRNA_Lys_" compartment="c" boundaryCondition="false" />
  <species id="M_g3p_c" name="Glyceraldehyde_3_phosphate" compartment="c" boundaryCondition="false" />
  <species id="M_ach_b" name="Acetylcholine" compartment="b" boundaryCondition="true" />
  <species id="M_PCW_pept_At_e" name="peptides_from_Arabidopsis_thaliana_plant_cell_wall_proteins" compartment="e" boundaryCondition="false" />
  <species id="M_apoC_Lys_c" name="Apocarboxylase__Lys_residue_" compartment="c" boundaryCondition="false" />
  <species id="M_pi_b" name="Phosphate" compartment="b" boundaryCondition="true" />
  <species id="M_pi_c" name="Phosphate" compartment="c" boundaryCondition="false" />
  <species id="M_ach_e" name="Acetylcholine" compartment="e" boundaryCondition="false" />
  <species id="M_ogmeACP_m" name="3_Oxo_glutaryl__acyl_carrier_protein__methyl_ester" compartment="m" boundaryCondition="false" />
  <species id="M_ile_L_ser_L_c" name="ile_L_ser_L" compartment="c" boundaryCondition="false" />
  <species id="M_ile_L_ser_L_b" name="ile_L_ser_L" compartment="b" boundaryCondition="true" />
  <species id="M_amet_r" name="S_Adenosyl_L_methionine" compartment="r" boundaryCondition="false" />
  <species id="M_achms_c" name="O_Acetyl_L_homoserine" compartment="c" boundaryCondition="false" />
  <species id="M_10fthf_c" name="10_Formyltetrahydrofolate" compartment="c" boundaryCondition="false" />
  <species id="M_coa_c" name="Coenzyme_A" compartment="c" boundaryCondition="false" />
  <species id="M_acald_m" name="Acetaldehyde" compartment="m" boundaryCondition="false" />
  <species id="M_mi4p_D_c" name="1D_myo_Inositol_4_phosphate" compartment="c" boundaryCondition="false" />
  <species id="M_2mp2coa_m" name="2_Methylprop_2_enoyl_CoA" compartment="m" boundaryCondition="false" />
  <species id="M_amob_b" name="S_Adenosyl_4_methylthio_2_oxobutanoate" compartment="b" boundaryCondition="true" />
  <species id="M_coa_m" name="Coenzyme_A" compartment="m" boundaryCondition="false" />
  <species id="M_acald_c" name="Acetaldehyde" compartment="c" boundaryCondition="false" />
  <species id="M_galactomanan_2u_e" name="galactomanan_2_units" compartment="e" boundaryCondition="false" />
  <species id="M_amob_m" name="S_Adenosyl_4_methylthio_2_oxobutanoate" compartment="m" boundaryCondition="false" />
  <species id="M_galactomanan_2u_b" name="galactomanan_2_units" compartment="b" boundaryCondition="true" />
  <species id="M_glucuroarabinoxylan_b" name="alpha_1_2_glucuronate_alpha_1_2_arabino_beta_1_4_xylan" compartment="b" boundaryCondition="true" />
  <species id="M_glucuroarabinoxylan_e" name="alpha_1_2_glucuronate_alpha_1_2_arabino_beta_1_4_xylan" compartment="e" boundaryCondition="false" />
  <species id="M_coa_x" name="Coenzyme_A" compartment="x" boundaryCondition="false" />
  <species id="M_5mdr1p_c" name="5_Methylthio_5_deoxy_D_ribose_1_phosphate" compartment="c" boundaryCondition="false" />
  <species id="M_taur_m" name="Taurine" compartment="m" boundaryCondition="false" />
  <species id="M_asp_L_pro_L_e" name="asp_L_pro_L" compartment="e" boundaryCondition="false" />
  <species id="M_xan_m" name="Xanthine" compartment="m" boundaryCondition="false" />
  <species id="M_ethamp_c" name="Ethanolamine_phosphate" compartment="c" boundaryCondition="false" />
  <species id="M_gsn_c" name="Guanosine" compartment="c" boundaryCondition="false" />
  <species id="M_taur_c" name="Taurine" compartment="c" boundaryCondition="false" />
  <species id="M_gsn_e" name="Guanosine" compartment="e" boundaryCondition="false" />
  <species id="M_asp_L_pro_L_b" name="asp_L_pro_L" compartment="b" boundaryCondition="true" />
  <species id="M_4fe4s_m" name="_4Fe_4S__iron_sulfur_cluster" compartment="m" boundaryCondition="false" />
  <species id="M_4abz_m" name="4_Aminobenzoate" compartment="m" boundaryCondition="false" />
  <species id="M_gsn_b" name="Guanosine" compartment="b" boundaryCondition="true" />
  <species id="M_amet_c" name="S_Adenosyl_L_methionine" compartment="c" boundaryCondition="false" />
  <species id="M_gua_m" name="Guanine" compartment="m" boundaryCondition="false" />
  <species id="M_1aRmnGalAAragalan_e" name="alpha_1_rhamnose_4_1_glalaturonate_Arabinogalactan" compartment="e" boundaryCondition="false" />
  <species id="M_val_L_his_L_c" name="val_L_his_L" compartment="c" boundaryCondition="false" />
  <species id="M_val_L_his_L_e" name="val_L_his_L" compartment="e" boundaryCondition="false" />
  <species id="M_1aRmnGalAAragalan_b" name="alpha_1_rhamnose_4_1_glalaturonate_Arabinogalactan" compartment="b" boundaryCondition="true" />
  <species id="M_air_c" name="5_amino_1__5_phospho_D_ribosyl_imidazole" compartment="c" boundaryCondition="false" />
  <species id="M_lystrna_c" name="L_Lysine_tRNA__Lys_" compartment="c" boundaryCondition="false" />
  <species id="M_asp_L_ala_L_e" name="asp_ala" compartment="e" boundaryCondition="false" />
  <species id="M_ala_L_ala_L_ala_L_e" name="ala_L_ala_L_ala_L" compartment="e" boundaryCondition="false" />
  <species id="M_ala_L_ala_L_ala_L_b" name="ala_L_ala_L_ala_L" compartment="b" boundaryCondition="true" />
  <species id="M_asp_L_ala_L_b" name="asp_ala" compartment="b" boundaryCondition="true" />
  <species id="M_amet_m" name="S_Adenosyl_L_methionine" compartment="m" boundaryCondition="false" />
  <species id="M_gua_c" name="Guanine" compartment="c" boundaryCondition="false" />
  <species id="M_asp_L_ala_L_c" name="asp_ala" compartment="c" boundaryCondition="false" />
  <species id="M_ala_L_ala_L_ala_L_c" name="ala_L_ala_L_ala_L" compartment="c" boundaryCondition="false" />
  <species id="M_amet_n" name="S_Adenosyl_L_methionine" compartment="n" boundaryCondition="false" />
  <species id="M_tyrtrna_c" name="L_Tyrosyl_tRNA_Tyr_" compartment="c" boundaryCondition="false" />
  <species id="M_ribflv_c" name="Riboflavin" compartment="c" boundaryCondition="false" />
  <species id="M_lald_L_c" name="L_Lactaldehyde" compartment="c" boundaryCondition="false" />
  <species id="M_4ppcys_c" name="N___R__4_Phosphopantothenoyl__L_cysteine" compartment="c" boundaryCondition="false" />
  <species id="M_mannan_3u_e" name="mannan_3_units" compartment="e" boundaryCondition="false" />
  <species id="M_mannan_3u_b" name="mannan_3_units" compartment="b" boundaryCondition="true" />
  <species id="M_acorn_m" name="N2_Acetyl_L_ornithine" compartment="m" boundaryCondition="false" />
  <species id="M_ala_L_pro_L_c" name="ala_L_pro_L" compartment="c" boundaryCondition="false" />
  <species id="M_ala_L_pro_L_e" name="ala_L_pro_L" compartment="e" boundaryCondition="false" />
  <species id="M_lys_L_arg_L_c" name="lys_L_arg_L" compartment="c" boundaryCondition="false" />
  <species id="M_lys_L_arg_L_b" name="lys_L_arg_L" compartment="b" boundaryCondition="true" />
  <species id="M_lys_L_arg_L_e" name="lys_L_arg_L" compartment="e" boundaryCondition="false" />
  <species id="M_4abz_c" name="4_Aminobenzoate" compartment="c" boundaryCondition="false" />
  <species id="M_prbamp_c" name="1__5_Phosphoribosyl__AMP" compartment="c" boundaryCondition="false" />
  <species id="M_4mzym_int1_r" name="4_Methylzymosterol_intermediate_1" compartment="r" boundaryCondition="false" />
  <species id="M_camp_b" name="cAMP" compartment="b" boundaryCondition="true" />
  <species id="M_xan_b" name="Xanthine" compartment="b" boundaryCondition="true" />
  <species id="M_xan_c" name="Xanthine" compartment="c" boundaryCondition="false" />
  <species id="M_camp_c" name="cAMP" compartment="c" boundaryCondition="false" />
  <species id="M_ac_c" name="Acetate" compartment="c" boundaryCondition="false" />
  <species id="M_catechol_e" name="Catechol" compartment="e" boundaryCondition="false" />
  <species id="M_ac_e" name="Acetate" compartment="e" boundaryCondition="false" />
  <species id="M_ala_L_pro_L_b" name="ala_L_pro_L" compartment="b" boundaryCondition="true" />
  <species id="M_ac_b" name="Acetate" compartment="b" boundaryCondition="true" />
  <species id="M_catechol_b" name="Catechol" compartment="b" boundaryCondition="true" />
  <species id="M_catechol_c" name="Catechol" compartment="c" boundaryCondition="false" />
  <species id="M_mi3p_D_c" name="1D_myo_Inositol_3_phosphate" compartment="c" boundaryCondition="false" />
  <species id="M_urdglyc_c" name="____Ureidoglycolate" compartment="c" boundaryCondition="false" />
  <species id="M_xan_e" name="Xanthine" compartment="e" boundaryCondition="false" />
  <species id="M_cbasp_c" name="N_Carbamoyl_L_aspartate" compartment="c" boundaryCondition="false" />
  <species id="M_g3pc_c" name="sn_Glycero_3_phosphocholine" compartment="c" boundaryCondition="false" />
  <species id="M_aacald_b" name="Aminoacetaldehyde" compartment="b" boundaryCondition="true" />
  <species id="M_melib_e" name="Melibiose" compartment="e" boundaryCondition="false" />
  <species id="M_galur3u_e" name="1_4_a_D_galacturonate__3_units" compartment="e" boundaryCondition="false" />
  <species id="M_spmd_b" name="Spermidine" compartment="b" boundaryCondition="true" />
  <species id="M_2mop_m" name="2_Methyl_3_oxopropanoate" compartment="m" boundaryCondition="false" />
  <species id="M_galur3u_b" name="1_4_a_D_galacturonate__3_units" compartment="b" boundaryCondition="true" />
  <species id="M_udp_c" name="UDP" compartment="c" boundaryCondition="false" />
  <species id="M_spmd_c" name="Spermidine" compartment="c" boundaryCondition="false" />
  <species id="M_orot_c" name="Orotate" compartment="c" boundaryCondition="false" />
  <species id="M_1aRmnGalAgalan_e" name="alpha_1_rhamnose_4_1_glalaturonate_galactan" compartment="e" boundaryCondition="false" />
  <species id="M_arg_L_c" name="L_Arginine" compartment="c" boundaryCondition="false" />
  <species id="M_gly_gly_phe_L_b" name="gly_gly_phe_L" compartment="b" boundaryCondition="true" />
  <species id="M_1aRmnGalAgalan_b" name="alpha_1_rhamnose_4_1_glalaturonate_galactan" compartment="b" boundaryCondition="true" />
  <species id="M_fmn_c" name="FMN" compartment="c" boundaryCondition="false" />
  <species id="M_aacald_m" name="Aminoacetaldehyde" compartment="m" boundaryCondition="false" />
  <species id="M_arg_L_b" name="L_Arginine" compartment="b" boundaryCondition="true" />
  <species id="M_arg_L_e" name="L_Arginine" compartment="e" boundaryCondition="false" />
  <species id="M_gly_gly_phe_L_c" name="gly_gly_phe_L" compartment="c" boundaryCondition="false" />
  <species id="M_gly_gly_phe_L_e" name="gly_gly_phe_L" compartment="e" boundaryCondition="false" />
  <species id="M_glyc_b" name="Glycerol" compartment="b" boundaryCondition="true" />
  <species id="M_glyc_c" name="Glycerol" compartment="c" boundaryCondition="false" />
  <species id="M_prbatp_c" name="1__5_Phosphoribosyl__ATP" compartment="c" boundaryCondition="false" />
  <species id="M_cdp_c" name="CDP" compartment="c" boundaryCondition="false" />
  <species id="M_pant_R_c" name="_R__Pantoate" compartment="c" boundaryCondition="false" />
  <species id="M_sucr_c" name="Sucrose" compartment="c" boundaryCondition="false" />
  <species id="M_sucr_b" name="Sucrose" compartment="b" boundaryCondition="true" />
  <species id="M_polyRmnGalA_b" name="poly_rhamnogalacturonan" compartment="b" boundaryCondition="true" />
  <species id="M_for_r" name="Formate" compartment="r" boundaryCondition="false" />
  <species id="M_acrn_m" name="O_Acetylcarnitine" compartment="m" boundaryCondition="false" />
  <species id="M_orot_m" name="Orotate" compartment="m" boundaryCondition="false" />
  <species id="M_so4_e" name="Sulfate" compartment="e" boundaryCondition="false" />
  <species id="M_for_m" name="Formate" compartment="m" boundaryCondition="false" />
  <species id="M_polyRmnGalA_e" name="poly_rhamnogalacturonan" compartment="e" boundaryCondition="false" />
  <species id="M_pant_R_m" name="_R__Pantoate" compartment="m" boundaryCondition="false" />
  <species id="M_phe_L_gln_L_e" name="phe_L_gln_L" compartment="e" boundaryCondition="false" />
  <species id="M_phe_L_gln_L_b" name="phe_L_gln_L" compartment="b" boundaryCondition="true" />
  <species id="M_acrn_c" name="O_Acetylcarnitine" compartment="c" boundaryCondition="false" />
  <species id="M_so4_b" name="Sulfate" compartment="b" boundaryCondition="true" />
  <species id="M_sucr_e" name="Sucrose" compartment="e" boundaryCondition="false" />
  <species id="M_so4_c" name="Sulfate" compartment="c" boundaryCondition="false" />
  <species id="M_h2s_c" name="Hydrogen_sulfide" compartment="c" boundaryCondition="false" />
  <species id="M_melib_b" name="Melibiose" compartment="b" boundaryCondition="true" />
  <species id="M_melib_c" name="Melibiose" compartment="c" boundaryCondition="false" />
  <species id="M_drib_e" name="Deoxyribose" compartment="e" boundaryCondition="false" />
  <species id="M_tre6p_c" name="alpha_alpha__Trehalose_6_phosphate" compartment="c" boundaryCondition="false" />
  <species id="M_met_L_trp_L_c" name="met_L_trp_L" compartment="c" boundaryCondition="false" />
  <species id="M_drib_b" name="Deoxyribose" compartment="b" boundaryCondition="true" />
  <species id="M_drib_c" name="Deoxyribose" compartment="c" boundaryCondition="false" />
  <species id="M_met_L_trp_L_b" name="met_L_trp_L" compartment="b" boundaryCondition="true" />
  <species id="M_met_L_trp_L_e" name="met_L_trp_L" compartment="e" boundaryCondition="false" />
  <species id="M_tyr_L_trp_L_e" name="tyr_L_trp_L" compartment="e" boundaryCondition="false" />
  <species id="M_hcit_m" name="2_Hydroxybutane_1_2_4_tricarboxylate" compartment="m" boundaryCondition="false" />
  <species id="M_tyr_L_trp_L_c" name="tyr_L_trp_L" compartment="c" boundaryCondition="false" />
  <species id="M_oh1_c" name="hydroxide_ion" compartment="c" boundaryCondition="false" />
  <species id="M_ala_L_tyr_L_b" name="ala_L_tyr_L" compartment="b" boundaryCondition="true" />
  <species id="M_tyr_L_trp_L_b" name="tyr_L_trp_L" compartment="b" boundaryCondition="true" />
  <species id="M_gly_gly_pro_L_e" name="gly_gly_pro_L" compartment="e" boundaryCondition="false" />
  <species id="M_his_L_e" name="L_Histidine" compartment="e" boundaryCondition="false" />
  <species id="M_his_L_b" name="L_Histidine" compartment="b" boundaryCondition="true" />
  <species id="M_gly_gly_pro_L_b" name="gly_gly_pro_L" compartment="b" boundaryCondition="true" />
  <species id="M_his_L_c" name="L_Histidine" compartment="c" boundaryCondition="false" />
  <species id="M_fdp_c" name="D_Fructose_1_6_bisphosphate" compartment="c" boundaryCondition="false" />
  <species id="M_pH_buffer_vacuole_b" name="undefined_compounds_buffering_pH_in_vacuole" compartment="b" boundaryCondition="true" />
  <species id="M_pro_L_val_L_b" name="pro_L_val_L" compartment="b" boundaryCondition="true" />
  <species id="M_pro_L_val_L_c" name="pro_L_val_L" compartment="c" boundaryCondition="false" />
  <species id="M_14bglucan_8u_b" name="_1_4_beta_glucan_8_units" compartment="b" boundaryCondition="true" />
  <species id="M_1aRmnGalAgal_e" name="alpha_1_rhamnose_4_1_glalaturonate_beta_1_4_galactose" compartment="e" boundaryCondition="false" />
  <species id="M_trp_L_ala_L_e" name="trp_L_ala_L" compartment="e" boundaryCondition="false" />
  <species id="M_14bglucan_8u_e" name="_1_4_beta_glucan_8_units" compartment="e" boundaryCondition="false" />
  <species id="M_trp_L_ala_L_b" name="trp_L_ala_L" compartment="b" boundaryCondition="true" />
  <species id="M_trp_L_ala_L_c" name="trp_L_ala_L" compartment="c" boundaryCondition="false" />
  <species id="M_pro_L_val_L_e" name="pro_L_val_L" compartment="e" boundaryCondition="false" />
  <species id="M_3dhsk_c" name="3_Dehydroshikimate" compartment="c" boundaryCondition="false" />
  <species id="M_1aRmnGalAgal_b" name="alpha_1_rhamnose_4_1_glalaturonate_beta_1_4_galactose" compartment="b" boundaryCondition="true" />
  <species id="M_ditp_c" name="dITP" compartment="c" boundaryCondition="false" />
  <species id="M_oh1_m" name="hydroxide_ion" compartment="m" boundaryCondition="false" />
  <species id="M_pro_L_lys_L_b" name="pro_L_lys_L" compartment="b" boundaryCondition="true" />
  <species id="M_ala_L_tyr_L_e" name="ala_L_tyr_L" compartment="e" boundaryCondition="false" />
  <species id="M_iscs_m" name="IscS_sulfur_acceptor_protein" compartment="m" boundaryCondition="false" />
  <species id="M_thr_L_m" name="L_Threonine" compartment="m" boundaryCondition="false" />
  <species id="M_prpncoa_m" name="Propenoyl_CoA" compartment="m" boundaryCondition="false" />
  <species id="M_glucys_c" name="gamma_L_Glutamyl_L_cysteine" compartment="c" boundaryCondition="false" />
  <species id="M_ptd3ino_SS_c" name="phosphatidyl_1D_myo_3_inositol__Sclerotinia_sclerotiorum_" compartment="c" boundaryCondition="false" />
  <species id="M_trptrna_c" name="L_Tryptophanyl_tRNA_Trp_" compartment="c" boundaryCondition="false" />
  <species id="M_2dr5p_c" name="2_Deoxy_D_ribose_5_phosphate" compartment="c" boundaryCondition="false" />
  <species id="M_fmn_m" name="FMN" compartment="m" boundaryCondition="false" />
  <species id="M_ade_b" name="Adenine" compartment="b" boundaryCondition="true" />
  <species id="M_fru_e" name="D_Fructose" compartment="e" boundaryCondition="false" />
  <species id="M_hocdca_b" name="hydroxy_octadecanoate" compartment="b" boundaryCondition="true" />
  <species id="M_scltB_b" name="sclerotinin_B" compartment="b" boundaryCondition="true" />
  <species id="M_araxylan_3u_e" name="arabinoxylan_3_units" compartment="e" boundaryCondition="false" />
  <species id="M_fru_c" name="D_Fructose" compartment="c" boundaryCondition="false" />
  <species id="M_scltB_c" name="sclerotinin_B" compartment="c" boundaryCondition="false" />
  <species id="M_fru_b" name="D_Fructose" compartment="b" boundaryCondition="true" />
  <species id="M_araxylan_3u_b" name="arabinoxylan_3_units" compartment="b" boundaryCondition="true" />
  <species id="M_ade_c" name="Adenine" compartment="c" boundaryCondition="false" />
  <species id="M_scltB_e" name="sclerotinin_B" compartment="e" boundaryCondition="false" />
  <species id="M_hocdca_e" name="hydroxy_octadecanoate" compartment="e" boundaryCondition="false" />
  <species id="M_asp_L_gly_e" name="asp_L_gly" compartment="e" boundaryCondition="false" />
  <species id="M_asp_L_gly_c" name="asp_L_gly" compartment="c" boundaryCondition="false" />
  <species id="M_asp_L_gly_b" name="asp_L_gly" compartment="b" boundaryCondition="true" />
  <species id="M_g3pe_c" name="sn_Glycero_3_phosphoethanolamine" compartment="c" boundaryCondition="false" />
  <species id="M_cyan_c" name="Hydrogen_cyanide" compartment="c" boundaryCondition="false" />
  <species id="M_cyan_b" name="Hydrogen_cyanide" compartment="b" boundaryCondition="true" />
  <species id="M_D_galc_c" name="D_galactonate" compartment="c" boundaryCondition="false" />
  <species id="M_cyan_e" name="Hydrogen_cyanide" compartment="e" boundaryCondition="false" />
  <species id="M_fgam_c" name="N2_Formyl_N1__5_phospho_D_ribosyl_glycinamide" compartment="c" boundaryCondition="false" />
  <species id="M_Lcyst_m" name="L_Cysteate" compartment="m" boundaryCondition="false" />
  <species id="M_cys_L_b" name="L_Cysteine" compartment="b" boundaryCondition="true" />
  <species id="M_cys_L_c" name="L_Cysteine" compartment="c" boundaryCondition="false" />
  <species id="M_cys_L_e" name="L_Cysteine" compartment="e" boundaryCondition="false" />
  <species id="M_Lcyst_c" name="L_Cysteate" compartment="c" boundaryCondition="false" />
  <species id="M_glucuroxylan_3u_b" name="glucuro_xylan_3_units" compartment="b" boundaryCondition="true" />
  <species id="M_leutrna_c" name="L_Leucyl_tRNA_Leu_" compartment="c" boundaryCondition="false" />
  <species id="M_2cpr5p_c" name="1__2_Carboxyphenylamino__1_deoxy_D_ribulose_5_phosphate" compartment="c" boundaryCondition="false" />
  <species id="M_5odhf2a_c" name="5_Oxo_4_5_dihydrofuran_2_acetate" compartment="c" boundaryCondition="false" />
  <species id="M_glucuroxylan_3u_e" name="glucuro_xylan_3_units" compartment="e" boundaryCondition="false" />
  <species id="M_pro_L_lys_L_e" name="pro_L_lys_L" compartment="e" boundaryCondition="false" />
  <species id="M_leu_L_leu_L_leu_L_e" name="leu_L_leu_L_leu_L" compartment="e" boundaryCondition="false" />
  <species id="M_accoa_x" name="Acetyl_CoA" compartment="x" boundaryCondition="false" />
  <species id="M_ametam_c" name="S_Adenosylmethioninamine" compartment="c" boundaryCondition="false" />
  <species id="M_argsuc_c" name="N_omega___L_Arginino_succinate" compartment="c" boundaryCondition="false" />
  <species id="M_pydx5p_c" name="Pyridoxal_5__phosphate" compartment="c" boundaryCondition="false" />
  <species id="M_sprm_c" name="Spermine" compartment="c" boundaryCondition="false" />
  <species id="M_25dhpp_c" name="2_5_Diamino_6_hydroxy_4__5__phosphoribosylamino__pyrimidine" compartment="c" boundaryCondition="false" />
  <species id="M_sprm_b" name="Spermine" compartment="b" boundaryCondition="true" />
  <species id="M_2mahmp_c" name="2_Methyl_4_amino_5_hydroxymethylpyrimidine_diphosphate" compartment="c" boundaryCondition="false" />
  <species id="M_storage_capacity_Ss_b" name="storage_capacity_artefact_for_variation_in_intracellular_small_molecules_pool" compartment="b" boundaryCondition="true" />
  <species id="M_storage_capacity_Ss_c" name="storage_capacity_artefact_for_variation_in_intracellular_small_molecules_pool" compartment="c" boundaryCondition="false" />
  <species id="M_leu_L_leu_L_b" name="leu_L_leu_L" compartment="b" boundaryCondition="true" />
  <species id="M_leu_L_leu_L_c" name="leu_L_leu_L" compartment="c" boundaryCondition="false" />
  <species id="M_leu_L_leu_L_e" name="leu_L_leu_L" compartment="e" boundaryCondition="false" />
  <species id="M_phe_L_phe_L_b" name="phe_L_phe_L" compartment="b" boundaryCondition="true" />
  <species id="M_phe_L_phe_L_c" name="phe_phe" compartment="c" boundaryCondition="false" />
  <species id="M_accoa_m" name="Acetyl_CoA" compartment="m" boundaryCondition="false" />
  <species id="M_4fumacac_c" name="4_Fumarylacetoacetate" compartment="c" boundaryCondition="false" />
  <species id="M_pro_L_glu_L_b" name="pro_L_glu_L" compartment="b" boundaryCondition="true" />
  <species id="M_pro_L_glu_L_c" name="pro_L_glu_L" compartment="c" boundaryCondition="false" />
  <species id="M_saccrp_L_c" name="L_Saccharopine" compartment="c" boundaryCondition="false" />
  <species id="M_pro_L_glu_L_e" name="pro_L_glu_L" compartment="e" boundaryCondition="false" />
  <species id="M_accoa_c" name="Acetyl_CoA" compartment="c" boundaryCondition="false" />
  <species id="M_iscu_DASH_2fe2s_m" name="IscU_with_bound__2Fe_2S__cluster" compartment="m" boundaryCondition="false" />
  <species id="M_12dgr_SS_c" name="1_2_diacyl_sn_glycerol__Sclerotinia_sclerotiorum_" compartment="c" boundaryCondition="false" />
  <species id="M_phe_L_phe_L_e" name="phe_L_phe_L" compartment="e" boundaryCondition="false" />
  <species id="M_leu_L_leu_L_leu_L_b" name="leu_L_leu_L_leu_L" compartment="b" boundaryCondition="true" />
  <species id="M_leu_L_leu_L_leu_L_c" name="leu_L_leu_L_leu_L" compartment="c" boundaryCondition="false" />
  <species id="M_glx_x" name="Glyoxylate" compartment="x" boundaryCondition="false" />
  <species id="M_man_b" name="D_Mannose" compartment="b" boundaryCondition="true" />
  <species id="M_1aRmnGalAArabinan_e" name="alpha_1_rhamnose_4_1_glalaturonate_Arabinan" compartment="e" boundaryCondition="false" />
  <species id="M_abt_c" name="L_Arabinitol" compartment="c" boundaryCondition="false" />
  <species id="M_PCW_pept_AGP_polysacc_At_e" name="peptides_with_polysaccharides_bounded_from_arabinogalactan_proteins_in_Arabidopsis_thaliana_plant_cell_wall" compartment="e" boundaryCondition="false" />
  <species id="M_man_c" name="D_Mannose" compartment="c" boundaryCondition="false" />
  <species id="M_abt_b" name="L_Arabinitol" compartment="b" boundaryCondition="true" />
  <species id="M_abt_e" name="L_Arabinitol" compartment="e" boundaryCondition="false" />
  <species id="M_man_e" name="D_Mannose" compartment="e" boundaryCondition="false" />
  <species id="M_Rmn_2_1_unGalA_b" name="unsaturated_rhamnogalacturonyl" compartment="b" boundaryCondition="true" />
  <species id="M_trnatrp_c" name="tRNA_Trp_" compartment="c" boundaryCondition="false" />
  <species id="M_5mthfglu_c" name="5_Methyltetrahydropteroyltriglutamate" compartment="c" boundaryCondition="false" />
  <species id="M_galur5u_b" name="1_4_a_D_galacturonate__5_units" compartment="b" boundaryCondition="true" />
  <species id="M_galur5u_e" name="1_4_a_D_galacturonate__5_units" compartment="e" boundaryCondition="false" />
  <species id="M_Rmn_2_1_unGalA_e" name="unsaturated_rhamnogalacturonyl" compartment="e" boundaryCondition="false" />
  <species id="M_1aRmnGalAArabinan_b" name="alpha_1_rhamnose_4_1_glalaturonate_Arabinan" compartment="b" boundaryCondition="true" />
  <species id="M_cbp_m" name="Carbamoyl_phosphate" compartment="m" boundaryCondition="false" />
  <species id="M_acrn_x" name="O_Acetylcarnitine" compartment="x" boundaryCondition="false" />
  <species id="M_glcur_c" name="D_Glucuronate" compartment="c" boundaryCondition="false" />
  <species id="M_mev_R_c" name="_R__Mevalonate" compartment="c" boundaryCondition="false" />
  <species id="M_xylt_c" name="Xylitol" compartment="c" boundaryCondition="false" />
  <species id="M_DNA_Ss_n" name="DNA_biomass__Sclerotinia_sclerotiorum_" compartment="n" boundaryCondition="false" />
  <species id="M_ile_L_gly_b" name="ile_L_gly" compartment="b" boundaryCondition="true" />
  <species id="M_alltn_c" name="Allantoin" compartment="c" boundaryCondition="false" />
  <species id="M_PCW_pept_PHRGP_At_b" name="peptides_from_proline_hydroxyproline_rich_glycoproteins_in_Arabidopsis_thaliana_plant_cell_wall" compartment="b" boundaryCondition="true" />
  <species id="M_alltn_b" name="Allantoin" compartment="b" boundaryCondition="true" />
  <species id="M_PCW_pept_AGP_polysacc_At_b" name="peptides_with_polysaccharides_bounded_from_arabinogalactan_proteins_in_Arabidopsis_thaliana_plant_cell_wall" compartment="b" boundaryCondition="true" />
  <species id="M_alltn_e" name="Allantoin" compartment="e" boundaryCondition="false" />
  <species id="M_ile_L_gly_e" name="ile_L_gly" compartment="e" boundaryCondition="false" />
  <species id="M_PCW_pept_PHRGP_At_e" name="peptides_from_proline_hydroxyproline_rich_glycoproteins_in_Arabidopsis_thaliana_plant_cell_wall" compartment="e" boundaryCondition="false" />
  <species id="M_cbp_c" name="Carbamoyl_phosphate" compartment="c" boundaryCondition="false" />
  <species id="M_glx_c" name="Glyoxylate" compartment="c" boundaryCondition="false" />
  <species id="M_thr_L_glu_L_b" name="thr_L_glu_L" compartment="b" boundaryCondition="true" />
  <species id="M_thr_L_glu_L_c" name="thr_L_glu_L" compartment="c" boundaryCondition="false" />
  <species id="M_skm5p_c" name="Shikimate_5_phosphate" compartment="c" boundaryCondition="false" />
  <species id="M_actp_m" name="Acetyl_phosphate" compartment="m" boundaryCondition="false" />
  <species id="M_iscu_m" name="IscU_scaffold_protein" compartment="m" boundaryCondition="false" />
  <species id="M_g1p_c" name="D_Glucose_1_phosphate" compartment="c" boundaryCondition="false" />
  <species id="M_thr_L_glu_L_e" name="thr_L_glu_L" compartment="e" boundaryCondition="false" />
  <species id="M_q6h2_m" name="Ubiquinol_6" compartment="m" boundaryCondition="false" />
  <species id="M_gly_gly_asn_L_b" name="gly_gly_asn_L" compartment="b" boundaryCondition="true" />
  <species id="M_cdpchol_c" name="CDPcholine" compartment="c" boundaryCondition="false" />
  <species id="M_trnagln_c" name="tRNA_Gln_" compartment="c" boundaryCondition="false" />
  <species id="M_cys_L_m" name="L_Cysteine" compartment="m" boundaryCondition="false" />
  <species id="M_gly_gly_asn_L_e" name="gly_gly_asn_L" compartment="e" boundaryCondition="false" />
  <species id="M_hqn_e" name="Hydroquinone" compartment="e" boundaryCondition="false" />
  <species id="M_trdox_c" name="Oxidized_thioredoxin" compartment="c" boundaryCondition="false" />
  <species id="M_val_L_arg_L_b" name="val_L_arg_L" compartment="b" boundaryCondition="true" />
  <species id="M_phpyr_c" name="Phenylpyruvate" compartment="c" boundaryCondition="false" />
  <species id="M_hqn_b" name="Hydroquinone" compartment="b" boundaryCondition="true" />
  <species id="M_val_L_arg_L_e" name="val_L_arg_L" compartment="e" boundaryCondition="false" />
  <species id="M_val_L_arg_L_c" name="val_L_arg_L" compartment="c" boundaryCondition="false" />
  <species id="M_pH_buffer_b" name="undefined_compounds_buffering_pH_in_extracellular_environment" compartment="b" boundaryCondition="true" />
  <species id="M_val_L_ile_L_e" name="val_L_ile_L" compartment="e" boundaryCondition="false" />
  <species id="M_arg_L_tyr_L_e" name="arg_L_tyr_L" compartment="e" boundaryCondition="false" />
  <species id="M_hcys_L_c" name="L_Homocysteine" compartment="c" boundaryCondition="false" />
  <species id="M_3pg_c" name="3_Phospho_D_glycerate" compartment="c" boundaryCondition="false" />
  <species id="M_val_L_ile_L_c" name="val_L_ile_L" compartment="c" boundaryCondition="false" />
  <species id="M_leu_L_pro_L_e" name="leu_L_pro_L" compartment="e" boundaryCondition="false" />
  <species id="M_pro_L_leu_L_e" name="pro_L_leu_L" compartment="e" boundaryCondition="false" />
  <species id="M_tyr_L_asn_L_b" name="tyr_L_asn_L" compartment="b" boundaryCondition="true" />
  <species id="M_3oxoadp_c" name="3_Oxoadipate" compartment="c" boundaryCondition="false" />
  <species id="M_val_L_ser_L_e" name="val_L_ser_L" compartment="e" boundaryCondition="false" />
  <species id="M_acgam_b" name="N_Acetyl_D_glucosamine" compartment="b" boundaryCondition="true" />
  <species id="M_pro_L_leu_L_b" name="pro_L_leu_L" compartment="b" boundaryCondition="true" />
  <species id="M_tyr_L_asn_L_e" name="tyr_L_asn_L" compartment="e" boundaryCondition="false" />
  <species id="M_ind3ac_c" name="Indole_3_acetate" compartment="c" boundaryCondition="false" />
  <species id="M_adp_m" name="ADP" compartment="m" boundaryCondition="false" />
  <species id="M_pro_L_leu_L_c" name="pro_L_leu_L" compartment="c" boundaryCondition="false" />
  <species id="M_lyx_L_e" name="L_Lyxose" compartment="e" boundaryCondition="false" />
  <species id="M_ind3ac_e" name="Indole_3_acetate" compartment="e" boundaryCondition="false" />
  <species id="M_lyx_L_c" name="L_Lyxose" compartment="c" boundaryCondition="false" />
  <species id="M_lyx_L_b" name="L_Lyxose" compartment="b" boundaryCondition="true" />
  <species id="M_ind3ac_b" name="Indole_3_acetate" compartment="b" boundaryCondition="true" />
  <species id="M_leu_L_pro_L_b" name="leu_L_pro_L" compartment="b" boundaryCondition="true" />
  <species id="M_acgam_e" name="N_Acetyl_D_glucosamine" compartment="e" boundaryCondition="false" />
  <species id="M_glu_L_tyr_L_e" name="glu_L_tyr_L" compartment="e" boundaryCondition="false" />
  <species id="M_glucurometxylan_3u_e" name="glucuro_methylated_xylan_3_units" compartment="e" boundaryCondition="false" />
  <species id="M_pept_At_b" name="peptides_from_Arabidopsis_thaliana_proteins" compartment="b" boundaryCondition="true" />
  <species id="M_glu_L_tyr_L_b" name="glu_L_tyr_L" compartment="b" boundaryCondition="true" />
  <species id="M_pept_At_e" name="peptides_from_Arabidopsis_thaliana_proteins" compartment="e" boundaryCondition="false" />
  <species id="M_glu_L_tyr_L_c" name="glu_L_tyr_L" compartment="c" boundaryCondition="false" />
  <species id="M_3hmbcoa_m" name="_S__3_Hydroxy_2_methylbutyryl_CoA" compartment="m" boundaryCondition="false" />
  <species id="M_glucurometxylan_3u_b" name="glucuro_methylated_xylan_3_units" compartment="b" boundaryCondition="true" />
  <species id="M_val_L_ser_L_c" name="val_L_ser_L" compartment="c" boundaryCondition="false" />
  <species id="M_13BDglcn_e" name="1_3_beta_D_Glucan_10_units" compartment="e" boundaryCondition="false" />
  <species id="M_val_L_ser_L_b" name="val_L_ser_L" compartment="b" boundaryCondition="true" />
  <species id="M_13BDglcn_c" name="1_3_beta_D_Glucan_10_units" compartment="c" boundaryCondition="false" />
  <species id="M_val_L_ile_L_b" name="val_L_ile_L" compartment="b" boundaryCondition="true" />
  <species id="M_arg_L_tyr_L_b" name="arg_L_tyr_L" compartment="b" boundaryCondition="true" />
  <species id="M_3oxoadp_m" name="3_Oxoadipate" compartment="m" boundaryCondition="false" />
  <species id="M_paps_c" name="3__Phosphoadenylyl_sulfate" compartment="c" boundaryCondition="false" />
  <species id="M_13BDglcn_b" name="1_3_beta_D_Glucan_10_units" compartment="b" boundaryCondition="true" />
  <species id="M_bz_c" name="Benzoate" compartment="c" boundaryCondition="false" />
  <species id="M_his_L_trp_L_b" name="his_L_trp_L" compartment="b" boundaryCondition="true" />
  <species id="M_leu_L_tyr_L_b" name="leu_L_tyr_L" compartment="b" boundaryCondition="true" />
  <species id="M_dgtp_c" name="dGTP" compartment="c" boundaryCondition="false" />
  <species id="M_his_L_trp_L_c" name="his_L_trp_L" compartment="c" boundaryCondition="false" />
  <species id="M_leu_L_tyr_L_c" name="leu_L_tyr_L" compartment="c" boundaryCondition="false" />
  <species id="M_his_L_trp_L_e" name="his_L_trp_L" compartment="e" boundaryCondition="false" />
  <species id="M_pdx5p_c" name="Pyridoxine_5__phosphate" compartment="c" boundaryCondition="false" />
  <species id="M_leu_L_tyr_L_e" name="leu_L_tyr_L" compartment="e" boundaryCondition="false" />
  <species id="M_sql_r" name="Squalene" compartment="r" boundaryCondition="false" />
  <species id="M_L2aadp6sa_c" name="L_2_Aminoadipate_6_semialdehyde" compartment="c" boundaryCondition="false" />
  <species id="M_ergtetrol_r" name="Ergosta_5_7_22_24__28__tetraen_3beta_ol" compartment="r" boundaryCondition="false" />
  <species id="M_phe_L_trp_L_b" name="phe_L_trp_L" compartment="b" boundaryCondition="true" />
  <species id="M_phe_L_trp_L_c" name="phe_L_trp_L" compartment="c" boundaryCondition="false" />
  <species id="M_phe_L_trp_L_e" name="phe_L_trp_L" compartment="e" boundaryCondition="false" />
  <species id="M_r1p_c" name="alpha_D_Ribose_1_phosphate" compartment="c" boundaryCondition="false" />
  <species id="M_adp_c" name="ADP" compartment="c" boundaryCondition="false" />
  <species id="M_pgp_SS_c" name="phosphatidylglycerophosphate__Sclerotinia_sclerotiorum_" compartment="c" boundaryCondition="false" />
  <species id="M_pan4p_c" name="Pantetheine_4__phosphate" compartment="c" boundaryCondition="false" />
  <species id="M_ump_c" name="UMP" compartment="c" boundaryCondition="false" />
  <species id="M_acgam1p_c" name="N_Acetyl_D_glucosamine_1_phosphate" compartment="c" boundaryCondition="false" />
  <species id="M_arab_L_b" name="L_Arabinose" compartment="b" boundaryCondition="true" />
  <species id="M_no2_e" name="Nitrite" compartment="e" boundaryCondition="false" />
  <species id="M_arab_L_c" name="L_Arabinose" compartment="c" boundaryCondition="false" />
  <species id="M_arab_L_e" name="L_Arabinose" compartment="e" boundaryCondition="false" />
  <species id="M_no2_c" name="Nitrite" compartment="c" boundaryCondition="false" />
  <species id="M_no2_b" name="Nitrite" compartment="b" boundaryCondition="true" />
  <species id="M_sbt_L_c" name="L_Sorbitol" compartment="c" boundaryCondition="false" />
  <species id="M_b_glc_D_c" name="beta_D_glucose" compartment="c" boundaryCondition="false" />
  <species id="M_gln_L_c" name="L_Glutamine" compartment="c" boundaryCondition="false" />
  <species id="M_gln_L_e" name="L_Glutamine" compartment="e" boundaryCondition="false" />
  <species id="M_ocdcea_e" name="octadecenoate__n_C18_1_" compartment="e" boundaryCondition="false" />
  <species id="M_ocdcea_b" name="octadecenoate__n_C18_1_" compartment="b" boundaryCondition="true" />
  <species id="M_ocdcea_c" name="octadecenoate__n_C18_1_" compartment="c" boundaryCondition="false" />
  <species id="M_gln_L_b" name="L_Glutamine" compartment="b" boundaryCondition="true" />
  <species id="M_xxlg_b" name="xyloglucan_xxlg_structure" compartment="b" boundaryCondition="true" />
  <species id="M_xxlg_e" name="xyloglucan_xxlg_structure" compartment="e" boundaryCondition="false" />
  <species id="M_ddcacoa_x" name="Dodecanoyl_CoA__n_C12_0CoA_" compartment="x" boundaryCondition="false" />
  <species id="M_aps_c" name="Adenosine_5__phosphosulfate" compartment="c" boundaryCondition="false" />
  <species id="M_ddcacoa_c" name="Dodecanoyl_CoA__n_C12_0CoA_" compartment="c" boundaryCondition="false" />
  <species id="M_hxan_c" name="Hypoxanthine" compartment="c" boundaryCondition="false" />
  <species id="M_dna5mtc_ic_b" name="DNA_5_methylcytosine_intracellular" compartment="b" boundaryCondition="true" />
  <species id="M_PCW_pept_GRP_At_e" name="peptides_from_glycine_rich_proteins_in_Arabidopsis_thaliana_plant_cell_wall" compartment="e" boundaryCondition="false" />
  <species id="M_PCW_pept_GRP_At_b" name="peptides_from_glycine_rich_proteins_in_Arabidopsis_thaliana_plant_cell_wall" compartment="b" boundaryCondition="true" />
  <species id="M_leu_L_ser_L_c" name="leu_L_ser_L" compartment="c" boundaryCondition="false" />
  <species id="M_leu_L_ser_L_b" name="leu_L_ser_L" compartment="b" boundaryCondition="true" />
  <species id="M_leu_L_ser_L_e" name="leu_L_ser_L" compartment="e" boundaryCondition="false" />
  <species id="M_gly_gly_e" name="gly_gly" compartment="e" boundaryCondition="false" />
  <species id="M_hyptaur_c" name="Hypotaurine" compartment="c" boundaryCondition="false" />
  <species id="M_gly_gly_b" name="gly_gly" compartment="b" boundaryCondition="true" />
  <species id="M_gmeACP_m" name="glutaryl__acyl_carrier_protein__methyl_ester" compartment="m" boundaryCondition="false" />
  <species id="M_2pg_c" name="D_Glycerate_2_phosphate" compartment="c" boundaryCondition="false" />
  <species id="M_pro_L_gln_L_e" name="pro_L_gln_L" compartment="e" boundaryCondition="false" />
  <species id="M_udpgal_c" name="UDPgalactose" compartment="c" boundaryCondition="false" />
  <species id="M_pro_L_gln_L_b" name="pro_L_gln_L" compartment="b" boundaryCondition="true" />
  <species id="M_thr_L_arg_L_b" name="thr_L_arg_L" compartment="b" boundaryCondition="true" />
  <species id="M_pro_L_gln_L_c" name="pro_L_gln_L" compartment="c" boundaryCondition="false" />
  <species id="M_thr_L_arg_L_c" name="thr_L_arg_L" compartment="c" boundaryCondition="false" />
  <species id="M_2mbcoa_m" name="2_Methylbutanoyl_CoA" compartment="m" boundaryCondition="false" />
  <species id="M_thr_L_arg_L_e" name="thr_L_arg_L" compartment="e" boundaryCondition="false" />
  <species id="M_3ig3p_c" name="C___3_Indolyl__glycerol_3_phosphate" compartment="c" boundaryCondition="false" />
  <species id="M_odecoa_c" name="Octadecenoyl_CoA__n_C18_1CoA_" compartment="c" boundaryCondition="false" />
  <species id="M_gthrd_c" name="Reduced_glutathione" compartment="c" boundaryCondition="false" />
  <species id="M_pg_SS_c" name="phosphatidylglycerol__Sclerotinia_sclerotiorum_" compartment="c" boundaryCondition="false" />
  <species id="M_L_dpchrm_e" name="L_Dopachrome" compartment="e" boundaryCondition="false" />
  <species id="M_L_dpchrm_c" name="L_Dopachrome" compartment="c" boundaryCondition="false" />
  <species id="M_1ag3p_SS_c" name="1_acyl_sn_glycerol_3_phosphate__Sclerotinia_sclerotiorum_" compartment="c" boundaryCondition="false" />
  <species id="M_2mb2coa_m" name="trans_2_Methylbut_2_enoyl_CoA" compartment="m" boundaryCondition="false" />
  <species id="M_RmnGalAII_dhaf_b" name="rhamnogalacturonan_II_dha_free" compartment="b" boundaryCondition="true" />
  <species id="M_4abut_e" name="4_Aminobutanoate" compartment="e" boundaryCondition="false" />
  <species id="M_hpmeACP_m" name="3_Hydroxypimeloyl__acyl_carrier_protein__methyl_ester" compartment="m" boundaryCondition="false" />
  <species id="M_amp_m" name="AMP" compartment="m" boundaryCondition="false" />
  <species id="M_meoh_e" name="Methanol" compartment="e" boundaryCondition="false" />
  <species id="M_RmnGalAII_dhaf_e" name="rhamnogalacturonan_II_dha_free" compartment="e" boundaryCondition="false" />
  <species id="M_meoh_b" name="Methanol" compartment="b" boundaryCondition="true" />
  <species id="M_meoh_c" name="Methanol" compartment="c" boundaryCondition="false" />
  <species id="M_indpyr_c" name="Indolepyruvate" compartment="c" boundaryCondition="false" />
  <species id="M_4abut_c" name="4_Aminobutanoate" compartment="c" boundaryCondition="false" />
  <species id="M_4abut_b" name="4_Aminobutanoate" compartment="b" boundaryCondition="true" />
  <species id="M_hpmeACP_c" name="3_Hydroxypimeloyl__acyl_carrier_protein__methyl_ester" compartment="c" boundaryCondition="false" />
  <species id="M_dna5mtc_n" name="DNA_5_methylcytosine" compartment="n" boundaryCondition="false" />
  <species id="M_val_L_pro_L_c" name="val_L_pro_L" compartment="c" boundaryCondition="false" />
  <species id="M_val_L_pro_L_b" name="val_L_pro_L" compartment="b" boundaryCondition="true" />
  <species id="M_val_L_pro_L_e" name="val_L_pro_L" compartment="e" boundaryCondition="false" />
  <species id="M_val_L_asn_L_c" name="val_asn" compartment="c" boundaryCondition="false" />
  <species id="M_oxa_b" name="Oxalate" compartment="b" boundaryCondition="true" />
  <species id="M_pect_e" name="pectine" compartment="e" boundaryCondition="false" />
  <species id="M_oxa_c" name="Oxalate" compartment="c" boundaryCondition="false" />
  <species id="M_val_L_asn_L_b" name="val_L_asn_L" compartment="b" boundaryCondition="true" />
  <species id="M_oxa_e" name="Oxalate" compartment="e" boundaryCondition="false" />
  <species id="M_pect_b" name="pectine" compartment="b" boundaryCondition="true" />
  <species id="M_odecoa_x" name="Octadecenoyl_CoA__n_C18_1CoA_" compartment="x" boundaryCondition="false" />
  <species id="M_val_L_asn_L_e" name="val_L_asn_L" compartment="e" boundaryCondition="false" />
  <species id="M_meoh_m" name="Methanol" compartment="m" boundaryCondition="false" />
  <species id="M_2obut_m" name="2_Oxobutanoate" compartment="m" boundaryCondition="false" />
  <species id="M_dpcoa_c" name="Dephospho_CoA" compartment="c" boundaryCondition="false" />
  <species id="M_5mta_c" name="5_Methylthioadenosine" compartment="c" boundaryCondition="false" />
  <species id="M_14glun_sub_7_c" name="_1_4_glucan_substituted_7_unit" compartment="c" boundaryCondition="false" />
  <species id="M_amp_c" name="AMP" compartment="c" boundaryCondition="false" />
  <species id="M_4mlacac_c" name="4_Maleylacetoacetate" compartment="c" boundaryCondition="false" />
  <species id="M_lcts_e" name="Lactose" compartment="e" boundaryCondition="false" />
  <species id="M_sertrna_c" name="L_Seryl_tRNA_Ser_" compartment="c" boundaryCondition="false" />
  <species id="M_ergose_c" name="ergosterol_acyl_ester__Sclerotinia_sclerotiorum_" compartment="c" boundaryCondition="false" />
  <species id="M_ahdt_c" name="2_Amino_4_hydroxy_6__erythro_1_2_3_trihydroxypropyl_dihydropteridine_triphosphate" compartment="c" boundaryCondition="false" />
  <species id="M_lcts_b" name="Lactose" compartment="b" boundaryCondition="true" />
  <species id="M_dutp_c" name="dUTP" compartment="c" boundaryCondition="false" />
  <species id="M_fadh2_m" name="Flavin_adenine_dinucleotide_reduced" compartment="m" boundaryCondition="false" />
  <species id="M_gam6p_c" name="D_Glucosamine_6_phosphate" compartment="c" boundaryCondition="false" />
  <species id="M_prfp_c" name="1__5_Phosphoribosyl__5___5_phosphoribosylamino_methylideneamino_imidazole_4_carboxamide" compartment="c" boundaryCondition="false" />
  <species id="M_1agpe_SS_c" name="L1__2_acylglycerophosphoethanolamine" compartment="c" boundaryCondition="false" />
  <species id="M_succ_c" name="Succinate" compartment="c" boundaryCondition="false" />
  <species id="M_ala_L_glu_L_e" name="Ala_Glu" compartment="e" boundaryCondition="false" />
  <species id="M_succ_m" name="Succinate" compartment="m" boundaryCondition="false" />
  <species id="M_ala_L_glu_L_b" name="Ala_Glu" compartment="b" boundaryCondition="true" />
  <species id="M_salc_c" name="Salicylate" compartment="c" boundaryCondition="false" />
  <species id="M_salc_b" name="Salicylate" compartment="b" boundaryCondition="true" />
  <species id="M_salc_e" name="Salicylate" compartment="e" boundaryCondition="false" />
  <species id="M_dcacoa_c" name="Decanoyl_CoA__n_C10_0CoA_" compartment="c" boundaryCondition="false" />
  <species id="M_gal_c" name="D_Galactose" compartment="c" boundaryCondition="false" />
  <species id="M_gal_e" name="D_Galactose" compartment="e" boundaryCondition="false" />
  <species id="M_2obut_c" name="2_Oxobutanoate" compartment="c" boundaryCondition="false" />
  <species id="M_phe_L_ala_B_b" name="phe_L_ala_B" compartment="b" boundaryCondition="true" />
  <species id="M_csn_c" name="Cytosine" compartment="c" boundaryCondition="false" />
  <species id="M_gal_b" name="D_Galactose" compartment="b" boundaryCondition="true" />
  <species id="M_phe_L_ala_B_c" name="phe_L_ala_B" compartment="c" boundaryCondition="false" />
  <species id="M_dcacoa_x" name="Decanoyl_CoA__n_C10_0CoA_" compartment="x" boundaryCondition="false" />
  <species id="M_ipdp_c" name="Isopentenyl_diphosphate" compartment="c" boundaryCondition="false" />
  <species id="M_phe_L_ala_B_e" name="phe_L_ala_B" compartment="e" boundaryCondition="false" />
  <species id="M_mmet_c" name="S_Methyl_L_methionine" compartment="c" boundaryCondition="false" />
  <species id="M_glyald_c" name="D_Glyceraldehyde" compartment="c" boundaryCondition="false" />
  <species id="M_lanost_r" name="Lanosterol" compartment="r" boundaryCondition="false" />
  <species id="M_his_L_pro_L_e" name="his_L_pro_L" compartment="e" boundaryCondition="false" />
  <species id="M_ocdcya_c" name="octadecadienoate__n_C18_2_" compartment="c" boundaryCondition="false" />
  <species id="M_his_L_pro_L_b" name="his_L_pro_L" compartment="b" boundaryCondition="true" />
  <species id="M_ala_L_phe_L_e" name="ala_L_phe_L" compartment="e" boundaryCondition="false" />
  <species id="M_14bglucan_e" name="1_4_beta_D_Glucosyl_n" compartment="e" boundaryCondition="false" />
  <species id="M_ala_L_phe_L_c" name="ala_L_phe_L" compartment="c" boundaryCondition="false" />
  <species id="M_14bglucan_b" name="1_4_beta_D_Glucosyl_n" compartment="b" boundaryCondition="true" />
  <species id="M_gly_val_L_b" name="gly_val_L" compartment="b" boundaryCondition="true" />
  <species id="M_ala_L_phe_L_b" name="ala_L_phe_L" compartment="b" boundaryCondition="true" />
  <species id="M_etha_e" name="Ethanolamine" compartment="e" boundaryCondition="false" />
  <species id="M_gly_val_L_e" name="gly_val_L" compartment="e" boundaryCondition="false" />
  <species id="M_acon_C_m" name="cis_Aconitate" compartment="m" boundaryCondition="false" />
  <species id="M_6pgl_c" name="6_phospho_D_glucono_1_5_lactone" compartment="c" boundaryCondition="false" />
  <species id="M_acon_C_c" name="cis_Aconitate" compartment="c" boundaryCondition="false" />
  <species id="M_4hphac_e" name="4_Hydroxyphenylacetate" compartment="e" boundaryCondition="false" />
  <species id="M_4hphac_c" name="4_Hydroxyphenylacetate" compartment="c" boundaryCondition="false" />
  <species id="M_4hphac_b" name="4_Hydroxyphenylacetate" compartment="b" boundaryCondition="true" />
  <species id="M_asntrna_c" name="L_Asparaginyl_tRNA_Asn_" compartment="c" boundaryCondition="false" />
  <species id="M_his_L_tyr_L_b" name="his_L_tyr_L" compartment="b" boundaryCondition="true" />
  <species id="M_val_L_his_L_b" name="val_L_his_L" compartment="b" boundaryCondition="true" />
  <species id="M_his_L_tyr_L_e" name="his_L_tyr_L" compartment="e" boundaryCondition="false" />
  <species id="M_pc_SS_c" name="Phosphatidylcholine__Sclerotinia_sclerotiorum_" compartment="c" boundaryCondition="false" />
  <species id="M_dmlz_c" name="6_7_Dimethyl_8__1_D_ribityl_lumazine" compartment="c" boundaryCondition="false" />
  <species id="M_4mzym_int2_r" name="4_Methylzymosterol_intermediate_2" compartment="r" boundaryCondition="false" />
  <species id="M_val_L_thr_L_e" name="val_L_thr_L" compartment="e" boundaryCondition="false" />
  <species id="M_pro_L_thr_L_b" name="pro_L_thr_L" compartment="b" boundaryCondition="true" />
  <species id="M_34hpp_c" name="3__4_Hydroxyphenyl_pyruvate" compartment="c" boundaryCondition="false" />
  <species id="M_13gal_2u_b" name="beta_1_3_galactan__2_units" compartment="b" boundaryCondition="true" />
  <species id="M_val_L_thr_L_b" name="val_L_thr_L" compartment="b" boundaryCondition="true" />
  <species id="M_13gal_2u_e" name="beta_1_3_galactan__2_units" compartment="e" boundaryCondition="false" />
  <species id="M_pro_L_thr_L_e" name="pro_L_thr_L" compartment="e" boundaryCondition="false" />
  <species id="M_pro_L_tyr_L_b" name="pro_L_tyr_L" compartment="b" boundaryCondition="true" />
  <species id="M_pro_L_tyr_L_c" name="pro_L_tyr_L" compartment="c" boundaryCondition="false" />
  <species id="M_xylan_b" name="xylan" compartment="b" boundaryCondition="true" />
  <species id="M_imacp_c" name="3__Imidazol_4_yl__2_oxopropyl_phosphate" compartment="c" boundaryCondition="false" />
  <species id="M_alltt_c" name="Allantoate" compartment="c" boundaryCondition="false" />
  <species id="M_xylan_e" name="xylan" compartment="e" boundaryCondition="false" />
  <species id="M_succoa_m" name="Succinyl_CoA" compartment="m" boundaryCondition="false" />
  <species id="M_trp_L_phe_L_c" name="trp_L_phe_L" compartment="c" boundaryCondition="false" />
  <species id="M_ggdp_c" name="Geranylgeranyl_diphosphate" compartment="c" boundaryCondition="false" />
  <species id="M_trp_L_phe_L_e" name="trp_L_phe_L" compartment="e" boundaryCondition="false" />
  <species id="M_1aRmnGalAAra_e" name="alpha_1_rhamnose_4_1_glalaturonate_beta_1_4_arabinose" compartment="e" boundaryCondition="false" />
  <species id="M_xylgalur3u_b" name="xylogalacturonan_3_units_1_xylose" compartment="b" boundaryCondition="true" />
  <species id="M_4ppan_c" name="D_4__Phosphopantothenate" compartment="c" boundaryCondition="false" />
  <species id="M_xylgalur3u_e" name="xylogalacturonan_3_units_1_xylose" compartment="e" boundaryCondition="false" />
  <species id="M_pro_L_tyr_L_e" name="pro_L_tyr_L" compartment="e" boundaryCondition="false" />
  <species id="M_trp_L_phe_L_b" name="trp_L_phe_L" compartment="b" boundaryCondition="true" />
  <species id="M_1aRmnGalAAra_b" name="alpha_1_rhamnose_4_1_glalaturonate_beta_1_4_arabinose" compartment="b" boundaryCondition="true" />
  <species id="M_strch1_c" name="starch__structure_1__1_6__7_1_4_Glc___4_1_4_Glc___" compartment="c" boundaryCondition="false" />
  <species id="M_mannan_e" name="Mannan_9_units" compartment="e" boundaryCondition="false" />
  <species id="M_dgmp_c" name="dGMP" compartment="c" boundaryCondition="false" />
  <species id="M_strch1_b" name="starch__structure_1__1_6__7_1_4_Glc___4_1_4_Glc___" compartment="b" boundaryCondition="true" />
  <species id="M_strch1_e" name="starch__structure_1__1_6__7_1_4_Glc___4_1_4_Glc___" compartment="e" boundaryCondition="false" />
  <species id="M_epist_r" name="episterol" compartment="r" boundaryCondition="false" />
  <species id="M_phe_L_pro_L_c" name="phe_L_pro_L" compartment="c" boundaryCondition="false" />
  <species id="M_4r5au_c" name="4__1_D_Ribitylamino__5_aminouracil" compartment="c" boundaryCondition="false" />
  <species id="M_phe_L_pro_L_b" name="phe_L_pro_L" compartment="b" boundaryCondition="true" />
  <species id="M_phe_L_pro_L_e" name="phe_L_pro_L" compartment="e" boundaryCondition="false" />
  <species id="M_galac_L_c" name="L_galactonate" compartment="c" boundaryCondition="false" />
  <species id="M_iletrna_c" name="L_Isoleucyl_tRNA_Ile_" compartment="c" boundaryCondition="false" />
  <species id="M_mannan_b" name="Mannan_9_units" compartment="b" boundaryCondition="true" />
  <species id="M_didp_c" name="dIDP" compartment="c" boundaryCondition="false" />
  <species id="M_inost_c" name="myo_Inositol" compartment="c" boundaryCondition="false" />
  <species id="M_DNA_Ss_methyl_site_n" name="DNA_methyl_site__Sclerotinia_sclerotiorum_" compartment="n" boundaryCondition="false" />
  <species id="M_23dhmp_m" name="_R__2_3_Dihydroxy_3_methylpentanoate" compartment="m" boundaryCondition="false" />
  <species id="M_5mthf_c" name="5_Methyltetrahydrofolate" compartment="c" boundaryCondition="false" />
  <species id="M_pydxn_b" name="Pyridoxine" compartment="b" boundaryCondition="true" />
  <species id="M_pydxn_c" name="Pyridoxine" compartment="c" boundaryCondition="false" />
  <species id="M_hco3_m" name="Bicarbonate" compartment="m" boundaryCondition="false" />
  <species id="M_pydxn_e" name="Pyridoxine" compartment="e" boundaryCondition="false" />
  <species id="M_DNA_Ss_methyl_site_b" name="DNA_methyl_site__Sclerotinia_sclerotiorum_" compartment="b" boundaryCondition="true" />
  <species id="M_hco3_b" name="Bicarbonate" compartment="b" boundaryCondition="true" />
  <species id="M_hco3_c" name="Bicarbonate" compartment="c" boundaryCondition="false" />
  <species id="M_hco3_e" name="Bicarbonate" compartment="e" boundaryCondition="false" />
  <species id="M_gar_c" name="N1__5_Phospho_D_ribosyl_glycinamide" compartment="c" boundaryCondition="false" />
  <species id="M_val_L_asp_L_e" name="val_L_asp_L" compartment="e" boundaryCondition="false" />
  <species id="M_dha_b" name="Dihydroxyacetone" compartment="b" boundaryCondition="true" />
  <species id="M_3haACP_c" name="_3R__3_Hydroxyacyl__acyl_carrier_protein_" compartment="c" boundaryCondition="false" />
  <species id="M_dha_c" name="Dihydroxyacetone" compartment="c" boundaryCondition="false" />
  <species id="M_val_L_asp_L_c" name="val_L_asp_L" compartment="c" boundaryCondition="false" />
  <species id="M_dann_m" name="7_8_Diaminononanoate" compartment="m" boundaryCondition="false" />
  <species id="M_laminarin_16br_e" name="laminarin_1_6_branched" compartment="e" boundaryCondition="false" />
  <species id="M_val_L_asp_L_b" name="val_L_asp_L" compartment="b" boundaryCondition="true" />
  <species id="M_thr_L_tyr_L_b" name="thr_L_tyr_L" compartment="b" boundaryCondition="true" />
  <species id="M_urea_c" name="Urea" compartment="c" boundaryCondition="false" />
  <species id="M_pmtcoa_x" name="Palmitoyl_CoA__n_C16_0CoA_" compartment="x" boundaryCondition="false" />
  <species id="M_urea_b" name="Urea" compartment="b" boundaryCondition="true" />
  <species id="M_laminarin_16br_b" name="laminarin_1_6_branched" compartment="b" boundaryCondition="true" />
  <species id="M_thr_L_tyr_L_e" name="thr_L_tyr_L" compartment="e" boundaryCondition="false" />
  <species id="M_44mzym_r" name="4_4_dimethylzymosterol" compartment="r" boundaryCondition="false" />
  <species id="M_rmn_c" name="L_Rhamnose" compartment="c" boundaryCondition="false" />
  <species id="M_chol_b" name="Choline" compartment="b" boundaryCondition="true" />
  <species id="M_rmn_b" name="L_Rhamnose" compartment="b" boundaryCondition="true" />
  <species id="M_rmn_e" name="L_Rhamnose" compartment="e" boundaryCondition="false" />
  <species id="M_pro_L_trp_L_b" name="pro_L_trp_L" compartment="b" boundaryCondition="true" />
  <species id="M_pro_L_trp_L_c" name="pro_L_trp_L" compartment="c" boundaryCondition="false" />
  <species id="M_urea_e" name="Urea" compartment="e" boundaryCondition="false" />
  <species id="M_pro_L_trp_L_e" name="pro_L_trp_L" compartment="e" boundaryCondition="false" />
  <species id="M_23dhmp_c" name="_R__2_3_Dihydroxy_3_methylpentanoate" compartment="c" boundaryCondition="false" />
  <species id="M_5mspa_e" name="5_methylsulfinylpentanoate" compartment="e" boundaryCondition="false" />
  <species id="M_chol_e" name="Choline" compartment="e" boundaryCondition="false" />
  <species id="M_chol_c" name="Choline" compartment="c" boundaryCondition="false" />
  <species id="M_dha_e" name="Dihydroxyacetone" compartment="e" boundaryCondition="false" />
  <species id="M_sbt_D_b" name="D_Sorbitol" compartment="b" boundaryCondition="true" />
  <species id="M_ile_L_leu_L_e" name="ile_L_leu_L" compartment="e" boundaryCondition="false" />
  <species id="M_val_L_tyr_L_e" name="val_L_tyr_L" compartment="e" boundaryCondition="false" />
  <species id="M_asptrna_c" name="L_Aspartyl_tRNA_Asp_" compartment="c" boundaryCondition="false" />
  <species id="M_val_L_tyr_L_b" name="val_L_tyr_L" compartment="b" boundaryCondition="true" />
  <species id="M_val_L_tyr_L_c" name="val_L_tyr_L" compartment="c" boundaryCondition="false" />
  <species id="M_sbt_D_e" name="D_Sorbitol" compartment="e" boundaryCondition="false" />
  <species id="M_ile_L_leu_L_b" name="ile_L_leu_L" compartment="b" boundaryCondition="true" />
  <species id="M_3mob_c" name="3_Methyl_2_oxobutanoate" compartment="c" boundaryCondition="false" />
  <species id="M_sbt_D_c" name="D_Sorbitol" compartment="c" boundaryCondition="false" />
  <species id="M_3mob_m" name="3_Methyl_2_oxobutanoate" compartment="m" boundaryCondition="false" />
  <species id="M_ttdca_b" name="tetradecanoate__n_C14_0_" compartment="b" boundaryCondition="true" />
  <species id="M_PCW_protein_At_e" name="proteins_from_Arabidopsis_thaliana_plant_cell_wall" compartment="e" boundaryCondition="false" />
  <species id="M_id3acald_c" name="Indole_3_acetaldehyde" compartment="c" boundaryCondition="false" />
  <species id="M_ttdca_c" name="tetradecanoate__n_C14_0_" compartment="c" boundaryCondition="false" />
  <species id="M_xylu_L_c" name="L_Xylulose" compartment="c" boundaryCondition="false" />
  <species id="M_ttdca_e" name="tetradecanoate__n_C14_0_" compartment="e" boundaryCondition="false" />
  <species id="M_pro_L_his_L_e" name="pro_L_his_L" compartment="e" boundaryCondition="false" />
  <species id="M_2dhp_m" name="2_Dehydropantoate" compartment="m" boundaryCondition="false" />
  <species id="M_pmtcoa_c" name="Palmitoyl_CoA__n_C16_0CoA_" compartment="c" boundaryCondition="false" />
  <species id="M_PCW_pept_AGP_polysacc_At_m13A_8u_b" name="peptides_with_polysaccharides_bounded_minus_1_3_linkage_Ara_8_units_from_arabinogalactan_proteins_in_Arabidopsis_thaliana_plant_cell_wall" compartment="b" boundaryCondition="true" />
  <species id="M_PCW_pept_AGP_polysacc_At_m13A_8u_e" name="peptides_with_polysaccharides_bounded_minus_1_3_linkage_Ara_8_units_from_arabinogalactan_proteins_in_Arabidopsis_thaliana_plant_cell_wall" compartment="e" boundaryCondition="false" />
  <species id="M_pro_L_his_L_b" name="pro_L_his_L" compartment="b" boundaryCondition="true" />
  <species id="M_pro_L_pro_L_b" name="pro_L_pro_L" compartment="b" boundaryCondition="true" />
  <species id="M_pro_L_pro_L_e" name="pro_L_pro_L" compartment="e" boundaryCondition="false" />
  <species id="M_1aRmnGalA_b" name="alpha_1_rhamnose_4_1_glalaturonate" compartment="b" boundaryCondition="true" />
  <species id="M_adn_e" name="Adenosine" compartment="e" boundaryCondition="false" />
  <species id="M_2dhp_c" name="2_Dehydropantoate" compartment="c" boundaryCondition="false" />
  <species id="M_adn_b" name="Adenosine" compartment="b" boundaryCondition="true" />
  <species id="M_adn_c" name="Adenosine" compartment="c" boundaryCondition="false" />
  <species id="M_1aRmnGalA_e" name="alpha_1_rhamnose_4_1_glalaturonate" compartment="e" boundaryCondition="false" />
  <species id="M_dopaqn_e" name="Dopaquinone" compartment="e" boundaryCondition="false" />
  <species id="M_pro_L_asn_L_e" name="pro_L_asn_L" compartment="e" boundaryCondition="false" />
  <species id="M_val_L_m" name="L_Valine" compartment="m" boundaryCondition="false" />
  <species id="M_etoh_c" name="Ethanol" compartment="c" boundaryCondition="false" />
  <species id="M_nad_r" name="Nicotinamide_adenine_dinucleotide" compartment="r" boundaryCondition="false" />
  <species id="M_etoh_b" name="Ethanol" compartment="b" boundaryCondition="true" />
  <species id="M_val_L_c" name="L_Valine" compartment="c" boundaryCondition="false" />
  <species id="M_val_L_e" name="L_Valine" compartment="e" boundaryCondition="false" />
  <species id="M_pro_L_asn_L_c" name="pro_L_asn_L" compartment="c" boundaryCondition="false" />
  <species id="M_nad_x" name="Nicotinamide_adenine_dinucleotide" compartment="x" boundaryCondition="false" />
  <species id="M_pro_L_asn_L_b" name="pro_L_asn_L" compartment="b" boundaryCondition="true" />
  <species id="M_12bzosemiq_e" name="1_2_benzosemiquinone" compartment="e" boundaryCondition="false" />
  <species id="M_fuc_L_e" name="L_Fucose" compartment="e" boundaryCondition="false" />
  <species id="M_nad_c" name="Nicotinamide_adenine_dinucleotide" compartment="c" boundaryCondition="false" />
  <species id="M_fuc_L_b" name="L_Fucose" compartment="b" boundaryCondition="true" />
  <species id="M_12bzosemiq_b" name="1_2_benzosemiquinone" compartment="b" boundaryCondition="true" />
  <species id="M_5dglcn_c" name="5_Dehydro_D_gluconate" compartment="c" boundaryCondition="false" />
  <species id="M_leu_L_trp_L_b" name="leu_L_trp_L" compartment="b" boundaryCondition="true" />
  <species id="M_leu_L_trp_L_c" name="leu_L_trp_L" compartment="c" boundaryCondition="false" />
  <species id="M_5dglcn_b" name="5_Dehydro_D_gluconate" compartment="b" boundaryCondition="true" />
  <species id="M_nad_m" name="Nicotinamide_adenine_dinucleotide" compartment="m" boundaryCondition="false" />
  <species id="M_5dglcn_e" name="5_Dehydro_D_gluconate" compartment="e" boundaryCondition="false" />
  <species id="M_LIPIDS_Ss_c" name="lipids_biomass__Sclerotinia_sclerotiorum_" compartment="c" boundaryCondition="false" />
  <species id="M_dopaqn_c" name="Dopaquinone" compartment="c" boundaryCondition="false" />
  <species id="M_leu_L_trp_L_e" name="leu_L_trp_L" compartment="e" boundaryCondition="false" />
  <species id="M_3c2hmp_c" name="3_Carboxy_2_hydroxy_4_methylpentanoate" compartment="c" boundaryCondition="false" />
  <species id="M_thr_L_pro_L_e" name="thr_L_pro_L" compartment="e" boundaryCondition="false" />
  <species id="M_PCW_protein_unspecified_At_e" name="unspecified_proteins_from_Arabidopsis_thaliana_plant_cell_wall" compartment="e" boundaryCondition="false" />
  <species id="M_PCW_pept_EXTLRRP_polysacc_At_e" name="peptides_with_polysaccharides_bounded_from_extensin_LRR_proteins_in_Arabidopsis_thaliana_plant_cell_wall" compartment="e" boundaryCondition="false" />
  <species id="M_5mspa_b" name="5_methylsulfinylpentanoate" compartment="b" boundaryCondition="true" />
  <species id="M_5mspa_c" name="5_methylsulfinylpentanoate" compartment="c" boundaryCondition="false" />
  <species id="M_PCW_pept_EXTLRRP_polysacc_At_b" name="peptides_with_polysaccharides_bounded_from_extensin_LRR_proteins_in_Arabidopsis_thaliana_plant_cell_wall" compartment="b" boundaryCondition="true" />
  <species id="M_thr_L_pro_L_b" name="thr_L_pro_L" compartment="b" boundaryCondition="true" />
  <species id="M_PCW_protein_unspecified_At_b" name="unspecified_proteins_from_Arabidopsis_thaliana_plant_cell_wall" compartment="b" boundaryCondition="true" />
  <species id="M_etoh_m" name="Ethanol" compartment="m" boundaryCondition="false" />
  <species id="M_val_L_b" name="L_Valine" compartment="b" boundaryCondition="true" />
  <species id="M_pram_c" name="5_Phospho_beta_D_ribosylamine" compartment="c" boundaryCondition="false" />
  <species id="M_etoh_e" name="Ethanol" compartment="e" boundaryCondition="false" />
  <species id="M_glu_L_ala_L_b" name="glu_L_ala_L" compartment="b" boundaryCondition="true" />
  <species id="M_glu_L_ala_L_c" name="glu_L_ala_L" compartment="c" boundaryCondition="false" />
  <species id="M_glu_L_lys_L_b" name="glu_L_lys_L" compartment="b" boundaryCondition="true" />
  <species id="M_trdrd_c" name="Reduced_thioredoxin" compartment="c" boundaryCondition="false" />
  <species id="M_glu_L_lys_L_e" name="glu_L_lys_L" compartment="e" boundaryCondition="false" />
  <species id="M_PCW_protein_AGP_polysacc_At_m13A_8u_b" name="arabinogalactan_proteins_with_polysaccharides_bounded_minus_1_3_linkage_Ara_8_units_in_Arabidopsis_thaliana_plant_cell_wall" compartment="b" boundaryCondition="true" />
  <species id="M_glu_L_ala_L_e" name="glu_L_ala_L" compartment="e" boundaryCondition="false" />
  <species id="M_histrna_c" name="L_Histidyl_tRNA_His_" compartment="c" boundaryCondition="false" />
  <species id="M_PCW_protein_AGP_polysacc_At_m13A_8u_e" name="arabinogalactan_proteins_with_polysaccharides_bounded_minus_1_3_linkage_Ara_8_units_in_Arabidopsis_thaliana_plant_cell_wall" compartment="e" boundaryCondition="false" />
  <species id="M_Arabinan_12_1u_13_2u_e" name="arabinan_1_2_linkage__1_unit__1_3_linkage__2_units" compartment="e" boundaryCondition="false" />
  <species id="M_pro_L_e" name="L_Proline" compartment="e" boundaryCondition="false" />
  <species id="M_pro_L_c" name="L_Proline" compartment="c" boundaryCondition="false" />
  <species id="M_val_L_tyr_L_val_L_e" name="val_L_tyr_L_val_L" compartment="e" boundaryCondition="false" />
  <species id="M_pro_L_b" name="L_Proline" compartment="b" boundaryCondition="true" />
  <species id="M_val_L_tyr_L_val_L_c" name="val_L_tyr_L_val_L" compartment="c" boundaryCondition="false" />
  <species id="M_val_L_tyr_L_val_L_b" name="val_L_tyr_L_val_L" compartment="b" boundaryCondition="true" />
  <species id="M_ccmuac_b" name="cis_cis_Muconate" compartment="b" boundaryCondition="true" />
  <species id="M_dgdp_c" name="dGDP" compartment="c" boundaryCondition="false" />
  <species id="M_ppi_r" name="Diphosphate" compartment="r" boundaryCondition="false" />
  <species id="M_chor_c" name="chorismate" compartment="c" boundaryCondition="false" />
  <species id="M_dcamp_c" name="N6__1_2_Dicarboxyethyl__AMP" compartment="c" boundaryCondition="false" />
  <species id="M_digallate_e" name="digallate" compartment="e" boundaryCondition="false" />
  <species id="M_digallate_b" name="digallate" compartment="b" boundaryCondition="true" />
  <species id="M_sucsal_c" name="Succinic_semialdehyde" compartment="c" boundaryCondition="false" />
  <species id="M_44mctr_r" name="4_4_dimethylcholesta_8_14_24_trienol" compartment="r" boundaryCondition="false" />
  <species id="M_ppi_m" name="Diphosphate" compartment="m" boundaryCondition="false" />
  <species id="M_PROTEIN_secreted_Ss_c" name="secreted_proteins_from__Sclerotinia_sclerotiorum_" compartment="c" boundaryCondition="false" />
  <species id="M_ppi_c" name="Diphosphate" compartment="c" boundaryCondition="false" />
  <species id="M_asn_L_c" name="L_Asparagine" compartment="c" boundaryCondition="false" />
  <species id="M_2dda7p_c" name="2_Dehydro_3_deoxy_D_arabino_heptonate_7_phosphate" compartment="c" boundaryCondition="false" />
  <species id="M_PROTEIN_secreted_Ss_b" name="M_PROTEIN_secreted_Ss_b" compartment="b" boundaryCondition="true" />
  <species id="M_asn_L_b" name="L_Asparagine" compartment="b" boundaryCondition="true" />
  <species id="M_xxfg_e" name="xyloglucan_xxfg_structure" compartment="e" boundaryCondition="false" />
  <species id="M_asn_L_e" name="L_Asparagine" compartment="e" boundaryCondition="false" />
  <species id="M_ergtrol_r" name="ergosta_5_7_24_28__trienol" compartment="r" boundaryCondition="false" />
  <species id="M_gly_gly_gly_b" name="gly_gly_gly" compartment="b" boundaryCondition="true" />
  <species id="M_xxfg_b" name="xyloglucan_xxfg_structure" compartment="b" boundaryCondition="true" />
  <species id="M_butACP_c" name="Butyryl_ACP__n_C4_0ACP_" compartment="c" boundaryCondition="false" />
  <species id="M_frdp_x" name="Farnesyl_diphosphate" compartment="x" boundaryCondition="false" />
  <species id="M_PROTEIN_secreted_Ss_e" name="M_PROTEIN_secreted_Ss_e" compartment="e" boundaryCondition="false" />
  <species id="M_polygalurnxu_e" name="poly_1_4_a_D_galacturonate" compartment="e" boundaryCondition="false" />
  <species id="M_lys_L_pro_L_e" name="lys_L_pro_L" compartment="e" boundaryCondition="false" />
  <species id="M_gly_gly_arg_L_e" name="gly_gly_arg_L" compartment="e" boundaryCondition="false" />
  <species id="M_gly_gly_gly_e" name="gly_gly_gly" compartment="e" boundaryCondition="false" />
  <species id="M_lys_L_pro_L_c" name="lys_L_pro_L" compartment="c" boundaryCondition="false" />
  <species id="M_hdcoa_x" name="Hexadecenoyl_CoA__n_C16_1CoA_" compartment="x" boundaryCondition="false" />
  <species id="M_pphn_c" name="Prephenate" compartment="c" boundaryCondition="false" />
  <species id="M_PCW_protein_AGP_At_e" name="arabinogalactan_proteins_in_Arabidopsis_thaliana_plant_cell_wall" compartment="e" boundaryCondition="false" />
  <species id="M_val_L_leu_L_e" name="val_L_leu_L" compartment="e" boundaryCondition="false" />
  <species id="M_PCW_protein_AGP_At_b" name="arabinogalactan_proteins_in_Arabidopsis_thaliana_plant_cell_wall" compartment="b" boundaryCondition="true" />
  <species id="M_ser_L_ser_L_c" name="Ser_Ser" compartment="c" boundaryCondition="false" />
  <species id="M_val_L_leu_L_b" name="val_L_leu_L" compartment="b" boundaryCondition="true" />
  <species id="M_ser_L_ser_L_b" name="ser_L_ser_L" compartment="b" boundaryCondition="true" />
  <species id="M_Arabinan_12_1u_13_2u_b" name="arabinan_1_2_linkage__1_unit__1_3_linkage__2_units" compartment="b" boundaryCondition="true" />
  <species id="M_ser_L_ser_L_e" name="ser_L_ser_L" compartment="e" boundaryCondition="false" />
  <species id="M_val_L_leu_L_c" name="val_L_leu_L" compartment="c" boundaryCondition="false" />
  <species id="M_gly_ala_L_b" name="gly_ala_L" compartment="b" boundaryCondition="true" />
  <species id="M_tyr_L_gln_L_b" name="tyr_L_gln_L" compartment="b" boundaryCondition="true" />
  <species id="M_salcn_b" name="Salicin" compartment="b" boundaryCondition="true" />
  <species id="M_trnaile_c" name="tRNA_Ile_" compartment="c" boundaryCondition="false" />
  <species id="M_gly_ala_L_e" name="gly_ala_L" compartment="e" boundaryCondition="false" />
  <species id="M_ocdycacoa_c" name="Octadecynoyl_CoA__n_C18_2CoA_" compartment="c" boundaryCondition="false" />
  <species id="M_salcn_e" name="Salicin" compartment="e" boundaryCondition="false" />
  <species id="M_cutan_b" name="cutan_generic_polymer_of_plant_cuticule" compartment="b" boundaryCondition="true" />
  <species id="M_arab_D_c" name="D_Arabinose" compartment="c" boundaryCondition="false" />
  <species id="M_tyr_L_gln_L_e" name="tyr_L_gln_L" compartment="e" boundaryCondition="false" />
  <species id="M_cutan_e" name="cutan_generic_polymer_of_plant_cuticule" compartment="e" boundaryCondition="false" />
  <species id="M_ocdca_b" name="octadecanoate__n_C18_0_" compartment="b" boundaryCondition="true" />
  <species id="M_met_L_e" name="L_Methionine" compartment="e" boundaryCondition="false" />
  <species id="M_lys_L_pro_L_b" name="lys_L_pro_L" compartment="b" boundaryCondition="true" />
  <species id="M_h2o2_x" name="Hydrogen_peroxide" compartment="x" boundaryCondition="false" />
  <species id="M_met_L_b" name="L_Methionine" compartment="b" boundaryCondition="true" />
  <species id="M_gly_gly_arg_L_b" name="gly_gly_arg_L" compartment="b" boundaryCondition="true" />
  <species id="M_met_L_c" name="L_Methionine" compartment="c" boundaryCondition="false" />
  <species id="M_dhf_m" name="7_8_Dihydrofolate" compartment="m" boundaryCondition="false" />
  <species id="M_scltacp_pre3_c" name="sclerotinin_precursor_3_acp" compartment="c" boundaryCondition="false" />
  <species id="M_14glun_sub_1_e" name="_1_4_glucan_substituted_1_unit" compartment="e" boundaryCondition="false" />
  <species id="M_hdcoa_c" name="Hexadecenoyl_CoA__n_C16_1CoA_" compartment="c" boundaryCondition="false" />
  <species id="M_h2o2_e" name="Hydrogen_peroxide" compartment="e" boundaryCondition="false" />
  <species id="M_14glun_sub_1_c" name="_1_4_glucan_substituted_1_unit" compartment="c" boundaryCondition="false" />
  <species id="M_h2o2_b" name="Hydrogen_peroxide" compartment="b" boundaryCondition="true" />
  <species id="M_h2o2_c" name="Hydrogen_peroxide" compartment="c" boundaryCondition="false" />
  <species id="M_PCW_protein_At_b" name="proteins_from_Arabidopsis_thaliana_plant_cell_wall" compartment="b" boundaryCondition="true" />
  <species id="M_14glun_sub_1_b" name="_1_4_glucan_substituted_1_unit" compartment="b" boundaryCondition="true" />
  <species id="M_agm_e" name="Agmatine" compartment="e" boundaryCondition="false" />
  <species id="M_2d3dox_L_galac_c" name="L_threo_3_deoxy_galactonate" compartment="c" boundaryCondition="false" />
  <species id="M_dhf_c" name="7_8_Dihydrofolate" compartment="c" boundaryCondition="false" />
  <species id="M_agm_c" name="Agmatine" compartment="c" boundaryCondition="false" />
  <species id="M_h2o2_m" name="Hydrogen_peroxide" compartment="m" boundaryCondition="false" />
  <species id="M_agm_b" name="Agmatine" compartment="b" boundaryCondition="true" />
  <species id="M_mlthfglu_c" name="5_10_methylenetetrahydropteroyltriglutamate" compartment="c" boundaryCondition="false" />
  <species id="M_prlp_c" name="5___5_phospho_1_deoxyribulos_1_ylamino_methylideneamino__1__5_phosphoribosyl_imidazole_4_carboxamide" compartment="c" boundaryCondition="false" />
  <species id="M_his_L_thr_L_e" name="his_L_thr_L" compartment="e" boundaryCondition="false" />
  <species id="M_pro_L_ser_L_e" name="pro_L_ser_L" compartment="e" boundaryCondition="false" />
  <species id="M_his_L_thr_L_b" name="his_L_thr_L" compartment="b" boundaryCondition="true" />
  <species id="M_acglu_m" name="N_Acetyl_L_glutamate" compartment="m" boundaryCondition="false" />
  <species id="M_pro_L_ser_L_c" name="pro_L_ser_L" compartment="c" boundaryCondition="false" />
  <species id="M_pro_L_ser_L_b" name="pro_L_ser_L" compartment="b" boundaryCondition="true" />
  <species id="M_lac_L_c" name="L_Lactate" compartment="c" boundaryCondition="false" />
  <species id="M_rib_D_c" name="D_Ribose" compartment="c" boundaryCondition="false" />
  <species id="M_thfglu_c" name="Tetrahydrofolyl__Glu__3_" compartment="c" boundaryCondition="false" />
  <species id="M_acglu_c" name="N_Acetyl_L_glutamate" compartment="c" boundaryCondition="false" />
  <species id="M_met_L_m" name="L_Methionine" compartment="m" boundaryCondition="false" />
  <species id="M_14glun_c" name="_1_4_alpha_D_Glucosyl_10_units" compartment="c" boundaryCondition="false" />
  <species id="M_14glun_b" name="_1_4_alpha_D_Glucosyl_10_units" compartment="b" boundaryCondition="true" />
  <species id="M_8aonn_m" name="8_Amino_7_oxononanoate" compartment="m" boundaryCondition="false" />
  <species id="M_4adcho_c" name="4_amino_4_deoxychorismate" compartment="c" boundaryCondition="false" />
  <species id="M_ocdca_c" name="octadecanoate__n_C18_0_" compartment="c" boundaryCondition="false" />
  <species id="M_ccmuac_c" name="cis_cis_Muconate" compartment="c" boundaryCondition="false" />
  <species id="M_ind3acnl_e" name="Indole_3_acetonitrile" compartment="e" boundaryCondition="false" />
  <species id="M_dump_c" name="dUMP" compartment="c" boundaryCondition="false" />
  <species id="M_phe_L_b" name="L_Phenylalanine" compartment="b" boundaryCondition="true" />
  <species id="M_ocdca_e" name="octadecanoate__n_C18_0_" compartment="e" boundaryCondition="false" />
  <species id="M_ccmuac_e" name="cis_cis_Muconate" compartment="e" boundaryCondition="false" />
  <species id="M_14glun_e" name="_1_4_alpha_D_Glucosyl_10_units" compartment="e" boundaryCondition="false" />
  <species id="M_lac_L_m" name="L_Lactate" compartment="m" boundaryCondition="false" />
  <species id="M_phe_L_e" name="L_Phenylalanine" compartment="e" boundaryCondition="false" />
  <species id="M_ind3acnl_b" name="Indole_3_acetonitrile" compartment="b" boundaryCondition="true" />
  <species id="M_phe_L_c" name="L_Phenylalanine" compartment="c" boundaryCondition="false" />
  <species id="M_PROTEIN_Ss_c" name="proteins_biomass__Sclerotinia_sclerotiorum_" compartment="c" boundaryCondition="false" />
  <species id="M_ind3acnl_c" name="Indole_3_acetonitrile" compartment="c" boundaryCondition="false" />
  <species id="M_idt_L_c" name="L_iditol" compartment="c" boundaryCondition="false" />
  <species id="M_polygalurnxumet_e" name="poly_1_4_a_D_galacturonate_methylated" compartment="e" boundaryCondition="false" />
  <species id="M_thf_m" name="5_6_7_8_Tetrahydrofolate" compartment="m" boundaryCondition="false" />
  <species id="M_nadp_r" name="Nicotinamide_adenine_dinucleotide_phosphate" compartment="r" boundaryCondition="false" />
  <species id="M_ser_L_tyr_L_b" name="ser_L_tyr_L" compartment="b" boundaryCondition="true" />
  <species id="M_ser_L_tyr_L_e" name="ser_L_tyr_L" compartment="e" boundaryCondition="false" />
  <species id="M_dhor_S_c" name="_S__Dihydroorotate" compartment="c" boundaryCondition="false" />
  <species id="M_ins_b" name="Inosine" compartment="b" boundaryCondition="true" />
  <species id="M_val_L_glu_L_e" name="val_L_glu_L" compartment="e" boundaryCondition="false" />
  <species id="M_thf_c" name="5_6_7_8_Tetrahydrofolate" compartment="c" boundaryCondition="false" />
  <species id="M_dhor_S_m" name="_S__Dihydroorotate" compartment="m" boundaryCondition="false" />
  <species id="M_polygalurnxumet_b" name="poly_1_4_a_D_galacturonate_methylated" compartment="b" boundaryCondition="true" />
  <species id="M_a_D_gal_c" name="alpha_D_galactose" compartment="c" boundaryCondition="false" />
  <species id="M_leu_L_aa_L_b" name="leu_L_aa_L" compartment="b" boundaryCondition="true" />
  <species id="M_PCW_pept_EXTLRRP_polysacc_At_m13A_8u_e" name="peptides_with_polysaccharides_bounded_minus_1_3_linkage_Ara_8_units_from_extensin_LRR_proteins_in_Arabidopsis_thaliana_plant_cell_wall" compartment="e" boundaryCondition="false" />
  <species id="M_leu_L_aa_L_e" name="leu_L_aa_L" compartment="e" boundaryCondition="false" />
  <species id="M_tre_m" name="Trehalose" compartment="m" boundaryCondition="false" />
  <species id="M_PCW_pept_EXTLRRP_polysacc_At_m13A_8u_b" name="peptides_with_polysaccharides_bounded_minus_1_3_linkage_Ara_8_units_from_extensin_LRR_proteins_in_Arabidopsis_thaliana_plant_cell_wall" compartment="b" boundaryCondition="true" />
  <species id="M_RNA_Ss_c" name="RNA_biomass__Sclerotinia_sclerotiorum_" compartment="c" boundaryCondition="false" />
  <species id="M_5dhf_m" name="pentaglutamyl_folate__DHF_" compartment="m" boundaryCondition="false" />
  <species id="M_hdca_e" name="Hexadecanoate__n_C16_0_" compartment="e" boundaryCondition="false" />
  <species id="M_56dihindlcrbxlt_c" name="5_6_Dihydroxyindole_2_carboxylate" compartment="c" boundaryCondition="false" />
  <species id="M_gly_ser_L_c" name="gly_ser_L" compartment="c" boundaryCondition="false" />
  <species id="M_hdca_c" name="Hexadecanoate__n_C16_0_" compartment="c" boundaryCondition="false" />
  <species id="M_gly_ser_L_e" name="gly_ser_L" compartment="e" boundaryCondition="false" />
  <species id="M_dhnpt_m" name="Dihydroneopterin" compartment="m" boundaryCondition="false" />
  <species id="M_skm_c" name="Shikimate" compartment="c" boundaryCondition="false" />
  <species id="M_acser_c" name="O_Acetyl_L_serine" compartment="c" boundaryCondition="false" />
  <species id="M_gly_ser_L_b" name="gly_ser_L" compartment="b" boundaryCondition="true" />
  <species id="M_leu_L_gly_e" name="leu_L_gly" compartment="e" boundaryCondition="false" />
  <species id="M_3psme_c" name="5_O__1_Carboxyvinyl__3_phosphoshikimate" compartment="c" boundaryCondition="false" />
  <species id="M_2ahhmp_m" name="2_Amino_4_hydroxy_6_hydroxymethyl_7_8_dihydropteridine" compartment="m" boundaryCondition="false" />
  <species id="M_trnacys_c" name="tRNA_Cys_" compartment="c" boundaryCondition="false" />
  <species id="M_25aics_c" name="_S__2__5_Amino_1__5_phospho_D_ribosyl_imidazole_4_carboxamido_succinate" compartment="c" boundaryCondition="false" />
  <species id="M_tre_c" name="Trehalose" compartment="c" boundaryCondition="false" />
  <species id="M_dhnpt_c" name="Dihydroneopterin" compartment="c" boundaryCondition="false" />
  <species id="M_5dhf_c" name="pentaglutamyl_folate__DHF_" compartment="c" boundaryCondition="false" />
  <species id="M_iasp_c" name="Iminoaspartate" compartment="c" boundaryCondition="false" />
  <species id="M_nadp_c" name="Nicotinamide_adenine_dinucleotide_phosphate" compartment="c" boundaryCondition="false" />
  <species id="M_PROTEIN_secretion_coupling_c" name="coupling_artefact_between_biomass_proteins_synthesis_and_secreted_proteins_synthesis" compartment="c" boundaryCondition="false" />
  <species id="M_aicar_c" name="5_Amino_1__5_Phospho_D_ribosyl_imidazole_4_carboxamide" compartment="c" boundaryCondition="false" />
  <species id="M_ile_L_m" name="L_Isoleucine" compartment="m" boundaryCondition="false" />
  <species id="M_scltA_c" name="sclerotinin_A" compartment="c" boundaryCondition="false" />
  <species id="M_scltA_b" name="sclerotinin_A" compartment="b" boundaryCondition="true" />
  <species id="M_scltA_e" name="sclerotinin_A" compartment="e" boundaryCondition="false" />
  <species id="M_ins_e" name="Inosine" compartment="e" boundaryCondition="false" />
  <species id="M_val_L_glu_L_b" name="val_L_glu_L" compartment="b" boundaryCondition="true" />
  <species id="M_ins_c" name="Inosine" compartment="c" boundaryCondition="false" />
  <species id="M_ile_L_e" name="L_Isoleucine" compartment="e" boundaryCondition="false" />
  <species id="M_nadp_m" name="Nicotinamide_adenine_dinucleotide_phosphate" compartment="m" boundaryCondition="false" />
  <species id="M_ile_L_b" name="L_Isoleucine" compartment="b" boundaryCondition="true" />
  <species id="M_leu_L_gly_b" name="leu_L_gly" compartment="b" boundaryCondition="true" />
  <species id="M_ile_L_c" name="L_Isoleucine" compartment="c" boundaryCondition="false" />
  <species id="M_ru5p_D_c" name="D_Ribulose_5_phosphate" compartment="c" boundaryCondition="false" />
  <species id="M_hdca_b" name="Hexadecanoate__n_C16_0_" compartment="b" boundaryCondition="true" />
  <species id="M_56dihindlcrbxlt_e" name="5_6_Dihydroxyindole_2_carboxylate" compartment="e" boundaryCondition="false" />
  <species id="M_frdp_c" name="Farnesyl_diphosphate" compartment="c" boundaryCondition="false" />
  <species id="M_1agly3p_SS_c" name="1_acyl_glycerone_3_phosphate__Sclerotinia_sclerotiorum_" compartment="c" boundaryCondition="false" />
  <species id="M_thr_L_gln_L_e" name="thr_L_gln_L" compartment="e" boundaryCondition="false" />
  <species id="M_trnahis_c" name="tRNA_His_" compartment="c" boundaryCondition="false" />
  <species id="M_anth_c" name="Anthranilate" compartment="c" boundaryCondition="false" />
  <species id="M_thr_L_gln_L_c" name="Thr_Gln" compartment="c" boundaryCondition="false" />
  <species id="M_scltBacp_c" name="sclerotinin_B_acp" compartment="c" boundaryCondition="false" />
  <species id="M_thr_L_gln_L_b" name="thr_L_gln_L" compartment="b" boundaryCondition="true" />
  <species id="M_ala_L_thr_L_e" name="ala_L_thr_L" compartment="e" boundaryCondition="false" />
  <species id="M_ala_L_thr_L_b" name="ala_L_thr_L" compartment="b" boundaryCondition="true" />
  <species id="M_trnamet_c" name="tRNA_Met_" compartment="c" boundaryCondition="false" />
  <species id="M_2oxoadp_c" name="2_Oxoadipate" compartment="c" boundaryCondition="false" />
  <species id="M_ibcoa_m" name="Isobutyryl_CoA" compartment="m" boundaryCondition="false" />
  <species id="M_xllg_b" name="xyloglucan_xllg_structure" compartment="b" boundaryCondition="true" />
  <species id="M_polygalurnxu_b" name="poly_1_4_a_D_galacturonate" compartment="b" boundaryCondition="true" />
  <species id="M_2oxoadp_m" name="2_Oxoadipate" compartment="m" boundaryCondition="false" />
  <species id="M_frdp_r" name="Farnesyl_diphosphate" compartment="r" boundaryCondition="false" />
  <species id="M_xllg_e" name="xyloglucan_xllg_structure" compartment="e" boundaryCondition="false" />
  <species id="M_galactomanan_3u_e" name="galactomanan_3_units" compartment="e" boundaryCondition="false" />
  <species id="M_dudp_c" name="dUDP" compartment="c" boundaryCondition="false" />
  <species id="M_galactomanan_3u_b" name="galactomanan_3_units" compartment="b" boundaryCondition="true" />
  <species id="M_utp_c" name="UTP" compartment="c" boundaryCondition="false" />
  <species id="M_pro_L_ile_L_b" name="pro_L_ile_L" compartment="b" boundaryCondition="true" />
  <species id="M_thr_L_ser_L_b" name="thr_L_ser_L" compartment="b" boundaryCondition="true" />
  <species id="M_pro_L_ile_L_e" name="pro_L_ile_L" compartment="e" boundaryCondition="false" />
  <species id="M_thr_L_ser_L_e" name="thr_L_ser_L" compartment="e" boundaryCondition="false" />
  <species id="M_pro_L_ile_L_c" name="pro_L_ile_L" compartment="c" boundaryCondition="false" />
  <species id="M_xmp_c" name="Xanthosine_5__phosphate" compartment="c" boundaryCondition="false" />
  <species id="M_lys_L_ile_L_c" name="lys_L_ile_L" compartment="c" boundaryCondition="false" />
  <species id="M_tyr_L_c" name="L_Tyrosine" compartment="c" boundaryCondition="false" />
  <species id="M_dctp_c" name="dCTP" compartment="c" boundaryCondition="false" />
  <species id="M_etha_c" name="Ethanolamine" compartment="c" boundaryCondition="false" />
  <species id="M_lys_L_ile_L_b" name="lys_L_ile_L" compartment="b" boundaryCondition="true" />
  <species id="M_4mop_c" name="4_Methyl_2_oxopentanoate" compartment="c" boundaryCondition="false" />
  <species id="M_lys_L_ile_L_e" name="lys_L_ile_L" compartment="e" boundaryCondition="false" />
  <species id="M_etha_b" name="Ethanolamine" compartment="b" boundaryCondition="true" />
  <species id="M_gtp_c" name="GTP" compartment="c" boundaryCondition="false" />
  <species id="M_tyr_L_e" name="L_Tyrosine" compartment="e" boundaryCondition="false" />
  <species id="M_dtmp_c" name="dTMP" compartment="c" boundaryCondition="false" />
  <species id="M_so3_c" name="Sulfite" compartment="c" boundaryCondition="false" />
  <species id="M_tyr_L_b" name="L_Tyrosine" compartment="b" boundaryCondition="true" />
  <species id="M_asp_L_m" name="L_Aspartate" compartment="m" boundaryCondition="false" />
  <species id="M_s7p_c" name="Sedoheptulose_7_phosphate" compartment="c" boundaryCondition="false" />
  <species id="M_so3_m" name="Sulfite" compartment="m" boundaryCondition="false" />
  <species id="M_eig3p_c" name="D_erythro_1__Imidazol_4_yl_glycerol_3_phosphate" compartment="c" boundaryCondition="false" />
  <species id="M_fecost_r" name="fecosterol" compartment="r" boundaryCondition="false" />
  <species id="M_ser_L_gly_b" name="ser_L_gly" compartment="b" boundaryCondition="true" />
  <species id="M_ser_L_gly_e" name="ser_L_gly" compartment="e" boundaryCondition="false" />
  <species id="M_his_L_glu_L_b" name="his_L_glu_L" compartment="b" boundaryCondition="true" />
  <species id="M_acg5sa_m" name="N_Acetyl_L_glutamate_5_semialdehyde" compartment="m" boundaryCondition="false" />
  <species id="M_2maacoa_m" name="2_Methyl_3_acetoacetyl_CoA" compartment="m" boundaryCondition="false" />
  <species id="M_trnathr_c" name="tRNA_Thr_" compartment="c" boundaryCondition="false" />
  <species id="M_mal_L_c" name="L_Malate" compartment="c" boundaryCondition="false" />
  <species id="M_fald_e" name="Formaldehyde" compartment="e" boundaryCondition="false" />
  <species id="M_fald_b" name="Formaldehyde" compartment="b" boundaryCondition="true" />
  <species id="M_fald_c" name="Formaldehyde" compartment="c" boundaryCondition="false" />
  <species id="M_acACP_m" name="Acetyl_ACP" compartment="m" boundaryCondition="false" />
  <species id="M_Dara14lac_c" name="D_Arabinono_1_4_lactone" compartment="c" boundaryCondition="false" />
  <species id="M_chitin_c" name="Chitin__10_units_" compartment="c" boundaryCondition="false" />
  <species id="M_chitin_b" name="Chitin__10_units_" compartment="b" boundaryCondition="true" />
  <species id="M_chitin_e" name="Chitin__10_units_" compartment="e" boundaryCondition="false" />
  <species id="M_3hibutcoa_m" name="_S__3_Hydroxyisobutyryl_CoA" compartment="m" boundaryCondition="false" />
  <species id="M_mnl1p_c" name="D_Mannitol_1_phosphate" compartment="c" boundaryCondition="false" />
  <species id="M_db4p_c" name="3_4_dihydroxy_2_butanone_4_phosphate" compartment="c" boundaryCondition="false" />
  <species id="M_his_L_glu_L_e" name="his_L_glu_L" compartment="e" boundaryCondition="false" />
  <species id="M_rmna_c" name="L_rhamnonate" compartment="c" boundaryCondition="false" />
  <species id="M_pa_SS_c" name="phosphatidic_acid__Sclerotinia_sclerotiorum_" compartment="c" boundaryCondition="false" />
  <species id="M_fe2_m" name="Fe2_" compartment="m" boundaryCondition="false" />
  <species id="M_CELL_WALL_Ss_c" name="Cell_wall_biomass__Sclerotinia_sclerotiorum_" compartment="c" boundaryCondition="false" />
  <species id="M_xyl_D_b" name="D_Xylose" compartment="b" boundaryCondition="true" />
  <species id="M_xyl_D_c" name="D_Xylose" compartment="c" boundaryCondition="false" />
  <species id="M_nh4_m" name="Ammonium" compartment="m" boundaryCondition="false" />
  <species id="M_fe2_b" name="Fe2_" compartment="b" boundaryCondition="true" />
  <species id="M_fe2_c" name="Fe2_" compartment="c" boundaryCondition="false" />
  <species id="M_xyl_D_e" name="D_Xylose" compartment="e" boundaryCondition="false" />
  <species id="M_fe2_e" name="Fe2_" compartment="e" boundaryCondition="false" />
  <species id="M_mal_L_m" name="L_Malate" compartment="m" boundaryCondition="false" />
  <species id="M_nh4_b" name="Ammonium" compartment="b" boundaryCondition="true" />
  <species id="M_ala_L_val_L_b" name="ala_L_val_L" compartment="b" boundaryCondition="true" />
  <species id="M_ala_L_val_L_c" name="ala_L_val_L" compartment="c" boundaryCondition="false" />
  <species id="M_nh4_e" name="Ammonium" compartment="e" boundaryCondition="false" />
  <species id="M_nadph_c" name="Nicotinamide_adenine_dinucleotide_phosphate___reduced" compartment="c" boundaryCondition="false" />
  <species id="M_nh4_c" name="Ammonium" compartment="c" boundaryCondition="false" />
  <species id="M_ala_L_val_L_e" name="ala_L_val_L" compartment="e" boundaryCondition="false" />
  <species id="M_mal_L_x" name="L_Malate" compartment="x" boundaryCondition="false" />
  <species id="M_actACP_m" name="Acetoacetyl_ACP" compartment="m" boundaryCondition="false" />
  <species id="M_mannan_2u_e" name="mannan_2_units" compartment="e" boundaryCondition="false" />
  <species id="M_r5p_c" name="alpha_D_Ribose_5_phosphate" compartment="c" boundaryCondition="false" />
  <species id="M_mannan_2u_b" name="mannan_2_units" compartment="b" boundaryCondition="true" />
  <species id="M_6pgc_c" name="6_Phospho_D_gluconate" compartment="c" boundaryCondition="false" />
  <species id="M_egmeACP_m" name="Enoylglutaryl__acyl_carrier_protein__methyl_ester" compartment="m" boundaryCondition="false" />
  <species id="M_xylan_3u_b" name="xylan_3_units" compartment="b" boundaryCondition="true" />
  <species id="M_xylan_3u_c" name="xylan_3_units" compartment="c" boundaryCondition="false" />
  <species id="M_dttp_c" name="dTTP" compartment="c" boundaryCondition="false" />
  <species id="M_actACP_c" name="Acetoacetyl_ACP" compartment="c" boundaryCondition="false" />
  <species id="M_o2_m" name="O2" compartment="m" boundaryCondition="false" />
  <species id="M_methf_c" name="5_10_Methenyltetrahydrofolate" compartment="c" boundaryCondition="false" />
  <species id="M_pimACP_m" name="Pimeloyl__acyl_carrier_protein_" compartment="m" boundaryCondition="false" />
  <species id="M_phe_L_glu_L_b" name="phe_L_glu_L" compartment="b" boundaryCondition="true" />
  <species id="M_phom_c" name="O_Phospho_L_homoserine" compartment="c" boundaryCondition="false" />
  <species id="M_o2_r" name="O2" compartment="r" boundaryCondition="false" />
  <species id="M_phe_L_glu_L_c" name="phe_L_glu_L" compartment="c" boundaryCondition="false" />
  <species id="M_o2_x" name="O2" compartment="x" boundaryCondition="false" />
  <species id="M_phe_L_glu_L_e" name="phe_L_glu_L" compartment="e" boundaryCondition="false" />
  <species id="M_btamp_c" name="Biotinyl_5__AMP" compartment="c" boundaryCondition="false" />
  <species id="M_ACP_m" name="acyl_carrier_protein" compartment="m" boundaryCondition="false" />
  <species id="M_trp_L_e" name="L_Tryptophan" compartment="e" boundaryCondition="false" />
  <species id="M_trp_L_b" name="L_Tryptophan" compartment="b" boundaryCondition="true" />
  <species id="M_trp_L_c" name="L_Tryptophan" compartment="c" boundaryCondition="false" />
  <species id="M_13BDglcn_5u_e" name="_1_3_beta_glucan_5_units" compartment="e" boundaryCondition="false" />
  <species id="M_galur4u_e" name="1_4_a_D_galacturonate__4_units" compartment="e" boundaryCondition="false" />
  <species id="M_13BDglcn_5u_b" name="_1_3_beta_glucan_5_units" compartment="b" boundaryCondition="true" />
  <species id="M_Prot_At_e" name="proteins_from_Arabidopsis_thaliana" compartment="e" boundaryCondition="false" />
  <species id="M_galur4u_b" name="1_4_a_D_galacturonate__4_units" compartment="b" boundaryCondition="true" />
  <species id="M_ACP_c" name="acyl_carrier_protein" compartment="c" boundaryCondition="false" />
  <species id="M_Prot_At_b" name="proteins_from_Arabidopsis_thaliana" compartment="b" boundaryCondition="true" />
  <species id="M_xylgalurnxu_e" name="xylogalacturonan" compartment="e" boundaryCondition="false" />
  <species id="M_asn_L_tyr_L_b" name="asn_L_tyr_L" compartment="b" boundaryCondition="true" />
  <species id="M_xylgalurnxu_b" name="xylogalacturonan" compartment="b" boundaryCondition="true" />
  <species id="M_5mdru1p_c" name="5_Methylthio_5_deoxy_D_ribulose_1_phosphate" compartment="c" boundaryCondition="false" />
  <species id="M_xylan_3u_e" name="xylan_3_units" compartment="e" boundaryCondition="false" />
  <species id="M_hyptaur_m" name="Hypotaurine" compartment="m" boundaryCondition="false" />
  <species id="M_asn_L_tyr_L_e" name="asn_L_tyr_L" compartment="e" boundaryCondition="false" />
  <species id="M_pro_L_ala_L_c" name="pro_L_ala_L" compartment="c" boundaryCondition="false" />
  <species id="M_ser_L_c" name="L_Serine" compartment="c" boundaryCondition="false" />
  <species id="M_pro_L_ala_L_e" name="pro_L_ala_L" compartment="e" boundaryCondition="false" />
  <species id="M_ser_L_b" name="L_Serine" compartment="b" boundaryCondition="true" />
  <species id="M_hom_L_e" name="L_Homoserine" compartment="e" boundaryCondition="false" />
  <species id="M_xxxg_e" name="xyloglucan_xxxg_structure" compartment="e" boundaryCondition="false" />
  <species id="M_hom_L_c" name="L_Homoserine" compartment="c" boundaryCondition="false" />
  <species id="M_udpacgal_c" name="UDP_N_acetyl_D_galactosamine" compartment="c" boundaryCondition="false" />
  <species id="M_hom_L_b" name="L_Homoserine" compartment="b" boundaryCondition="true" />
  <species id="M_xxxg_b" name="xyloglucan_xxxg_structure" compartment="b" boundaryCondition="true" />
  <species id="M_glyc_R_c" name="_R__Glycerate" compartment="c" boundaryCondition="false" />
  <species id="M_opmeACP_c" name="3_Oxo_pimeloyl__acyl_carrier_protein__methyl_ester" compartment="c" boundaryCondition="false" />
  <species id="M_laminarin_e" name="laminarin" compartment="e" boundaryCondition="false" />
  <species id="M_aacoa_c" name="Acetoacetyl_CoA" compartment="c" boundaryCondition="false" />
  <species id="M_laminarin_b" name="laminarin" compartment="b" boundaryCondition="true" />
  <species id="M_acac_c" name="Acetoacetate" compartment="c" boundaryCondition="false" />
  <species id="M_dcmp_c" name="dCMP" compartment="c" boundaryCondition="false" />
  <species id="M_itp_c" name="ITP" compartment="c" boundaryCondition="false" />
  <species id="M_q6_m" name="Ubiquinone_6" compartment="m" boundaryCondition="false" />
  <species id="M_gly_e" name="Glycine" compartment="e" boundaryCondition="false" />
  <species id="M_alac_S_m" name="_S__2_Acetolactate" compartment="m" boundaryCondition="false" />
  <species id="M_hicit_m" name="Homoisocitrate" compartment="m" boundaryCondition="false" />
  <species id="M_guln_c" name="L_Gulonate" compartment="c" boundaryCondition="false" />
  <species id="M_thrtrna_c" name="L_Threonyl_tRNA_Thr_" compartment="c" boundaryCondition="false" />
  <species id="M_cellb_b" name="cellobiose" compartment="b" boundaryCondition="true" />
  <species id="M_gly_c" name="Glycine" compartment="c" boundaryCondition="false" />
  <species id="M_ddec2coa_x" name="2_trans_dodecenoyl_CoA" compartment="x" boundaryCondition="false" />
  <species id="M_pro_L_ala_L_b" name="pro_L_ala_L" compartment="b" boundaryCondition="true" />
  <species id="M_opmeACP_m" name="3_Oxo_pimeloyl__acyl_carrier_protein__methyl_ester" compartment="m" boundaryCondition="false" />
  <species id="M_aacoa_m" name="Acetoacetyl_CoA" compartment="m" boundaryCondition="false" />
  <species id="M_gly_b" name="Glycine" compartment="b" boundaryCondition="true" />
  <species id="M_cellb_e" name="cellobiose" compartment="e" boundaryCondition="false" />
  <species id="M_lctus_e" name="lactulose" compartment="e" boundaryCondition="false" />
  <species id="M_lctus_b" name="lactulose" compartment="b" boundaryCondition="true" />
  <species id="M_ala_B_c" name="beta_Alanine" compartment="c" boundaryCondition="false" />
  <species id="M_mlthf_m" name="5_10_Methylenetetrahydrofolate" compartment="m" boundaryCondition="false" />
  <species id="M_xylu_D_c" name="D_Xylulose" compartment="c" boundaryCondition="false" />
  <species id="M_glntrna_c" name="L_Glutaminyl_tRNA_Gln_" compartment="c" boundaryCondition="false" />
  <species id="M_o2_e" name="O2" compartment="e" boundaryCondition="false" />
  <species id="M_cdpdag_SS_c" name="CDP_diacylglycerol__Sclerotinia_sclerotiorum_" compartment="c" boundaryCondition="false" />
  <species id="M_SMALL_MOLECULES_Ss_c" name="small_molecules_pool_in_biomass__Sclerotinia_sclerotiorum_" compartment="c" boundaryCondition="false" />
  <species id="M_o2_c" name="O2" compartment="c" boundaryCondition="false" />
  <species id="M_o2_b" name="O2" compartment="b" boundaryCondition="true" />
  <species id="M_zymst_c" name="zymosterol" compartment="c" boundaryCondition="false" />
  <species id="M_mlthf_c" name="5_10_Methylenetetrahydrofolate" compartment="c" boundaryCondition="false" />
  <species id="M_gcald_c" name="Glycolaldehyde" compartment="c" boundaryCondition="false" />
  <species id="M_4hoxpacd_c" name="4_Hydroxyphenylacetaldehyde" compartment="c" boundaryCondition="false" />
  <species id="M_acac_m" name="Acetoacetate" compartment="m" boundaryCondition="false" />
  <species id="M_gcald_m" name="Glycolaldehyde" compartment="m" boundaryCondition="false" />
  <species id="M_ala_B_m" name="beta_Alanine" compartment="m" boundaryCondition="false" />
  <species id="M_tyr_L_his_L_b" name="tyr_L_his_L" compartment="b" boundaryCondition="true" />
  <species id="M_ser_L_e" name="L_Serine" compartment="e" boundaryCondition="false" />
  <species id="M_zymst_r" name="zymosterol" compartment="r" boundaryCondition="false" />
  <species id="M_tyr_L_his_L_c" name="tyr_L_his_L" compartment="c" boundaryCondition="false" />
  <species id="M_tyr_L_his_L_e" name="tyr_L_his_L" compartment="e" boundaryCondition="false" />
  <species id="M_ser_L_ala_L_c" name="Ser_Ala" compartment="c" boundaryCondition="false" />
  <species id="M_ser_L_ala_L_b" name="ser_L_ala_L" compartment="b" boundaryCondition="true" />
  <species id="M_glu_L_pro_L_b" name="glu_L_pro_L" compartment="b" boundaryCondition="true" />
  <species id="M_nadph_r" name="Nicotinamide_adenine_dinucleotide_phosphate___reduced" compartment="r" boundaryCondition="false" />
  <species id="M_glu_L_pro_L_e" name="glu_L_pro_L" compartment="e" boundaryCondition="false" />
  <species id="M_ser_L_ala_L_e" name="ser_L_ala_L" compartment="e" boundaryCondition="false" />
  <species id="M_btcoa_x" name="Butanoyl_CoA" compartment="x" boundaryCondition="false" />
  <species id="M_nadph_m" name="Nicotinamide_adenine_dinucleotide_phosphate___reduced" compartment="m" boundaryCondition="false" />
  <species id="M_datp_c" name="dATP" compartment="c" boundaryCondition="false" />
  <species id="M_scltacp_pre1_c" name="sclerotinin_precursor_1_acp" compartment="c" boundaryCondition="false" />
  <species id="M_trp_L_val_L_e" name="trp_L_val_L" compartment="e" boundaryCondition="false" />
  <species id="M_trp_L_val_L_c" name="trp_L_val_L" compartment="c" boundaryCondition="false" />
  <species id="M_nmn_c" name="NMN" compartment="c" boundaryCondition="false" />
  <species id="M_dtbt_m" name="Dethiobiotin" compartment="m" boundaryCondition="false" />
  <species id="M_hhdca_e" name="3_hydroxy_hexadecanoate" compartment="e" boundaryCondition="false" />
  <species id="M_citr_L_c" name="L_Citrulline" compartment="c" boundaryCondition="false" />
  <species id="M_trp_L_val_L_b" name="trp_L_val_L" compartment="b" boundaryCondition="true" />
  <species id="M_citr_L_b" name="L_Citrulline" compartment="b" boundaryCondition="true" />
  <species id="M_hhdca_b" name="3_hydroxy_hexadecanoate" compartment="b" boundaryCondition="true" />
  <species id="M_citr_L_e" name="L_Citrulline" compartment="e" boundaryCondition="false" />
  <species id="M_citr_L_m" name="L_Citrulline" compartment="m" boundaryCondition="false" />
  <species id="M_hpyr_c" name="Hydroxypyruvate" compartment="c" boundaryCondition="false" />
  <species id="M_urate_c" name="Urate" compartment="c" boundaryCondition="false" />
  <species id="M_argtrna_c" name="L_Arginyl_tRNA_Arg_" compartment="c" boundaryCondition="false" />
  <species id="M_btcoa_c" name="Butanoyl_CoA" compartment="c" boundaryCondition="false" />
  <species id="M_gentbo_b" name="gentiobiose" compartment="b" boundaryCondition="true" />
  <species id="M_2kmb_c" name="2_keto_4_methylthiobutyrate" compartment="c" boundaryCondition="false" />
  <species id="M_ncam_c" name="Nicotinamide" compartment="c" boundaryCondition="false" />
  <species id="M_thr_L_ala_L_e" name="thr_L_ala_L" compartment="e" boundaryCondition="false" />
  <species id="M_gentbo_e" name="gentiobiose" compartment="e" boundaryCondition="false" />
  <species id="M_thr_L_ala_L_c" name="thr_L_ala_L" compartment="c" boundaryCondition="false" />
  <species id="M_thr_L_ala_L_b" name="thr_L_ala_L" compartment="b" boundaryCondition="true" />
  <species id="M_2fe2s_m" name="_2Fe_2S__iron_sulfur_cluster" compartment="m" boundaryCondition="false" />
  <species id="M_thr_L_lys_L_b" name="thr_L_lys_L" compartment="b" boundaryCondition="true" />
  <species id="M_thr_L_lys_L_e" name="thr_L_lys_L" compartment="e" boundaryCondition="false" />
  <species id="M_glu_L_c" name="L_Glutamate" compartment="c" boundaryCondition="false" />
  <species id="M_galt_b" name="Galactitol" compartment="b" boundaryCondition="true" />
  <species id="M_pept_XPRO_At_b" name="peptides_with_AA_PRO_bound_from_Arabidopsis_thaliana_proteins" compartment="b" boundaryCondition="true" />
  <species id="M_val_L_gly_e" name="val_L_gly" compartment="e" boundaryCondition="false" />
  <species id="M_glu_L_b" name="L_Glutamate" compartment="b" boundaryCondition="true" />
  <species id="M_val_L_gly_b" name="val_L_gly" compartment="b" boundaryCondition="true" />
  <species id="M_val_L_gly_c" name="val_L_gly" compartment="c" boundaryCondition="false" />
  <species id="M_pept_XPRO_At_e" name="peptides_with_AA_PRO_bound_from_Arabidopsis_thaliana_proteins" compartment="e" boundaryCondition="false" />
  <species id="M_pnto_R_m" name="_R__Pantothenate" compartment="m" boundaryCondition="false" />
  <species id="M_gmp_c" name="GMP" compartment="c" boundaryCondition="false" />
  <species id="M_dnad_c" name="Deamino_NAD_" compartment="c" boundaryCondition="false" />
  <species id="M_pnto_R_c" name="_R__Pantothenate" compartment="c" boundaryCondition="false" />
  <species id="M_frmd_c" name="Formamide" compartment="c" boundaryCondition="false" />
  <species id="M_galactomanan_e" name="galactomanan_12_units" compartment="e" boundaryCondition="false" />
  <species id="M_galt_e" name="Galactitol" compartment="e" boundaryCondition="false" />
  <species id="M_hxcoa_c" name="Hexanoyl_CoA__n_C6_0CoA_" compartment="c" boundaryCondition="false" />
  <species id="M_galt_c" name="Galactitol" compartment="c" boundaryCondition="false" />
  <species id="M_glyc3p_m" name="Glycerol_3_phosphate" compartment="m" boundaryCondition="false" />
  <species id="M_gly_arg_L_b" name="gly_arg_L" compartment="b" boundaryCondition="true" />
  <species id="M_trp_L_ser_L_e" name="trp_L_ser_L" compartment="e" boundaryCondition="false" />
  <species id="M_gly_arg_L_e" name="gly_arg_L" compartment="e" boundaryCondition="false" />
  <species id="M_glu_L_m" name="L_Glutamate" compartment="m" boundaryCondition="false" />
  <species id="M_galactomanan_b" name="galactomanan_12_units" compartment="b" boundaryCondition="true" />
  <species id="M_e4p_c" name="D_Erythrose_4_phosphate" compartment="c" boundaryCondition="false" />
  <species id="M_no3_c" name="Nitrate" compartment="c" boundaryCondition="false" />
  <species id="M_no3_e" name="Nitrate" compartment="e" boundaryCondition="false" />
  <species id="M_glyclt_c" name="Glycolate" compartment="c" boundaryCondition="false" />
  <species id="M_galurmet3u_e" name="1_4_a_D_galacturonate__3_units__3methylated" compartment="e" boundaryCondition="false" />
  <species id="M_2fe1s_m" name="_2Fe_1S__desulfurated_iron_sulfur_cluster" compartment="m" boundaryCondition="false" />
  <species id="M_glyc3p_c" name="Glycerol_3_phosphate" compartment="c" boundaryCondition="false" />
  <species id="M_glu_L_e" name="L_Glutamate" compartment="e" boundaryCondition="false" />
  <species id="M_no3_b" name="Nitrate" compartment="b" boundaryCondition="true" />
  <species id="M_galurmet3u_b" name="1_4_a_D_galacturonate__3_units__3methylated" compartment="b" boundaryCondition="true" />
  <species id="M_RmnGalAII_e" name="rhamnogalacturonan_II" compartment="e" boundaryCondition="false" />
  <species id="M_glc_D_c" name="D_Glucose" compartment="c" boundaryCondition="false" />
  <species id="M_glc_D_b" name="D_Glucose" compartment="b" boundaryCondition="true" />
  <species id="M_glc_D_e" name="D_Glucose" compartment="e" boundaryCondition="false" />
  <species id="M_ptd4ino_SS_c" name="phosphatidyl_1D_myo_4_inositol__Sclerotinia_sclerotiorum_" compartment="c" boundaryCondition="false" />
  <species id="M_phetrna_c" name="L_Phenylalanyl_tRNA_Phe_" compartment="c" boundaryCondition="false" />
  <species id="M_hgentis_c" name="Homogentisate" compartment="c" boundaryCondition="false" />
  <species id="M_RmnGalAII_b" name="rhamnogalacturonan_II" compartment="b" boundaryCondition="true" />
  <species id="M_glcn_c" name="D_Gluconate" compartment="c" boundaryCondition="false" />
  <species id="M_pser_L_c" name="O_Phospho_L_serine" compartment="c" boundaryCondition="false" />
  <species id="M_ahcys_c" name="S_Adenosyl_L_homocysteine" compartment="c" boundaryCondition="false" />
  <species id="M_glc_D_m" name="D_Glucose" compartment="m" boundaryCondition="false" />
  <species id="M_trp_L_ser_L_b" name="trp_L_ser_L" compartment="b" boundaryCondition="true" />
  <species id="M_trp_L_ser_L_c" name="trp_L_ser_L" compartment="c" boundaryCondition="false" />
  <species id="M_galurunsmet3u_b" name="1_4_a_D_galacturonate_unsaturated__3_units__3methylated" compartment="b" boundaryCondition="true" />
  <species id="M_ahcys_r" name="S_Adenosyl_L_homocysteine" compartment="r" boundaryCondition="false" />
  <species id="M_orot5p_c" name="Orotidine_5__phosphate" compartment="c" boundaryCondition="false" />
  <species id="M_gallate_e" name="gallate" compartment="e" boundaryCondition="false" />
  <species id="M_galurunsmet3u_e" name="1_4_a_D_galacturonate_unsaturated__3_units__3methylated" compartment="e" boundaryCondition="false" />
  <species id="M_man1p_c" name="D_Mannose_1_phosphate" compartment="c" boundaryCondition="false" />
  <species id="M_3mop_c" name="_S__3_Methyl_2_oxopentanoate" compartment="c" boundaryCondition="false" />
  <species id="M_RmnGalAIac_e" name="rhamnogalacturonan_I_acetylated" compartment="e" boundaryCondition="false" />
  <species id="M_RmnGalAI_b" name="rhamnogalacturonan_I" compartment="b" boundaryCondition="true" />
  <species id="M_hxcoa_x" name="Hexanoyl_CoA__n_C6_0CoA_" compartment="x" boundaryCondition="false" />
  <species id="M_tyr_L_tyr_L_e" name="tyr_L_tyr_L" compartment="e" boundaryCondition="false" />
  <species id="M_ahcys_n" name="S_Adenosyl_L_homocysteine" compartment="n" boundaryCondition="false" />
  <species id="M_ahcys_m" name="S_Adenosyl_L_homocysteine" compartment="m" boundaryCondition="false" />
  <species id="M_gallate_b" name="gallate" compartment="b" boundaryCondition="true" />
  <species id="M_RmnGalAI_e" name="rhamnogalacturonan_I" compartment="e" boundaryCondition="false" />
  <species id="M_tyr_L_tyr_L_b" name="tyr_L_tyr_L" compartment="b" boundaryCondition="true" />
  <species id="M_tyr_L_tyr_L_c" name="tyr_L_tyr_L" compartment="c" boundaryCondition="false" />
  <species id="M_3mop_m" name="_S__3_Methyl_2_oxopentanoate" compartment="m" boundaryCondition="false" />
  <species id="M_3aib_m" name="L_3_Amino_isobutanoate" compartment="m" boundaryCondition="false" />
  <species id="M_fum_c" name="Fumarate" compartment="c" boundaryCondition="false" />
  <species id="M_tyr_L_phe_L_e" name="tyr_L_phe_L" compartment="e" boundaryCondition="false" />
  <species id="M_f6p_c" name="D_Fructose_6_phosphate" compartment="c" boundaryCondition="false" />
  <species id="M_iscu_DASH_4fe4s_m" name="IscU_with_bound__4Fe_4S__cluster" compartment="m" boundaryCondition="false" />
  <species id="M_fum_e" name="Fumarate" compartment="e" boundaryCondition="false" />
  <species id="M_gly_trp_L_e" name="gly_trp_L" compartment="e" boundaryCondition="false" />
  <species id="M_gly_trp_L_c" name="gly_trp_L" compartment="c" boundaryCondition="false" />
  <species id="M_srb_L_c" name="L_Sorbose" compartment="c" boundaryCondition="false" />
  <species id="M_fum_m" name="Fumarate" compartment="m" boundaryCondition="false" />
  <species id="M_gly_trp_L_b" name="gly_trp_L" compartment="b" boundaryCondition="true" />
  <species id="M_PCW_pept_AGP_At_e" name="peptides_from_arabinogalactan_proteins_in_Arabidopsis_thaliana_plant_cell_wall" compartment="e" boundaryCondition="false" />
  <species id="M_tyr_L_phe_L_c" name="tyr_L_phe_L" compartment="c" boundaryCondition="false" />
  <species id="M_tyr_L_phe_L_b" name="tyr_L_phe_L" compartment="b" boundaryCondition="true" />
  <species id="M_PCW_pept_AGP_At_b" name="peptides_from_arabinogalactan_proteins_in_Arabidopsis_thaliana_plant_cell_wall" compartment="b" boundaryCondition="true" />
  <species id="M_nicrnt_c" name="Nicotinate_D_ribonucleotide" compartment="c" boundaryCondition="false" />
  <species id="M_galur_c" name="D_Galacturonate" compartment="c" boundaryCondition="false" />
  <species id="M_g6p_B_c" name="beta_D_glucose_6_phosphate" compartment="c" boundaryCondition="false" />
  <species id="M_galur_b" name="D_Galacturonate" compartment="b" boundaryCondition="true" />
  <species id="M_galur_e" name="D_Galacturonate" compartment="e" boundaryCondition="false" />
  <species id="M_13dpg_c" name="3_Phospho_D_glyceroyl_phosphate" compartment="c" boundaryCondition="false" />
  <species id="M_icit_m" name="Isocitrate" compartment="m" boundaryCondition="false" />
  <species id="M_gly_gly_ala_L_e" name="gly_gly_ala_L" compartment="e" boundaryCondition="false" />
  <species id="M_fum_b" name="Fumarate" compartment="b" boundaryCondition="true" />
  <species id="M_icit_c" name="Isocitrate" compartment="c" boundaryCondition="false" />
  <species id="M_pep_m" name="Phosphoenolpyruvate" compartment="m" boundaryCondition="false" />
  <species id="M_trnaarg_c" name="tRNA_Arg_" compartment="c" boundaryCondition="false" />
  <species id="M_epmeACP_m" name="Enoylpimeloyl__acyl_carrier_protein__methyl_ester" compartment="m" boundaryCondition="false" />
  <species id="M_pbzq_e" name="p_benzoquinone" compartment="e" boundaryCondition="false" />
  <species id="M_dkmpp_c" name="2_3_diketo_5_methylthio_1_phosphopentane" compartment="c" boundaryCondition="false" />
  <species id="M_dad_5_b" name="5__Deoxyadenosine" compartment="b" boundaryCondition="true" />
  <species id="M_2ahbut_m" name="_S__2_Aceto_2_hydroxybutanoate" compartment="m" boundaryCondition="false" />
  <species id="M_25dthpp_c" name="2_5_diamino_6_ribitylamino_4_3H__pyrimidinone_5__phosphate" compartment="c" boundaryCondition="false" />
  <species id="M_ps_SS_c" name="phosphatidylserine__Sclerotinia_sclerotiorum_" compartment="c" boundaryCondition="false" />
  <species id="M_ptd2meeta_SS_c" name="Phosphatidyl_N_dimethylethanolamine" compartment="c" boundaryCondition="false" />
  <species id="M_fpram_c" name="2__Formamido__N1__5_phospho_D_ribosyl_acetamidine" compartment="c" boundaryCondition="false" />
  <species id="M_2h3oDgalc_c" name="2_dehydro_3_deoxy_D_galactonate" compartment="c" boundaryCondition="false" />
  <species id="M_pep_c" name="Phosphoenolpyruvate" compartment="c" boundaryCondition="false" />
  <species id="M_mettrna_c" name="L_Methionyl_tRNA__Met_" compartment="c" boundaryCondition="false" />
  <species id="M_dad_5_m" name="5__Deoxyadenosine" compartment="m" boundaryCondition="false" />
  <species id="M_nadh_x" name="Nicotinamide_adenine_dinucleotide___reduced" compartment="x" boundaryCondition="false" />
  <species id="M_histd_c" name="L_Histidinol" compartment="c" boundaryCondition="false" />
  <species id="M_ppcoa_m" name="Propanoyl_CoA" compartment="m" boundaryCondition="false" />
  <species id="M_crn_c" name="L_Carnitine" compartment="c" boundaryCondition="false" />
  <species id="M_pbzq_b" name="p_benzoquinone" compartment="b" boundaryCondition="true" />
  <species id="M_xlfg_b" name="xyloglucan_xlfg_structure" compartment="b" boundaryCondition="true" />
  <species id="M_xlfg_e" name="xyloglucan_xlfg_structure" compartment="e" boundaryCondition="false" />
  <species id="M_quln_c" name="Quinolinate" compartment="c" boundaryCondition="false" />
  <species id="M_thr_L_e" name="L_Threonine" compartment="e" boundaryCondition="false" />
  <species id="M_tag_SS_c" name="triacylglycerol__Sclerotinia_sclerotiorum_" compartment="c" boundaryCondition="false" />
  <species id="M_thr_L_b" name="L_Threonine" compartment="b" boundaryCondition="true" />
  <species id="M_thr_L_c" name="L_Threonine" compartment="c" boundaryCondition="false" />
  <species id="M_crn_m" name="L_Carnitine" compartment="m" boundaryCondition="false" />
  <species id="M_gly_gly_ala_L_c" name="gly_gly_ala_L" compartment="c" boundaryCondition="false" />
  <species id="M_2ippm_c" name="2_Isopropylmaleate" compartment="c" boundaryCondition="false" />
  <species id="M_glu5p_c" name="L_Glutamate_5_phosphate" compartment="c" boundaryCondition="false" />
  <species id="M_gly_gly_ala_L_b" name="gly_gly_ala_L" compartment="b" boundaryCondition="true" />
  <species id="M_crn_x" name="L_Carnitine" compartment="x" boundaryCondition="false" />
  <species id="M_arg_L_lys_L_e" name="arg_L_lys_L" compartment="e" boundaryCondition="false" />
  <species id="M_arg_L_lys_L_c" name="arg_L_lys_L" compartment="c" boundaryCondition="false" />
  <species id="M_leu_L_phe_L_e" name="leu_L_phe_L" compartment="e" boundaryCondition="false" />
  <species id="M_arg_L_lys_L_b" name="arg_L_lys_L" compartment="b" boundaryCondition="true" />
  <species id="M_nadh_c" name="Nicotinamide_adenine_dinucleotide___reduced" compartment="c" boundaryCondition="false" />
  <species id="M_leu_L_phe_L_c" name="leu_L_phe_L" compartment="c" boundaryCondition="false" />
  <species id="M_galur2u_e" name="1_4_a_D_galacturonate__2_units" compartment="e" boundaryCondition="false" />
  <species id="M_leu_L_phe_L_b" name="leu_L_phe_L" compartment="b" boundaryCondition="true" />
  <species id="M_2c23dh56dhoxin_c" name="2_Carboxy_2_3_dihydro_5_6_dihydroxyindole" compartment="c" boundaryCondition="false" />
  <species id="M_trnaphe_c" name="tRNA_Phe_" compartment="c" boundaryCondition="false" />
  <species id="M_galur2u_b" name="1_4_a_D_galacturonate__2_units" compartment="b" boundaryCondition="true" />
  <species id="M_nadh_m" name="Nicotinamide_adenine_dinucleotide___reduced" compartment="m" boundaryCondition="false" />
  <species id="M_3php_c" name="3_Phosphohydroxypyruvate" compartment="c" boundaryCondition="false" />
  <species id="M_nadh_r" name="Nicotinamide_adenine_dinucleotide___reduced" compartment="r" boundaryCondition="false" />
  <species id="M_aica_c" name="5_Amino_4_imidazolecarboxyamide" compartment="c" boundaryCondition="false" />
  <species id="M_clpn_SS_c" name="Cardiolipin__Sclerotinia_sclerotiorum_" compartment="c" boundaryCondition="false" />
  <species id="M_zym_int2_r" name="zymosterol_intermediate_2" compartment="r" boundaryCondition="false" />
  <species id="M_aspsa_c" name="L_Aspartate_4_semialdehyde" compartment="c" boundaryCondition="false" />
  <species id="M_PCW_protein_EXTLRRP_At_e" name="extensin_LRR_proteins_in_Arabidopsis_thaliana_plant_cell_wall" compartment="e" boundaryCondition="false" />
  <species id="M_PCW_protein_EXTLRRP_polysacc_At_m13A_8u_b" name="extensin_LRR_proteins_with_polysaccharides_bounded_minus_1_3_linkage_Ara_8_units_in_Arabidopsis_thaliana_plant_cell_wall" compartment="b" boundaryCondition="true" />
  <species id="M_gly_gly_ile_L_c" name="gly_gly_ile_L" compartment="c" boundaryCondition="false" />
  <species id="M_gly_gly_ile_L_b" name="gly_gly_ile_L" compartment="b" boundaryCondition="true" />
  <species id="M_no_c" name="Nitric_oxide" compartment="c" boundaryCondition="false" />
  <species id="M_gly_gly_ile_L_e" name="gly_gly_ile_L" compartment="e" boundaryCondition="false" />
  <species id="M_PCW_protein_EXTLRRP_polysacc_At_m13A_8u_e" name="extensin_LRR_proteins_with_polysaccharides_bounded_minus_1_3_linkage_Ara_8_units_in_Arabidopsis_thaliana_plant_cell_wall" compartment="e" boundaryCondition="false" />
  <species id="M_thr_L_phe_L_c" name="thr_L_phe_L" compartment="c" boundaryCondition="false" />
  <species id="M_no_b" name="Nitric_oxide" compartment="b" boundaryCondition="true" />
  <species id="M_PCW_protein_EXTLRRP_At_b" name="extensin_LRR_proteins_in_Arabidopsis_thaliana_plant_cell_wall" compartment="b" boundaryCondition="true" />
  <species id="M_thr_L_phe_L_e" name="thr_L_phe_L" compartment="e" boundaryCondition="false" />
  <species id="M_tyr_L_gly_e" name="tyr_L_gly" compartment="e" boundaryCondition="false" />
  <species id="M_thr_L_phe_L_b" name="thr_L_phe_L" compartment="b" boundaryCondition="true" />
  <species id="M_tyr_L_gly_b" name="tyr_L_gly" compartment="b" boundaryCondition="true" />
  <species id="M_no_e" name="Nitric_oxide" compartment="e" boundaryCondition="false" />
  <species id="M_tyr_L_gly_c" name="tyr_L_gly" compartment="c" boundaryCondition="false" />
  <species id="M_RmnGalAIac_b" name="rhamnogalacturonan_I_acetylated" compartment="b" boundaryCondition="true" />
  <species id="M_malttr_c" name="Maltotriose" compartment="c" boundaryCondition="false" />
  <species id="M_malttr_e" name="Maltotriose" compartment="e" boundaryCondition="false" />
  <species id="M_for_e" name="Formate" compartment="e" boundaryCondition="false" />
  <species id="M_dcdp_c" name="dCDP" compartment="c" boundaryCondition="false" />
  <species id="M_malttr_b" name="Maltotriose" compartment="b" boundaryCondition="true" />
  <species id="M_gdp_c" name="GDP" compartment="c" boundaryCondition="false" />
  <species id="M_ctp_c" name="CTP" compartment="c" boundaryCondition="false" />
  <species id="M_cyst_L_c" name="L_Cystathionine" compartment="c" boundaryCondition="false" />
  <species id="M_for_c" name="Formate" compartment="c" boundaryCondition="false" />
  <species id="M_for_b" name="Formate" compartment="b" boundaryCondition="true" />
  <species id="M_udpg_c" name="UDPglucose" compartment="c" boundaryCondition="false" />
  <species id="M_prpp_c" name="5_Phospho_alpha_D_ribose_1_diphosphate" compartment="c" boundaryCondition="false" />
  <species id="M_scltAacp_c" name="sclerotinin_A_acp" compartment="c" boundaryCondition="false" />
  <species id="M_ptd1ino_SS_c" name="phosphatidyl_1D_myo_inositol__Sclerotinia_sclerotiorum_" compartment="c" boundaryCondition="false" />
  <species id="M_malcoa_m" name="Malonyl_CoA" compartment="m" boundaryCondition="false" />
  <species id="M_14bglucan_10u_b" name="_1_4_beta_glucan_10_units" compartment="b" boundaryCondition="true" />
  <species id="M_malcoa_c" name="Malonyl_CoA" compartment="c" boundaryCondition="false" />
  <species id="M_trp_L_asp_L_e" name="trp_L_asp_L" compartment="e" boundaryCondition="false" />
  <species id="M_trp_L_tyr_L_e" name="trp_L_tyr_L" compartment="e" boundaryCondition="false" />
  <species id="M_trp_L_asp_L_c" name="trp_L_asp_L" compartment="c" boundaryCondition="false" />
  <species id="M_14bglucan_10u_e" name="_1_4_beta_glucan_10_units" compartment="e" boundaryCondition="false" />
  <species id="M_trp_L_tyr_L_c" name="trp_L_tyr_L" compartment="c" boundaryCondition="false" />
  <species id="M_trp_L_asp_L_b" name="trp_L_asp_L" compartment="b" boundaryCondition="true" />
  <species id="M_trp_L_tyr_L_b" name="trp_L_tyr_L" compartment="b" boundaryCondition="true" />
  <species id="M_h_r" name="H_" compartment="r" boundaryCondition="false" />
  <species id="M_gly_asn_L_c" name="gly_asn_L" compartment="c" boundaryCondition="false" />
  <species id="M_gly_asn_L_e" name="gly_asn_L" compartment="e" boundaryCondition="false" />
  <species id="M_pyr_c" name="Pyruvate" compartment="c" boundaryCondition="false" />
  <species id="M_h_v" name="H_" compartment="v" boundaryCondition="false" />
  <species id="M_h_x" name="H_" compartment="x" boundaryCondition="false" />
  <species id="M_asp_L_c" name="L_Aspartate" compartment="c" boundaryCondition="false" />
  <species id="M_asp_L_b" name="L_Aspartate" compartment="b" boundaryCondition="true" />
  <species id="M_acg5p_m" name="N_Acetyl_L_glutamyl_5_phosphate" compartment="m" boundaryCondition="false" />
  <species id="M_asp_L_e" name="L_Aspartate" compartment="e" boundaryCondition="false" />
  <species id="M_h_n" name="H_" compartment="n" boundaryCondition="false" />
  <species id="M_h_m" name="H_" compartment="m" boundaryCondition="false" />
  <species id="M_strch2_b" name="starch__structure_2__1_6__2_1_4_Glc____1_4_Glc___" compartment="b" boundaryCondition="true" />
  <species id="M_cdpea_c" name="CDPethanolamine" compartment="c" boundaryCondition="false" />
  <species id="M_14glun_sub_4_c" name="_1_4_glucan_substituted_4_unit" compartment="c" boundaryCondition="false" />
  <species id="M_strch2_c" name="starch__structure_2__1_6__2_1_4_Glc____1_4_Glc___" compartment="c" boundaryCondition="false" />
  <species id="M_glu5sa_c" name="L_Glutamate_5_semialdehyde" compartment="c" boundaryCondition="false" />
  <species id="M_dhpt_m" name="Dihydropteroate" compartment="m" boundaryCondition="false" />
  <species id="M_nac_c" name="Nicotinate" compartment="c" boundaryCondition="false" />
  <species id="M_strch2_e" name="starch__structure_2__1_6__2_1_4_Glc____1_4_Glc___" compartment="e" boundaryCondition="false" />
  <species id="M_pro_L_phe_L_b" name="pro_L_phe_L" compartment="b" boundaryCondition="true" />
  <species id="M_focytc_m" name="Ferrocytochrome_c" compartment="m" boundaryCondition="false" />
  <species id="M_ser_L_thr_L_e" name="ser_L_thr_L" compartment="e" boundaryCondition="false" />
  <species id="M_pro_L_phe_L_e" name="pro_L_phe_L" compartment="e" boundaryCondition="false" />
  <species id="M_Sfglutth_c" name="S_Formylglutathione" compartment="c" boundaryCondition="false" />
  <species id="M_fad_c" name="Flavin_adenine_dinucleotide_oxidized" compartment="c" boundaryCondition="false" />
  <species id="M_dmpp_c" name="Dimethylallyl_diphosphate" compartment="c" boundaryCondition="false" />
  <species id="M_gly_asn_L_b" name="gly_asn_L" compartment="b" boundaryCondition="true" />
  <species id="M_ser_L_thr_L_b" name="ser_L_thr_L" compartment="b" boundaryCondition="true" />
  <species id="M_4pasp_c" name="4_Phospho_L_aspartate" compartment="c" boundaryCondition="false" />
  <species id="M_iscu_DASH_2fe2s2_m" name="IscU_with_two_bound__2Fe_2S__clusters" compartment="m" boundaryCondition="false" />
  <species id="M_mucl_e" name="mucolactone" compartment="e" boundaryCondition="false" />
  <species id="M_1aRmnGalAArabinan_unb13_b" name="alpha_1_rhamnose_4_1_glalaturonate_Arabinan_unbound_1_3_linkages" compartment="b" boundaryCondition="true" />
  <species id="M_glutrna_c" name="L_Glutamyl_tRNA_Glu_" compartment="c" boundaryCondition="false" />
  <species id="M_oaa_c" name="Oxaloacetate" compartment="c" boundaryCondition="false" />
  <species id="M_ala_L_b" name="L_Alanine" compartment="b" boundaryCondition="true" />
  <species id="M_ala_L_c" name="L_Alanine" compartment="c" boundaryCondition="false" />
  <species id="M_1aRmnGalAArabinan_unb13_e" name="alpha_1_rhamnose_4_1_glalaturonate_Arabinan_unbound_1_3_linkages" compartment="e" boundaryCondition="false" />
  <species id="M_trnaala_c" name="tRNA_Ala_" compartment="c" boundaryCondition="false" />
  <species id="M_ala_L_e" name="L_Alanine" compartment="e" boundaryCondition="false" />
  <species id="M_mi1p_D_c" name="1D_myo_Inositol_1_phosphate" compartment="c" boundaryCondition="false" />
  <species id="M_3hpp_m" name="3_Hydroxypropanoate" compartment="m" boundaryCondition="false" />
  <species id="M_mucl_b" name="mucolactone" compartment="b" boundaryCondition="true" />
  <species id="M_mucl_c" name="mucolactone" compartment="c" boundaryCondition="false" />
  <species id="M_5aizc_c" name="5_amino_1__5_phospho_D_ribosyl_imidazole_4_carboxylate" compartment="c" boundaryCondition="false" />
  <species id="M_oaa_m" name="Oxaloacetate" compartment="m" boundaryCondition="false" />
  <species id="M_ala_L_m" name="L_Alanine" compartment="m" boundaryCondition="false" />
  <species id="M_h_b" name="H_" compartment="b" boundaryCondition="true" />
  <species id="M_trnaval_c" name="tRNA_Val_" compartment="c" boundaryCondition="false" />
  <species id="M_melanin_e" name="Melanin" compartment="e" boundaryCondition="false" />
  <species id="M_h_c" name="H_" compartment="c" boundaryCondition="false" />
  <species id="M_melanin_c" name="Melanin" compartment="c" boundaryCondition="false" />
  <species id="M_oaa_x" name="Oxaloacetate" compartment="x" boundaryCondition="false" />
  <species id="M_5mspnl_b" name="5_methylsulfinylpentanenitrile" compartment="b" boundaryCondition="true" />
  <species id="M_trnaglu_c" name="tRNA__Glu_" compartment="c" boundaryCondition="false" />
  <species id="M_gal1p_c" name="alpha_D_Galactose_1_phosphate" compartment="c" boundaryCondition="false" />
  <species id="M_h_e" name="H_" compartment="e" boundaryCondition="false" />
  <species id="M_5mspnl_c" name="5_methylsulfinylpentanenitrile" compartment="c" boundaryCondition="false" />
  <species id="M_5mspnl_e" name="5_methylsulfinylpentanenitrile" compartment="e" boundaryCondition="false" />
  <species id="M_ficytc_m" name="Ferricytochrome_c" compartment="m" boundaryCondition="false" />
  <species id="M_melanin_b" name="Melanin" compartment="b" boundaryCondition="true" />
  <species id="M_gln_L_pro_L_e" name="gln_L_pro_L" compartment="e" boundaryCondition="false" />
  <species id="M_lys_L_c" name="L_Lysine" compartment="c" boundaryCondition="false" />
  <species id="M_lys_L_b" name="L_Lysine" compartment="b" boundaryCondition="true" />
  <species id="M_gln_L_pro_L_b" name="gln_L_pro_L" compartment="b" boundaryCondition="true" />
  <species id="M_lys_L_e" name="L_Lysine" compartment="e" boundaryCondition="false" />
  <species id="M_2c4mtzep_c" name="2__2_carboxy_4_methylthiazol_5_yl_ethyl_phosphate" compartment="c" boundaryCondition="false" />
  <species id="M_pro_L_gly_b" name="pro_L_gly" compartment="b" boundaryCondition="true" />
  <species id="M_pro_L_gly_c" name="pro_L_gly" compartment="c" boundaryCondition="false" />
  <species id="M_akg_c" name="2_Oxoglutarate" compartment="c" boundaryCondition="false" />
  <species id="M_5dpmev_c" name="_R__5_Diphosphomevalonate" compartment="c" boundaryCondition="false" />
  <species id="M_pro_L_gly_e" name="pro_L_gly" compartment="e" boundaryCondition="false" />
  <species id="M_protrna_c" name="L_Prolyl_tRNA_Pro_" compartment="c" boundaryCondition="false" />
  <species id="M_3c4mop_c" name="3_Carboxy_4_methyl_2_oxopentanoate" compartment="c" boundaryCondition="false" />
  <species id="M_tannin_b" name="tannin" compartment="b" boundaryCondition="true" />
  <species id="M_dtdp_c" name="dTDP" compartment="c" boundaryCondition="false" />
  <species id="M_2c23dh56dhoxin_e" name="2_Carboxy_2_3_dihydro_5_6_dihydroxyindole" compartment="e" boundaryCondition="false" />
  <species id="M_trp_L_trp_L_c" name="trp_L_trp_L" compartment="c" boundaryCondition="false" />
  <species id="M_alatrna_c" name="L_Alanyl_tRNA_Ala_" compartment="c" boundaryCondition="false" />
  <species id="M_trp_L_trp_L_b" name="trp_L_trp_L" compartment="b" boundaryCondition="true" />
  <species id="M_trp_L_trp_L_e" name="trp_L_trp_L" compartment="e" boundaryCondition="false" />
  <species id="M_akg_m" name="2_Oxoglutarate" compartment="m" boundaryCondition="false" />
  <species id="M_occoa_c" name="Octanoyl_CoA__n_C8_0CoA_" compartment="c" boundaryCondition="false" />
  <species id="M_tannin_e" name="tannin" compartment="e" boundaryCondition="false" />
  <species id="M_fad_m" name="Flavin_adenine_dinucleotide_oxidized" compartment="m" boundaryCondition="false" />
  <species id="M_occoa_x" name="Octanoyl_CoA__n_C8_0CoA_" compartment="x" boundaryCondition="false" />
  <species id="M_14bglucan_6u_e" name="_1_4_beta_glucan_6_units" compartment="e" boundaryCondition="false" />
  <species id="M_gly_pro_L_b" name="gly_pro_L" compartment="b" boundaryCondition="true" />
  <species id="M_imp_c" name="IMP" compartment="c" boundaryCondition="false" />
  <species id="M_aa_L_leu_L_b" name="aa_L_leu_L" compartment="b" boundaryCondition="true" />
  <species id="M_aa_L_leu_L_e" name="aa_L_leu_L" compartment="e" boundaryCondition="false" />
  <species id="M_gly_pro_L_e" name="gly_pro_L" compartment="e" boundaryCondition="false" />
  <species id="M_14bglucan_6u_b" name="_1_4_beta_glucan_6_units" compartment="b" boundaryCondition="true" />
  <species id="M_hgmeACP_c" name="3_Hydroxyglutaryl__acyl_carrier_protein__methyl_ester" compartment="c" boundaryCondition="false" />
  <species id="M_val_L_val_L_b" name="val_L_val_L" compartment="b" boundaryCondition="true" />
  <species id="M_val_L_val_L_c" name="val_L_val_L" compartment="c" boundaryCondition="false" />
  <species id="M_glucuroxylan_b" name="glucuro_xylan" compartment="b" boundaryCondition="true" />
  <species id="M_grdp_c" name="Geranyl_diphosphate" compartment="c" boundaryCondition="false" />
  <species id="M_hmgcoa_c" name="Hydroxymethylglutaryl_CoA" compartment="c" boundaryCondition="false" />
  <species id="M_cutin_b" name="cutin_generic_polymer_of_plant_cuticule" compartment="b" boundaryCondition="true" />
  <species id="M_iscssh_m" name="IscS_with_bound_sulfur" compartment="m" boundaryCondition="false" />
  <species id="M_glucuroxylan_e" name="glucuro_xylan" compartment="e" boundaryCondition="false" />
  <species id="M_val_L_val_L_e" name="val_L_val_L" compartment="e" boundaryCondition="false" />
  <species id="M_cutin_e" name="cutin_generic_polymer_of_plant_cuticule" compartment="e" boundaryCondition="false" />
  <species id="M_gdpmann_c" name="GDP_D_mannose" compartment="c" boundaryCondition="false" />
  <species id="M_hmgcoa_m" name="Hydroxymethylglutaryl_CoA" compartment="m" boundaryCondition="false" />
  <species id="M_hgmeACP_m" name="3_hydroxyglutaryl__acyl_carrier_protein__methyl_ester" compartment="m" boundaryCondition="false" />
  <species id="M_pyr_m" name="Pyruvate" compartment="m" boundaryCondition="false" />
  <species id="M_6dhf_c" name="haxglutamyl_folate__DHF_" compartment="c" boundaryCondition="false" />
  <species id="M_13aArabGal_L_e" name="alpha_1_3_Arabino_galactose" compartment="e" boundaryCondition="false" />
  <species id="M_13aArabGal_L_b" name="alpha_1_3_Arabino_galactose" compartment="b" boundaryCondition="true" />
  <species id="M_6dhf_m" name="haxglutamyl_folate__DHF_" compartment="m" boundaryCondition="false" />
  <species id="M_pmeACP_m" name="3_Hydroxypimeloyl__acyl_carrier_protein__methyl_ester" compartment="m" boundaryCondition="false" />
  <species id="M_acgam6p_c" name="N_Acetyl_D_glucosamine_6_phosphate" compartment="c" boundaryCondition="false" />
  <species id="M_acxylan_b" name="acetyl_xylan_9_units" compartment="b" boundaryCondition="true" />
  <species id="M_ala_L_gln_L_c" name="Ala_Gln" compartment="c" boundaryCondition="false" />
  <species id="M_acxylan_e" name="acetyl_xylan_9_units" compartment="e" boundaryCondition="false" />
  <species id="M_ala_L_gln_L_e" name="Ala_Gln" compartment="e" boundaryCondition="false" />
  <species id="M_3hpcoa_m" name="3_Hydroxypropionyl_CoA" compartment="m" boundaryCondition="false" />
  <species id="M_n2o_e" name="Nitrous_oxide" compartment="e" boundaryCondition="false" />
  <species id="M_n2o_b" name="Nitrous_oxide" compartment="b" boundaryCondition="true" />
  <species id="M_n2o_c" name="Nitrous_oxide" compartment="c" boundaryCondition="false" />
  <species id="M_ala_L_gln_L_b" name="Ala_Gln" compartment="b" boundaryCondition="true" />
  <species id="M_malACP_m" name="Malonyl__acyl_carrier_protein_" compartment="m" boundaryCondition="false" />
  <species id="M_3sala_c" name="3_Sulfino_L_alanine" compartment="c" boundaryCondition="false" />
  <species id="M_leu_L_e" name="L_Leucine" compartment="e" boundaryCondition="false" />
  <species id="M_glucuroacxylan_3u_b" name="glucuro_acetyl_xylan_3_units" compartment="b" boundaryCondition="true" />
  <species id="M_dhap_m" name="Dihydroxyacetone_phosphate" compartment="m" boundaryCondition="false" />
  <species id="M_1agpc_SS_c" name="L1__2_acylglycerophosphocholine_sclerotinia_sclerotiorum" compartment="c" boundaryCondition="false" />
  <species id="M_msa_m" name="Malonate_semialdehyde" compartment="m" boundaryCondition="false" />
  <species id="M_leu_L_b" name="L_Leucine" compartment="b" boundaryCondition="true" />
  <species id="M_Arabinan_13_b" name="arabinan_1_3_linkage__3_units" compartment="b" boundaryCondition="true" />
  <species id="M_leu_L_c" name="L_Leucine" compartment="c" boundaryCondition="false" />
  <species id="M_glucuroacxylan_3u_e" name="glucuro_acetyl_xylan_3_units" compartment="e" boundaryCondition="false" />
  <species id="M_bzonit_c" name="Benzonitrile" compartment="c" boundaryCondition="false" />
  <species id="M_4ampm_c" name="4_Amino_2_methyl_5_phosphomethylpyrimidine" compartment="c" boundaryCondition="false" />
  <species id="M_f26bp_c" name="D_Fructose_2_6_bisphosphate" compartment="c" boundaryCondition="false" />
  <species id="M_glycogen_b" name="glycogen__20_glucose_units_1_branched_" compartment="b" boundaryCondition="true" />
  <species id="M_glycogen_c" name="glycogen__20_glucose_units_1_branched_" compartment="c" boundaryCondition="false" />
  <species id="M_PCW_protein_PHRGP_At_e" name="proline_hydroxyproline_rich_glycoproteins_in_Arabidopsis_thaliana_plant_cell_wall" compartment="e" boundaryCondition="false" />
  <species id="M_idp_c" name="IDP" compartment="c" boundaryCondition="false" />
  <species id="M_1pyr5c_c" name="1_Pyrroline_5_carboxylate" compartment="c" boundaryCondition="false" />
  <species id="M_PCW_protein_PHRGP_At_b" name="proline_hydroxyproline_rich_glycoproteins_in_Arabidopsis_thaliana_plant_cell_wall" compartment="b" boundaryCondition="true" />
  <species id="M_pran_c" name="N__5_Phospho_D_ribosyl_anthranilate" compartment="c" boundaryCondition="false" />
  <species id="M_Arabinan_13_e" name="arabinan_1_3_linkage__3_units" compartment="e" boundaryCondition="false" />
  <species id="M_xu5p_D_c" name="D_Xylulose_5_phosphate" compartment="c" boundaryCondition="false" />
  <species id="M_3sala_m" name="3_Sulfino_L_alanine" compartment="m" boundaryCondition="false" />
  <species id="M_glycogen_e" name="glycogen__20_glucose_units_1_branched_" compartment="e" boundaryCondition="false" />
  <species id="M_arbt_b" name="arbutin" compartment="b" boundaryCondition="true" />
  <species id="M_arbt_e" name="arbutin" compartment="e" boundaryCondition="false" />
  <species id="M_2ahhmd_m" name="2_Amino_4_hydroxy_6_hydroxymethyl_7_8_dihydropteridine_diphosphate" compartment="m" boundaryCondition="false" />
  <species id="M_dhap_c" name="Dihydroxyacetone_phosphate" compartment="c" boundaryCondition="false" />
  <species id="M_cit_b" name="Citrate" compartment="b" boundaryCondition="true" />
  <species id="M_cit_c" name="Citrate" compartment="c" boundaryCondition="false" />
  <species id="M_cit_e" name="Citrate" compartment="e" boundaryCondition="false" />
  <species id="M_rmn14o_c" name="L_rhamnono_1_4_lactone" compartment="c" boundaryCondition="false" />
  <species id="M_pe_SS_c" name="phosphatidylethanolamine__Sclerotinia_sclerotiorum_" compartment="c" boundaryCondition="false" />
  <species id="M_glytrna_c" name="Glycyl_tRNA_Gly_" compartment="c" boundaryCondition="false" />
  <species id="M_tyr_L_ala_L_b" name="tyr_L_ala_L" compartment="b" boundaryCondition="true" />
  <species id="M_cit_m" name="Citrate" compartment="m" boundaryCondition="false" />
  <species id="M_dadp_c" name="dADP" compartment="c" boundaryCondition="false" />
  <species id="M_trnatyr_c" name="tRNA_Tyr_" compartment="c" boundaryCondition="false" />
  <species id="M_gly_phe_L_phe_L_e" name="gly_phe_L_phe_L" compartment="e" boundaryCondition="false" />
  <species id="M_gly_phe_L_phe_L_c" name="gly_phe_L_phe_L" compartment="c" boundaryCondition="false" />
  <species id="M_cholp_c" name="Choline_phosphate" compartment="c" boundaryCondition="false" />
  <species id="M_ura_c" name="Uracil" compartment="c" boundaryCondition="false" />
  <species id="M_tyr_L_ala_L_e" name="tyr_L_ala_L" compartment="e" boundaryCondition="false" />
  <species id="M_gly_phe_L_phe_L_b" name="gly_phe_L_phe_L" compartment="b" boundaryCondition="true" />
  <species id="M_tyr_L_ala_L_c" name="tyr_L_ala_L" compartment="c" boundaryCondition="false" />
  <species id="M_tyr_L_lys_L_e" name="tyr_L_lys_L" compartment="e" boundaryCondition="false" />
  <species id="M_ser_L_pro_L_b" name="ser_L_pro_L" compartment="b" boundaryCondition="true" />
  <species id="M_ser_L_pro_L_e" name="ser_L_pro_L" compartment="e" boundaryCondition="false" />
  <species id="M_ala_L_ser_L_e" name="ala_L_ser_L" compartment="e" boundaryCondition="false" />
  <species id="M_ala_L_ser_L_b" name="ala_L_ser_L" compartment="b" boundaryCondition="true" />
  <species id="M_pap_c" name="Adenosine_3__5__bisphosphate" compartment="c" boundaryCondition="false" />
  <species id="M_ala_L_ser_L_c" name="ala_L_ser_L" compartment="c" boundaryCondition="false" />
  <species id="M_tyr_L_lys_L_b" name="tyr_L_lys_L" compartment="b" boundaryCondition="true" />
  <species id="M_trnapro_c" name="tRNA_Pro_" compartment="c" boundaryCondition="false" />
  <species id="M_ptrc_c" name="Putrescine" compartment="c" boundaryCondition="false" />
  <species id="M_ptrc_b" name="Putrescine" compartment="b" boundaryCondition="true" />
  <species id="M_ptrc_e" name="Putrescine" compartment="e" boundaryCondition="false" />
  <species id="M_thmmp_c" name="Thiamin_monophosphate" compartment="c" boundaryCondition="false" />
  <species id="M_oxadpcoa_m" name="3_Oxoadipyl_CoA" compartment="m" boundaryCondition="false" />
  <species id="M_raffin_c" name="Raffinose" compartment="c" boundaryCondition="false" />
  <species id="M_cutil_e" name="cuticule_generic_polymer_of_plant" compartment="e" boundaryCondition="false" />
  <species id="M_g6p_c" name="D_Glucose_6_phosphate" compartment="c" boundaryCondition="false" />
  <species id="M_raffin_b" name="Raffinose" compartment="b" boundaryCondition="true" />
  <species id="M_raffin_e" name="Raffinose" compartment="e" boundaryCondition="false" />
  <species id="M_gly_asp_L_e" name="gly_asp_L" compartment="e" boundaryCondition="false" />
  <species id="M_2hymeph_b" name="2__Hydroxymethyl_phenol" compartment="b" boundaryCondition="true" />
  <species id="M_gly_asp_L_b" name="gly_asp_L" compartment="b" boundaryCondition="true" />
  <species id="M_gln_L_gly_b" name="gln_gly" compartment="b" boundaryCondition="true" />
  <species id="M_gly_tyr_L_b" name="gly_tyr_L" compartment="b" boundaryCondition="true" />
  <species id="M_gly_tyr_L_e" name="gly_tyr_L" compartment="e" boundaryCondition="false" />
  <species id="M_cutil_b" name="cuticule_generic_polymer_of_plant" compartment="b" boundaryCondition="true" />
  <species id="M_gly_asp_L_c" name="gly_asp_L" compartment="c" boundaryCondition="false" />
  <species id="M_2hymeph_e" name="2__Hydroxymethyl_phenol" compartment="e" boundaryCondition="false" />
  <species id="M_gln_L_gly_e" name="gln_gly" compartment="e" boundaryCondition="false" />
</listOfSpecies>
<listOfReactions>
  <reaction id="R_GLUPRT" name="glutamine_phosphoribosyldiphosphate_amidotransferase" reversible="false">
    <notes>
      <html:p>GENE_ASSOCIATION: ( Sscle08g065710 )</html:p>
      <html:p>PROTEIN_ASSOCIATION: ( Sscle08g065710 )</html:p>
      <html:p>SUBSYSTEM: Purine_biosynthesis</html:p>
      <html:p>PROTEIN_CLASS: 2.4.2.14</html:p>
      <html:p>GENERIC: false</html:p>
      <html:p>TYPE: small</html:p>
      <html:p>HOLE: false</html:p>
      <html:p>SCORE: NA</html:p>
      <html:p>STATUS: NA</html:p>
    </notes>
    <listOfReactants>
      <speciesReference species="M_h2o_c" stoichiometry="1"/>
      <speciesReference species="M_gln_L_c" stoichiometry="1"/>
      <speciesReference species="M_prpp_c" stoichiometry="1"/>
    </listOfReactants>
    <listOfProducts>
      <speciesReference species="M_glu_L_c" stoichiometry="1"/>
      <speciesReference species="M_pram_c" stoichiometry="1"/>
      <speciesReference species="M_ppi_c" stoichiometry="1"/>
    </listOfProducts>
  </reaction>
  <reaction id="R_PDE1" name="3__5__cyclic_nucleotide_phosphodiesterase" reversible="false">
    <notes>
      <html:p>GENE_ASSOCIATION: ( Sscle06g053640 )</html:p>
      <html:p>PROTEIN_ASSOCIATION: ( Sscle06g053640 )</html:p>
      <html:p>SUBSYSTEM: Signaling_metabolites_metabolism</html:p>
      <html:p>PROTEIN_CLASS: 3.1.4.17</html:p>
      <html:p>GENERIC: false</html:p>
      <html:p>TYPE: small</html:p>
      <html:p>HOLE: false</html:p>
      <html:p>SCORE: NA</html:p>
      <html:p>STATUS: NA</html:p>
    </notes>
    <listOfReactants>
      <speciesReference species="M_camp_c" stoichiometry="1"/>
      <speciesReference species="M_h2o_c" stoichiometry="1"/>
    </listOfReactants>
    <listOfProducts>
      <speciesReference species="M_amp_c" stoichiometry="1"/>
      <speciesReference species="M_h_c" stoichiometry="1"/>
    </listOfProducts>
  </reaction>
  <reaction id="R_TRIPEP_gly_gly_ala_L_tiperm" name="tripeptide_gly_L_gly_L_transport_via_permease__extracellular_to_cytosol_" reversible="false">
    <notes>
      <html:p>GENE_ASSOCIATION: ( Sscle16g107840 )</html:p>
      <html:p>PROTEIN_ASSOCIATION: ( Sscle16g107840 )</html:p>
      <html:p>SUBSYSTEM: Transport_di_and_tripeptides</html:p>
      <html:p>PROTEIN_CLASS: No Assignment</html:p>
      <html:p>GENERIC: false</html:p>
      <html:p>TYPE: small</html:p>
      <html:p>HOLE: false</html:p>
      <html:p>SCORE: NA</html:p>
      <html:p>STATUS: NA</html:p>
    </notes>
    <listOfReactants>
      <speciesReference species="M_gly_gly_ala_L_e" stoichiometry="1"/>
    </listOfReactants>
    <listOfProducts>
      <speciesReference species="M_gly_gly_ala_L_c" stoichiometry="1"/>
    </listOfProducts>
  </reaction>
  <reaction id="R_EX_tyr_L_trp_L_e_" name="dipeptide_tyr_L_trp_L_exchange" reversible="true">
    <notes>
      <html:p>GENE_ASSOCIATION: </html:p>
      <html:p>PROTEIN_ASSOCIATION: </html:p>
      <html:p>SUBSYSTEM: Exchange_di_and_tripeptides</html:p>
      <html:p>PROTEIN_CLASS: No Assignment</html:p>
      <html:p>GENERIC: false</html:p>
      <html:p>TYPE: small</html:p>
      <html:p>HOLE: false</html:p>
      <html:p>SCORE: NA</html:p>
      <html:p>STATUS: NA</html:p>
    </notes>
    <listOfReactants>
      <speciesReference species="M_tyr_L_trp_L_e" stoichiometry="1"/>
    </listOfReactants>
    <listOfProducts>
      <speciesReference species="M_tyr_L_trp_L_b" stoichiometry="1"/>
    </listOfProducts>
  </reaction>
  <reaction id="R_EX_pro_L_trp_L_e_" name="dipeptide_pro_L_trp_L_exchange" reversible="true">
    <notes>
      <html:p>GENE_ASSOCIATION: </html:p>
      <html:p>PROTEIN_ASSOCIATION: </html:p>
      <html:p>SUBSYSTEM: Exchange_di_and_tripeptides</html:p>
      <html:p>PROTEIN_CLASS: No Assignment</html:p>
      <html:p>GENERIC: false</html:p>
      <html:p>TYPE: small</html:p>
      <html:p>HOLE: false</html:p>
      <html:p>SCORE: NA</html:p>
      <html:p>STATUS: NA</html:p>
    </notes>
    <listOfReactants>
      <speciesReference species="M_pro_L_trp_L_e" stoichiometry="1"/>
    </listOfReactants>
    <listOfProducts>
      <speciesReference species="M_pro_L_trp_L_b" stoichiometry="1"/>
    </listOfProducts>
  </reaction>
  <reaction id="R_EX_GAL_e_" name="D_galactose_exchange" reversible="true">
    <notes>
      <html:p>GENE_ASSOCIATION: </html:p>
      <html:p>PROTEIN_ASSOCIATION: </html:p>
      <html:p>SUBSYSTEM: Exchange_carbon_compound</html:p>
      <html:p>PROTEIN_CLASS: No Assignment</html:p>
      <html:p>GENERIC: false</html:p>
      <html:p>TYPE: small</html:p>
      <html:p>HOLE: false</html:p>
      <html:p>SCORE: NA</html:p>
      <html:p>STATUS: NA</html:p>
    </notes>
    <listOfReactants>
      <speciesReference species="M_gal_e" stoichiometry="1"/>
    </listOfReactants>
    <listOfProducts>
      <speciesReference species="M_gal_b" stoichiometry="1"/>
    </listOfProducts>
  </reaction>
  <reaction id="R_HCYSMT" name="homocysteine_S_methyltransferase" reversible="false">
    <notes>
      <html:p>GENE_ASSOCIATION: ( Sscle02g015470 )</html:p>
      <html:p>PROTEIN_ASSOCIATION: ( Sscle02g015470 )</html:p>
      <html:p>SUBSYSTEM: S_adenosyl_L_methionine_cycle</html:p>
      <html:p>PROTEIN_CLASS: 2.1.1.10</html:p>
      <html:p>GENERIC: false</html:p>
      <html:p>TYPE: small</html:p>
      <html:p>HOLE: false</html:p>
      <html:p>SCORE: NA</html:p>
      <html:p>STATUS: NA</html:p>
    </notes>
    <listOfReactants>
      <speciesReference species="M_amet_c" stoichiometry="1"/>
      <speciesReference species="M_hcys_L_c" stoichiometry="1"/>
    </listOfReactants>
    <listOfProducts>
      <speciesReference species="M_h_c" stoichiometry="1"/>
      <speciesReference species="M_met_L_c" stoichiometry="1"/>
      <speciesReference species="M_ahcys_c" stoichiometry="1"/>
    </listOfProducts>
  </reaction>
  <reaction id="R_FUMAC" name="fumarylacetoacetase" reversible="false">
    <notes>
      <html:p>GENE_ASSOCIATION: ( Sscle13g096040 )</html:p>
      <html:p>PROTEIN_ASSOCIATION: ( Sscle13g096040 )</html:p>
      <html:p>SUBSYSTEM: Tyrosine_degradation</html:p>
      <html:p>PROTEIN_CLASS: 3.7.1.2</html:p>
      <html:p>GENERIC: false</html:p>
      <html:p>TYPE: small</html:p>
      <html:p>HOLE: false</html:p>
      <html:p>SCORE: NA</html:p>
      <html:p>STATUS: NA</html:p>
    </notes>
    <listOfReactants>
      <speciesReference species="M_h2o_c" stoichiometry="1"/>
      <speciesReference species="M_4fumacac_c" stoichiometry="1"/>
    </listOfReactants>
    <listOfProducts>
      <speciesReference species="M_fum_c" stoichiometry="1"/>
      <speciesReference species="M_h_c" stoichiometry="1"/>
      <speciesReference species="M_acac_c" stoichiometry="1"/>
    </listOfProducts>
  </reaction>
  <reaction id="R_METTRS" name="methionyl_tRNA_synthetase" reversible="false">
    <notes>
      <html:p>GENE_ASSOCIATION: ( Sscle05g041620 and Chr_3_tRNA5 ) or ( Sscle05g041620 and Chr_13_tRNA2 ) or ( Sscle05g041620 and Chr_13_tRNA6 ) or ( Sscle05g041620 and Chr_1_tRNA16 ) or ( Sscle05g041620 and Chr_7_tRNA1 ) or ( Chr_1_tRNA16 and Sscle09g071200 ) or ( Chr_7_tRNA1 and Sscle09g071200 ) or ( Sscle05g041620 and Chr_6_tRNA9 ) or ( Sscle05g041620 and Chr_7_tRNA14 ) or ( Chr_7_tRNA14 and Sscle09g071200 ) or ( Chr_6_tRNA9 and Sscle09g071200 ) or ( Sscle09g071200 and Chr_3_tRNA5 ) or ( Sscle09g071200 and Chr_13_tRNA2 ) or ( Sscle09g071200 and Chr_13_tRNA6 )</html:p>
      <html:p>PROTEIN_ASSOCIATION: ( Sscle05g041620_and_Chr_3_tRNA5 ) or ( Sscle05g041620_and_Chr_13_tRNA2 ) or ( Sscle05g041620_and_Chr_13_tRNA6 ) or ( Sscle05g041620_and_Chr_1_tRNA16 ) or ( Sscle05g041620_and_Chr_7_tRNA1 ) or ( Chr_1_tRNA16_and_Sscle09g071200 ) or ( Chr_7_tRNA1_and_Sscle09g071200 ) or ( Sscle05g041620_and_Chr_6_tRNA9 ) or ( Sscle05g041620_and_Chr_7_tRNA14 ) or ( Chr_7_tRNA14_and_Sscle09g071200 ) or ( Chr_6_tRNA9_and_Sscle09g071200 ) or ( Sscle09g071200_and_Chr_3_tRNA5 ) or ( Sscle09g071200_and_Chr_13_tRNA2 ) or ( Sscle09g071200_and_Chr_13_tRNA6 )</html:p>
      <html:p>SUBSYSTEM: Amino_acids_tRNA_ligation</html:p>
      <html:p>PROTEIN_CLASS: 6.1.1.10</html:p>
      <html:p>GENERIC: false</html:p>
      <html:p>TYPE: small</html:p>
      <html:p>HOLE: false</html:p>
      <html:p>SCORE: NA</html:p>
      <html:p>STATUS: NA</html:p>
    </notes>
    <listOfReactants>
      <speciesReference species="M_met_L_c" stoichiometry="1"/>
      <speciesReference species="M_atp_c" stoichiometry="1"/>
      <speciesReference species="M_trnamet_c" stoichiometry="1"/>
    </listOfReactants>
    <listOfProducts>
      <speciesReference species="M_amp_c" stoichiometry="1"/>
      <speciesReference species="M_ppi_c" stoichiometry="1"/>
      <speciesReference species="M_mettrna_c" stoichiometry="1"/>
    </listOfProducts>
  </reaction>
  <reaction id="R_MI3PP" name="myo_inositol_3_phosphatase" reversible="false">
    <notes>
      <html:p>GENE_ASSOCIATION: ( Sscle15g106900 ) or ( Sscle15g105490 )</html:p>
      <html:p>PROTEIN_ASSOCIATION: ( Sscle15g106900 ) or ( Sscle15g105490 )</html:p>
      <html:p>SUBSYSTEM: Myo_inositol_biosynthesis</html:p>
      <html:p>PROTEIN_CLASS: 3.1.3.25</html:p>
      <html:p>GENERIC: false</html:p>
      <html:p>TYPE: small</html:p>
      <html:p>HOLE: false</html:p>
      <html:p>SCORE: NA</html:p>
      <html:p>STATUS: NA</html:p>
    </notes>
    <listOfReactants>
      <speciesReference species="M_h2o_c" stoichiometry="1"/>
      <speciesReference species="M_mi3p_D_c" stoichiometry="1"/>
    </listOfReactants>
    <listOfProducts>
      <speciesReference species="M_inost_c" stoichiometry="1"/>
      <speciesReference species="M_pi_c" stoichiometry="1"/>
    </listOfProducts>
  </reaction>
  <reaction id="R_EX_13gal_2u_e_" name="beta_1_3_galactan__2_units__exchange" reversible="true">
    <notes>
      <html:p>GENE_ASSOCIATION: </html:p>
      <html:p>PROTEIN_ASSOCIATION: </html:p>
      <html:p>SUBSYSTEM: Exchange_macromolecule</html:p>
      <html:p>PROTEIN_CLASS: No Assignment</html:p>
      <html:p>GENERIC: false</html:p>
      <html:p>TYPE: small</html:p>
      <html:p>HOLE: false</html:p>
      <html:p>SCORE: NA</html:p>
      <html:p>STATUS: NA</html:p>
    </notes>
    <listOfReactants>
      <speciesReference species="M_13gal_2u_e" stoichiometry="1"/>
    </listOfReactants>
    <listOfProducts>
      <speciesReference species="M_13gal_2u_b" stoichiometry="1"/>
    </listOfProducts>
  </reaction>
  <reaction id="R_NDPK10" name="nucleoside_diphosphate_kinase__ATP_dIDP_" reversible="true">
    <notes>
      <html:p>GENE_ASSOCIATION: ( Sscle01g006920 )</html:p>
      <html:p>PROTEIN_ASSOCIATION: ( Sscle01g006920 )</html:p>
      <html:p>SUBSYSTEM: Purine_biosynthesis</html:p>
      <html:p>PROTEIN_CLASS: 2.7.4.6</html:p>
      <html:p>GENERIC: false</html:p>
      <html:p>TYPE: small</html:p>
      <html:p>HOLE: false</html:p>
      <html:p>SCORE: NA</html:p>
      <html:p>STATUS: NA</html:p>
    </notes>
    <listOfReactants>
      <speciesReference species="M_didp_c" stoichiometry="1"/>
      <speciesReference species="M_atp_c" stoichiometry="1"/>
    </listOfReactants>
    <listOfProducts>
      <speciesReference species="M_ditp_c" stoichiometry="1"/>
      <speciesReference species="M_adp_c" stoichiometry="1"/>
    </listOfProducts>
  </reaction>
  <reaction id="R_GLUCYS" name="gamma_glutamylcysteine_synthetase" reversible="false">
    <notes>
      <html:p>GENE_ASSOCIATION: ( Sscle16g108760 and Sscle16g109580 )</html:p>
      <html:p>PROTEIN_ASSOCIATION: ( Sscle16g108760_and_Sscle16g109580 )</html:p>
      <html:p>SUBSYSTEM: Glutathione_biosynthesis</html:p>
      <html:p>PROTEIN_CLASS: 6.3.2.2</html:p>
      <html:p>GENERIC: false</html:p>
      <html:p>TYPE: small</html:p>
      <html:p>HOLE: false</html:p>
      <html:p>SCORE: NA</html:p>
      <html:p>STATUS: NA</html:p>
    </notes>
    <listOfReactants>
      <speciesReference species="M_glu_L_c" stoichiometry="1"/>
      <speciesReference species="M_atp_c" stoichiometry="1"/>
      <speciesReference species="M_cys_L_c" stoichiometry="1"/>
    </listOfReactants>
    <listOfProducts>
      <speciesReference species="M_h_c" stoichiometry="1"/>
      <speciesReference species="M_pi_c" stoichiometry="1"/>
      <speciesReference species="M_adp_c" stoichiometry="1"/>
      <speciesReference species="M_glucys_c" stoichiometry="1"/>
    </listOfProducts>
  </reaction>
  <reaction id="R_EX_pro_L_leu_L_e_" name="dipeptide_pro_L_leu_L_exchange" reversible="true">
    <notes>
      <html:p>GENE_ASSOCIATION: </html:p>
      <html:p>PROTEIN_ASSOCIATION: </html:p>
      <html:p>SUBSYSTEM: Exchange_di_and_tripeptides</html:p>
      <html:p>PROTEIN_CLASS: No Assignment</html:p>
      <html:p>GENERIC: false</html:p>
      <html:p>TYPE: small</html:p>
      <html:p>HOLE: false</html:p>
      <html:p>SCORE: NA</html:p>
      <html:p>STATUS: NA</html:p>
    </notes>
    <listOfReactants>
      <speciesReference species="M_pro_L_leu_L_e" stoichiometry="1"/>
    </listOfReactants>
    <listOfProducts>
      <speciesReference species="M_pro_L_leu_L_b" stoichiometry="1"/>
    </listOfProducts>
  </reaction>
  <reaction id="R_GUAD" name="guanine_deaminase" reversible="false">
    <notes>
      <html:p>GENE_ASSOCIATION: ( Sscle01g010040 )</html:p>
      <html:p>PROTEIN_ASSOCIATION: ( Sscle01g010040 )</html:p>
      <html:p>SUBSYSTEM: Nucleotide_degradation</html:p>
      <html:p>PROTEIN_CLASS: 3.5.4.3</html:p>
      <html:p>GENERIC: false</html:p>
      <html:p>TYPE: small</html:p>
      <html:p>HOLE: false</html:p>
      <html:p>SCORE: NA</html:p>
      <html:p>STATUS: NA</html:p>
    </notes>
    <listOfReactants>
      <speciesReference species="M_h_c" stoichiometry="1"/>
      <speciesReference species="M_h2o_c" stoichiometry="1"/>
      <speciesReference species="M_gua_c" stoichiometry="1"/>
    </listOfReactants>
    <listOfProducts>
      <speciesReference species="M_nh4_c" stoichiometry="1"/>
      <speciesReference species="M_xan_c" stoichiometry="1"/>
    </listOfProducts>
  </reaction>
  <reaction id="R_PRAMPC" name="phosphoribosyl_AMP_cyclohydrolase" reversible="false">
    <notes>
      <html:p>GENE_ASSOCIATION: ( Sscle05g042340 )</html:p>
      <html:p>PROTEIN_ASSOCIATION: ( Sscle05g042340 )</html:p>
      <html:p>SUBSYSTEM: Histidine_biosynthesis</html:p>
      <html:p>PROTEIN_CLASS: 3.5.4.19</html:p>
      <html:p>GENERIC: false</html:p>
      <html:p>TYPE: small</html:p>
      <html:p>HOLE: false</html:p>
      <html:p>SCORE: NA</html:p>
      <html:p>STATUS: NA</html:p>
    </notes>
    <listOfReactants>
      <speciesReference species="M_h2o_c" stoichiometry="1"/>
      <speciesReference species="M_prbamp_c" stoichiometry="1"/>
    </listOfReactants>
    <listOfProducts>
      <speciesReference species="M_prfp_c" stoichiometry="1"/>
    </listOfProducts>
  </reaction>
  <reaction id="R_PTRCt2" name="putrescine_transport_in_via_proton_symport_" reversible="false">
    <notes>
      <html:p>GENE_ASSOCIATION: ( Sscle16g108960 ) or ( Sscle01g004000 )</html:p>
      <html:p>PROTEIN_ASSOCIATION: ( Sscle16g108960 ) or ( Sscle01g004000 )</html:p>
      <html:p>SUBSYSTEM: Transport_nitrogen_compound</html:p>
      <html:p>PROTEIN_CLASS: No Assignment</html:p>
      <html:p>GENERIC: false</html:p>
      <html:p>TYPE: small</html:p>
      <html:p>HOLE: false</html:p>
      <html:p>SCORE: NA</html:p>
      <html:p>STATUS: NA</html:p>
    </notes>
    <listOfReactants>
      <speciesReference species="M_ptrc_e" stoichiometry="1"/>
      <speciesReference species="M_h_e" stoichiometry="1"/>
    </listOfReactants>
    <listOfProducts>
      <speciesReference species="M_h_c" stoichiometry="1"/>
      <speciesReference species="M_ptrc_c" stoichiometry="1"/>
    </listOfProducts>
  </reaction>
  <reaction id="R_AGMTe" name="agmatinase_extracellular" reversible="false">
    <notes>
      <html:p>GENE_ASSOCIATION: ( Sscle03g023900 ) or ( Sscle08g064980 )</html:p>
      <html:p>PROTEIN_ASSOCIATION: ( Sscle03g023900 ) or ( Sscle08g064980 )</html:p>
      <html:p>SUBSYSTEM: Polyamine_biosynthesis</html:p>
      <html:p>PROTEIN_CLASS: NA</html:p>
      <html:p>GENERIC: false</html:p>
      <html:p>TYPE: small</html:p>
      <html:p>HOLE: false</html:p>
      <html:p>SCORE: NA</html:p>
      <html:p>STATUS: NA</html:p>
    </notes>
    <listOfReactants>
      <speciesReference species="M_agm_e" stoichiometry="1"/>
      <speciesReference species="M_h2o_e" stoichiometry="1"/>
    </listOfReactants>
    <listOfProducts>
      <speciesReference species="M_ptrc_e" stoichiometry="1"/>
      <speciesReference species="M_urea_e" stoichiometry="1"/>
    </listOfProducts>
  </reaction>
  <reaction id="R_EX_val_L_tyr_L_e_" name="dipeptide_val_L_tyr_L_exchange" reversible="true">
    <notes>
      <html:p>GENE_ASSOCIATION: </html:p>
      <html:p>PROTEIN_ASSOCIATION: </html:p>
      <html:p>SUBSYSTEM: Exchange_di_and_tripeptides</html:p>
      <html:p>PROTEIN_CLASS: No Assignment</html:p>
      <html:p>GENERIC: false</html:p>
      <html:p>TYPE: small</html:p>
      <html:p>HOLE: false</html:p>
      <html:p>SCORE: NA</html:p>
      <html:p>STATUS: NA</html:p>
    </notes>
    <listOfReactants>
      <speciesReference species="M_val_L_tyr_L_e" stoichiometry="1"/>
    </listOfReactants>
    <listOfProducts>
      <speciesReference species="M_val_L_tyr_L_b" stoichiometry="1"/>
    </listOfProducts>
  </reaction>
  <reaction id="R_EX_trp_L_ala_L_e_" name="dipeptide_trp_L_ala_L_exchange" reversible="true">
    <notes>
      <html:p>GENE_ASSOCIATION: </html:p>
      <html:p>PROTEIN_ASSOCIATION: </html:p>
      <html:p>SUBSYSTEM: Exchange_di_and_tripeptides</html:p>
      <html:p>PROTEIN_CLASS: No Assignment</html:p>
      <html:p>GENERIC: false</html:p>
      <html:p>TYPE: small</html:p>
      <html:p>HOLE: false</html:p>
      <html:p>SCORE: NA</html:p>
      <html:p>STATUS: NA</html:p>
    </notes>
    <listOfReactants>
      <speciesReference species="M_trp_L_ala_L_e" stoichiometry="1"/>
    </listOfReactants>
    <listOfProducts>
      <speciesReference species="M_trp_L_ala_L_b" stoichiometry="1"/>
    </listOfProducts>
  </reaction>
  <reaction id="R_CYStm" name="cysteine_transport_mitochondrial" reversible="true">
    <notes>
      <html:p>GENE_ASSOCIATION: ( Sscle09g070960 ) or ( Sscle14g101850 )</html:p>
      <html:p>PROTEIN_ASSOCIATION: ( Sscle09g070960 ) or ( Sscle14g101850 )</html:p>
      <html:p>SUBSYSTEM: Transport__mitochondrial</html:p>
      <html:p>PROTEIN_CLASS: No Assignment</html:p>
      <html:p>GENERIC: false</html:p>
      <html:p>TYPE: small</html:p>
      <html:p>HOLE: false</html:p>
      <html:p>SCORE: NA</html:p>
      <html:p>STATUS: NA</html:p>
    </notes>
    <listOfReactants>
      <speciesReference species="M_cys_L_c" stoichiometry="1"/>
    </listOfReactants>
    <listOfProducts>
      <speciesReference species="M_cys_L_m" stoichiometry="1"/>
    </listOfProducts>
  </reaction>
  <reaction id="R_secretion_secreted_proteins_e_" name="secretion_secreted_proteins_exchange" reversible="false">
    <notes>
      <html:p>GENE_ASSOCIATION: </html:p>
      <html:p>PROTEIN_ASSOCIATION: </html:p>
      <html:p>SUBSYSTEM: Protein_secretion</html:p>
      <html:p>PROTEIN_CLASS: No Assignment</html:p>
      <html:p>GENERIC: false</html:p>
      <html:p>TYPE: small</html:p>
      <html:p>HOLE: false</html:p>
      <html:p>SCORE: NA</html:p>
      <html:p>STATUS: NA</html:p>
    </notes>
    <listOfReactants>
      <speciesReference species="M_atp_c" stoichiometry="7.896"/>
      <speciesReference species="M_h2o_c" stoichiometry="7.896"/>
      <speciesReference species="M_PROTEIN_secreted_Ss_c" stoichiometry="1"/>
    </listOfReactants>
    <listOfProducts>
      <speciesReference species="M_h_c" stoichiometry="7.896"/>
      <speciesReference species="M_pi_c" stoichiometry="7.896"/>
      <speciesReference species="M_PROTEIN_secreted_Ss_e" stoichiometry="1"/>
      <speciesReference species="M_adp_c" stoichiometry="7.896"/>
    </listOfProducts>
  </reaction>
  <reaction id="R_EX_galur2u_e_" name="1_4_a_D_galacturonate__2_units__exchange" reversible="true">
    <notes>
      <html:p>GENE_ASSOCIATION: </html:p>
      <html:p>PROTEIN_ASSOCIATION: </html:p>
      <html:p>SUBSYSTEM: Exchange_macromolecule</html:p>
      <html:p>PROTEIN_CLASS: No Assignment</html:p>
      <html:p>GENERIC: false</html:p>
      <html:p>TYPE: small</html:p>
      <html:p>HOLE: false</html:p>
      <html:p>SCORE: NA</html:p>
      <html:p>STATUS: NA</html:p>
    </notes>
    <listOfReactants>
      <speciesReference species="M_galur2u_e" stoichiometry="1"/>
    </listOfReactants>
    <listOfProducts>
      <speciesReference species="M_galur2u_b" stoichiometry="1"/>
    </listOfProducts>
  </reaction>
  <reaction id="R_PUNP3" name="purine_nucleoside_phosphorylase__Guanosine_" reversible="true">
    <notes>
      <html:p>GENE_ASSOCIATION: </html:p>
      <html:p>PROTEIN_ASSOCIATION: </html:p>
      <html:p>SUBSYSTEM: Nucleotide_degradation</html:p>
      <html:p>PROTEIN_CLASS: 2.4.2.1</html:p>
      <html:p>GENERIC: false</html:p>
      <html:p>TYPE: small</html:p>
      <html:p>HOLE: false</html:p>
      <html:p>SCORE: NA</html:p>
      <html:p>STATUS: NA</html:p>
    </notes>
    <listOfReactants>
      <speciesReference species="M_gsn_c" stoichiometry="1"/>
      <speciesReference species="M_pi_c" stoichiometry="1"/>
    </listOfReactants>
    <listOfProducts>
      <speciesReference species="M_r1p_c" stoichiometry="1"/>
      <speciesReference species="M_gua_c" stoichiometry="1"/>
    </listOfProducts>
  </reaction>
  <reaction id="R_QULNS" name="quinolinate_synthase" reversible="false">
    <notes>
      <html:p>GENE_ASSOCIATION: </html:p>
      <html:p>PROTEIN_ASSOCIATION: </html:p>
      <html:p>SUBSYSTEM: NAD_biosynthesis</html:p>
      <html:p>PROTEIN_CLASS: 2.5.1.72</html:p>
      <html:p>GENERIC: false</html:p>
      <html:p>TYPE: small</html:p>
      <html:p>HOLE: false</html:p>
      <html:p>SCORE: NA</html:p>
      <html:p>STATUS: NA</html:p>
    </notes>
    <listOfReactants>
      <speciesReference species="M_dhap_c" stoichiometry="1"/>
      <speciesReference species="M_iasp_c" stoichiometry="1"/>
    </listOfReactants>
    <listOfProducts>
      <speciesReference species="M_h2o_c" stoichiometry="2"/>
      <speciesReference species="M_quln_c" stoichiometry="1"/>
      <speciesReference species="M_pi_c" stoichiometry="1"/>
    </listOfProducts>
  </reaction>
  <reaction id="R_ASPK" name="aspartate_kinase" reversible="true">
    <notes>
      <html:p>GENE_ASSOCIATION: ( Sscle03g025960 )</html:p>
      <html:p>PROTEIN_ASSOCIATION: ( Sscle03g025960 )</html:p>
      <html:p>SUBSYSTEM: Threonine_biosynthesis</html:p>
      <html:p>PROTEIN_CLASS: 2.7.2.4</html:p>
      <html:p>GENERIC: false</html:p>
      <html:p>TYPE: small</html:p>
      <html:p>HOLE: false</html:p>
      <html:p>SCORE: NA</html:p>
      <html:p>STATUS: NA</html:p>
    </notes>
    <listOfReactants>
      <speciesReference species="M_asp_L_c" stoichiometry="1"/>
      <speciesReference species="M_atp_c" stoichiometry="1"/>
    </listOfReactants>
    <listOfProducts>
      <speciesReference species="M_adp_c" stoichiometry="1"/>
      <speciesReference species="M_4pasp_c" stoichiometry="1"/>
    </listOfProducts>
  </reaction>
  <reaction id="R_EX_phe_L_phe_L_e_" name="dipeptide_phe_L_phe_L_exchange" reversible="true">
    <notes>
      <html:p>GENE_ASSOCIATION: </html:p>
      <html:p>PROTEIN_ASSOCIATION: </html:p>
      <html:p>SUBSYSTEM: Exchange_di_and_tripeptides</html:p>
      <html:p>PROTEIN_CLASS: No Assignment</html:p>
      <html:p>GENERIC: false</html:p>
      <html:p>TYPE: small</html:p>
      <html:p>HOLE: false</html:p>
      <html:p>SCORE: NA</html:p>
      <html:p>STATUS: NA</html:p>
    </notes>
    <listOfReactants>
      <speciesReference species="M_phe_L_phe_L_e" stoichiometry="1"/>
    </listOfReactants>
    <listOfProducts>
      <speciesReference species="M_phe_L_phe_L_b" stoichiometry="1"/>
    </listOfProducts>
  </reaction>
  <reaction id="R_CSm" name="citrate_synthase_mitochondrial" reversible="false">
    <notes>
      <html:p>GENE_ASSOCIATION: ( Sscle03g028670 ) or ( Sscle01g007370 )</html:p>
      <html:p>PROTEIN_ASSOCIATION: ( Sscle03g028670 ) or ( Sscle01g007370 )</html:p>
      <html:p>SUBSYSTEM: Citric_acid_cycle</html:p>
      <html:p>PROTEIN_CLASS: 2.3.3.1</html:p>
      <html:p>GENERIC: false</html:p>
      <html:p>TYPE: small</html:p>
      <html:p>HOLE: false</html:p>
      <html:p>SCORE: NA</html:p>
      <html:p>STATUS: NA</html:p>
    </notes>
    <listOfReactants>
      <speciesReference species="M_oaa_m" stoichiometry="1"/>
      <speciesReference species="M_accoa_m" stoichiometry="1"/>
      <speciesReference species="M_h2o_m" stoichiometry="1"/>
    </listOfReactants>
    <listOfProducts>
      <speciesReference species="M_coa_m" stoichiometry="1"/>
      <speciesReference species="M_h_m" stoichiometry="1"/>
      <speciesReference species="M_cit_m" stoichiometry="1"/>
    </listOfProducts>
  </reaction>
  <reaction id="R_EX_glycerol_storage_c" name="glycerol_storage_exchange" reversible="false">
    <notes>
      <html:p>GENE_ASSOCIATION: </html:p>
      <html:p>PROTEIN_ASSOCIATION: </html:p>
      <html:p>SUBSYSTEM: Carbon_storage_sink</html:p>
      <html:p>PROTEIN_CLASS: No Assignment</html:p>
      <html:p>GENERIC: false</html:p>
      <html:p>TYPE: small</html:p>
      <html:p>HOLE: false</html:p>
      <html:p>SCORE: NA</html:p>
      <html:p>STATUS: NA</html:p>
    </notes>
    <listOfReactants>
      <speciesReference species="M_storage_capacity_Ss_c" stoichiometry="1"/>
      <speciesReference species="M_glyc_c" stoichiometry="1"/>
    </listOfReactants>
    <listOfProducts>
      <speciesReference species="M_glyc_b" stoichiometry="1"/>
    </listOfProducts>
  </reaction>
  <reaction id="R_EX_val_L_val_L_e_" name="dipeptide_val_L_val_L_exchange" reversible="true">
    <notes>
      <html:p>GENE_ASSOCIATION: </html:p>
      <html:p>PROTEIN_ASSOCIATION: </html:p>
      <html:p>SUBSYSTEM: Exchange_di_and_tripeptides</html:p>
      <html:p>PROTEIN_CLASS: No Assignment</html:p>
      <html:p>GENERIC: false</html:p>
      <html:p>TYPE: small</html:p>
      <html:p>HOLE: false</html:p>
      <html:p>SCORE: NA</html:p>
      <html:p>STATUS: NA</html:p>
    </notes>
    <listOfReactants>
      <speciesReference species="M_val_L_val_L_e" stoichiometry="1"/>
    </listOfReactants>
    <listOfProducts>
      <speciesReference species="M_val_L_val_L_b" stoichiometry="1"/>
    </listOfProducts>
  </reaction>
  <reaction id="R_TRPS1r" name="tryptophan_synthase__indoleglycerol_phosphate_" reversible="true">
    <notes>
      <html:p>GENE_ASSOCIATION: ( Sscle10g074820 )</html:p>
      <html:p>PROTEIN_ASSOCIATION: ( Sscle10g074820 )</html:p>
      <html:p>SUBSYSTEM: Phenylalanine__tyrosine_and_tryptophan_biosynthesis</html:p>
      <html:p>PROTEIN_CLASS: 4.2.1.20</html:p>
      <html:p>GENERIC: false</html:p>
      <html:p>TYPE: small</html:p>
      <html:p>HOLE: false</html:p>
      <html:p>SCORE: NA</html:p>
      <html:p>STATUS: NA</html:p>
    </notes>
    <listOfReactants>
      <speciesReference species="M_ser_L_c" stoichiometry="1"/>
      <speciesReference species="M_3ig3p_c" stoichiometry="1"/>
    </listOfReactants>
    <listOfProducts>
      <speciesReference species="M_h2o_c" stoichiometry="1"/>
      <speciesReference species="M_g3p_c" stoichiometry="1"/>
      <speciesReference species="M_trp_L_c" stoichiometry="1"/>
    </listOfProducts>
  </reaction>
  <reaction id="R_EX_galactomanan_2u_e_" name="galactomannan_2_units_exchange" reversible="true">
    <notes>
      <html:p>GENE_ASSOCIATION: </html:p>
      <html:p>PROTEIN_ASSOCIATION: </html:p>
      <html:p>SUBSYSTEM: Exchange_macromolecule</html:p>
      <html:p>PROTEIN_CLASS: No Assignment</html:p>
      <html:p>GENERIC: false</html:p>
      <html:p>TYPE: small</html:p>
      <html:p>HOLE: false</html:p>
      <html:p>SCORE: NA</html:p>
      <html:p>STATUS: NA</html:p>
    </notes>
    <listOfReactants>
      <speciesReference species="M_galactomanan_2u_e" stoichiometry="1"/>
    </listOfReactants>
    <listOfProducts>
      <speciesReference species="M_galactomanan_2u_b" stoichiometry="1"/>
    </listOfProducts>
  </reaction>
  <reaction id="R_CAT_e" name="catalase_extracellular" reversible="false">
    <notes>
      <html:p>GENE_ASSOCIATION: ( Sscle01g011560 )</html:p>
      <html:p>PROTEIN_ASSOCIATION: ( Sscle01g011560 )</html:p>
      <html:p>SUBSYSTEM: ROS_detoxification</html:p>
      <html:p>PROTEIN_CLASS: 1.11.1.6</html:p>
      <html:p>GENERIC: false</html:p>
      <html:p>TYPE: small</html:p>
      <html:p>HOLE: false</html:p>
      <html:p>SCORE: NA</html:p>
      <html:p>STATUS: NA</html:p>
    </notes>
    <listOfReactants>
      <speciesReference species="M_h2o2_e" stoichiometry="2"/>
    </listOfReactants>
    <listOfProducts>
      <speciesReference species="M_h2o_e" stoichiometry="2"/>
      <speciesReference species="M_o2_e" stoichiometry="1"/>
    </listOfProducts>
  </reaction>
  <reaction id="R_GLXtp" name="glyoxylate_transport__peroxisomal" reversible="true">
    <notes>
      <html:p>GENE_ASSOCIATION: </html:p>
      <html:p>PROTEIN_ASSOCIATION: </html:p>
      <html:p>SUBSYSTEM: Transport__peroxisomal</html:p>
      <html:p>PROTEIN_CLASS: No Assignment</html:p>
      <html:p>GENERIC: false</html:p>
      <html:p>TYPE: small</html:p>
      <html:p>HOLE: false</html:p>
      <html:p>SCORE: NA</html:p>
      <html:p>STATUS: NA</html:p>
    </notes>
    <listOfReactants>
      <speciesReference species="M_glx_c" stoichiometry="1"/>
    </listOfReactants>
    <listOfProducts>
      <speciesReference species="M_glx_x" stoichiometry="1"/>
    </listOfProducts>
  </reaction>
  <reaction id="R_ORNt2" name="orntithine_transport_in_via_proton_symport" reversible="false">
    <notes>
      <html:p>GENE_ASSOCIATION: </html:p>
      <html:p>PROTEIN_ASSOCIATION: </html:p>
      <html:p>SUBSYSTEM: Transport_nitrogen_compound</html:p>
      <html:p>PROTEIN_CLASS: No Assignment</html:p>
      <html:p>GENERIC: false</html:p>
      <html:p>TYPE: small</html:p>
      <html:p>HOLE: false</html:p>
      <html:p>SCORE: NA</html:p>
      <html:p>STATUS: NA</html:p>
    </notes>
    <listOfReactants>
      <speciesReference species="M_orn_e" stoichiometry="1"/>
      <speciesReference species="M_h_e" stoichiometry="1"/>
    </listOfReactants>
    <listOfProducts>
      <speciesReference species="M_orn_c" stoichiometry="1"/>
      <speciesReference species="M_h_c" stoichiometry="1"/>
    </listOfProducts>
  </reaction>
  <reaction id="R_LYXI" name="lyxose_isomerase" reversible="true">
    <notes>
      <html:p>GENE_ASSOCIATION: </html:p>
      <html:p>PROTEIN_ASSOCIATION: </html:p>
      <html:p>SUBSYSTEM: Lyxose_degradation</html:p>
      <html:p>PROTEIN_CLASS: 5.3.1.-</html:p>
      <html:p>GENERIC: false</html:p>
      <html:p>TYPE: small</html:p>
      <html:p>HOLE: false</html:p>
      <html:p>SCORE: NA</html:p>
      <html:p>STATUS: NA</html:p>
    </notes>
    <listOfReactants>
      <speciesReference species="M_lyx_L_c" stoichiometry="1"/>
    </listOfReactants>
    <listOfProducts>
      <speciesReference species="M_xylu_L_c" stoichiometry="1"/>
    </listOfProducts>
  </reaction>
  <reaction id="R_DIPEP_val_L_val_L_tiperm" name="dipeptide_val_L_val_L_transport_via_permease__extracellular_to_cytosol_" reversible="false">
    <notes>
      <html:p>GENE_ASSOCIATION: ( Sscle16g107840 ) or ( Sscle11g081000 )</html:p>
      <html:p>PROTEIN_ASSOCIATION: ( Sscle16g107840 ) or ( Sscle11g081000 )</html:p>
      <html:p>SUBSYSTEM: Transport_di_and_tripeptides</html:p>
      <html:p>PROTEIN_CLASS: No Assignment</html:p>
      <html:p>GENERIC: false</html:p>
      <html:p>TYPE: small</html:p>
      <html:p>HOLE: false</html:p>
      <html:p>SCORE: NA</html:p>
      <html:p>STATUS: NA</html:p>
    </notes>
    <listOfReactants>
      <speciesReference species="M_val_L_val_L_e" stoichiometry="1"/>
    </listOfReactants>
    <listOfProducts>
      <speciesReference species="M_val_L_val_L_c" stoichiometry="1"/>
    </listOfProducts>
  </reaction>
  <reaction id="R_3SALACBOXL" name="3_sulfino_L_alanine_carboxy_lyase" reversible="false">
    <notes>
      <html:p>GENE_ASSOCIATION: ( Sscle08g063740 ) or ( Sscle12g091880 )</html:p>
      <html:p>PROTEIN_ASSOCIATION: ( Sscle08g063740 ) or ( Sscle12g091880 )</html:p>
      <html:p>SUBSYSTEM: Taurine_biosynthesis</html:p>
      <html:p>PROTEIN_CLASS: 4.1.1.15</html:p>
      <html:p>GENERIC: false</html:p>
      <html:p>TYPE: small</html:p>
      <html:p>HOLE: false</html:p>
      <html:p>SCORE: NA</html:p>
      <html:p>STATUS: NA</html:p>
    </notes>
    <listOfReactants>
      <speciesReference species="M_3sala_c" stoichiometry="1"/>
      <speciesReference species="M_h_c" stoichiometry="1"/>
    </listOfReactants>
    <listOfProducts>
      <speciesReference species="M_co2_c" stoichiometry="1"/>
      <speciesReference species="M_hyptaur_c" stoichiometry="1"/>
    </listOfProducts>
  </reaction>
  <reaction id="R_SACCD1" name="saccharopine_dehydrogenase__NADP__L_glutamate_forming_" reversible="true">
    <notes>
      <html:p>GENE_ASSOCIATION: ( Sscle03g030660 )</html:p>
      <html:p>PROTEIN_ASSOCIATION: ( Sscle03g030660 )</html:p>
      <html:p>SUBSYSTEM: Lysine_biosynthesis</html:p>
      <html:p>PROTEIN_CLASS: 1.5.1.10</html:p>
      <html:p>GENERIC: false</html:p>
      <html:p>TYPE: small</html:p>
      <html:p>HOLE: false</html:p>
      <html:p>SCORE: NA</html:p>
      <html:p>STATUS: NA</html:p>
    </notes>
    <listOfReactants>
      <speciesReference species="M_glu_L_c" stoichiometry="1"/>
      <speciesReference species="M_L2aadp6sa_c" stoichiometry="1"/>
      <speciesReference species="M_h_c" stoichiometry="1"/>
      <speciesReference species="M_nadph_c" stoichiometry="1"/>
    </listOfReactants>
    <listOfProducts>
      <speciesReference species="M_h2o_c" stoichiometry="1"/>
      <speciesReference species="M_saccrp_L_c" stoichiometry="1"/>
      <speciesReference species="M_nadp_c" stoichiometry="1"/>
    </listOfProducts>
  </reaction>
  <reaction id="R_SACCD2" name="saccharopine_dehydrogenase__NAD__L_lysine_forming_" reversible="true">
    <notes>
      <html:p>GENE_ASSOCIATION: ( Sscle05g044380 )</html:p>
      <html:p>PROTEIN_ASSOCIATION: ( Sscle05g044380 )</html:p>
      <html:p>SUBSYSTEM: Lysine_biosynthesis</html:p>
      <html:p>PROTEIN_CLASS: 1.5.1.7</html:p>
      <html:p>GENERIC: false</html:p>
      <html:p>TYPE: small</html:p>
      <html:p>HOLE: false</html:p>
      <html:p>SCORE: NA</html:p>
      <html:p>STATUS: NA</html:p>
    </notes>
    <listOfReactants>
      <speciesReference species="M_nad_c" stoichiometry="1"/>
      <speciesReference species="M_h2o_c" stoichiometry="1"/>
      <speciesReference species="M_saccrp_L_c" stoichiometry="1"/>
    </listOfReactants>
    <listOfProducts>
      <speciesReference species="M_lys_L_c" stoichiometry="1"/>
      <speciesReference species="M_akg_c" stoichiometry="1"/>
      <speciesReference species="M_nadh_c" stoichiometry="1"/>
      <speciesReference species="M_h_c" stoichiometry="1"/>
    </listOfProducts>
  </reaction>
  <reaction id="R_PPM" name="phosphopentomutase" reversible="true">
    <notes>
      <html:p>GENE_ASSOCIATION: ( Sscle13g093060 )</html:p>
      <html:p>PROTEIN_ASSOCIATION: ( Sscle13g093060 )</html:p>
      <html:p>SUBSYSTEM: Pentose_phosphate_pathway</html:p>
      <html:p>PROTEIN_CLASS: 5.4.2.7</html:p>
      <html:p>GENERIC: false</html:p>
      <html:p>TYPE: small</html:p>
      <html:p>HOLE: false</html:p>
      <html:p>SCORE: NA</html:p>
      <html:p>STATUS: NA</html:p>
    </notes>
    <listOfReactants>
      <speciesReference species="M_r1p_c" stoichiometry="1"/>
    </listOfReactants>
    <listOfProducts>
      <speciesReference species="M_r5p_c" stoichiometry="1"/>
    </listOfProducts>
  </reaction>
  <reaction id="R_CHLPCTD" name="choline_phosphate_cytididyltransferase" reversible="false">
    <notes>
      <html:p>GENE_ASSOCIATION: ( Sscle10g075160 )</html:p>
      <html:p>PROTEIN_ASSOCIATION: ( Sscle10g075160 )</html:p>
      <html:p>SUBSYSTEM: Glycerophospholipid_metabolism</html:p>
      <html:p>PROTEIN_CLASS: 2.7.7.15</html:p>
      <html:p>GENERIC: false</html:p>
      <html:p>TYPE: small</html:p>
      <html:p>HOLE: false</html:p>
      <html:p>SCORE: NA</html:p>
      <html:p>STATUS: NA</html:p>
    </notes>
    <listOfReactants>
      <speciesReference species="M_cholp_c" stoichiometry="1"/>
      <speciesReference species="M_h_c" stoichiometry="1"/>
      <speciesReference species="M_ctp_c" stoichiometry="1"/>
    </listOfReactants>
    <listOfProducts>
      <speciesReference species="M_ppi_c" stoichiometry="1"/>
      <speciesReference species="M_cdpchol_c" stoichiometry="1"/>
    </listOfProducts>
  </reaction>
  <reaction id="R_ACONTbm" name="aconitate_hydratase_mitochondrial" reversible="true">
    <notes>
      <html:p>GENE_ASSOCIATION: ( Sscle12g088820 ) or ( Sscle09g071080 )</html:p>
      <html:p>PROTEIN_ASSOCIATION: ( Sscle12g088820 ) or ( Sscle09g071080 )</html:p>
      <html:p>SUBSYSTEM: Citric_acid_cycle</html:p>
      <html:p>PROTEIN_CLASS: 4.2.1.3</html:p>
      <html:p>GENERIC: false</html:p>
      <html:p>TYPE: small</html:p>
      <html:p>HOLE: false</html:p>
      <html:p>SCORE: NA</html:p>
      <html:p>STATUS: NA</html:p>
    </notes>
    <listOfReactants>
      <speciesReference species="M_h2o_m" stoichiometry="1"/>
      <speciesReference species="M_acon_C_m" stoichiometry="1"/>
    </listOfReactants>
    <listOfProducts>
      <speciesReference species="M_icit_m" stoichiometry="1"/>
    </listOfProducts>
  </reaction>
  <reaction id="R_ENDOAARAFUR_15_RGAraB" name="endo_alpha_L_arabinofuranosidase_1_5_linkages_RGAraB" reversible="false">
    <notes>
      <html:p>GENE_ASSOCIATION: ( Sscle12g090430 )</html:p>
      <html:p>PROTEIN_ASSOCIATION: ( Sscle12g090430 )</html:p>
      <html:p>SUBSYSTEM: Pectine_degradation</html:p>
      <html:p>PROTEIN_CLASS: 3.2.1.99</html:p>
      <html:p>GENERIC: false</html:p>
      <html:p>TYPE: small</html:p>
      <html:p>HOLE: false</html:p>
      <html:p>SCORE: NA</html:p>
      <html:p>STATUS: NA</html:p>
    </notes>
    <listOfReactants>
      <speciesReference species="M_1aRmnGalAArabinan_e" stoichiometry="0.2"/>
      <speciesReference species="M_h2o_e" stoichiometry="1"/>
    </listOfReactants>
    <listOfProducts>
      <speciesReference species="M_Arabinan_13_e" stoichiometry="0.2"/>
      <speciesReference species="M_arab_L_e" stoichiometry="0.6"/>
      <speciesReference species="M_Arabinan_12_1u_13_2u_e" stoichiometry="0.2"/>
      <speciesReference species="M_1aRmnGalAAra_e" stoichiometry="0.2"/>
    </listOfProducts>
  </reaction>
  <reaction id="R_DIPEPA_pro_L_trp_L_c" name="dipeptidyl_peptidase_pro_L_trp_L_cytoplasmic" reversible="false">
    <notes>
      <html:p>GENE_ASSOCIATION: ( Sscle04g038500 ) or ( Sscle02g012960 )</html:p>
      <html:p>PROTEIN_ASSOCIATION: ( Sscle04g038500 ) or ( Sscle02g012960 )</html:p>
      <html:p>SUBSYSTEM: Protein_degradation</html:p>
      <html:p>PROTEIN_CLASS: 3.4.11.5</html:p>
      <html:p>GENERIC: false</html:p>
      <html:p>TYPE: small</html:p>
      <html:p>HOLE: false</html:p>
      <html:p>SCORE: NA</html:p>
      <html:p>STATUS: NA</html:p>
    </notes>
    <listOfReactants>
      <speciesReference species="M_h2o_c" stoichiometry="1"/>
      <speciesReference species="M_pro_L_trp_L_c" stoichiometry="1"/>
    </listOfReactants>
    <listOfProducts>
      <speciesReference species="M_trp_L_c" stoichiometry="1"/>
      <speciesReference species="M_pro_L_c" stoichiometry="1"/>
    </listOfProducts>
  </reaction>
  <reaction id="R_CYSO" name="cysteine_oxidase" reversible="false">
    <notes>
      <html:p>GENE_ASSOCIATION: ( Sscle03g029930 )</html:p>
      <html:p>PROTEIN_ASSOCIATION: ( Sscle03g029930 )</html:p>
      <html:p>SUBSYSTEM: Taurine_biosynthesis</html:p>
      <html:p>PROTEIN_CLASS: 1.13.11.20</html:p>
      <html:p>GENERIC: false</html:p>
      <html:p>TYPE: small</html:p>
      <html:p>HOLE: false</html:p>
      <html:p>SCORE: NA</html:p>
      <html:p>STATUS: NA</html:p>
    </notes>
    <listOfReactants>
      <speciesReference species="M_cys_L_c" stoichiometry="1"/>
      <speciesReference species="M_o2_c" stoichiometry="1"/>
    </listOfReactants>
    <listOfProducts>
      <speciesReference species="M_h_c" stoichiometry="2"/>
      <speciesReference species="M_3sala_c" stoichiometry="1"/>
    </listOfProducts>
  </reaction>
  <reaction id="R_EX_leu_L_gly_e_" name="dipeptide_leu_L_gly_exchange" reversible="true">
    <notes>
      <html:p>GENE_ASSOCIATION: </html:p>
      <html:p>PROTEIN_ASSOCIATION: </html:p>
      <html:p>SUBSYSTEM: Exchange_di_and_tripeptides</html:p>
      <html:p>PROTEIN_CLASS: No Assignment</html:p>
      <html:p>GENERIC: false</html:p>
      <html:p>TYPE: small</html:p>
      <html:p>HOLE: false</html:p>
      <html:p>SCORE: NA</html:p>
      <html:p>STATUS: NA</html:p>
    </notes>
    <listOfReactants>
      <speciesReference species="M_leu_L_gly_e" stoichiometry="1"/>
    </listOfReactants>
    <listOfProducts>
      <speciesReference species="M_leu_L_gly_b" stoichiometry="1"/>
    </listOfProducts>
  </reaction>
  <reaction id="R_AACOAT" name="acetoacetyl_CoA_acetate_CoA_transferase" reversible="false">
    <notes>
      <html:p>GENE_ASSOCIATION: ( Sscle07g059540 )</html:p>
      <html:p>PROTEIN_ASSOCIATION: ( Sscle07g059540 )</html:p>
      <html:p>SUBSYSTEM: Tyrosine_degradation</html:p>
      <html:p>PROTEIN_CLASS: 6.2.1.16</html:p>
      <html:p>GENERIC: false</html:p>
      <html:p>TYPE: small</html:p>
      <html:p>HOLE: false</html:p>
      <html:p>SCORE: NA</html:p>
      <html:p>STATUS: NA</html:p>
    </notes>
    <listOfReactants>
      <speciesReference species="M_atp_c" stoichiometry="1"/>
      <speciesReference species="M_coa_c" stoichiometry="1"/>
      <speciesReference species="M_acac_c" stoichiometry="1"/>
    </listOfReactants>
    <listOfProducts>
      <speciesReference species="M_amp_c" stoichiometry="1"/>
      <speciesReference species="M_ppi_c" stoichiometry="1"/>
      <speciesReference species="M_aacoa_c" stoichiometry="1"/>
    </listOfProducts>
  </reaction>
  <reaction id="R_ENDOARAGALCTANA_1" name="arabinogalactan_endo_beta_1_4_galactanase" reversible="false">
    <notes>
      <html:p>GENE_ASSOCIATION: ( Sscle07g061080 )</html:p>
      <html:p>PROTEIN_ASSOCIATION: ( Sscle07g061080 )</html:p>
      <html:p>SUBSYSTEM: Pectine_degradation</html:p>
      <html:p>PROTEIN_CLASS: 3.2.1.89</html:p>
      <html:p>GENERIC: false</html:p>
      <html:p>TYPE: small</html:p>
      <html:p>HOLE: false</html:p>
      <html:p>SCORE: NA</html:p>
      <html:p>STATUS: NA</html:p>
    </notes>
    <listOfReactants>
      <speciesReference species="M_1aRmnGalAAragalan_e" stoichiometry="0.2"/>
      <speciesReference species="M_h2o_e" stoichiometry="1"/>
    </listOfReactants>
    <listOfProducts>
      <speciesReference species="M_gal_e" stoichiometry="0.6"/>
      <speciesReference species="M_1aRmnGalAgal_e" stoichiometry="0.2"/>
      <speciesReference species="M_13aArabGal_L_e" stoichiometry="0.4"/>
    </listOfProducts>
  </reaction>
  <reaction id="R_SINK_CAMP" name="sink_intracellular_cAMP_accumulation" reversible="false">
    <notes>
      <html:p>GENE_ASSOCIATION: </html:p>
      <html:p>PROTEIN_ASSOCIATION: </html:p>
      <html:p>SUBSYSTEM: Signaling_metabolites_metabolism</html:p>
      <html:p>PROTEIN_CLASS: No Assignment</html:p>
      <html:p>GENERIC: false</html:p>
      <html:p>TYPE: small</html:p>
      <html:p>HOLE: false</html:p>
      <html:p>SCORE: NA</html:p>
      <html:p>STATUS: NA</html:p>
    </notes>
    <listOfReactants>
      <speciesReference species="M_camp_c" stoichiometry="1"/>
    </listOfReactants>
    <listOfProducts>
      <speciesReference species="M_camp_b" stoichiometry="1"/>
    </listOfProducts>
  </reaction>
  <reaction id="R_ENDOARAGALCTANA_2" name="galactan_endo_beta_1_4_galactanase" reversible="false">
    <notes>
      <html:p>GENE_ASSOCIATION: ( Sscle07g061080 )</html:p>
      <html:p>PROTEIN_ASSOCIATION: ( Sscle07g061080 )</html:p>
      <html:p>SUBSYSTEM: Pectine_degradation</html:p>
      <html:p>PROTEIN_CLASS: 3.2.1.89</html:p>
      <html:p>GENERIC: false</html:p>
      <html:p>TYPE: small</html:p>
      <html:p>HOLE: false</html:p>
      <html:p>SCORE: NA</html:p>
      <html:p>STATUS: NA</html:p>
    </notes>
    <listOfReactants>
      <speciesReference species="M_1aRmnGalAgalan_e" stoichiometry="0.2"/>
      <speciesReference species="M_h2o_e" stoichiometry="1"/>
    </listOfReactants>
    <listOfProducts>
      <speciesReference species="M_gal_e" stoichiometry="1"/>
      <speciesReference species="M_1aRmnGalAgal_e" stoichiometry="0.2"/>
    </listOfProducts>
  </reaction>
  <reaction id="R_CYSS" name="cysteine_synthase" reversible="false">
    <notes>
      <html:p>GENE_ASSOCIATION: ( Sscle11g084180 )</html:p>
      <html:p>PROTEIN_ASSOCIATION: ( Sscle11g084180 )</html:p>
      <html:p>SUBSYSTEM: Cysteine_biosynthesis</html:p>
      <html:p>PROTEIN_CLASS: 4.2.99.8</html:p>
      <html:p>GENERIC: false</html:p>
      <html:p>TYPE: small</html:p>
      <html:p>HOLE: false</html:p>
      <html:p>SCORE: NA</html:p>
      <html:p>STATUS: NA</html:p>
    </notes>
    <listOfReactants>
      <speciesReference species="M_h2s_c" stoichiometry="1"/>
      <speciesReference species="M_acser_c" stoichiometry="1"/>
    </listOfReactants>
    <listOfProducts>
      <speciesReference species="M_h_c" stoichiometry="1"/>
      <speciesReference species="M_ac_c" stoichiometry="1"/>
      <speciesReference species="M_cys_L_c" stoichiometry="1"/>
    </listOfProducts>
  </reaction>
  <reaction id="R_EX_M_xylgalurnxu__e_" name="xylogalacturonan_exchange" reversible="true">
    <notes>
      <html:p>GENE_ASSOCIATION: </html:p>
      <html:p>PROTEIN_ASSOCIATION: </html:p>
      <html:p>SUBSYSTEM: Exchange_macromolecule</html:p>
      <html:p>PROTEIN_CLASS: No Assignment</html:p>
      <html:p>GENERIC: false</html:p>
      <html:p>TYPE: small</html:p>
      <html:p>HOLE: false</html:p>
      <html:p>SCORE: NA</html:p>
      <html:p>STATUS: NA</html:p>
    </notes>
    <listOfReactants>
      <speciesReference species="M_xylgalurnxu_e" stoichiometry="1"/>
    </listOfReactants>
    <listOfProducts>
      <speciesReference species="M_xylgalurnxu_b" stoichiometry="1"/>
    </listOfProducts>
  </reaction>
  <reaction id="R_DIPEPA_tyr_L_ala_L_c" name="dipeptidyl_peptidase_tyr_L_ala_L_cytoplasmic" reversible="false">
    <notes>
      <html:p>GENE_ASSOCIATION: ( Sscle02g012960 )</html:p>
      <html:p>PROTEIN_ASSOCIATION: ( Sscle02g012960 )</html:p>
      <html:p>SUBSYSTEM: Protein_degradation</html:p>
      <html:p>PROTEIN_CLASS: No Assignment</html:p>
      <html:p>GENERIC: false</html:p>
      <html:p>TYPE: small</html:p>
      <html:p>HOLE: false</html:p>
      <html:p>SCORE: NA</html:p>
      <html:p>STATUS: NA</html:p>
    </notes>
    <listOfReactants>
      <speciesReference species="M_h2o_c" stoichiometry="1"/>
      <speciesReference species="M_tyr_L_ala_L_c" stoichiometry="1"/>
    </listOfReactants>
    <listOfProducts>
      <speciesReference species="M_tyr_L_c" stoichiometry="1"/>
      <speciesReference species="M_ala_L_c" stoichiometry="1"/>
    </listOfProducts>
  </reaction>
  <reaction id="R_EX_arg_L_lys_L_e_" name="dipeptide_arg_L_lys_L_exchange" reversible="true">
    <notes>
      <html:p>GENE_ASSOCIATION: </html:p>
      <html:p>PROTEIN_ASSOCIATION: </html:p>
      <html:p>SUBSYSTEM: Exchange_di_and_tripeptides</html:p>
      <html:p>PROTEIN_CLASS: No Assignment</html:p>
      <html:p>GENERIC: false</html:p>
      <html:p>TYPE: small</html:p>
      <html:p>HOLE: false</html:p>
      <html:p>SCORE: NA</html:p>
      <html:p>STATUS: NA</html:p>
    </notes>
    <listOfReactants>
      <speciesReference species="M_arg_L_lys_L_e" stoichiometry="1"/>
    </listOfReactants>
    <listOfProducts>
      <speciesReference species="M_arg_L_lys_L_b" stoichiometry="1"/>
    </listOfProducts>
  </reaction>
  <reaction id="R_EX_asn_L_tyr_L_e_" name="dipeptide_asn_L_tyr_L_exchange" reversible="true">
    <notes>
      <html:p>GENE_ASSOCIATION: </html:p>
      <html:p>PROTEIN_ASSOCIATION: </html:p>
      <html:p>SUBSYSTEM: Exchange_di_and_tripeptides</html:p>
      <html:p>PROTEIN_CLASS: No Assignment</html:p>
      <html:p>GENERIC: false</html:p>
      <html:p>TYPE: small</html:p>
      <html:p>HOLE: false</html:p>
      <html:p>SCORE: NA</html:p>
      <html:p>STATUS: NA</html:p>
    </notes>
    <listOfReactants>
      <speciesReference species="M_asn_L_tyr_L_e" stoichiometry="1"/>
    </listOfReactants>
    <listOfProducts>
      <speciesReference species="M_asn_L_tyr_L_b" stoichiometry="1"/>
    </listOfProducts>
  </reaction>
  <reaction id="R_MUCLI" name="mucolactone_isomerase" reversible="true">
    <notes>
      <html:p>GENE_ASSOCIATION: </html:p>
      <html:p>PROTEIN_ASSOCIATION: </html:p>
      <html:p>SUBSYSTEM: Catechol_degradation</html:p>
      <html:p>PROTEIN_CLASS: 5.3.3.4</html:p>
      <html:p>GENERIC: false</html:p>
      <html:p>TYPE: small</html:p>
      <html:p>HOLE: false</html:p>
      <html:p>SCORE: NA</html:p>
      <html:p>STATUS: NA</html:p>
    </notes>
    <listOfReactants>
      <speciesReference species="M_mucl_c" stoichiometry="1"/>
    </listOfReactants>
    <listOfProducts>
      <speciesReference species="M_5odhf2a_c" stoichiometry="1"/>
    </listOfProducts>
  </reaction>
  <reaction id="R_DRBK" name="deoxyribokinase" reversible="false">
    <notes>
      <html:p>GENE_ASSOCIATION: ( Sscle09g073400 )</html:p>
      <html:p>PROTEIN_ASSOCIATION: ( Sscle09g073400 )</html:p>
      <html:p>SUBSYSTEM: Deoxyribose_degradation</html:p>
      <html:p>PROTEIN_CLASS: 2.7.1.15</html:p>
      <html:p>GENERIC: false</html:p>
      <html:p>TYPE: small</html:p>
      <html:p>HOLE: false</html:p>
      <html:p>SCORE: NA</html:p>
      <html:p>STATUS: NA</html:p>
    </notes>
    <listOfReactants>
      <speciesReference species="M_atp_c" stoichiometry="1"/>
      <speciesReference species="M_drib_c" stoichiometry="1"/>
    </listOfReactants>
    <listOfProducts>
      <speciesReference species="M_h_c" stoichiometry="1"/>
      <speciesReference species="M_2dr5p_c" stoichiometry="1"/>
      <speciesReference species="M_adp_c" stoichiometry="1"/>
    </listOfProducts>
  </reaction>
  <reaction id="R_EX_fald_e_" name="Formaldehyde_exchange" reversible="true">
    <notes>
      <html:p>GENE_ASSOCIATION: </html:p>
      <html:p>PROTEIN_ASSOCIATION: </html:p>
      <html:p>SUBSYSTEM: Exchange_carbon_compound</html:p>
      <html:p>PROTEIN_CLASS: No Assignment</html:p>
      <html:p>GENERIC: false</html:p>
      <html:p>TYPE: small</html:p>
      <html:p>HOLE: false</html:p>
      <html:p>SCORE: NA</html:p>
      <html:p>STATUS: NA</html:p>
    </notes>
    <listOfReactants>
      <speciesReference species="M_fald_e" stoichiometry="1"/>
    </listOfReactants>
    <listOfProducts>
      <speciesReference species="M_fald_b" stoichiometry="1"/>
    </listOfProducts>
  </reaction>
  <reaction id="R_DIPEPA_gly_asp_L_c" name="dipeptidyl_peptidase_gly_asp_L_cytoplasmic" reversible="false">
    <notes>
      <html:p>GENE_ASSOCIATION: ( Sscle02g012960 )</html:p>
      <html:p>PROTEIN_ASSOCIATION: ( Sscle02g012960 )</html:p>
      <html:p>SUBSYSTEM: Protein_degradation</html:p>
      <html:p>PROTEIN_CLASS: No Assignment</html:p>
      <html:p>GENERIC: false</html:p>
      <html:p>TYPE: small</html:p>
      <html:p>HOLE: false</html:p>
      <html:p>SCORE: NA</html:p>
      <html:p>STATUS: NA</html:p>
    </notes>
    <listOfReactants>
      <speciesReference species="M_gly_asp_L_c" stoichiometry="1"/>
      <speciesReference species="M_h2o_c" stoichiometry="1"/>
    </listOfReactants>
    <listOfProducts>
      <speciesReference species="M_asp_L_c" stoichiometry="1"/>
      <speciesReference species="M_gly_c" stoichiometry="1"/>
    </listOfProducts>
  </reaction>
  <reaction id="R_DIPEP_ile_L_ser_L_tiperm" name="dipeptide_ile_L_ser_L_transport_via_permease__extracellular_to_cytosol_" reversible="false">
    <notes>
      <html:p>GENE_ASSOCIATION: ( Sscle16g107840 ) or ( Sscle11g081000 )</html:p>
      <html:p>PROTEIN_ASSOCIATION: ( Sscle16g107840 ) or ( Sscle11g081000 )</html:p>
      <html:p>SUBSYSTEM: Transport_di_and_tripeptides</html:p>
      <html:p>PROTEIN_CLASS: No Assignment</html:p>
      <html:p>GENERIC: false</html:p>
      <html:p>TYPE: small</html:p>
      <html:p>HOLE: false</html:p>
      <html:p>SCORE: NA</html:p>
      <html:p>STATUS: NA</html:p>
    </notes>
    <listOfReactants>
      <speciesReference species="M_ile_L_ser_L_e" stoichiometry="1"/>
    </listOfReactants>
    <listOfProducts>
      <speciesReference species="M_ile_L_ser_L_c" stoichiometry="1"/>
    </listOfProducts>
  </reaction>
  <reaction id="R_H2Otex_ec" name="H2O_transport_via_diffusion__extracellular_to_cytoplasm_" reversible="true">
    <notes>
      <html:p>GENE_ASSOCIATION: </html:p>
      <html:p>PROTEIN_ASSOCIATION: </html:p>
      <html:p>SUBSYSTEM: Transport_inorganic_compound</html:p>
      <html:p>PROTEIN_CLASS: No Assignment</html:p>
      <html:p>GENERIC: false</html:p>
      <html:p>TYPE: small</html:p>
      <html:p>HOLE: false</html:p>
      <html:p>SCORE: NA</html:p>
      <html:p>STATUS: NA</html:p>
    </notes>
    <listOfReactants>
      <speciesReference species="M_h2o_e" stoichiometry="1"/>
    </listOfReactants>
    <listOfProducts>
      <speciesReference species="M_h2o_c" stoichiometry="1"/>
    </listOfProducts>
  </reaction>
  <reaction id="R_ACACT10m" name="acetyl_CoA_C_acetyltransferase__mitochondrial" reversible="true">
    <notes>
      <html:p>GENE_ASSOCIATION: ( Sscle10g075460 ) or ( Sscle02g017200 ) or ( Sscle03g026900 )</html:p>
      <html:p>PROTEIN_ASSOCIATION: ( Sscle10g075460 ) or ( Sscle02g017200 ) or ( Sscle03g026900 )</html:p>
      <html:p>SUBSYSTEM: Isoleucine_degradation</html:p>
      <html:p>PROTEIN_CLASS: 2.3.1.9</html:p>
      <html:p>GENERIC: false</html:p>
      <html:p>TYPE: small</html:p>
      <html:p>HOLE: false</html:p>
      <html:p>SCORE: NA</html:p>
      <html:p>STATUS: NA</html:p>
    </notes>
    <listOfReactants>
      <speciesReference species="M_2maacoa_m" stoichiometry="1"/>
      <speciesReference species="M_coa_m" stoichiometry="1"/>
    </listOfReactants>
    <listOfProducts>
      <speciesReference species="M_ppcoa_m" stoichiometry="1"/>
      <speciesReference species="M_accoa_m" stoichiometry="1"/>
    </listOfProducts>
  </reaction>
  <reaction id="R_ADPT" name="adenine_phosphoribosyltransferase" reversible="false">
    <notes>
      <html:p>GENE_ASSOCIATION: ( Sscle05g047970 )</html:p>
      <html:p>PROTEIN_ASSOCIATION: ( Sscle05g047970 )</html:p>
      <html:p>SUBSYSTEM: Purine_and_pyrimidine_salvage_pathway</html:p>
      <html:p>PROTEIN_CLASS: 2.4.2.7</html:p>
      <html:p>GENERIC: false</html:p>
      <html:p>TYPE: small</html:p>
      <html:p>HOLE: false</html:p>
      <html:p>SCORE: NA</html:p>
      <html:p>STATUS: NA</html:p>
    </notes>
    <listOfReactants>
      <speciesReference species="M_prpp_c" stoichiometry="1"/>
      <speciesReference species="M_ade_c" stoichiometry="1"/>
    </listOfReactants>
    <listOfProducts>
      <speciesReference species="M_ppi_c" stoichiometry="1"/>
      <speciesReference species="M_amp_c" stoichiometry="1"/>
    </listOfProducts>
  </reaction>
  <reaction id="R_2OXOADPtim" name="2_oxoadipate_transport_out_of_mitochondria_" reversible="false">
    <notes>
      <html:p>GENE_ASSOCIATION: </html:p>
      <html:p>PROTEIN_ASSOCIATION: </html:p>
      <html:p>SUBSYSTEM: Transport__mitochondrial</html:p>
      <html:p>PROTEIN_CLASS: No Assignment</html:p>
      <html:p>GENERIC: false</html:p>
      <html:p>TYPE: small</html:p>
      <html:p>HOLE: false</html:p>
      <html:p>SCORE: NA</html:p>
      <html:p>STATUS: NA</html:p>
    </notes>
    <listOfReactants>
      <speciesReference species="M_2oxoadp_m" stoichiometry="1"/>
    </listOfReactants>
    <listOfProducts>
      <speciesReference species="M_2oxoadp_c" stoichiometry="1"/>
    </listOfProducts>
  </reaction>
  <reaction id="R_EX_pydxn_e_" name="Pyridoxine_exchange" reversible="true">
    <notes>
      <html:p>GENE_ASSOCIATION: </html:p>
      <html:p>PROTEIN_ASSOCIATION: </html:p>
      <html:p>SUBSYSTEM: Exchange_cofactor</html:p>
      <html:p>PROTEIN_CLASS: No Assignment</html:p>
      <html:p>GENERIC: false</html:p>
      <html:p>TYPE: small</html:p>
      <html:p>HOLE: false</html:p>
      <html:p>SCORE: NA</html:p>
      <html:p>STATUS: NA</html:p>
    </notes>
    <listOfReactants>
      <speciesReference species="M_pydxn_e" stoichiometry="1"/>
    </listOfReactants>
    <listOfProducts>
      <speciesReference species="M_pydxn_b" stoichiometry="1"/>
    </listOfProducts>
  </reaction>
  <reaction id="R_ACACT1rm" name="acetyl_CoA_C_acetyltransferase_mitochondrial" reversible="true">
    <notes>
      <html:p>GENE_ASSOCIATION: ( Sscle04g038190 )</html:p>
      <html:p>PROTEIN_ASSOCIATION: ( Sscle04g038190 )</html:p>
      <html:p>SUBSYSTEM: Mevalonate_pathway</html:p>
      <html:p>PROTEIN_CLASS: 2.3.1.9</html:p>
      <html:p>GENERIC: false</html:p>
      <html:p>TYPE: small</html:p>
      <html:p>HOLE: false</html:p>
      <html:p>SCORE: NA</html:p>
      <html:p>STATUS: NA</html:p>
    </notes>
    <listOfReactants>
      <speciesReference species="M_accoa_m" stoichiometry="2"/>
    </listOfReactants>
    <listOfProducts>
      <speciesReference species="M_aacoa_m" stoichiometry="1"/>
      <speciesReference species="M_coa_m" stoichiometry="1"/>
    </listOfProducts>
  </reaction>
  <reaction id="R_EX_melanin_e_" name="melanin_exchange" reversible="true">
    <notes>
      <html:p>GENE_ASSOCIATION: </html:p>
      <html:p>PROTEIN_ASSOCIATION: </html:p>
      <html:p>SUBSYSTEM: Exchange_secondary_metabolites</html:p>
      <html:p>PROTEIN_CLASS: No Assignment</html:p>
      <html:p>GENERIC: false</html:p>
      <html:p>TYPE: small</html:p>
      <html:p>HOLE: false</html:p>
      <html:p>SCORE: NA</html:p>
      <html:p>STATUS: NA</html:p>
    </notes>
    <listOfReactants>
      <speciesReference species="M_melanin_e" stoichiometry="1"/>
    </listOfReactants>
    <listOfProducts>
      <speciesReference species="M_melanin_b" stoichiometry="1"/>
    </listOfProducts>
  </reaction>
  <reaction id="R_GLNTRS" name="glutaminyl_tRNA_synthetase" reversible="false">
    <notes>
      <html:p>GENE_ASSOCIATION: ( Chr_10_tRNA6 and Sscle10g080340 ) or ( Chr_10_tRNA9 and Sscle10g080340 ) or ( Chr_5_tRNA12 and Sscle10g080340 ) or ( Chr_10_tRNA5 and Sscle10g080340 ) or ( Chr_4_tRNA10 and Sscle10g080340 ) or ( Chr_5_tRNA10 and Sscle10g080340 ) or ( Chr_4_tRNA8 and Sscle10g080340 )</html:p>
      <html:p>PROTEIN_ASSOCIATION: ( Chr_10_tRNA6_and_Sscle10g080340 ) or ( Chr_10_tRNA9_and_Sscle10g080340 ) or ( Chr_5_tRNA12_and_Sscle10g080340 ) or ( Chr_10_tRNA5_and_Sscle10g080340 ) or ( Chr_4_tRNA10_and_Sscle10g080340 ) or ( Chr_5_tRNA10_and_Sscle10g080340 ) or ( Chr_4_tRNA8_and_Sscle10g080340 )</html:p>
      <html:p>SUBSYSTEM: Amino_acids_tRNA_ligation</html:p>
      <html:p>PROTEIN_CLASS: 6.1.1.18</html:p>
      <html:p>GENERIC: false</html:p>
      <html:p>TYPE: small</html:p>
      <html:p>HOLE: false</html:p>
      <html:p>SCORE: NA</html:p>
      <html:p>STATUS: NA</html:p>
    </notes>
    <listOfReactants>
      <speciesReference species="M_gln_L_c" stoichiometry="1"/>
      <speciesReference species="M_atp_c" stoichiometry="1"/>
      <speciesReference species="M_trnagln_c" stoichiometry="1"/>
    </listOfReactants>
    <listOfProducts>
      <speciesReference species="M_amp_c" stoichiometry="1"/>
      <speciesReference species="M_ppi_c" stoichiometry="1"/>
      <speciesReference species="M_glntrna_c" stoichiometry="1"/>
    </listOfProducts>
  </reaction>
  <reaction id="R_ACOAHm" name="acetyl_CoA_hydrolase_mitochondrial" reversible="false">
    <notes>
      <html:p>GENE_ASSOCIATION: ( Sscle09g072050 )</html:p>
      <html:p>PROTEIN_ASSOCIATION: ( Sscle09g072050 )</html:p>
      <html:p>SUBSYSTEM: Acetate_acetaldehyde_ethanol_metabolism</html:p>
      <html:p>PROTEIN_CLASS: 3.1.2.1</html:p>
      <html:p>GENERIC: false</html:p>
      <html:p>TYPE: small</html:p>
      <html:p>HOLE: false</html:p>
      <html:p>SCORE: NA</html:p>
      <html:p>STATUS: NA</html:p>
    </notes>
    <listOfReactants>
      <speciesReference species="M_h2o_m" stoichiometry="1"/>
      <speciesReference species="M_accoa_m" stoichiometry="1"/>
    </listOfReactants>
    <listOfProducts>
      <speciesReference species="M_ac_m" stoichiometry="1"/>
      <speciesReference species="M_h_m" stoichiometry="1"/>
      <speciesReference species="M_coa_m" stoichiometry="1"/>
    </listOfProducts>
  </reaction>
  <reaction id="R_ASNN" name="L_asparaginase" reversible="false">
    <notes>
      <html:p>GENE_ASSOCIATION: ( Sscle04g032030 ) or ( Sscle08g062890 )</html:p>
      <html:p>PROTEIN_ASSOCIATION: ( Sscle04g032030 ) or ( Sscle08g062890 )</html:p>
      <html:p>SUBSYSTEM: Asparagine_degradation</html:p>
      <html:p>PROTEIN_CLASS: 3.5.1.1</html:p>
      <html:p>GENERIC: false</html:p>
      <html:p>TYPE: small</html:p>
      <html:p>HOLE: false</html:p>
      <html:p>SCORE: NA</html:p>
      <html:p>STATUS: NA</html:p>
    </notes>
    <listOfReactants>
      <speciesReference species="M_asn_L_c" stoichiometry="1"/>
      <speciesReference species="M_h2o_c" stoichiometry="1"/>
    </listOfReactants>
    <listOfProducts>
      <speciesReference species="M_nh4_c" stoichiometry="1"/>
      <speciesReference species="M_asp_L_c" stoichiometry="1"/>
    </listOfProducts>
  </reaction>
  <reaction id="R_PPA" name="inorganic_diphosphatase" reversible="false">
    <notes>
      <html:p>GENE_ASSOCIATION: ( Sscle02g014120 )</html:p>
      <html:p>PROTEIN_ASSOCIATION: ( Sscle02g014120 )</html:p>
      <html:p>SUBSYSTEM: Phosphate_metabolism</html:p>
      <html:p>PROTEIN_CLASS: 3.6.1.1</html:p>
      <html:p>GENERIC: false</html:p>
      <html:p>TYPE: small</html:p>
      <html:p>HOLE: false</html:p>
      <html:p>SCORE: NA</html:p>
      <html:p>STATUS: NA</html:p>
    </notes>
    <listOfReactants>
      <speciesReference species="M_h2o_c" stoichiometry="1"/>
      <speciesReference species="M_ppi_c" stoichiometry="1"/>
    </listOfReactants>
    <listOfProducts>
      <speciesReference species="M_pi_c" stoichiometry="2"/>
      <speciesReference species="M_h_c" stoichiometry="1"/>
    </listOfProducts>
  </reaction>
  <reaction id="R_IPPS" name="2_isopropylmalate_synthase" reversible="false">
    <notes>
      <html:p>GENE_ASSOCIATION: ( Sscle08g068080 )</html:p>
      <html:p>PROTEIN_ASSOCIATION: ( Sscle08g068080 )</html:p>
      <html:p>SUBSYSTEM: Leucine_biosynthesis</html:p>
      <html:p>PROTEIN_CLASS: 4.1.3.12</html:p>
      <html:p>GENERIC: false</html:p>
      <html:p>TYPE: small</html:p>
      <html:p>HOLE: false</html:p>
      <html:p>SCORE: NA</html:p>
      <html:p>STATUS: NA</html:p>
    </notes>
    <listOfReactants>
      <speciesReference species="M_3mob_c" stoichiometry="1"/>
      <speciesReference species="M_h2o_c" stoichiometry="1"/>
      <speciesReference species="M_accoa_c" stoichiometry="1"/>
    </listOfReactants>
    <listOfProducts>
      <speciesReference species="M_h_c" stoichiometry="1"/>
      <speciesReference species="M_3c3hmp_c" stoichiometry="1"/>
      <speciesReference species="M_coa_c" stoichiometry="1"/>
    </listOfProducts>
  </reaction>
  <reaction id="R_GLNS" name="glutamine_synthetase" reversible="false">
    <notes>
      <html:p>GENE_ASSOCIATION: ( Sscle16g110020 ) or ( Sscle08g062590 )</html:p>
      <html:p>PROTEIN_ASSOCIATION: ( Sscle16g110020 ) or ( Sscle08g062590 )</html:p>
      <html:p>SUBSYSTEM: Glutamate_and_glutamine_metabolism</html:p>
      <html:p>PROTEIN_CLASS: 6.3.1.2</html:p>
      <html:p>GENERIC: false</html:p>
      <html:p>TYPE: small</html:p>
      <html:p>HOLE: false</html:p>
      <html:p>SCORE: NA</html:p>
      <html:p>STATUS: NA</html:p>
    </notes>
    <listOfReactants>
      <speciesReference species="M_nh4_c" stoichiometry="1"/>
      <speciesReference species="M_glu_L_c" stoichiometry="1"/>
      <speciesReference species="M_atp_c" stoichiometry="1"/>
    </listOfReactants>
    <listOfProducts>
      <speciesReference species="M_gln_L_c" stoichiometry="1"/>
      <speciesReference species="M_adp_c" stoichiometry="1"/>
      <speciesReference species="M_h_c" stoichiometry="1"/>
      <speciesReference species="M_pi_c" stoichiometry="1"/>
    </listOfProducts>
  </reaction>
  <reaction id="R_DIPEP_gly_ser_L_tiperm" name="dipeptide_gly_L_ser_L_transport_via_permease__extracellular_to_cytosol_" reversible="false">
    <notes>
      <html:p>GENE_ASSOCIATION: ( Sscle16g107840 ) or ( Sscle11g081000 )</html:p>
      <html:p>PROTEIN_ASSOCIATION: ( Sscle16g107840 ) or ( Sscle11g081000 )</html:p>
      <html:p>SUBSYSTEM: Transport_di_and_tripeptides</html:p>
      <html:p>PROTEIN_CLASS: No Assignment</html:p>
      <html:p>GENERIC: false</html:p>
      <html:p>TYPE: small</html:p>
      <html:p>HOLE: false</html:p>
      <html:p>SCORE: NA</html:p>
      <html:p>STATUS: NA</html:p>
    </notes>
    <listOfReactants>
      <speciesReference species="M_gly_ser_L_e" stoichiometry="1"/>
    </listOfReactants>
    <listOfProducts>
      <speciesReference species="M_gly_ser_L_c" stoichiometry="1"/>
    </listOfProducts>
  </reaction>
  <reaction id="R_AHCYStr" name="S_adenosyl_L_homocysteine_intracellular_diffusion_endoplasmic_reticulum" reversible="true">
    <notes>
      <html:p>GENE_ASSOCIATION: </html:p>
      <html:p>PROTEIN_ASSOCIATION: </html:p>
      <html:p>SUBSYSTEM: Transport__endoplasmic_reticulum</html:p>
      <html:p>PROTEIN_CLASS: No Assignment</html:p>
      <html:p>GENERIC: false</html:p>
      <html:p>TYPE: small</html:p>
      <html:p>HOLE: false</html:p>
      <html:p>SCORE: NA</html:p>
      <html:p>STATUS: NA</html:p>
    </notes>
    <listOfReactants>
      <speciesReference species="M_ahcys_r" stoichiometry="1"/>
    </listOfReactants>
    <listOfProducts>
      <speciesReference species="M_ahcys_c" stoichiometry="1"/>
    </listOfProducts>
  </reaction>
  <reaction id="R_SUCOASm" name="succinate__CoA_ligase__ADP_forming__mitochondrial" reversible="true">
    <notes>
      <html:p>GENE_ASSOCIATION: ( Sscle11g082830 and Sscle06g048660 ) or ( Sscle13g095920 )</html:p>
      <html:p>PROTEIN_ASSOCIATION: ( Sscle11g082830_and_Sscle06g048660 ) or ( Sscle13g095920 )</html:p>
      <html:p>SUBSYSTEM: Citric_acid_cycle</html:p>
      <html:p>PROTEIN_CLASS: 6.2.1.5</html:p>
      <html:p>GENERIC: false</html:p>
      <html:p>TYPE: small</html:p>
      <html:p>HOLE: false</html:p>
      <html:p>SCORE: NA</html:p>
      <html:p>STATUS: NA</html:p>
    </notes>
    <listOfReactants>
      <speciesReference species="M_coa_m" stoichiometry="1"/>
      <speciesReference species="M_atp_m" stoichiometry="1"/>
      <speciesReference species="M_succ_m" stoichiometry="1"/>
    </listOfReactants>
    <listOfProducts>
      <speciesReference species="M_succoa_m" stoichiometry="1"/>
      <speciesReference species="M_pi_m" stoichiometry="1"/>
      <speciesReference species="M_adp_m" stoichiometry="1"/>
    </listOfProducts>
  </reaction>
  <reaction id="R_AHCYStn" name="S_adenosyl_L_homocysteine_nuclear_transport_" reversible="true">
    <notes>
      <html:p>GENE_ASSOCIATION: </html:p>
      <html:p>PROTEIN_ASSOCIATION: </html:p>
      <html:p>SUBSYSTEM: Transport__nuclear</html:p>
      <html:p>PROTEIN_CLASS: No Assignment</html:p>
      <html:p>GENERIC: false</html:p>
      <html:p>TYPE: small</html:p>
      <html:p>HOLE: false</html:p>
      <html:p>SCORE: NA</html:p>
      <html:p>STATUS: NA</html:p>
    </notes>
    <listOfReactants>
      <speciesReference species="M_ahcys_c" stoichiometry="1"/>
    </listOfReactants>
    <listOfProducts>
      <speciesReference species="M_ahcys_n" stoichiometry="1"/>
    </listOfProducts>
  </reaction>
  <reaction id="R_AHCYStm" name="S_adenosyl_L_homocysteine_transport__mitochondrial" reversible="true">
    <notes>
      <html:p>GENE_ASSOCIATION: ( Sscle09g070960 ) or ( Sscle14g101850 )</html:p>
      <html:p>PROTEIN_ASSOCIATION: ( Sscle09g070960 ) or ( Sscle14g101850 )</html:p>
      <html:p>SUBSYSTEM: Transport__mitochondrial</html:p>
      <html:p>PROTEIN_CLASS: No Assignment</html:p>
      <html:p>GENERIC: false</html:p>
      <html:p>TYPE: small</html:p>
      <html:p>HOLE: false</html:p>
      <html:p>SCORE: NA</html:p>
      <html:p>STATUS: NA</html:p>
    </notes>
    <listOfReactants>
      <speciesReference species="M_ahcys_c" stoichiometry="1"/>
    </listOfReactants>
    <listOfProducts>
      <speciesReference species="M_ahcys_m" stoichiometry="1"/>
    </listOfProducts>
  </reaction>
  <reaction id="R_METB1" name="cystathionine_gamma_synthase" reversible="false">
    <notes>
      <html:p>GENE_ASSOCIATION: ( Sscle12g089210 )</html:p>
      <html:p>PROTEIN_ASSOCIATION: ( Sscle12g089210 )</html:p>
      <html:p>SUBSYSTEM: Methionine_biosynthesis</html:p>
      <html:p>PROTEIN_CLASS: 4.2.99.9</html:p>
      <html:p>GENERIC: false</html:p>
      <html:p>TYPE: small</html:p>
      <html:p>HOLE: false</html:p>
      <html:p>SCORE: NA</html:p>
      <html:p>STATUS: NA</html:p>
    </notes>
    <listOfReactants>
      <speciesReference species="M_achms_c" stoichiometry="1"/>
      <speciesReference species="M_cys_L_c" stoichiometry="1"/>
    </listOfReactants>
    <listOfProducts>
      <speciesReference species="M_cyst_L_c" stoichiometry="1"/>
      <speciesReference species="M_h_c" stoichiometry="1"/>
      <speciesReference species="M_ac_c" stoichiometry="1"/>
    </listOfProducts>
  </reaction>
  <reaction id="R_ASPTA" name="aspartate_transaminase" reversible="true">
    <notes>
      <html:p>GENE_ASSOCIATION: ( Sscle05g041690 ) or ( Sscle10g079590 )</html:p>
      <html:p>PROTEIN_ASSOCIATION: ( Sscle05g041690 ) or ( Sscle10g079590 )</html:p>
      <html:p>SUBSYSTEM: Aspartate_metabolism</html:p>
      <html:p>PROTEIN_CLASS: 2.6.1.1</html:p>
      <html:p>GENERIC: false</html:p>
      <html:p>TYPE: small</html:p>
      <html:p>HOLE: false</html:p>
      <html:p>SCORE: NA</html:p>
      <html:p>STATUS: NA</html:p>
    </notes>
    <listOfReactants>
      <speciesReference species="M_oaa_c" stoichiometry="1"/>
      <speciesReference species="M_glu_L_c" stoichiometry="1"/>
    </listOfReactants>
    <listOfProducts>
      <speciesReference species="M_akg_c" stoichiometry="1"/>
      <speciesReference species="M_asp_L_c" stoichiometry="1"/>
    </listOfProducts>
  </reaction>
  <reaction id="R_KARA2m" name="ketol_acid_reductoisomerase__2_Acetolactate__mitochondrial" reversible="true">
    <notes>
      <html:p>GENE_ASSOCIATION: ( Sscle09g072950 )</html:p>
      <html:p>PROTEIN_ASSOCIATION: ( Sscle09g072950 )</html:p>
      <html:p>SUBSYSTEM: Isoleucine_biosynthesis</html:p>
      <html:p>PROTEIN_CLASS: 1.1.1.86</html:p>
      <html:p>GENERIC: false</html:p>
      <html:p>TYPE: small</html:p>
      <html:p>HOLE: false</html:p>
      <html:p>SCORE: NA</html:p>
      <html:p>STATUS: NA</html:p>
    </notes>
    <listOfReactants>
      <speciesReference species="M_h_m" stoichiometry="1"/>
      <speciesReference species="M_2ahbut_m" stoichiometry="1"/>
      <speciesReference species="M_nadph_m" stoichiometry="1"/>
    </listOfReactants>
    <listOfProducts>
      <speciesReference species="M_nadp_m" stoichiometry="1"/>
      <speciesReference species="M_23dhmp_m" stoichiometry="1"/>
    </listOfProducts>
  </reaction>
  <reaction id="R_C22STDSer" name="C_22_sterol_desaturase__NADP__endoplasmic_reticulum" reversible="false">
    <notes>
      <html:p>GENE_ASSOCIATION: ( Sscle01g001790 )</html:p>
      <html:p>PROTEIN_ASSOCIATION: ( Sscle01g001790 )</html:p>
      <html:p>SUBSYSTEM: Ergosterol_biosynthesis</html:p>
      <html:p>PROTEIN_CLASS: 1.14.19.41</html:p>
      <html:p>GENERIC: false</html:p>
      <html:p>TYPE: small</html:p>
      <html:p>HOLE: false</html:p>
      <html:p>SCORE: NA</html:p>
      <html:p>STATUS: NA</html:p>
    </notes>
    <listOfReactants>
      <speciesReference species="M_nadph_r" stoichiometry="1"/>
      <speciesReference species="M_ergtrol_r" stoichiometry="1"/>
      <speciesReference species="M_h_r" stoichiometry="1"/>
      <speciesReference species="M_o2_r" stoichiometry="1"/>
    </listOfReactants>
    <listOfProducts>
      <speciesReference species="M_ergtetrol_r" stoichiometry="1"/>
      <speciesReference species="M_nadp_r" stoichiometry="1"/>
      <speciesReference species="M_h2o_r" stoichiometry="2"/>
    </listOfProducts>
  </reaction>
  <reaction id="R_DIPEP_leu_L_trp_L_tiperm" name="dipeptide_leu_L_trp_L_transport_via_permease__extracellular_to_cytosol_" reversible="false">
    <notes>
      <html:p>GENE_ASSOCIATION: ( Sscle16g107840 ) or ( Sscle11g081000 )</html:p>
      <html:p>PROTEIN_ASSOCIATION: ( Sscle16g107840 ) or ( Sscle11g081000 )</html:p>
      <html:p>SUBSYSTEM: Transport_di_and_tripeptides</html:p>
      <html:p>PROTEIN_CLASS: No Assignment</html:p>
      <html:p>GENERIC: false</html:p>
      <html:p>TYPE: small</html:p>
      <html:p>HOLE: false</html:p>
      <html:p>SCORE: NA</html:p>
      <html:p>STATUS: NA</html:p>
    </notes>
    <listOfReactants>
      <speciesReference species="M_leu_L_trp_L_e" stoichiometry="1"/>
    </listOfReactants>
    <listOfProducts>
      <speciesReference species="M_leu_L_trp_L_c" stoichiometry="1"/>
    </listOfProducts>
  </reaction>
  <reaction id="R_EX_tyr_L_phe_L_e_" name="dipeptide_tyr_L_phe_L_exchange" reversible="true">
    <notes>
      <html:p>GENE_ASSOCIATION: </html:p>
      <html:p>PROTEIN_ASSOCIATION: </html:p>
      <html:p>SUBSYSTEM: Exchange_di_and_tripeptides</html:p>
      <html:p>PROTEIN_CLASS: No Assignment</html:p>
      <html:p>GENERIC: false</html:p>
      <html:p>TYPE: small</html:p>
      <html:p>HOLE: false</html:p>
      <html:p>SCORE: NA</html:p>
      <html:p>STATUS: NA</html:p>
    </notes>
    <listOfReactants>
      <speciesReference species="M_tyr_L_phe_L_e" stoichiometry="1"/>
    </listOfReactants>
    <listOfProducts>
      <speciesReference species="M_tyr_L_phe_L_b" stoichiometry="1"/>
    </listOfProducts>
  </reaction>
  <reaction id="R_EX_pro_L_phe_L_e_" name="dipeptide_pro_L_phe_L_exchange" reversible="true">
    <notes>
      <html:p>GENE_ASSOCIATION: </html:p>
      <html:p>PROTEIN_ASSOCIATION: </html:p>
      <html:p>SUBSYSTEM: Exchange_di_and_tripeptides</html:p>
      <html:p>PROTEIN_CLASS: No Assignment</html:p>
      <html:p>GENERIC: false</html:p>
      <html:p>TYPE: small</html:p>
      <html:p>HOLE: false</html:p>
      <html:p>SCORE: NA</html:p>
      <html:p>STATUS: NA</html:p>
    </notes>
    <listOfReactants>
      <speciesReference species="M_pro_L_phe_L_e" stoichiometry="1"/>
    </listOfReactants>
    <listOfProducts>
      <speciesReference species="M_pro_L_phe_L_b" stoichiometry="1"/>
    </listOfProducts>
  </reaction>
  <reaction id="R_RAFGH_e_" name="raffinose_galactohydrolase_extracellular" reversible="false">
    <notes>
      <html:p>GENE_ASSOCIATION: ( Sscle02g015110 ) or ( Sscle07g056960 )</html:p>
      <html:p>PROTEIN_ASSOCIATION: ( Sscle02g015110 ) or ( Sscle07g056960 )</html:p>
      <html:p>SUBSYSTEM: Raffinose_degradation</html:p>
      <html:p>PROTEIN_CLASS: 3.2.1.22</html:p>
      <html:p>GENERIC: false</html:p>
      <html:p>TYPE: small</html:p>
      <html:p>HOLE: false</html:p>
      <html:p>SCORE: NA</html:p>
      <html:p>STATUS: NA</html:p>
    </notes>
    <listOfReactants>
      <speciesReference species="M_h2o_e" stoichiometry="1"/>
      <speciesReference species="M_raffin_e" stoichiometry="1"/>
    </listOfReactants>
    <listOfProducts>
      <speciesReference species="M_sucr_e" stoichiometry="1"/>
      <speciesReference species="M_gal_e" stoichiometry="1"/>
    </listOfProducts>
  </reaction>
  <reaction id="R_PAPSR" name="phosphoadenylyl_sulfate_reductase__thioredoxin_" reversible="false">
    <notes>
      <html:p>GENE_ASSOCIATION: ( Sscle02g017790 )</html:p>
      <html:p>PROTEIN_ASSOCIATION: ( Sscle02g017790 )</html:p>
      <html:p>SUBSYSTEM: Sulfur_assimilation</html:p>
      <html:p>PROTEIN_CLASS: 1.8.4.8</html:p>
      <html:p>GENERIC: false</html:p>
      <html:p>TYPE: small</html:p>
      <html:p>HOLE: false</html:p>
      <html:p>SCORE: NA</html:p>
      <html:p>STATUS: NA</html:p>
    </notes>
    <listOfReactants>
      <speciesReference species="M_trdrd_c" stoichiometry="1"/>
      <speciesReference species="M_paps_c" stoichiometry="1"/>
    </listOfReactants>
    <listOfProducts>
      <speciesReference species="M_h_c" stoichiometry="2"/>
      <speciesReference species="M_pap_c" stoichiometry="1"/>
      <speciesReference species="M_trdox_c" stoichiometry="1"/>
      <speciesReference species="M_so3_c" stoichiometry="1"/>
    </listOfProducts>
  </reaction>
  <reaction id="R_MI1PS" name="myo_Inositol_1_phosphate_synthase" reversible="false">
    <notes>
      <html:p>GENE_ASSOCIATION: ( Sscle03g022720 )</html:p>
      <html:p>PROTEIN_ASSOCIATION: ( Sscle03g022720 )</html:p>
      <html:p>SUBSYSTEM: Myo_inositol_biosynthesis</html:p>
      <html:p>PROTEIN_CLASS: 5.5.1.4</html:p>
      <html:p>GENERIC: false</html:p>
      <html:p>TYPE: small</html:p>
      <html:p>HOLE: false</html:p>
      <html:p>SCORE: NA</html:p>
      <html:p>STATUS: NA</html:p>
    </notes>
    <listOfReactants>
      <speciesReference species="M_g6p_c" stoichiometry="1"/>
    </listOfReactants>
    <listOfProducts>
      <speciesReference species="M_mi1p_D_c" stoichiometry="1"/>
    </listOfProducts>
  </reaction>
  <reaction id="R_DIPEP_thr_L_ala_L_tiperm" name="dipeptide_thr_L_ala_L_transport_via_permease__extracellular_to_cytosol_" reversible="false">
    <notes>
      <html:p>GENE_ASSOCIATION: ( Sscle16g107840 ) or ( Sscle11g081000 )</html:p>
      <html:p>PROTEIN_ASSOCIATION: ( Sscle16g107840 ) or ( Sscle11g081000 )</html:p>
      <html:p>SUBSYSTEM: Transport_di_and_tripeptides</html:p>
      <html:p>PROTEIN_CLASS: No Assignment</html:p>
      <html:p>GENERIC: false</html:p>
      <html:p>TYPE: small</html:p>
      <html:p>HOLE: false</html:p>
      <html:p>SCORE: NA</html:p>
      <html:p>STATUS: NA</html:p>
    </notes>
    <listOfReactants>
      <speciesReference species="M_thr_L_ala_L_e" stoichiometry="1"/>
    </listOfReactants>
    <listOfProducts>
      <speciesReference species="M_thr_L_ala_L_c" stoichiometry="1"/>
    </listOfProducts>
  </reaction>
  <reaction id="R_MI1PP" name="myo_inositol_1_phosphatase" reversible="false">
    <notes>
      <html:p>GENE_ASSOCIATION: ( Sscle15g106900 ) or ( Sscle15g105490 )</html:p>
      <html:p>PROTEIN_ASSOCIATION: ( Sscle15g106900 ) or ( Sscle15g105490 )</html:p>
      <html:p>SUBSYSTEM: Myo_inositol_biosynthesis</html:p>
      <html:p>PROTEIN_CLASS: 3.1.3.25</html:p>
      <html:p>GENERIC: false</html:p>
      <html:p>TYPE: small</html:p>
      <html:p>HOLE: false</html:p>
      <html:p>SCORE: NA</html:p>
      <html:p>STATUS: NA</html:p>
    </notes>
    <listOfReactants>
      <speciesReference species="M_h2o_c" stoichiometry="1"/>
      <speciesReference species="M_mi1p_D_c" stoichiometry="1"/>
    </listOfReactants>
    <listOfProducts>
      <speciesReference species="M_inost_c" stoichiometry="1"/>
      <speciesReference species="M_pi_c" stoichiometry="1"/>
    </listOfProducts>
  </reaction>
  <reaction id="R_DM_AACALDm" name="Sink_needed_to_allow_aminoacetaldehyde_to_leave_system_mitochondrial" reversible="false">
    <notes>
      <html:p>GENE_ASSOCIATION: </html:p>
      <html:p>PROTEIN_ASSOCIATION: </html:p>
      <html:p>SUBSYSTEM: Sink</html:p>
      <html:p>PROTEIN_CLASS: No Assignment</html:p>
      <html:p>GENERIC: false</html:p>
      <html:p>TYPE: small</html:p>
      <html:p>HOLE: false</html:p>
      <html:p>SCORE: NA</html:p>
      <html:p>STATUS: NA</html:p>
    </notes>
    <listOfReactants>
      <speciesReference species="M_aacald_m" stoichiometry="1"/>
    </listOfReactants>
    <listOfProducts>
      <speciesReference species="M_aacald_b" stoichiometry="1"/>
    </listOfProducts>
  </reaction>
  <reaction id="R_RAFGH" name="raffinose_galactohydrolase" reversible="false">
    <notes>
      <html:p>GENE_ASSOCIATION: ( Sscle01g005950 )</html:p>
      <html:p>PROTEIN_ASSOCIATION: ( Sscle01g005950 )</html:p>
      <html:p>SUBSYSTEM: Raffinose_degradation</html:p>
      <html:p>PROTEIN_CLASS: 3.2.1.22</html:p>
      <html:p>GENERIC: false</html:p>
      <html:p>TYPE: small</html:p>
      <html:p>HOLE: false</html:p>
      <html:p>SCORE: NA</html:p>
      <html:p>STATUS: NA</html:p>
    </notes>
    <listOfReactants>
      <speciesReference species="M_h2o_c" stoichiometry="1"/>
      <speciesReference species="M_raffin_c" stoichiometry="1"/>
    </listOfReactants>
    <listOfProducts>
      <speciesReference species="M_sucr_c" stoichiometry="1"/>
      <speciesReference species="M_gal_c" stoichiometry="1"/>
    </listOfProducts>
  </reaction>
  <reaction id="R_SALCH2" name="salicylate_hydroxylase" reversible="false">
    <notes>
      <html:p>GENE_ASSOCIATION: ( Sscle10g077140 ) or ( Sscle06g055180 ) or ( Sscle10g078230 ) or ( Sscle02g014560 ) or ( Sscle05g048050 ) or ( Sscle04g038470 )</html:p>
      <html:p>PROTEIN_ASSOCIATION: ( Sscle10g077140 ) or ( Sscle06g055180 ) or ( Sscle10g078230 ) or ( Sscle02g014560 ) or ( Sscle05g048050 ) or ( Sscle04g038470 )</html:p>
      <html:p>SUBSYSTEM: Salicylate_degradation</html:p>
      <html:p>PROTEIN_CLASS: 1.14.13.1</html:p>
      <html:p>GENERIC: false</html:p>
      <html:p>TYPE: small</html:p>
      <html:p>HOLE: false</html:p>
      <html:p>SCORE: NA</html:p>
      <html:p>STATUS: NA</html:p>
    </notes>
    <listOfReactants>
      <speciesReference species="M_nadh_c" stoichiometry="1"/>
      <speciesReference species="M_o2_c" stoichiometry="1"/>
      <speciesReference species="M_h_c" stoichiometry="2"/>
      <speciesReference species="M_salc_c" stoichiometry="1"/>
    </listOfReactants>
    <listOfProducts>
      <speciesReference species="M_co2_c" stoichiometry="1"/>
      <speciesReference species="M_h2o_c" stoichiometry="1"/>
      <speciesReference species="M_catechol_c" stoichiometry="1"/>
      <speciesReference species="M_nad_c" stoichiometry="1"/>
    </listOfProducts>
  </reaction>
  <reaction id="R_DIPEPA_trp_L_val_L_c" name="dipeptidyl_peptidase_trp_L_val_L_cytoplasmic" reversible="false">
    <notes>
      <html:p>GENE_ASSOCIATION: ( Sscle02g012960 )</html:p>
      <html:p>PROTEIN_ASSOCIATION: ( Sscle02g012960 )</html:p>
      <html:p>SUBSYSTEM: Protein_degradation</html:p>
      <html:p>PROTEIN_CLASS: No Assignment</html:p>
      <html:p>GENERIC: false</html:p>
      <html:p>TYPE: small</html:p>
      <html:p>HOLE: false</html:p>
      <html:p>SCORE: NA</html:p>
      <html:p>STATUS: NA</html:p>
    </notes>
    <listOfReactants>
      <speciesReference species="M_h2o_c" stoichiometry="1"/>
      <speciesReference species="M_trp_L_val_L_c" stoichiometry="1"/>
    </listOfReactants>
    <listOfProducts>
      <speciesReference species="M_val_L_c" stoichiometry="1"/>
      <speciesReference species="M_trp_L_c" stoichiometry="1"/>
    </listOfProducts>
  </reaction>
  <reaction id="R_EX_raffin_e_" name="R_raffinose_exchange" reversible="true">
    <notes>
      <html:p>GENE_ASSOCIATION: </html:p>
      <html:p>PROTEIN_ASSOCIATION: </html:p>
      <html:p>SUBSYSTEM: Exchange_carbon_compound</html:p>
      <html:p>PROTEIN_CLASS: No Assignment</html:p>
      <html:p>GENERIC: false</html:p>
      <html:p>TYPE: small</html:p>
      <html:p>HOLE: false</html:p>
      <html:p>SCORE: NA</html:p>
      <html:p>STATUS: NA</html:p>
    </notes>
    <listOfReactants>
      <speciesReference species="M_raffin_e" stoichiometry="1"/>
    </listOfReactants>
    <listOfProducts>
      <speciesReference species="M_raffin_b" stoichiometry="1"/>
    </listOfProducts>
  </reaction>
  <reaction id="R_ALLTAHr" name="allantoate_amidinohydrolase__reversible" reversible="true">
    <notes>
      <html:p>GENE_ASSOCIATION: ( Sscle05g047860 )</html:p>
      <html:p>PROTEIN_ASSOCIATION: ( Sscle05g047860 )</html:p>
      <html:p>SUBSYSTEM: Nucleotide_degradation</html:p>
      <html:p>PROTEIN_CLASS: 3.5.3.4</html:p>
      <html:p>GENERIC: false</html:p>
      <html:p>TYPE: small</html:p>
      <html:p>HOLE: false</html:p>
      <html:p>SCORE: NA</html:p>
      <html:p>STATUS: NA</html:p>
    </notes>
    <listOfReactants>
      <speciesReference species="M_h2o_c" stoichiometry="1"/>
      <speciesReference species="M_alltt_c" stoichiometry="1"/>
    </listOfReactants>
    <listOfProducts>
      <speciesReference species="M_urdglyc_c" stoichiometry="1"/>
      <speciesReference species="M_urea_c" stoichiometry="1"/>
    </listOfProducts>
  </reaction>
  <reaction id="R_GLYTRS" name="glycyl_tRNA_synthetase" reversible="false">
    <notes>
      <html:p>GENE_ASSOCIATION: ( Sscle03g025440 and Chr_8_tRNA8 ) or ( Sscle03g025440 and Chr_8_tRNA9 ) or ( Sscle03g025440 and Chr_8_tRNA12 ) or ( Sscle03g025440 and Chr_3_tRNA9 ) or ( Sscle03g025440 and Chr_6_tRNA4 ) or ( Chr_11_tRNA2 and Sscle03g025440 ) or ( Sscle03g025440 and Chr_6_tRNA11 ) or ( Sscle03g025440 and Chr_4_tRNA21 ) or ( Sscle03g025440 and Chr_2_tRNA11 ) or ( Chr_14_tRNA6 and Sscle03g025440 ) or ( Chr_1_tRNA15 and Sscle03g025440 ) or ( Sscle03g025440 and Chr_9_tRNA1 ) or ( Sscle03g025440 and Chr_14_tRNA4 ) or ( Sscle03g025440 and Chr_11_tRNA1 )</html:p>
      <html:p>PROTEIN_ASSOCIATION: ( Sscle03g025440_and_Chr_8_tRNA8 ) or ( Sscle03g025440_and_Chr_8_tRNA9 ) or ( Sscle03g025440_and_Chr_8_tRNA12 ) or ( Sscle03g025440_and_Chr_3_tRNA9 ) or ( Sscle03g025440_and_Chr_6_tRNA4 ) or ( Chr_11_tRNA2_and_Sscle03g025440 ) or ( Sscle03g025440_and_Chr_6_tRNA11 ) or ( Sscle03g025440_and_Chr_4_tRNA21 ) or ( Sscle03g025440_and_Chr_2_tRNA11 ) or ( Chr_14_tRNA6_and_Sscle03g025440 ) or ( Chr_1_tRNA15_and_Sscle03g025440 ) or ( Sscle03g025440_and_Chr_9_tRNA1 ) or ( Sscle03g025440_and_Chr_14_tRNA4 ) or ( Sscle03g025440_and_Chr_11_tRNA1 )</html:p>
      <html:p>SUBSYSTEM: Amino_acids_tRNA_ligation</html:p>
      <html:p>PROTEIN_CLASS: 6.1.1.14</html:p>
      <html:p>GENERIC: false</html:p>
      <html:p>TYPE: small</html:p>
      <html:p>HOLE: false</html:p>
      <html:p>SCORE: NA</html:p>
      <html:p>STATUS: NA</html:p>
    </notes>
    <listOfReactants>
      <speciesReference species="M_trnagly_c" stoichiometry="1"/>
      <speciesReference species="M_atp_c" stoichiometry="1"/>
      <speciesReference species="M_gly_c" stoichiometry="1"/>
    </listOfReactants>
    <listOfProducts>
      <speciesReference species="M_ppi_c" stoichiometry="1"/>
      <speciesReference species="M_amp_c" stoichiometry="1"/>
      <speciesReference species="M_glytrna_c" stoichiometry="1"/>
    </listOfProducts>
  </reaction>
  <reaction id="R_CCMUCt" name="cis_cis_muconate_transport_extracellular_to_cytosol_" reversible="true">
    <notes>
      <html:p>GENE_ASSOCIATION: </html:p>
      <html:p>PROTEIN_ASSOCIATION: </html:p>
      <html:p>SUBSYSTEM: Transport_carbon_compound</html:p>
      <html:p>PROTEIN_CLASS: No Assignment</html:p>
      <html:p>GENERIC: false</html:p>
      <html:p>TYPE: small</html:p>
      <html:p>HOLE: false</html:p>
      <html:p>SCORE: NA</html:p>
      <html:p>STATUS: NA</html:p>
    </notes>
    <listOfReactants>
      <speciesReference species="M_ccmuac_e" stoichiometry="1"/>
      <speciesReference species="M_h_e" stoichiometry="2"/>
    </listOfReactants>
    <listOfProducts>
      <speciesReference species="M_h_c" stoichiometry="2"/>
      <speciesReference species="M_ccmuac_c" stoichiometry="1"/>
    </listOfProducts>
  </reaction>
  <reaction id="R_O2tex_ec" name="O2_transport_via_diffusion__extracellular_to_cytoplasm_" reversible="true">
    <notes>
      <html:p>GENE_ASSOCIATION: </html:p>
      <html:p>PROTEIN_ASSOCIATION: </html:p>
      <html:p>SUBSYSTEM: Transport_inorganic_compound</html:p>
      <html:p>PROTEIN_CLASS: No Assignment</html:p>
      <html:p>GENERIC: false</html:p>
      <html:p>TYPE: small</html:p>
      <html:p>HOLE: false</html:p>
      <html:p>SCORE: NA</html:p>
      <html:p>STATUS: NA</html:p>
    </notes>
    <listOfReactants>
      <speciesReference species="M_o2_e" stoichiometry="1"/>
    </listOfReactants>
    <listOfProducts>
      <speciesReference species="M_o2_c" stoichiometry="1"/>
    </listOfProducts>
  </reaction>
  <reaction id="R_HIStiperm" name="L_histidine_transport_via_permease__extracellular_to_cytosol_" reversible="false">
    <notes>
      <html:p>GENE_ASSOCIATION: ( Sscle03g023880 ) or ( Sscle02g020940 ) or ( Sscle05g047480 ) or ( Sscle16g110260 )</html:p>
      <html:p>PROTEIN_ASSOCIATION: ( Sscle03g023880 ) or ( Sscle02g020940 ) or ( Sscle05g047480 ) or ( Sscle16g110260 )</html:p>
      <html:p>SUBSYSTEM: Transport_amino_acid</html:p>
      <html:p>PROTEIN_CLASS: No Assignment</html:p>
      <html:p>GENERIC: false</html:p>
      <html:p>TYPE: small</html:p>
      <html:p>HOLE: false</html:p>
      <html:p>SCORE: NA</html:p>
      <html:p>STATUS: NA</html:p>
    </notes>
    <listOfReactants>
      <speciesReference species="M_his_L_e" stoichiometry="1"/>
    </listOfReactants>
    <listOfProducts>
      <speciesReference species="M_his_L_c" stoichiometry="1"/>
    </listOfProducts>
  </reaction>
  <reaction id="R_MTRI" name="5_methylthioribose_1_phosphate_isomerase" reversible="true">
    <notes>
      <html:p>GENE_ASSOCIATION: ( Sscle02g015640 )</html:p>
      <html:p>PROTEIN_ASSOCIATION: ( Sscle02g015640 )</html:p>
      <html:p>SUBSYSTEM: S_adenosyl_L_methionine_cycle</html:p>
      <html:p>PROTEIN_CLASS: 5.3.1.23</html:p>
      <html:p>GENERIC: false</html:p>
      <html:p>TYPE: small</html:p>
      <html:p>HOLE: false</html:p>
      <html:p>SCORE: NA</html:p>
      <html:p>STATUS: NA</html:p>
    </notes>
    <listOfReactants>
      <speciesReference species="M_5mdr1p_c" stoichiometry="1"/>
    </listOfReactants>
    <listOfProducts>
      <speciesReference species="M_5mdru1p_c" stoichiometry="1"/>
    </listOfProducts>
  </reaction>
  <reaction id="R_ACORNDAim" name="acetylornithine_deacetylase_mitochondrial" reversible="false">
    <notes>
      <html:p>GENE_ASSOCIATION: ( Sscle02g018010 )</html:p>
      <html:p>PROTEIN_ASSOCIATION: ( Sscle02g018010 )</html:p>
      <html:p>SUBSYSTEM: Arginine_biosynthesis</html:p>
      <html:p>PROTEIN_CLASS: 3.5.1.16</html:p>
      <html:p>GENERIC: false</html:p>
      <html:p>TYPE: small</html:p>
      <html:p>HOLE: false</html:p>
      <html:p>SCORE: NA</html:p>
      <html:p>STATUS: NA</html:p>
    </notes>
    <listOfReactants>
      <speciesReference species="M_acorn_m" stoichiometry="1"/>
      <speciesReference species="M_h2o_m" stoichiometry="1"/>
    </listOfReactants>
    <listOfProducts>
      <speciesReference species="M_ac_m" stoichiometry="1"/>
      <speciesReference species="M_orn_m" stoichiometry="1"/>
    </listOfProducts>
  </reaction>
  <reaction id="R_NADPHter" name="NADPH_transporter__endoplasmic_reticulum" reversible="false">
    <notes>
      <html:p>GENE_ASSOCIATION: </html:p>
      <html:p>PROTEIN_ASSOCIATION: </html:p>
      <html:p>SUBSYSTEM: Transport__endoplasmic_reticulum</html:p>
      <html:p>PROTEIN_CLASS: No Assignment</html:p>
      <html:p>GENERIC: false</html:p>
      <html:p>TYPE: small</html:p>
      <html:p>HOLE: false</html:p>
      <html:p>SCORE: NA</html:p>
      <html:p>STATUS: NA</html:p>
    </notes>
    <listOfReactants>
      <speciesReference species="M_nadph_c" stoichiometry="1"/>
    </listOfReactants>
    <listOfProducts>
      <speciesReference species="M_nadph_r" stoichiometry="1"/>
    </listOfProducts>
  </reaction>
  <reaction id="R_PDHm" name="pyruvate_dehydrogenase_mitochondrial" reversible="false">
    <notes>
      <html:p>GENE_ASSOCIATION: ( Sscle07g059220 and Sscle12g089140 and Sscle01g000150 and Sscle10g079410 )</html:p>
      <html:p>PROTEIN_ASSOCIATION: ( Sscle07g059220_and_Sscle12g089140_and_Sscle01g000150_and_Sscle10g079410 )</html:p>
      <html:p>SUBSYSTEM: Pyruvate_metabolism</html:p>
      <html:p>PROTEIN_CLASS: 1.2.4.1</html:p>
      <html:p>GENERIC: false</html:p>
      <html:p>TYPE: small</html:p>
      <html:p>HOLE: false</html:p>
      <html:p>SCORE: NA</html:p>
      <html:p>STATUS: NA</html:p>
    </notes>
    <listOfReactants>
      <speciesReference species="M_coa_m" stoichiometry="1"/>
      <speciesReference species="M_pyr_m" stoichiometry="1"/>
      <speciesReference species="M_nad_m" stoichiometry="1"/>
    </listOfReactants>
    <listOfProducts>
      <speciesReference species="M_nadh_m" stoichiometry="1"/>
      <speciesReference species="M_accoa_m" stoichiometry="1"/>
      <speciesReference species="M_co2_m" stoichiometry="1"/>
    </listOfProducts>
  </reaction>
  <reaction id="R_EX_gly_gly_ala_L_e_" name="tripeptide_gly_gly_ala_L_exchange" reversible="true">
    <notes>
      <html:p>GENE_ASSOCIATION: </html:p>
      <html:p>PROTEIN_ASSOCIATION: </html:p>
      <html:p>SUBSYSTEM: Exchange_di_and_tripeptides</html:p>
      <html:p>PROTEIN_CLASS: No Assignment</html:p>
      <html:p>GENERIC: false</html:p>
      <html:p>TYPE: small</html:p>
      <html:p>HOLE: false</html:p>
      <html:p>SCORE: NA</html:p>
      <html:p>STATUS: NA</html:p>
    </notes>
    <listOfReactants>
      <speciesReference species="M_gly_gly_ala_L_e" stoichiometry="1"/>
    </listOfReactants>
    <listOfProducts>
      <speciesReference species="M_gly_gly_ala_L_b" stoichiometry="1"/>
    </listOfProducts>
  </reaction>
  <reaction id="R_ACONTam" name="aconitate_hydratase_mitochondrial" reversible="true">
    <notes>
      <html:p>GENE_ASSOCIATION: ( Sscle12g088820 ) or ( Sscle09g071080 )</html:p>
      <html:p>PROTEIN_ASSOCIATION: ( Sscle12g088820 ) or ( Sscle09g071080 )</html:p>
      <html:p>SUBSYSTEM: Citric_acid_cycle</html:p>
      <html:p>PROTEIN_CLASS: 4.2.1.3</html:p>
      <html:p>GENERIC: false</html:p>
      <html:p>TYPE: small</html:p>
      <html:p>HOLE: false</html:p>
      <html:p>SCORE: NA</html:p>
      <html:p>STATUS: NA</html:p>
    </notes>
    <listOfReactants>
      <speciesReference species="M_cit_m" stoichiometry="1"/>
    </listOfReactants>
    <listOfProducts>
      <speciesReference species="M_h2o_m" stoichiometry="1"/>
      <speciesReference species="M_acon_C_m" stoichiometry="1"/>
    </listOfProducts>
  </reaction>
  <reaction id="R_DIPEPA_pro_L_asn_L_c" name="dipeptidyl_peptidase_pro_L_asn_L_cytoplasmic" reversible="false">
    <notes>
      <html:p>GENE_ASSOCIATION: ( Sscle04g038500 ) or ( Sscle02g012960 )</html:p>
      <html:p>PROTEIN_ASSOCIATION: ( Sscle04g038500 ) or ( Sscle02g012960 )</html:p>
      <html:p>SUBSYSTEM: Protein_degradation</html:p>
      <html:p>PROTEIN_CLASS: 3.4.11.5</html:p>
      <html:p>GENERIC: false</html:p>
      <html:p>TYPE: small</html:p>
      <html:p>HOLE: false</html:p>
      <html:p>SCORE: NA</html:p>
      <html:p>STATUS: NA</html:p>
    </notes>
    <listOfReactants>
      <speciesReference species="M_h2o_c" stoichiometry="1"/>
      <speciesReference species="M_pro_L_asn_L_c" stoichiometry="1"/>
    </listOfReactants>
    <listOfProducts>
      <speciesReference species="M_asn_L_c" stoichiometry="1"/>
      <speciesReference species="M_pro_L_c" stoichiometry="1"/>
    </listOfProducts>
  </reaction>
  <reaction id="R_CSND" name="cytosine_deaminase" reversible="false">
    <notes>
      <html:p>GENE_ASSOCIATION: ( Sscle04g039780 )</html:p>
      <html:p>PROTEIN_ASSOCIATION: ( Sscle04g039780 )</html:p>
      <html:p>SUBSYSTEM: Purine_and_pyrimidine_salvage_pathway</html:p>
      <html:p>PROTEIN_CLASS: 3.5.4.1</html:p>
      <html:p>GENERIC: false</html:p>
      <html:p>TYPE: small</html:p>
      <html:p>HOLE: false</html:p>
      <html:p>SCORE: NA</html:p>
      <html:p>STATUS: NA</html:p>
    </notes>
    <listOfReactants>
      <speciesReference species="M_h_c" stoichiometry="1"/>
      <speciesReference species="M_csn_c" stoichiometry="1"/>
      <speciesReference species="M_h2o_c" stoichiometry="1"/>
    </listOfReactants>
    <listOfProducts>
      <speciesReference species="M_ura_c" stoichiometry="1"/>
      <speciesReference species="M_nh4_c" stoichiometry="1"/>
    </listOfProducts>
  </reaction>
  <reaction id="R_ICDHyr" name="isocitrate_dehydrogenase__NADP__" reversible="false">
    <notes>
      <html:p>GENE_ASSOCIATION: ( Sscle08g062820 )</html:p>
      <html:p>PROTEIN_ASSOCIATION: ( Sscle08g062820 )</html:p>
      <html:p>SUBSYSTEM: Citric_acid_cycle</html:p>
      <html:p>PROTEIN_CLASS: 1.1.1.42</html:p>
      <html:p>GENERIC: false</html:p>
      <html:p>TYPE: small</html:p>
      <html:p>HOLE: false</html:p>
      <html:p>SCORE: NA</html:p>
      <html:p>STATUS: NA</html:p>
    </notes>
    <listOfReactants>
      <speciesReference species="M_icit_c" stoichiometry="1"/>
      <speciesReference species="M_nadp_c" stoichiometry="1"/>
    </listOfReactants>
    <listOfProducts>
      <speciesReference species="M_nadph_c" stoichiometry="1"/>
      <speciesReference species="M_akg_c" stoichiometry="1"/>
      <speciesReference species="M_co2_c" stoichiometry="1"/>
    </listOfProducts>
  </reaction>
  <reaction id="R_EX_1aRmnGalAArabinan_unb13_e_" name="alpha_1_rhamnose_4_1_glalaturonate_Arabinan_unbound_1_3_linkages_exchange" reversible="true">
    <notes>
      <html:p>GENE_ASSOCIATION: </html:p>
      <html:p>PROTEIN_ASSOCIATION: </html:p>
      <html:p>SUBSYSTEM: Exchange_macromolecule</html:p>
      <html:p>PROTEIN_CLASS: No Assignment</html:p>
      <html:p>GENERIC: false</html:p>
      <html:p>TYPE: small</html:p>
      <html:p>HOLE: false</html:p>
      <html:p>SCORE: NA</html:p>
      <html:p>STATUS: NA</html:p>
    </notes>
    <listOfReactants>
      <speciesReference species="M_1aRmnGalAArabinan_unb13_e" stoichiometry="1"/>
    </listOfReactants>
    <listOfProducts>
      <speciesReference species="M_1aRmnGalAArabinan_unb13_b" stoichiometry="1"/>
    </listOfProducts>
  </reaction>
  <reaction id="R_EX_hom_L_e_" name="L_homoserine_exchange" reversible="true">
    <notes>
      <html:p>GENE_ASSOCIATION: </html:p>
      <html:p>PROTEIN_ASSOCIATION: </html:p>
      <html:p>SUBSYSTEM: Exchange_nitrogen_compound</html:p>
      <html:p>PROTEIN_CLASS: No Assignment</html:p>
      <html:p>GENERIC: false</html:p>
      <html:p>TYPE: small</html:p>
      <html:p>HOLE: false</html:p>
      <html:p>SCORE: NA</html:p>
      <html:p>STATUS: NA</html:p>
    </notes>
    <listOfReactants>
      <speciesReference species="M_hom_L_e" stoichiometry="1"/>
    </listOfReactants>
    <listOfProducts>
      <speciesReference species="M_hom_L_b" stoichiometry="1"/>
    </listOfProducts>
  </reaction>
  <reaction id="R_TRPTRS" name="tryptophanyl_tRNA_synthetase" reversible="false">
    <notes>
      <html:p>GENE_ASSOCIATION: ( Sscle14g097940 and Chr_1_tRNA4 ) or ( Chr_4_tRNA14 and Sscle08g066790 ) or ( Chr_6_tRNA13 and Sscle14g097940 ) or ( Sscle14g097940 and Chr_10_tRNA4 ) or ( Sscle08g066790 and Chr_10_tRNA4 ) or ( Chr_13_tRNA5 and Sscle08g066790 ) or ( Chr_12_tRNA4 and Sscle14g097940 ) or ( Sscle08g066790 and Chr_1_tRNA4 ) or ( Sscle14g097940 and Chr_4_tRNA14 ) or ( Chr_12_tRNA4 and Sscle08g066790 ) or ( Chr_6_tRNA13 and Sscle08g066790 ) or ( Chr_13_tRNA5 and Sscle14g097940 )</html:p>
      <html:p>PROTEIN_ASSOCIATION: ( Sscle14g097940_and_Chr_1_tRNA4 ) or ( Chr_4_tRNA14_and_Sscle08g066790 ) or ( Chr_6_tRNA13_and_Sscle14g097940 ) or ( Sscle14g097940_and_Chr_10_tRNA4 ) or ( Sscle08g066790_and_Chr_10_tRNA4 ) or ( Chr_13_tRNA5_and_Sscle08g066790 ) or ( Chr_12_tRNA4_and_Sscle14g097940 ) or ( Sscle08g066790_and_Chr_1_tRNA4 ) or ( Sscle14g097940_and_Chr_4_tRNA14 ) or ( Chr_12_tRNA4_and_Sscle08g066790 ) or ( Chr_6_tRNA13_and_Sscle08g066790 ) or ( Chr_13_tRNA5_and_Sscle14g097940 )</html:p>
      <html:p>SUBSYSTEM: Amino_acids_tRNA_ligation</html:p>
      <html:p>PROTEIN_CLASS: 6.1.1.2</html:p>
      <html:p>GENERIC: false</html:p>
      <html:p>TYPE: small</html:p>
      <html:p>HOLE: false</html:p>
      <html:p>SCORE: NA</html:p>
      <html:p>STATUS: NA</html:p>
    </notes>
    <listOfReactants>
      <speciesReference species="M_atp_c" stoichiometry="1"/>
      <speciesReference species="M_trnatrp_c" stoichiometry="1"/>
      <speciesReference species="M_trp_L_c" stoichiometry="1"/>
    </listOfReactants>
    <listOfProducts>
      <speciesReference species="M_ppi_c" stoichiometry="1"/>
      <speciesReference species="M_trptrna_c" stoichiometry="1"/>
      <speciesReference species="M_amp_c" stoichiometry="1"/>
    </listOfProducts>
  </reaction>
  <reaction id="R_EX_CUTICULE_e_" name="cuticule_exchange" reversible="true">
    <notes>
      <html:p>GENE_ASSOCIATION: </html:p>
      <html:p>PROTEIN_ASSOCIATION: </html:p>
      <html:p>SUBSYSTEM: Exchange_macromolecule</html:p>
      <html:p>PROTEIN_CLASS: No Assignment</html:p>
      <html:p>GENERIC: false</html:p>
      <html:p>TYPE: small</html:p>
      <html:p>HOLE: false</html:p>
      <html:p>SCORE: NA</html:p>
      <html:p>STATUS: NA</html:p>
    </notes>
    <listOfReactants>
      <speciesReference species="M_cutil_e" stoichiometry="1"/>
    </listOfReactants>
    <listOfProducts>
      <speciesReference species="M_cutil_b" stoichiometry="1"/>
    </listOfProducts>
  </reaction>
  <reaction id="R_TRIPEP_gly_gly_ile_L_tiperm" name="tripeptide_gly_L_gly_L_transport_via_permease__extracellular_to_cytosol_" reversible="false">
    <notes>
      <html:p>GENE_ASSOCIATION: ( Sscle16g107840 )</html:p>
      <html:p>PROTEIN_ASSOCIATION: ( Sscle16g107840 )</html:p>
      <html:p>SUBSYSTEM: Transport_di_and_tripeptides</html:p>
      <html:p>PROTEIN_CLASS: No Assignment</html:p>
      <html:p>GENERIC: false</html:p>
      <html:p>TYPE: small</html:p>
      <html:p>HOLE: false</html:p>
      <html:p>SCORE: NA</html:p>
      <html:p>STATUS: NA</html:p>
    </notes>
    <listOfReactants>
      <speciesReference species="M_gly_gly_ile_L_e" stoichiometry="1"/>
    </listOfReactants>
    <listOfProducts>
      <speciesReference species="M_gly_gly_ile_L_c" stoichiometry="1"/>
    </listOfProducts>
  </reaction>
  <reaction id="R_DIPEP_leu_L_ser_L_tiperm" name="dipeptide_leu_L_ser_L_transport_via_permease__extracellular_to_cytosol_" reversible="false">
    <notes>
      <html:p>GENE_ASSOCIATION: ( Sscle16g107840 ) or ( Sscle11g081000 )</html:p>
      <html:p>PROTEIN_ASSOCIATION: ( Sscle16g107840 ) or ( Sscle11g081000 )</html:p>
      <html:p>SUBSYSTEM: Transport_di_and_tripeptides</html:p>
      <html:p>PROTEIN_CLASS: No Assignment</html:p>
      <html:p>GENERIC: false</html:p>
      <html:p>TYPE: small</html:p>
      <html:p>HOLE: false</html:p>
      <html:p>SCORE: NA</html:p>
      <html:p>STATUS: NA</html:p>
    </notes>
    <listOfReactants>
      <speciesReference species="M_leu_L_ser_L_e" stoichiometry="1"/>
    </listOfReactants>
    <listOfProducts>
      <speciesReference species="M_leu_L_ser_L_c" stoichiometry="1"/>
    </listOfProducts>
  </reaction>
  <reaction id="R_EX_gly_gly_e_" name="dipeptide_gly_gly_exchange" reversible="true">
    <notes>
      <html:p>GENE_ASSOCIATION: </html:p>
      <html:p>PROTEIN_ASSOCIATION: </html:p>
      <html:p>SUBSYSTEM: Exchange_di_and_tripeptides</html:p>
      <html:p>PROTEIN_CLASS: No Assignment</html:p>
      <html:p>GENERIC: false</html:p>
      <html:p>TYPE: small</html:p>
      <html:p>HOLE: false</html:p>
      <html:p>SCORE: NA</html:p>
      <html:p>STATUS: NA</html:p>
    </notes>
    <listOfReactants>
      <speciesReference species="M_gly_gly_e" stoichiometry="1"/>
    </listOfReactants>
    <listOfProducts>
      <speciesReference species="M_gly_gly_b" stoichiometry="1"/>
    </listOfProducts>
  </reaction>
  <reaction id="R_3HAD40m" name="3_hydroxyacyl__acyl_carrier_protein__dehydratase__n_C4_0__mitochondrial" reversible="false">
    <notes>
      <html:p>GENE_ASSOCIATION: ( Sscle14g099530 )</html:p>
      <html:p>PROTEIN_ASSOCIATION: ( Sscle14g099530 )</html:p>
      <html:p>SUBSYSTEM: Fatty_acid_biosynthesis</html:p>
      <html:p>PROTEIN_CLASS: 4.2.1.58</html:p>
      <html:p>GENERIC: false</html:p>
      <html:p>TYPE: small</html:p>
      <html:p>HOLE: false</html:p>
      <html:p>SCORE: NA</html:p>
      <html:p>STATUS: NA</html:p>
    </notes>
    <listOfReactants>
      <speciesReference species="M_3haACP_c" stoichiometry="1"/>
    </listOfReactants>
    <listOfProducts>
      <speciesReference species="M_but2eACP_c" stoichiometry="1"/>
      <speciesReference species="M_h2o_c" stoichiometry="1"/>
    </listOfProducts>
  </reaction>
  <reaction id="R_SERTRS" name="seryl_tRNA_synthetase" reversible="false">
    <notes>
      <html:p>GENE_ASSOCIATION: ( Sscle12g087240 and Chr_4_tRNA1 ) or ( Chr_2_tRNA4 and Sscle03g029110 ) or ( Sscle12g087240 and Chr_1_tRNA13 ) or ( Sscle12g087240 and Chr_9_tRNA4 ) or ( Sscle12g087240 and Chr_1_tRNA17 ) or ( Sscle12g087240 and Chr_3_tRNA11 ) or ( Chr_7_tRNA9 and Sscle03g029110 ) or ( Sscle12g087240 and Chr_12_tRNA7 ) or ( Sscle12g087240 and Chr_6_tRNA2 ) or ( Chr_7_tRNA7 and Sscle03g029110 ) or ( Chr_13_tRNA7 and Sscle03g029110 ) or ( Sscle12g087240 and Chr_5_tRNA4 ) or ( Sscle12g087240 and Chr_13_tRNA1 ) or ( Chr_6_tRNA2 and Sscle03g029110 ) or ( Chr_9_tRNA4 and Sscle03g029110 ) or ( Sscle12g087240 and Chr_7_tRNA9 ) or ( Sscle12g087240 and Chr_6_tRNA12 ) or ( Sscle12g087240 and Chr_5_tRNA1 ) or ( Sscle12g087240 and Chr_13_tRNA7 ) or ( Chr_5_tRNA4 and Sscle03g029110 ) or ( Sscle12g087240 and Chr_13_tRNA8 ) or ( Chr_5_tRNA1 and Sscle03g029110 ) or ( Chr_13_tRNA1 and Sscle03g029110 ) or ( Sscle12g087240 and Chr_11_tRNA8 ) or ( Chr_11_tRNA8 and Sscle03g029110 ) or ( Chr_4_tRNA1 and Sscle03g029110 ) or ( Sscle03g029110 and Chr_6_tRNA12 ) or ( Sscle12g087240 and Chr_7_tRNA7 ) or ( Chr_3_tRNA11 and Sscle03g029110 ) or ( Sscle03g029110 and Chr_1_tRNA13 ) or ( Chr_12_tRNA7 and Sscle03g029110 ) or ( Chr_13_tRNA8 and Sscle03g029110 ) or ( Sscle12g087240 and Chr_2_tRNA4 ) or ( Sscle03g029110 and Chr_1_tRNA17 )</html:p>
      <html:p>PROTEIN_ASSOCIATION: ( Sscle12g087240_and_Chr_4_tRNA1 ) or ( Chr_2_tRNA4_and_Sscle03g029110 ) or ( Sscle12g087240_and_Chr_1_tRNA13 ) or ( Sscle12g087240_and_Chr_9_tRNA4 ) or ( Sscle12g087240_and_Chr_1_tRNA17 ) or ( Sscle12g087240_and_Chr_3_tRNA11 ) or ( Chr_7_tRNA9_and_Sscle03g029110 ) or ( Sscle12g087240_and_Chr_12_tRNA7 ) or ( Sscle12g087240_and_Chr_6_tRNA2 ) or ( Chr_7_tRNA7_and_Sscle03g029110 ) or ( Chr_13_tRNA7_and_Sscle03g029110 ) or ( Sscle12g087240_and_Chr_5_tRNA4 ) or ( Sscle12g087240_and_Chr_13_tRNA1 ) or ( Chr_6_tRNA2_and_Sscle03g029110 ) or ( Chr_9_tRNA4_and_Sscle03g029110 ) or ( Sscle12g087240_and_Chr_7_tRNA9 ) or ( Sscle12g087240_and_Chr_6_tRNA12 ) or ( Sscle12g087240_and_Chr_5_tRNA1 ) or ( Sscle12g087240_and_Chr_13_tRNA7 ) or ( Chr_5_tRNA4_and_Sscle03g029110 ) or ( Sscle12g087240_and_Chr_13_tRNA8 ) or ( Chr_5_tRNA1_and_Sscle03g029110 ) or ( Chr_13_tRNA1_and_Sscle03g029110 ) or ( Sscle12g087240_and_Chr_11_tRNA8 ) or ( Chr_11_tRNA8_and_Sscle03g029110 ) or ( Chr_4_tRNA1_and_Sscle03g029110 ) or ( Sscle03g029110_and_Chr_6_tRNA12 ) or ( Sscle12g087240_and_Chr_7_tRNA7 ) or ( Chr_3_tRNA11_and_Sscle03g029110 ) or ( Sscle03g029110_and_Chr_1_tRNA13 ) or ( Chr_12_tRNA7_and_Sscle03g029110 ) or ( Chr_13_tRNA8_and_Sscle03g029110 ) or ( Sscle12g087240_and_Chr_2_tRNA4 ) or ( Sscle03g029110_and_Chr_1_tRNA17 )</html:p>
      <html:p>SUBSYSTEM: Amino_acids_tRNA_ligation</html:p>
      <html:p>PROTEIN_CLASS: 6.1.1.11</html:p>
      <html:p>GENERIC: false</html:p>
      <html:p>TYPE: small</html:p>
      <html:p>HOLE: false</html:p>
      <html:p>SCORE: NA</html:p>
      <html:p>STATUS: NA</html:p>
    </notes>
    <listOfReactants>
      <speciesReference species="M_atp_c" stoichiometry="1"/>
      <speciesReference species="M_ser_L_c" stoichiometry="1"/>
      <speciesReference species="M_trnaser_c" stoichiometry="1"/>
    </listOfReactants>
    <listOfProducts>
      <speciesReference species="M_amp_c" stoichiometry="1"/>
      <speciesReference species="M_ppi_c" stoichiometry="1"/>
      <speciesReference species="M_sertrna_c" stoichiometry="1"/>
    </listOfProducts>
  </reaction>
  <reaction id="R_PROTRS" name="prolyl_tRNA_synthetase" reversible="false">
    <notes>
      <html:p>GENE_ASSOCIATION: ( Chr_15_tRNA1 and Sscle10g078960 ) or ( Chr_10_tRNA2 and Sscle10g078960 ) or ( Chr_1_tRNA6 and Sscle13g096970 ) or ( Chr_1_tRNA6 and Sscle10g078960 ) or ( Sscle10g078960 and Chr_1_tRNA20 ) or ( Chr_4_tRNA3 and Sscle10g078960 ) or ( Sscle13g096970 and Chr_1_tRNA20 ) or ( Chr_3_tRNA12 and Sscle10g078960 ) or ( Sscle13g096970 and Chr_3_tRNA12 ) or ( Chr_4_tRNA11 and Sscle13g096970 ) or ( Sscle13g096970 and Chr_4_tRNA3 ) or ( Sscle13g096970 and Chr_1_tRNA28 ) or ( Chr_5_tRNA6 and Sscle13g096970 ) or ( Chr_1_tRNA28 and Sscle10g078960 ) or ( Chr_5_tRNA6 and Sscle10g078960 ) or ( Chr_1_tRNA2 and Sscle13g096970 ) or ( Chr_1_tRNA2 and Sscle10g078960 ) or ( Sscle13g096970 and Chr_15_tRNA1 ) or ( Chr_10_tRNA2 and Sscle13g096970 ) or ( Chr_4_tRNA12 and Sscle10g078960 ) or ( Chr_4_tRNA12 and Sscle13g096970 ) or ( Chr_4_tRNA11 and Sscle10g078960 )</html:p>
      <html:p>PROTEIN_ASSOCIATION: ( Chr_15_tRNA1_and_Sscle10g078960 ) or ( Chr_10_tRNA2_and_Sscle10g078960 ) or ( Chr_1_tRNA6_and_Sscle13g096970 ) or ( Chr_1_tRNA6_and_Sscle10g078960 ) or ( Sscle10g078960_and_Chr_1_tRNA20 ) or ( Chr_4_tRNA3_and_Sscle10g078960 ) or ( Sscle13g096970_and_Chr_1_tRNA20 ) or ( Chr_3_tRNA12_and_Sscle10g078960 ) or ( Sscle13g096970_and_Chr_3_tRNA12 ) or ( Chr_4_tRNA11_and_Sscle13g096970 ) or ( Sscle13g096970_and_Chr_4_tRNA3 ) or ( Sscle13g096970_and_Chr_1_tRNA28 ) or ( Chr_5_tRNA6_and_Sscle13g096970 ) or ( Chr_1_tRNA28_and_Sscle10g078960 ) or ( Chr_5_tRNA6_and_Sscle10g078960 ) or ( Chr_1_tRNA2_and_Sscle13g096970 ) or ( Chr_1_tRNA2_and_Sscle10g078960 ) or ( Sscle13g096970_and_Chr_15_tRNA1 ) or ( Chr_10_tRNA2_and_Sscle13g096970 ) or ( Chr_4_tRNA12_and_Sscle10g078960 ) or ( Chr_4_tRNA12_and_Sscle13g096970 ) or ( Chr_4_tRNA11_and_Sscle10g078960 )</html:p>
      <html:p>SUBSYSTEM: Amino_acids_tRNA_ligation</html:p>
      <html:p>PROTEIN_CLASS: 6.1.1.15</html:p>
      <html:p>GENERIC: false</html:p>
      <html:p>TYPE: small</html:p>
      <html:p>HOLE: false</html:p>
      <html:p>SCORE: NA</html:p>
      <html:p>STATUS: NA</html:p>
    </notes>
    <listOfReactants>
      <speciesReference species="M_atp_c" stoichiometry="1"/>
      <speciesReference species="M_pro_L_c" stoichiometry="1"/>
      <speciesReference species="M_trnapro_c" stoichiometry="1"/>
    </listOfReactants>
    <listOfProducts>
      <speciesReference species="M_ppi_c" stoichiometry="1"/>
      <speciesReference species="M_amp_c" stoichiometry="1"/>
      <speciesReference species="M_protrna_c" stoichiometry="1"/>
    </listOfProducts>
  </reaction>
  <reaction id="R_PGCDr" name="phosphoglycerate_dehydrogenase" reversible="true">
    <notes>
      <html:p>GENE_ASSOCIATION: ( Sscle05g045950 ) or ( Sscle03g029040 )</html:p>
      <html:p>PROTEIN_ASSOCIATION: ( Sscle05g045950 ) or ( Sscle03g029040 )</html:p>
      <html:p>SUBSYSTEM: Serine_biosynthesis</html:p>
      <html:p>PROTEIN_CLASS: 1.1.1.95</html:p>
      <html:p>GENERIC: false</html:p>
      <html:p>TYPE: small</html:p>
      <html:p>HOLE: false</html:p>
      <html:p>SCORE: NA</html:p>
      <html:p>STATUS: NA</html:p>
    </notes>
    <listOfReactants>
      <speciesReference species="M_nad_c" stoichiometry="1"/>
      <speciesReference species="M_3pg_c" stoichiometry="1"/>
    </listOfReactants>
    <listOfProducts>
      <speciesReference species="M_h_c" stoichiometry="1"/>
      <speciesReference species="M_3php_c" stoichiometry="1"/>
      <speciesReference species="M_nadh_c" stoichiometry="1"/>
    </listOfProducts>
  </reaction>
  <reaction id="R_MDRPDr" name="5_methylthio_5_deoxy_D_ribulose_1_phosphate_dehydratase" reversible="true">
    <notes>
      <html:p>GENE_ASSOCIATION: ( Sscle02g014930 )</html:p>
      <html:p>PROTEIN_ASSOCIATION: ( Sscle02g014930 )</html:p>
      <html:p>SUBSYSTEM: S_adenosyl_L_methionine_cycle</html:p>
      <html:p>PROTEIN_CLASS: 4.2.1.109</html:p>
      <html:p>GENERIC: false</html:p>
      <html:p>TYPE: small</html:p>
      <html:p>HOLE: false</html:p>
      <html:p>SCORE: NA</html:p>
      <html:p>STATUS: NA</html:p>
    </notes>
    <listOfReactants>
      <speciesReference species="M_5mdru1p_c" stoichiometry="1"/>
    </listOfReactants>
    <listOfProducts>
      <speciesReference species="M_dkmpp_c" stoichiometry="1"/>
      <speciesReference species="M_h2o_c" stoichiometry="1"/>
    </listOfProducts>
  </reaction>
  <reaction id="R_ADSK" name="adenylyl_sulfate_kinase" reversible="false">
    <notes>
      <html:p>GENE_ASSOCIATION: ( Sscle13g096930 )</html:p>
      <html:p>PROTEIN_ASSOCIATION: ( Sscle13g096930 )</html:p>
      <html:p>SUBSYSTEM: Sulfur_assimilation</html:p>
      <html:p>PROTEIN_CLASS: 2.7.1.25</html:p>
      <html:p>GENERIC: false</html:p>
      <html:p>TYPE: small</html:p>
      <html:p>HOLE: false</html:p>
      <html:p>SCORE: NA</html:p>
      <html:p>STATUS: NA</html:p>
    </notes>
    <listOfReactants>
      <speciesReference species="M_atp_c" stoichiometry="1"/>
      <speciesReference species="M_aps_c" stoichiometry="1"/>
    </listOfReactants>
    <listOfProducts>
      <speciesReference species="M_h_c" stoichiometry="1"/>
      <speciesReference species="M_paps_c" stoichiometry="1"/>
      <speciesReference species="M_adp_c" stoichiometry="1"/>
    </listOfProducts>
  </reaction>
  <reaction id="R_ACXYLANE" name="acetylxylan_esterase" reversible="false">
    <notes>
      <html:p>GENE_ASSOCIATION: ( Sscle11g080920 )</html:p>
      <html:p>PROTEIN_ASSOCIATION: ( Sscle11g080920 )</html:p>
      <html:p>SUBSYSTEM: Xylan_degradation</html:p>
      <html:p>PROTEIN_CLASS: 3.1.1.72</html:p>
      <html:p>GENERIC: false</html:p>
      <html:p>TYPE: small</html:p>
      <html:p>HOLE: false</html:p>
      <html:p>SCORE: NA</html:p>
      <html:p>STATUS: NA</html:p>
    </notes>
    <listOfReactants>
      <speciesReference species="M_h2o_e" stoichiometry="1.5"/>
      <speciesReference species="M_acxylan_3u_e" stoichiometry="0.5"/>
    </listOfReactants>
    <listOfProducts>
      <speciesReference species="M_h_e" stoichiometry="1.5"/>
      <speciesReference species="M_xylan_3u_e" stoichiometry="0.5"/>
      <speciesReference species="M_ac_e" stoichiometry="1.5"/>
    </listOfProducts>
  </reaction>
  <reaction id="R_FAOXC140120x" name="beta_oxidation_of_long_chain_fatty_acid_140_120_peroxisomal" reversible="false">
    <notes>
      <html:p>GENE_ASSOCIATION: ( Sscle01g002760 and Sscle10g075460 and Sscle16g108660 ) or ( Sscle01g002760 and Sscle14g099760 and Sscle10g075460 )</html:p>
      <html:p>PROTEIN_ASSOCIATION: ( Sscle01g002760_and_Sscle10g075460_and_Sscle16g108660 ) or ( Sscle01g002760_and_Sscle14g099760_and_Sscle10g075460 )</html:p>
      <html:p>SUBSYSTEM: Fatty_acid_degradation</html:p>
      <html:p>PROTEIN_CLASS: No Assignment</html:p>
      <html:p>GENERIC: false</html:p>
      <html:p>TYPE: small</html:p>
      <html:p>HOLE: false</html:p>
      <html:p>SCORE: NA</html:p>
      <html:p>STATUS: NA</html:p>
    </notes>
    <listOfReactants>
      <speciesReference species="M_o2_x" stoichiometry="1"/>
      <speciesReference species="M_coa_x" stoichiometry="1"/>
      <speciesReference species="M_tdcoa_x" stoichiometry="1"/>
      <speciesReference species="M_nad_x" stoichiometry="1"/>
      <speciesReference species="M_h2o_x" stoichiometry="1"/>
    </listOfReactants>
    <listOfProducts>
      <speciesReference species="M_h2o2_x" stoichiometry="1"/>
      <speciesReference species="M_ddcacoa_x" stoichiometry="1"/>
      <speciesReference species="M_nadh_x" stoichiometry="1"/>
      <speciesReference species="M_accoa_x" stoichiometry="1"/>
      <speciesReference species="M_h_x" stoichiometry="1"/>
    </listOfProducts>
  </reaction>
  <reaction id="R_EX_leu_L_pro_L_e_" name="dipeptide_leu_L_pro_L_exchange" reversible="true">
    <notes>
      <html:p>GENE_ASSOCIATION: </html:p>
      <html:p>PROTEIN_ASSOCIATION: </html:p>
      <html:p>SUBSYSTEM: Exchange_di_and_tripeptides</html:p>
      <html:p>PROTEIN_CLASS: No Assignment</html:p>
      <html:p>GENERIC: false</html:p>
      <html:p>TYPE: small</html:p>
      <html:p>HOLE: false</html:p>
      <html:p>SCORE: NA</html:p>
      <html:p>STATUS: NA</html:p>
    </notes>
    <listOfReactants>
      <speciesReference species="M_leu_L_pro_L_e" stoichiometry="1"/>
    </listOfReactants>
    <listOfProducts>
      <speciesReference species="M_leu_L_pro_L_b" stoichiometry="1"/>
    </listOfProducts>
  </reaction>
  <reaction id="R_GLYCLTDx" name="glycolate_dehydrogenase__NAD_" reversible="true">
    <notes>
      <html:p>GENE_ASSOCIATION: ( Sscle13g094940 ) or ( Sscle12g091930 )</html:p>
      <html:p>PROTEIN_ASSOCIATION: ( Sscle13g094940 ) or ( Sscle12g091930 )</html:p>
      <html:p>SUBSYSTEM: Glycolate_and_glyoxylate_degradation</html:p>
      <html:p>PROTEIN_CLASS: 1.1.1.26</html:p>
      <html:p>GENERIC: false</html:p>
      <html:p>TYPE: small</html:p>
      <html:p>HOLE: false</html:p>
      <html:p>SCORE: NA</html:p>
      <html:p>STATUS: NA</html:p>
    </notes>
    <listOfReactants>
      <speciesReference species="M_glyclt_c" stoichiometry="1"/>
      <speciesReference species="M_nad_c" stoichiometry="1"/>
    </listOfReactants>
    <listOfProducts>
      <speciesReference species="M_nadh_c" stoichiometry="1"/>
      <speciesReference species="M_glx_c" stoichiometry="1"/>
      <speciesReference species="M_h_c" stoichiometry="1"/>
    </listOfProducts>
  </reaction>
  <reaction id="R_PME" name="pectinesterase" reversible="false">
    <notes>
      <html:p>GENE_ASSOCIATION: ( Sscle03g027970 ) or ( Sscle03g026860 ) or ( Sscle02g015930 ) or ( Sscle16g108160 ) or ( Sscle07g057800 )</html:p>
      <html:p>PROTEIN_ASSOCIATION: ( Sscle03g027970 ) or ( Sscle03g026860 ) or ( Sscle02g015930 ) or ( Sscle16g108160 ) or ( Sscle07g057800 )</html:p>
      <html:p>SUBSYSTEM: Pectine_degradation</html:p>
      <html:p>PROTEIN_CLASS: 3.1.1.11</html:p>
      <html:p>GENERIC: false</html:p>
      <html:p>TYPE: small</html:p>
      <html:p>HOLE: false</html:p>
      <html:p>SCORE: NA</html:p>
      <html:p>STATUS: NA</html:p>
    </notes>
    <listOfReactants>
      <speciesReference species="M_h2o_e" stoichiometry="0.6"/>
      <speciesReference species="M_polygalurnxumet_e" stoichiometry="0.1"/>
    </listOfReactants>
    <listOfProducts>
      <speciesReference species="M_polygalurnxu_e" stoichiometry="0.1"/>
      <speciesReference species="M_meoh_e" stoichiometry="0.6"/>
    </listOfProducts>
  </reaction>
  <reaction id="R_DIPEPA_leu_L_ser_L_c" name="dipeptidyl_peptidase_leu_L_ser_L_cytoplasmic" reversible="false">
    <notes>
      <html:p>GENE_ASSOCIATION: ( Sscle02g012960 )</html:p>
      <html:p>PROTEIN_ASSOCIATION: ( Sscle02g012960 )</html:p>
      <html:p>SUBSYSTEM: Protein_degradation</html:p>
      <html:p>PROTEIN_CLASS: No Assignment</html:p>
      <html:p>GENERIC: false</html:p>
      <html:p>TYPE: small</html:p>
      <html:p>HOLE: false</html:p>
      <html:p>SCORE: NA</html:p>
      <html:p>STATUS: NA</html:p>
    </notes>
    <listOfReactants>
      <speciesReference species="M_leu_L_ser_L_c" stoichiometry="1"/>
      <speciesReference species="M_h2o_c" stoichiometry="1"/>
    </listOfReactants>
    <listOfProducts>
      <speciesReference species="M_leu_L_c" stoichiometry="1"/>
      <speciesReference species="M_ser_L_c" stoichiometry="1"/>
    </listOfProducts>
  </reaction>
  <reaction id="R_ADSS" name="adenylosuccinate_synthase" reversible="false">
    <notes>
      <html:p>GENE_ASSOCIATION: ( Sscle08g064120 )</html:p>
      <html:p>PROTEIN_ASSOCIATION: ( Sscle08g064120 )</html:p>
      <html:p>SUBSYSTEM: Purine_biosynthesis</html:p>
      <html:p>PROTEIN_CLASS: 6.3.4.4</html:p>
      <html:p>GENERIC: false</html:p>
      <html:p>TYPE: small</html:p>
      <html:p>HOLE: false</html:p>
      <html:p>SCORE: NA</html:p>
      <html:p>STATUS: NA</html:p>
    </notes>
    <listOfReactants>
      <speciesReference species="M_asp_L_c" stoichiometry="1"/>
      <speciesReference species="M_imp_c" stoichiometry="1"/>
      <speciesReference species="M_gtp_c" stoichiometry="1"/>
    </listOfReactants>
    <listOfProducts>
      <speciesReference species="M_gdp_c" stoichiometry="1"/>
      <speciesReference species="M_dcamp_c" stoichiometry="1"/>
      <speciesReference species="M_h_c" stoichiometry="2"/>
      <speciesReference species="M_pi_c" stoichiometry="1"/>
    </listOfProducts>
  </reaction>
  <reaction id="R_EX_ala_L_glu_L_e_" name="dipeptide_ala_L_glu_L_exchange" reversible="true">
    <notes>
      <html:p>GENE_ASSOCIATION: </html:p>
      <html:p>PROTEIN_ASSOCIATION: </html:p>
      <html:p>SUBSYSTEM: Exchange_di_and_tripeptides</html:p>
      <html:p>PROTEIN_CLASS: No Assignment</html:p>
      <html:p>GENERIC: false</html:p>
      <html:p>TYPE: small</html:p>
      <html:p>HOLE: false</html:p>
      <html:p>SCORE: NA</html:p>
      <html:p>STATUS: NA</html:p>
    </notes>
    <listOfReactants>
      <speciesReference species="M_ala_L_glu_L_e" stoichiometry="1"/>
    </listOfReactants>
    <listOfProducts>
      <speciesReference species="M_ala_L_glu_L_b" stoichiometry="1"/>
    </listOfProducts>
  </reaction>
  <reaction id="R_ALATA_L" name="L_alanine_transaminase" reversible="true">
    <notes>
      <html:p>GENE_ASSOCIATION: ( Sscle04g032740 )</html:p>
      <html:p>PROTEIN_ASSOCIATION: ( Sscle04g032740 )</html:p>
      <html:p>SUBSYSTEM: Alanine_biosynthesis</html:p>
      <html:p>PROTEIN_CLASS: 2.6.1.2</html:p>
      <html:p>GENERIC: false</html:p>
      <html:p>TYPE: small</html:p>
      <html:p>HOLE: false</html:p>
      <html:p>SCORE: NA</html:p>
      <html:p>STATUS: NA</html:p>
    </notes>
    <listOfReactants>
      <speciesReference species="M_glu_L_c" stoichiometry="1"/>
      <speciesReference species="M_pyr_c" stoichiometry="1"/>
    </listOfReactants>
    <listOfProducts>
      <speciesReference species="M_akg_c" stoichiometry="1"/>
      <speciesReference species="M_ala_L_c" stoichiometry="1"/>
    </listOfProducts>
  </reaction>
  <reaction id="R_3MOPtm" name="3_methyl_2_oxopentanoate_transport__mitochondrial" reversible="true">
    <notes>
      <html:p>GENE_ASSOCIATION: </html:p>
      <html:p>PROTEIN_ASSOCIATION: </html:p>
      <html:p>SUBSYSTEM: Transport__mitochondrial</html:p>
      <html:p>PROTEIN_CLASS: No Assignment</html:p>
      <html:p>GENERIC: false</html:p>
      <html:p>TYPE: small</html:p>
      <html:p>HOLE: false</html:p>
      <html:p>SCORE: NA</html:p>
      <html:p>STATUS: NA</html:p>
    </notes>
    <listOfReactants>
      <speciesReference species="M_h_c" stoichiometry="1"/>
      <speciesReference species="M_3mop_c" stoichiometry="1"/>
    </listOfReactants>
    <listOfProducts>
      <speciesReference species="M_3mop_m" stoichiometry="1"/>
      <speciesReference species="M_h_m" stoichiometry="1"/>
    </listOfProducts>
  </reaction>
  <reaction id="R_ENDOPROAS_PCW_PHRGP_pept_At" name="endoprotease_activity_on_plant_cell_wall_PHRGP_Arabidopsis_thaliana_peptide_extracellular" reversible="false">
    <notes>
      <html:p>GENE_ASSOCIATION: ( Sscle05g045390 ) or ( Sscle03g025560 ) or ( Sscle09g074710 ) or ( Sscle11g085960 ) or ( Sscle11g084430 ) or ( Sscle07g055630 ) or ( Sscle12g087700 ) or ( Sscle13g093490 ) or ( Sscle09g072270 ) or ( Sscle12g091310 ) or ( Sscle07g059410 ) or ( Sscle07g058540 ) or ( Sscle14g101670 ) or ( Sscle15g106280 ) or ( Sscle02g022040 ) or ( Sscle10g075920 ) or ( Sscle06g050510 ) or ( Sscle14g100080 ) or ( Sscle11g082980 ) or ( Sscle06g053560 ) or ( Sscle07g057170 ) or ( Sscle05g041810 ) or ( Sscle01g002510 ) or ( Sscle04g038690 ) or ( Sscle07g056040 ) or ( Sscle04g035550 )</html:p>
      <html:p>PROTEIN_ASSOCIATION: ( Sscle05g045390 ) or ( Sscle03g025560 ) or ( Sscle09g074710 ) or ( Sscle11g085960 ) or ( Sscle11g084430 ) or ( Sscle07g055630 ) or ( Sscle12g087700 ) or ( Sscle13g093490 ) or ( Sscle09g072270 ) or ( Sscle12g091310 ) or ( Sscle07g059410 ) or ( Sscle07g058540 ) or ( Sscle14g101670 ) or ( Sscle15g106280 ) or ( Sscle02g022040 ) or ( Sscle10g075920 ) or ( Sscle06g050510 ) or ( Sscle14g100080 ) or ( Sscle11g082980 ) or ( Sscle06g053560 ) or ( Sscle07g057170 ) or ( Sscle05g041810 ) or ( Sscle01g002510 ) or ( Sscle04g038690 ) or ( Sscle07g056040 ) or ( Sscle04g035550 )</html:p>
      <html:p>SUBSYSTEM: Protein_degradation</html:p>
      <html:p>PROTEIN_CLASS: No Assignment</html:p>
      <html:p>GENERIC: false</html:p>
      <html:p>TYPE: small</html:p>
      <html:p>HOLE: false</html:p>
      <html:p>SCORE: NA</html:p>
      <html:p>STATUS: NA</html:p>
    </notes>
    <listOfReactants>
      <speciesReference species="M_h2o_e" stoichiometry="0.944"/>
      <speciesReference species="M_PCW_pept_PHRGP_At_e" stoichiometry="0.056"/>
    </listOfReactants>
    <listOfProducts>
      <speciesReference species="M_his_L_tyr_L_e" stoichiometry="0.025"/>
      <speciesReference species="M_tyr_L_lys_L_e" stoichiometry="0.025"/>
      <speciesReference species="M_thr_L_glu_L_e" stoichiometry="0.025"/>
      <speciesReference species="M_thr_L_pro_L_e" stoichiometry="0.025"/>
      <speciesReference species="M_ala_L_glu_L_e" stoichiometry="0.025"/>
      <speciesReference species="M_ala_L_thr_L_e" stoichiometry="0.025"/>
      <speciesReference species="M_val_L_glu_L_e" stoichiometry="0.025"/>
      <speciesReference species="M_ala_L_pro_L_e" stoichiometry="0.025"/>
      <speciesReference species="M_pro_L_pro_L_e" stoichiometry="0.398"/>
      <speciesReference species="M_val_L_pro_L_e" stoichiometry="0.025"/>
      <speciesReference species="M_pro_L_thr_L_e" stoichiometry="0.025"/>
      <speciesReference species="M_thr_L_lys_L_e" stoichiometry="0.025"/>
      <speciesReference species="M_glu_L_lys_L_e" stoichiometry="0.025"/>
      <speciesReference species="M_PCW_pept_At_e" stoichiometry="0.006"/>
      <speciesReference species="M_thr_L_tyr_L_e" stoichiometry="0.025"/>
      <speciesReference species="M_val_L_thr_L_e" stoichiometry="0.025"/>
      <speciesReference species="M_pro_L_his_L_e" stoichiometry="0.025"/>
      <speciesReference species="M_val_L_tyr_L_e" stoichiometry="0.025"/>
      <speciesReference species="M_his_L_pro_L_e" stoichiometry="0.025"/>
      <speciesReference species="M_thr_L_thr_L_e" stoichiometry="0.025"/>
      <speciesReference species="M_pro_L_val_L_e" stoichiometry="0.025"/>
      <speciesReference species="M_his_L_glu_L_e" stoichiometry="0.025"/>
      <speciesReference species="M_ala_L_tyr_L_e" stoichiometry="0.025"/>
      <speciesReference species="M_his_L_thr_L_e" stoichiometry="0.025"/>
      <speciesReference species="M_pro_L_lys_L_e" stoichiometry="0.025"/>
      <speciesReference species="M_pro_L_ala_L_e" stoichiometry="0.025"/>
    </listOfProducts>
  </reaction>
  <reaction id="R_HDCAt" name="hexadecanoate_transport_in_via_diffusion" reversible="false">
    <notes>
      <html:p>GENE_ASSOCIATION: </html:p>
      <html:p>PROTEIN_ASSOCIATION: </html:p>
      <html:p>SUBSYSTEM: Transport_carbon_compound</html:p>
      <html:p>PROTEIN_CLASS: No Assignment</html:p>
      <html:p>GENERIC: false</html:p>
      <html:p>TYPE: small</html:p>
      <html:p>HOLE: false</html:p>
      <html:p>SCORE: NA</html:p>
      <html:p>STATUS: NA</html:p>
    </notes>
    <listOfReactants>
      <speciesReference species="M_hdca_e" stoichiometry="1"/>
    </listOfReactants>
    <listOfProducts>
      <speciesReference species="M_hdca_c" stoichiometry="1"/>
    </listOfProducts>
  </reaction>
  <reaction id="R_THD2" name="NAD_P__transhydrogenase" reversible="false">
    <notes>
      <html:p>GENE_ASSOCIATION: ( Sscle14g101650 )</html:p>
      <html:p>PROTEIN_ASSOCIATION: ( Sscle14g101650 )</html:p>
      <html:p>SUBSYSTEM: Oxidative_phosphorylation</html:p>
      <html:p>PROTEIN_CLASS: 1.6.1.1</html:p>
      <html:p>GENERIC: false</html:p>
      <html:p>TYPE: small</html:p>
      <html:p>HOLE: false</html:p>
      <html:p>SCORE: NA</html:p>
      <html:p>STATUS: NA</html:p>
    </notes>
    <listOfReactants>
      <speciesReference species="M_nadp_c" stoichiometry="1"/>
      <speciesReference species="M_nadh_c" stoichiometry="1"/>
      <speciesReference species="M_h_c" stoichiometry="2"/>
    </listOfReactants>
    <listOfProducts>
      <speciesReference species="M_nad_c" stoichiometry="1"/>
      <speciesReference species="M_nadph_c" stoichiometry="1"/>
      <speciesReference species="M_h_m" stoichiometry="2"/>
    </listOfProducts>
  </reaction>
  <reaction id="R_OPMEACPDm" name="3_Oxo_pimeloyl__ACP__methyl_ester_dehydratase_mitochondrial" reversible="false">
    <notes>
      <html:p>GENE_ASSOCIATION: </html:p>
      <html:p>PROTEIN_ASSOCIATION: </html:p>
      <html:p>SUBSYSTEM: Biotin_biosynthesis</html:p>
      <html:p>PROTEIN_CLASS: 4.2.1.59</html:p>
      <html:p>GENERIC: false</html:p>
      <html:p>TYPE: small</html:p>
      <html:p>HOLE: false</html:p>
      <html:p>SCORE: NA</html:p>
      <html:p>STATUS: NA</html:p>
    </notes>
    <listOfReactants>
      <speciesReference species="M_hpmeACP_m" stoichiometry="1"/>
    </listOfReactants>
    <listOfProducts>
      <speciesReference species="M_epmeACP_m" stoichiometry="1"/>
      <speciesReference species="M_h2o_m" stoichiometry="1"/>
    </listOfProducts>
  </reaction>
  <reaction id="R_EX_cys_L_e_" name="L_cysteine_exchange" reversible="true">
    <notes>
      <html:p>GENE_ASSOCIATION: </html:p>
      <html:p>PROTEIN_ASSOCIATION: </html:p>
      <html:p>SUBSYSTEM: Exchange_amino_acid</html:p>
      <html:p>PROTEIN_CLASS: No Assignment</html:p>
      <html:p>GENERIC: false</html:p>
      <html:p>TYPE: small</html:p>
      <html:p>HOLE: false</html:p>
      <html:p>SCORE: NA</html:p>
      <html:p>STATUS: NA</html:p>
    </notes>
    <listOfReactants>
      <speciesReference species="M_cys_L_e" stoichiometry="1"/>
    </listOfReactants>
    <listOfProducts>
      <speciesReference species="M_cys_L_b" stoichiometry="1"/>
    </listOfProducts>
  </reaction>
  <reaction id="R_EX_PCW_pept_EXTLRRP_At_e_" name="plant_cell_wall_peptide_EXTLRRP_Arabidopsis_thaliana_exchange" reversible="true">
    <notes>
      <html:p>GENE_ASSOCIATION: </html:p>
      <html:p>PROTEIN_ASSOCIATION: </html:p>
      <html:p>SUBSYSTEM: Exchange_macromolecule</html:p>
      <html:p>PROTEIN_CLASS: No Assignment</html:p>
      <html:p>GENERIC: false</html:p>
      <html:p>TYPE: small</html:p>
      <html:p>HOLE: false</html:p>
      <html:p>SCORE: NA</html:p>
      <html:p>STATUS: NA</html:p>
    </notes>
    <listOfReactants>
      <speciesReference species="M_PCW_pept_EXTLRRP_At_e" stoichiometry="1"/>
    </listOfReactants>
    <listOfProducts>
      <speciesReference species="M_PCW_pept_EXTLRRP_At_b" stoichiometry="1"/>
    </listOfProducts>
  </reaction>
  <reaction id="R_EX_GLUCUROACXYLAN_e_" name="glucuro_acetyl_xylan_exchange" reversible="true">
    <notes>
      <html:p>GENE_ASSOCIATION: </html:p>
      <html:p>PROTEIN_ASSOCIATION: </html:p>
      <html:p>SUBSYSTEM: Exchange_macromolecule</html:p>
      <html:p>PROTEIN_CLASS: No Assignment</html:p>
      <html:p>GENERIC: false</html:p>
      <html:p>TYPE: small</html:p>
      <html:p>HOLE: false</html:p>
      <html:p>SCORE: NA</html:p>
      <html:p>STATUS: NA</html:p>
    </notes>
    <listOfReactants>
      <speciesReference species="M_glucuroacxylan_e" stoichiometry="1"/>
    </listOfReactants>
    <listOfProducts>
      <speciesReference species="M_glucuroacxylan_b" stoichiometry="1"/>
    </listOfProducts>
  </reaction>
  <reaction id="R_DIPEP_thr_L_arg_L_tiperm" name="dipeptide_thr_L_arg_L_transport_via_permease__extracellular_to_cytosol_" reversible="false">
    <notes>
      <html:p>GENE_ASSOCIATION: ( Sscle16g107840 ) or ( Sscle11g081000 )</html:p>
      <html:p>PROTEIN_ASSOCIATION: ( Sscle16g107840 ) or ( Sscle11g081000 )</html:p>
      <html:p>SUBSYSTEM: Transport_di_and_tripeptides</html:p>
      <html:p>PROTEIN_CLASS: No Assignment</html:p>
      <html:p>GENERIC: false</html:p>
      <html:p>TYPE: small</html:p>
      <html:p>HOLE: false</html:p>
      <html:p>SCORE: NA</html:p>
      <html:p>STATUS: NA</html:p>
    </notes>
    <listOfReactants>
      <speciesReference species="M_thr_L_arg_L_e" stoichiometry="1"/>
    </listOfReactants>
    <listOfProducts>
      <speciesReference species="M_thr_L_arg_L_c" stoichiometry="1"/>
    </listOfProducts>
  </reaction>
  <reaction id="R_EX_val_L_asn_L_e_" name="dipeptide_val_L_asn_L_exchange" reversible="true">
    <notes>
      <html:p>GENE_ASSOCIATION: </html:p>
      <html:p>PROTEIN_ASSOCIATION: </html:p>
      <html:p>SUBSYSTEM: Exchange_di_and_tripeptides</html:p>
      <html:p>PROTEIN_CLASS: No Assignment</html:p>
      <html:p>GENERIC: false</html:p>
      <html:p>TYPE: small</html:p>
      <html:p>HOLE: false</html:p>
      <html:p>SCORE: NA</html:p>
      <html:p>STATUS: NA</html:p>
    </notes>
    <listOfReactants>
      <speciesReference species="M_val_L_asn_L_e" stoichiometry="1"/>
    </listOfReactants>
    <listOfProducts>
      <speciesReference species="M_val_L_asn_L_b" stoichiometry="1"/>
    </listOfProducts>
  </reaction>
  <reaction id="R_FAOXC080060x" name="fatty_acid_oxidation_080_060__peroxisomal" reversible="false">
    <notes>
      <html:p>GENE_ASSOCIATION: ( Sscle01g002760 and Sscle10g075460 and Sscle16g108660 ) or ( Sscle01g002760 and Sscle14g099760 and Sscle10g075460 )</html:p>
      <html:p>PROTEIN_ASSOCIATION: ( Sscle01g002760_and_Sscle10g075460_and_Sscle16g108660 ) or ( Sscle01g002760_and_Sscle14g099760_and_Sscle10g075460 )</html:p>
      <html:p>SUBSYSTEM: Fatty_acid_degradation</html:p>
      <html:p>PROTEIN_CLASS: No Assignment</html:p>
      <html:p>GENERIC: false</html:p>
      <html:p>TYPE: small</html:p>
      <html:p>HOLE: false</html:p>
      <html:p>SCORE: NA</html:p>
      <html:p>STATUS: NA</html:p>
    </notes>
    <listOfReactants>
      <speciesReference species="M_o2_x" stoichiometry="1"/>
      <speciesReference species="M_h2o_x" stoichiometry="1"/>
      <speciesReference species="M_occoa_x" stoichiometry="1"/>
      <speciesReference species="M_nad_x" stoichiometry="1"/>
      <speciesReference species="M_coa_x" stoichiometry="1"/>
    </listOfReactants>
    <listOfProducts>
      <speciesReference species="M_h2o2_x" stoichiometry="1"/>
      <speciesReference species="M_h_x" stoichiometry="1"/>
      <speciesReference species="M_hxcoa_x" stoichiometry="1"/>
      <speciesReference species="M_accoa_x" stoichiometry="1"/>
      <speciesReference species="M_nadh_x" stoichiometry="1"/>
    </listOfProducts>
  </reaction>
  <reaction id="R_ENDOXYLANA_GAXe" name="endo_1_4_beta_xylanase_GAX" reversible="false">
    <notes>
      <html:p>GENE_ASSOCIATION: ( Sscle03g026530 ) or ( Sscle05g041650 ) or ( Sscle11g083680 ) or ( Sscle16g107660 ) or ( Sscle09g074790 )</html:p>
      <html:p>PROTEIN_ASSOCIATION: ( Sscle03g026530 ) or ( Sscle05g041650 ) or ( Sscle11g083680 ) or ( Sscle16g107660 ) or ( Sscle09g074790 )</html:p>
      <html:p>SUBSYSTEM: Xylan_degradation</html:p>
      <html:p>PROTEIN_CLASS: 3.2.1.8</html:p>
      <html:p>GENERIC: false</html:p>
      <html:p>TYPE: small</html:p>
      <html:p>HOLE: false</html:p>
      <html:p>SCORE: NA</html:p>
      <html:p>STATUS: NA</html:p>
    </notes>
    <listOfReactants>
      <speciesReference species="M_glucuroarabinoxylan_e" stoichiometry="0.5"/>
      <speciesReference species="M_h2o_e" stoichiometry="1"/>
    </listOfReactants>
    <listOfProducts>
      <speciesReference species="M_glucuroxylan_3u_e" stoichiometry="0.5"/>
      <speciesReference species="M_glucurometxylan_3u_e" stoichiometry="0.5"/>
      <speciesReference species="M_araxylan_3u_e" stoichiometry="0.5"/>
    </listOfProducts>
  </reaction>
  <reaction id="R_RPI" name="ribose_5_phosphate_isomerase" reversible="true">
    <notes>
      <html:p>GENE_ASSOCIATION: ( Sscle10g077000 )</html:p>
      <html:p>PROTEIN_ASSOCIATION: ( Sscle10g077000 )</html:p>
      <html:p>SUBSYSTEM: Pentose_phosphate_pathway</html:p>
      <html:p>PROTEIN_CLASS: 5.3.1.6</html:p>
      <html:p>GENERIC: false</html:p>
      <html:p>TYPE: small</html:p>
      <html:p>HOLE: false</html:p>
      <html:p>SCORE: NA</html:p>
      <html:p>STATUS: NA</html:p>
    </notes>
    <listOfReactants>
      <speciesReference species="M_r5p_c" stoichiometry="1"/>
    </listOfReactants>
    <listOfProducts>
      <speciesReference species="M_ru5p_D_c" stoichiometry="1"/>
    </listOfProducts>
  </reaction>
  <reaction id="R_EX_mucl_e_" name="mucolactone_exchange" reversible="true">
    <notes>
      <html:p>GENE_ASSOCIATION: </html:p>
      <html:p>PROTEIN_ASSOCIATION: </html:p>
      <html:p>SUBSYSTEM: Exchange_toxin</html:p>
      <html:p>PROTEIN_CLASS: No Assignment</html:p>
      <html:p>GENERIC: false</html:p>
      <html:p>TYPE: small</html:p>
      <html:p>HOLE: false</html:p>
      <html:p>SCORE: NA</html:p>
      <html:p>STATUS: NA</html:p>
    </notes>
    <listOfReactants>
      <speciesReference species="M_mucl_e" stoichiometry="1"/>
    </listOfReactants>
    <listOfProducts>
      <speciesReference species="M_mucl_b" stoichiometry="1"/>
    </listOfProducts>
  </reaction>
  <reaction id="R_FRDPtc" name="lipid__flip_flop_intracellular_transport__endoplasmic_reticulum" reversible="true">
    <notes>
      <html:p>GENE_ASSOCIATION: </html:p>
      <html:p>PROTEIN_ASSOCIATION: </html:p>
      <html:p>SUBSYSTEM: Transport__endoplasmic_reticulum</html:p>
      <html:p>PROTEIN_CLASS: No Assignment</html:p>
      <html:p>GENERIC: false</html:p>
      <html:p>TYPE: small</html:p>
      <html:p>HOLE: false</html:p>
      <html:p>SCORE: NA</html:p>
      <html:p>STATUS: NA</html:p>
    </notes>
    <listOfReactants>
      <speciesReference species="M_frdp_c" stoichiometry="1"/>
    </listOfReactants>
    <listOfProducts>
      <speciesReference species="M_frdp_x" stoichiometry="1"/>
    </listOfProducts>
  </reaction>
  <reaction id="R_RPE" name="ribulose_5_phosphate_3_epimerase" reversible="true">
    <notes>
      <html:p>GENE_ASSOCIATION: ( Sscle01g005580 )</html:p>
      <html:p>PROTEIN_ASSOCIATION: ( Sscle01g005580 )</html:p>
      <html:p>SUBSYSTEM: Pentose_phosphate_pathway</html:p>
      <html:p>PROTEIN_CLASS: 5.1.3.1</html:p>
      <html:p>GENERIC: false</html:p>
      <html:p>TYPE: small</html:p>
      <html:p>HOLE: false</html:p>
      <html:p>SCORE: NA</html:p>
      <html:p>STATUS: NA</html:p>
    </notes>
    <listOfReactants>
      <speciesReference species="M_ru5p_D_c" stoichiometry="1"/>
    </listOfReactants>
    <listOfProducts>
      <speciesReference species="M_xu5p_D_c" stoichiometry="1"/>
    </listOfProducts>
  </reaction>
  <reaction id="R_ANS" name="anthranilate_synthase" reversible="false">
    <notes>
      <html:p>GENE_ASSOCIATION: ( Sscle05g043000 ) or ( Sscle03g022910 )</html:p>
      <html:p>PROTEIN_ASSOCIATION: ( Sscle05g043000 ) or ( Sscle03g022910 )</html:p>
      <html:p>SUBSYSTEM: Phenylalanine__tyrosine_and_tryptophan_biosynthesis</html:p>
      <html:p>PROTEIN_CLASS: 4.1.3.27</html:p>
      <html:p>GENERIC: false</html:p>
      <html:p>TYPE: small</html:p>
      <html:p>HOLE: false</html:p>
      <html:p>SCORE: NA</html:p>
      <html:p>STATUS: NA</html:p>
    </notes>
    <listOfReactants>
      <speciesReference species="M_gln_L_c" stoichiometry="1"/>
      <speciesReference species="M_chor_c" stoichiometry="1"/>
    </listOfReactants>
    <listOfProducts>
      <speciesReference species="M_glu_L_c" stoichiometry="1"/>
      <speciesReference species="M_anth_c" stoichiometry="1"/>
      <speciesReference species="M_h_c" stoichiometry="1"/>
      <speciesReference species="M_pyr_c" stoichiometry="1"/>
    </listOfProducts>
  </reaction>
  <reaction id="R_EX_pbzq_e_" name="p_benzoquinone_exchange" reversible="true">
    <notes>
      <html:p>GENE_ASSOCIATION: </html:p>
      <html:p>PROTEIN_ASSOCIATION: </html:p>
      <html:p>SUBSYSTEM: Exchange_carbon_compound</html:p>
      <html:p>PROTEIN_CLASS: No Assignment</html:p>
      <html:p>GENERIC: false</html:p>
      <html:p>TYPE: small</html:p>
      <html:p>HOLE: false</html:p>
      <html:p>SCORE: NA</html:p>
      <html:p>STATUS: NA</html:p>
    </notes>
    <listOfReactants>
      <speciesReference species="M_pbzq_e" stoichiometry="1"/>
    </listOfReactants>
    <listOfProducts>
      <speciesReference species="M_pbzq_b" stoichiometry="1"/>
    </listOfProducts>
  </reaction>
  <reaction id="R_ETHAPT_SS" name="ethanolaminephosphotransferase__sclerotinia_sclerotiorum_specific" reversible="true">
    <notes>
      <html:p>GENE_ASSOCIATION: ( Sscle04g035450 )</html:p>
      <html:p>PROTEIN_ASSOCIATION: ( Sscle04g035450 )</html:p>
      <html:p>SUBSYSTEM: Glycerophospholipid_metabolism</html:p>
      <html:p>PROTEIN_CLASS: 2.7.8.1</html:p>
      <html:p>GENERIC: false</html:p>
      <html:p>TYPE: small</html:p>
      <html:p>HOLE: false</html:p>
      <html:p>SCORE: NA</html:p>
      <html:p>STATUS: NA</html:p>
    </notes>
    <listOfReactants>
      <speciesReference species="M_12dgr_SS_c" stoichiometry="1"/>
      <speciesReference species="M_cdpea_c" stoichiometry="1"/>
    </listOfReactants>
    <listOfProducts>
      <speciesReference species="M_pe_SS_c" stoichiometry="1"/>
      <speciesReference species="M_cmp_c" stoichiometry="1"/>
      <speciesReference species="M_h_c" stoichiometry="1"/>
    </listOfProducts>
  </reaction>
  <reaction id="R_ORNt3m" name="ornithine_mitochondrial_transport_" reversible="true">
    <notes>
      <html:p>GENE_ASSOCIATION: ( Sscle09g070960 ) or ( Sscle14g101850 )</html:p>
      <html:p>PROTEIN_ASSOCIATION: ( Sscle09g070960 ) or ( Sscle14g101850 )</html:p>
      <html:p>SUBSYSTEM: Transport__mitochondrial</html:p>
      <html:p>PROTEIN_CLASS: No Assignment</html:p>
      <html:p>GENERIC: false</html:p>
      <html:p>TYPE: small</html:p>
      <html:p>HOLE: false</html:p>
      <html:p>SCORE: NA</html:p>
      <html:p>STATUS: NA</html:p>
    </notes>
    <listOfReactants>
      <speciesReference species="M_h_c" stoichiometry="1"/>
      <speciesReference species="M_orn_m" stoichiometry="1"/>
    </listOfReactants>
    <listOfProducts>
      <speciesReference species="M_orn_c" stoichiometry="1"/>
      <speciesReference species="M_h_m" stoichiometry="1"/>
    </listOfProducts>
  </reaction>
  <reaction id="R_EXOGLAS_10to8" name="exoglucanase" reversible="false">
    <notes>
      <html:p>GENE_ASSOCIATION: ( Sscle03g030980 ) or ( Sscle03g023650 ) or ( Sscle08g063000 )</html:p>
      <html:p>PROTEIN_ASSOCIATION: ( Sscle03g030980 ) or ( Sscle03g023650 ) or ( Sscle08g063000 )</html:p>
      <html:p>SUBSYSTEM: Cellulose_degradation</html:p>
      <html:p>PROTEIN_CLASS: 3.2.1.91</html:p>
      <html:p>GENERIC: false</html:p>
      <html:p>TYPE: small</html:p>
      <html:p>HOLE: false</html:p>
      <html:p>SCORE: NA</html:p>
      <html:p>STATUS: NA</html:p>
    </notes>
    <listOfReactants>
      <speciesReference species="M_h2o_e" stoichiometry="1"/>
      <speciesReference species="M_14bglucan_10u_e" stoichiometry="1"/>
    </listOfReactants>
    <listOfProducts>
      <speciesReference species="M_14bglucan_8u_e" stoichiometry="1"/>
      <speciesReference species="M_cellb_e" stoichiometry="1"/>
    </listOfProducts>
  </reaction>
  <reaction id="R_ASNS1" name="asparagine_synthase__glutamine_hydrolysing_" reversible="false">
    <notes>
      <html:p>GENE_ASSOCIATION: ( Sscle09g070970 )</html:p>
      <html:p>PROTEIN_ASSOCIATION: ( Sscle09g070970 )</html:p>
      <html:p>SUBSYSTEM: Asparagine_biosynthesis</html:p>
      <html:p>PROTEIN_CLASS: 6.3.5.4</html:p>
      <html:p>GENERIC: false</html:p>
      <html:p>TYPE: small</html:p>
      <html:p>HOLE: false</html:p>
      <html:p>SCORE: NA</html:p>
      <html:p>STATUS: NA</html:p>
    </notes>
    <listOfReactants>
      <speciesReference species="M_gln_L_c" stoichiometry="1"/>
      <speciesReference species="M_h2o_c" stoichiometry="1"/>
      <speciesReference species="M_asp_L_c" stoichiometry="1"/>
      <speciesReference species="M_atp_c" stoichiometry="1"/>
    </listOfReactants>
    <listOfProducts>
      <speciesReference species="M_glu_L_c" stoichiometry="1"/>
      <speciesReference species="M_h_c" stoichiometry="1"/>
      <speciesReference species="M_asn_L_c" stoichiometry="1"/>
      <speciesReference species="M_amp_c" stoichiometry="1"/>
      <speciesReference species="M_ppi_c" stoichiometry="1"/>
    </listOfProducts>
  </reaction>
  <reaction id="R_METAT" name="methionine_adenosyltransferase" reversible="false">
    <notes>
      <html:p>GENE_ASSOCIATION: ( Sscle11g084440 )</html:p>
      <html:p>PROTEIN_ASSOCIATION: ( Sscle11g084440 )</html:p>
      <html:p>SUBSYSTEM: S_adenosyl_L_methionine_cycle</html:p>
      <html:p>PROTEIN_CLASS: 2.5.1.6</html:p>
      <html:p>GENERIC: false</html:p>
      <html:p>TYPE: small</html:p>
      <html:p>HOLE: false</html:p>
      <html:p>SCORE: NA</html:p>
      <html:p>STATUS: NA</html:p>
    </notes>
    <listOfReactants>
      <speciesReference species="M_met_L_c" stoichiometry="1"/>
      <speciesReference species="M_atp_c" stoichiometry="1"/>
      <speciesReference species="M_h2o_c" stoichiometry="1"/>
    </listOfReactants>
    <listOfProducts>
      <speciesReference species="M_pi_c" stoichiometry="1"/>
      <speciesReference species="M_amet_c" stoichiometry="1"/>
      <speciesReference species="M_ppi_c" stoichiometry="1"/>
    </listOfProducts>
  </reaction>
  <reaction id="R_ACGSm" name="N_acteylglutamate_synthase__mitochondrial" reversible="false">
    <notes>
      <html:p>GENE_ASSOCIATION: ( Sscle03g025590 ) or ( Sscle07g057180 )</html:p>
      <html:p>PROTEIN_ASSOCIATION: ( Sscle03g025590 ) or ( Sscle07g057180 )</html:p>
      <html:p>SUBSYSTEM: Arginine_biosynthesis</html:p>
      <html:p>PROTEIN_CLASS: 2.3.1.1</html:p>
      <html:p>GENERIC: false</html:p>
      <html:p>TYPE: small</html:p>
      <html:p>HOLE: false</html:p>
      <html:p>SCORE: NA</html:p>
      <html:p>STATUS: NA</html:p>
    </notes>
    <listOfReactants>
      <speciesReference species="M_accoa_m" stoichiometry="1"/>
      <speciesReference species="M_glu_L_m" stoichiometry="1"/>
    </listOfReactants>
    <listOfProducts>
      <speciesReference species="M_coa_m" stoichiometry="1"/>
      <speciesReference species="M_h_m" stoichiometry="1"/>
      <speciesReference species="M_acglu_m" stoichiometry="1"/>
    </listOfProducts>
  </reaction>
  <reaction id="R_EX_meoh_e_" name="methanol_exchange" reversible="true">
    <notes>
      <html:p>GENE_ASSOCIATION: </html:p>
      <html:p>PROTEIN_ASSOCIATION: </html:p>
      <html:p>SUBSYSTEM: Exchange_carbon_compound</html:p>
      <html:p>PROTEIN_CLASS: No Assignment</html:p>
      <html:p>GENERIC: false</html:p>
      <html:p>TYPE: small</html:p>
      <html:p>HOLE: false</html:p>
      <html:p>SCORE: NA</html:p>
      <html:p>STATUS: NA</html:p>
    </notes>
    <listOfReactants>
      <speciesReference species="M_meoh_e" stoichiometry="1"/>
    </listOfReactants>
    <listOfProducts>
      <speciesReference species="M_meoh_b" stoichiometry="1"/>
    </listOfProducts>
  </reaction>
  <reaction id="R_MCITDm" name="2_methylcitrate_dehydratase__mitochondrial" reversible="true">
    <notes>
      <html:p>GENE_ASSOCIATION: ( Sscle03g022600 )</html:p>
      <html:p>PROTEIN_ASSOCIATION: ( Sscle03g022600 )</html:p>
      <html:p>SUBSYSTEM: Lysine_biosynthesis</html:p>
      <html:p>PROTEIN_CLASS: 4.2.1.79</html:p>
      <html:p>GENERIC: false</html:p>
      <html:p>TYPE: small</html:p>
      <html:p>HOLE: false</html:p>
      <html:p>SCORE: NA</html:p>
      <html:p>STATUS: NA</html:p>
    </notes>
    <listOfReactants>
      <speciesReference species="M_hcit_m" stoichiometry="1"/>
    </listOfReactants>
    <listOfProducts>
      <speciesReference species="M_b124tc_m" stoichiometry="1"/>
      <speciesReference species="M_h2o_m" stoichiometry="1"/>
    </listOfProducts>
  </reaction>
  <reaction id="R_ENDOGLAS_XGe" name="endoglucanase_xyloglucan" reversible="false">
    <notes>
      <html:p>GENE_ASSOCIATION: ( Sscle03g026590 ) or ( Sscle04g034060 )</html:p>
      <html:p>PROTEIN_ASSOCIATION: ( Sscle03g026590 ) or ( Sscle04g034060 )</html:p>
      <html:p>SUBSYSTEM: Xyloglucan_degradation</html:p>
      <html:p>PROTEIN_CLASS: 3.2.1.4</html:p>
      <html:p>GENERIC: false</html:p>
      <html:p>TYPE: small</html:p>
      <html:p>HOLE: false</html:p>
      <html:p>SCORE: NA</html:p>
      <html:p>STATUS: NA</html:p>
    </notes>
    <listOfReactants>
      <speciesReference species="M_xyloglucan_e" stoichiometry="0.5"/>
      <speciesReference species="M_h2o_e" stoichiometry="1"/>
    </listOfReactants>
    <listOfProducts>
      <speciesReference species="M_xlfg_e" stoichiometry="0.5"/>
      <speciesReference species="M_xxfg_e" stoichiometry="0.5"/>
      <speciesReference species="M_xxlg_e" stoichiometry="0.5"/>
    </listOfProducts>
  </reaction>
  <reaction id="R_TYRCBOX" name="L_tyrosine_carboxy_lyase" reversible="false">
    <notes>
      <html:p>GENE_ASSOCIATION: ( Sscle04g035830 )</html:p>
      <html:p>PROTEIN_ASSOCIATION: ( Sscle04g035830 )</html:p>
      <html:p>SUBSYSTEM: Tyrosine_degradation</html:p>
      <html:p>PROTEIN_CLASS: 4.1.1.25</html:p>
      <html:p>GENERIC: false</html:p>
      <html:p>TYPE: small</html:p>
      <html:p>HOLE: false</html:p>
      <html:p>SCORE: NA</html:p>
      <html:p>STATUS: NA</html:p>
    </notes>
    <listOfReactants>
      <speciesReference species="M_tyr_L_c" stoichiometry="1"/>
      <speciesReference species="M_h_c" stoichiometry="1"/>
    </listOfReactants>
    <listOfProducts>
      <speciesReference species="M_co2_c" stoichiometry="1"/>
      <speciesReference species="M_tym_c" stoichiometry="1"/>
    </listOfProducts>
  </reaction>
  <reaction id="R_EX_agm_e_" name="agmatine_exchange" reversible="true">
    <notes>
      <html:p>GENE_ASSOCIATION: </html:p>
      <html:p>PROTEIN_ASSOCIATION: </html:p>
      <html:p>SUBSYSTEM: Exchange_nitrogen_compound</html:p>
      <html:p>PROTEIN_CLASS: No Assignment</html:p>
      <html:p>GENERIC: false</html:p>
      <html:p>TYPE: small</html:p>
      <html:p>HOLE: false</html:p>
      <html:p>SCORE: NA</html:p>
      <html:p>STATUS: NA</html:p>
    </notes>
    <listOfReactants>
      <speciesReference species="M_agm_e" stoichiometry="1"/>
    </listOfReactants>
    <listOfProducts>
      <speciesReference species="M_agm_b" stoichiometry="1"/>
    </listOfProducts>
  </reaction>
  <reaction id="R_IPMDr" name="3_isopropylmalate_dehydrogenase_reversible" reversible="true">
    <notes>
      <html:p>GENE_ASSOCIATION: ( Sscle06g051810 )</html:p>
      <html:p>PROTEIN_ASSOCIATION: ( Sscle06g051810 )</html:p>
      <html:p>SUBSYSTEM: Leucine_biosynthesis</html:p>
      <html:p>PROTEIN_CLASS: 1.1.1.85</html:p>
      <html:p>GENERIC: false</html:p>
      <html:p>TYPE: small</html:p>
      <html:p>HOLE: false</html:p>
      <html:p>SCORE: NA</html:p>
      <html:p>STATUS: NA</html:p>
    </notes>
    <listOfReactants>
      <speciesReference species="M_3c2hmp_c" stoichiometry="1"/>
      <speciesReference species="M_nad_c" stoichiometry="1"/>
    </listOfReactants>
    <listOfProducts>
      <speciesReference species="M_3c4mop_c" stoichiometry="1"/>
      <speciesReference species="M_nadh_c" stoichiometry="1"/>
      <speciesReference species="M_h_c" stoichiometry="1"/>
    </listOfProducts>
  </reaction>
  <reaction id="R_EX_gly_trp_L_e_" name="dipeptide_gly_trp_L_exchange" reversible="true">
    <notes>
      <html:p>GENE_ASSOCIATION: </html:p>
      <html:p>PROTEIN_ASSOCIATION: </html:p>
      <html:p>SUBSYSTEM: Exchange_di_and_tripeptides</html:p>
      <html:p>PROTEIN_CLASS: No Assignment</html:p>
      <html:p>GENERIC: false</html:p>
      <html:p>TYPE: small</html:p>
      <html:p>HOLE: false</html:p>
      <html:p>SCORE: NA</html:p>
      <html:p>STATUS: NA</html:p>
    </notes>
    <listOfReactants>
      <speciesReference species="M_gly_trp_L_e" stoichiometry="1"/>
    </listOfReactants>
    <listOfProducts>
      <speciesReference species="M_gly_trp_L_b" stoichiometry="1"/>
    </listOfProducts>
  </reaction>
  <reaction id="R_DGALARED" name="D_galacturonate_reductase" reversible="true">
    <notes>
      <html:p>GENE_ASSOCIATION: ( Sscle03g024780 )</html:p>
      <html:p>PROTEIN_ASSOCIATION: ( Sscle03g024780 )</html:p>
      <html:p>SUBSYSTEM: D_Galacturonate_degradation</html:p>
      <html:p>PROTEIN_CLASS: 1.1.1.-</html:p>
      <html:p>GENERIC: false</html:p>
      <html:p>TYPE: small</html:p>
      <html:p>HOLE: false</html:p>
      <html:p>SCORE: NA</html:p>
      <html:p>STATUS: NA</html:p>
    </notes>
    <listOfReactants>
      <speciesReference species="M_nadh_c" stoichiometry="1"/>
      <speciesReference species="M_galur_c" stoichiometry="1"/>
      <speciesReference species="M_h_c" stoichiometry="1"/>
    </listOfReactants>
    <listOfProducts>
      <speciesReference species="M_nad_c" stoichiometry="1"/>
      <speciesReference species="M_galac_L_c" stoichiometry="1"/>
    </listOfProducts>
  </reaction>
  <reaction id="R_FRUt2" name="D_fructose_transport_in_via_proton_symport" reversible="false">
    <notes>
      <html:p>GENE_ASSOCIATION: ( Sscle08g062180 )</html:p>
      <html:p>PROTEIN_ASSOCIATION: ( Sscle08g062180 )</html:p>
      <html:p>SUBSYSTEM: Transport_carbon_compound</html:p>
      <html:p>PROTEIN_CLASS: No Assignment</html:p>
      <html:p>GENERIC: false</html:p>
      <html:p>TYPE: small</html:p>
      <html:p>HOLE: false</html:p>
      <html:p>SCORE: NA</html:p>
      <html:p>STATUS: NA</html:p>
    </notes>
    <listOfReactants>
      <speciesReference species="M_fru_e" stoichiometry="1"/>
      <speciesReference species="M_h_e" stoichiometry="1"/>
    </listOfReactants>
    <listOfProducts>
      <speciesReference species="M_fru_c" stoichiometry="1"/>
      <speciesReference species="M_h_c" stoichiometry="1"/>
    </listOfProducts>
  </reaction>
  <reaction id="R_DIPEP_leu_L_leu_L_tiperm" name="dipeptide_leu_L_leu_L_transport_via_permease__extracellular_to_cytosol_" reversible="false">
    <notes>
      <html:p>GENE_ASSOCIATION: ( Sscle16g107840 ) or ( Sscle11g081000 )</html:p>
      <html:p>PROTEIN_ASSOCIATION: ( Sscle16g107840 ) or ( Sscle11g081000 )</html:p>
      <html:p>SUBSYSTEM: Transport_di_and_tripeptides</html:p>
      <html:p>PROTEIN_CLASS: No Assignment</html:p>
      <html:p>GENERIC: false</html:p>
      <html:p>TYPE: small</html:p>
      <html:p>HOLE: false</html:p>
      <html:p>SCORE: NA</html:p>
      <html:p>STATUS: NA</html:p>
    </notes>
    <listOfReactants>
      <speciesReference species="M_leu_L_leu_L_e" stoichiometry="1"/>
    </listOfReactants>
    <listOfProducts>
      <speciesReference species="M_leu_L_leu_L_c" stoichiometry="1"/>
    </listOfProducts>
  </reaction>
  <reaction id="R_EX_PCW_protein_unspecified_At_e_" name="plant_cell_wall_protein_unspecified_Arabidopsis_thaliana_exchange" reversible="true">
    <notes>
      <html:p>GENE_ASSOCIATION: </html:p>
      <html:p>PROTEIN_ASSOCIATION: </html:p>
      <html:p>SUBSYSTEM: Exchange_macromolecule</html:p>
      <html:p>PROTEIN_CLASS: No Assignment</html:p>
      <html:p>GENERIC: false</html:p>
      <html:p>TYPE: small</html:p>
      <html:p>HOLE: false</html:p>
      <html:p>SCORE: NA</html:p>
      <html:p>STATUS: NA</html:p>
    </notes>
    <listOfReactants>
      <speciesReference species="M_PCW_protein_unspecified_At_e" stoichiometry="1"/>
    </listOfReactants>
    <listOfProducts>
      <speciesReference species="M_PCW_protein_unspecified_At_b" stoichiometry="1"/>
    </listOfProducts>
  </reaction>
  <reaction id="R_EX_XYLAN_e_" name="xylan_exchange" reversible="true">
    <notes>
      <html:p>GENE_ASSOCIATION: </html:p>
      <html:p>PROTEIN_ASSOCIATION: </html:p>
      <html:p>SUBSYSTEM: Exchange_macromolecule</html:p>
      <html:p>PROTEIN_CLASS: No Assignment</html:p>
      <html:p>GENERIC: false</html:p>
      <html:p>TYPE: small</html:p>
      <html:p>HOLE: false</html:p>
      <html:p>SCORE: NA</html:p>
      <html:p>STATUS: NA</html:p>
    </notes>
    <listOfReactants>
      <speciesReference species="M_xylan_e" stoichiometry="1"/>
    </listOfReactants>
    <listOfProducts>
      <speciesReference species="M_xylan_b" stoichiometry="1"/>
    </listOfProducts>
  </reaction>
  <reaction id="R_FBP" name="fructose_bisphosphatase" reversible="false">
    <notes>
      <html:p>GENE_ASSOCIATION: ( Sscle07g059430 )</html:p>
      <html:p>PROTEIN_ASSOCIATION: ( Sscle07g059430 )</html:p>
      <html:p>SUBSYSTEM: Embden_Meyerhoff_Parnas_Pathway</html:p>
      <html:p>PROTEIN_CLASS: 3.1.3.11</html:p>
      <html:p>GENERIC: false</html:p>
      <html:p>TYPE: small</html:p>
      <html:p>HOLE: false</html:p>
      <html:p>SCORE: NA</html:p>
      <html:p>STATUS: NA</html:p>
    </notes>
    <listOfReactants>
      <speciesReference species="M_h2o_c" stoichiometry="1"/>
      <speciesReference species="M_fdp_c" stoichiometry="1"/>
    </listOfReactants>
    <listOfProducts>
      <speciesReference species="M_f6p_c" stoichiometry="1"/>
      <speciesReference species="M_pi_c" stoichiometry="1"/>
    </listOfProducts>
  </reaction>
  <reaction id="R_EX_ile_L_leu_L_e_" name="dipeptide_ile_L_leu_L_exchange" reversible="true">
    <notes>
      <html:p>GENE_ASSOCIATION: </html:p>
      <html:p>PROTEIN_ASSOCIATION: </html:p>
      <html:p>SUBSYSTEM: Exchange_di_and_tripeptides</html:p>
      <html:p>PROTEIN_CLASS: No Assignment</html:p>
      <html:p>GENERIC: false</html:p>
      <html:p>TYPE: small</html:p>
      <html:p>HOLE: false</html:p>
      <html:p>SCORE: NA</html:p>
      <html:p>STATUS: NA</html:p>
    </notes>
    <listOfReactants>
      <speciesReference species="M_ile_L_leu_L_e" stoichiometry="1"/>
    </listOfReactants>
    <listOfProducts>
      <speciesReference species="M_ile_L_leu_L_b" stoichiometry="1"/>
    </listOfProducts>
  </reaction>
  <reaction id="R_DIPEPA_pro_L_ser_L_c" name="dipeptidyl_peptidase_pro_L_ser_L_cytoplasmic" reversible="false">
    <notes>
      <html:p>GENE_ASSOCIATION: ( Sscle04g038500 ) or ( Sscle02g012960 )</html:p>
      <html:p>PROTEIN_ASSOCIATION: ( Sscle04g038500 ) or ( Sscle02g012960 )</html:p>
      <html:p>SUBSYSTEM: Protein_degradation</html:p>
      <html:p>PROTEIN_CLASS: 3.4.11.5</html:p>
      <html:p>GENERIC: false</html:p>
      <html:p>TYPE: small</html:p>
      <html:p>HOLE: false</html:p>
      <html:p>SCORE: NA</html:p>
      <html:p>STATUS: NA</html:p>
    </notes>
    <listOfReactants>
      <speciesReference species="M_pro_L_ser_L_c" stoichiometry="1"/>
      <speciesReference species="M_h2o_c" stoichiometry="1"/>
    </listOfReactants>
    <listOfProducts>
      <speciesReference species="M_pro_L_c" stoichiometry="1"/>
      <speciesReference species="M_ser_L_c" stoichiometry="1"/>
    </listOfProducts>
  </reaction>
  <reaction id="R_NTRLASEal_5mspnl" name="aliphatic_nitrilase_5mspnl" reversible="false">
    <notes>
      <html:p>GENE_ASSOCIATION: ( Sscle13g096730 ) or ( Sscle16g108980 ) or ( Sscle16g108230 )</html:p>
      <html:p>PROTEIN_ASSOCIATION: ( Sscle13g096730 ) or ( Sscle16g108980 ) or ( Sscle16g108230 )</html:p>
      <html:p>SUBSYSTEM: Nitril_degradation</html:p>
      <html:p>PROTEIN_CLASS: 3.5.5.1</html:p>
      <html:p>GENERIC: false</html:p>
      <html:p>TYPE: small</html:p>
      <html:p>HOLE: false</html:p>
      <html:p>SCORE: NA</html:p>
      <html:p>STATUS: NA</html:p>
    </notes>
    <listOfReactants>
      <speciesReference species="M_5mspnl_c" stoichiometry="1"/>
      <speciesReference species="M_h2o_c" stoichiometry="2"/>
    </listOfReactants>
    <listOfProducts>
      <speciesReference species="M_5mspa_c" stoichiometry="1"/>
      <speciesReference species="M_nh4_c" stoichiometry="1"/>
    </listOfProducts>
  </reaction>
  <reaction id="R_DIPEPA_pro_L_ile_L_c" name="dipeptidyl_peptidase_pro_L_ile_L_cytoplasmic" reversible="false">
    <notes>
      <html:p>GENE_ASSOCIATION: ( Sscle04g038500 ) or ( Sscle02g012960 )</html:p>
      <html:p>PROTEIN_ASSOCIATION: ( Sscle04g038500 ) or ( Sscle02g012960 )</html:p>
      <html:p>SUBSYSTEM: Protein_degradation</html:p>
      <html:p>PROTEIN_CLASS: 3.4.11.5</html:p>
      <html:p>GENERIC: false</html:p>
      <html:p>TYPE: small</html:p>
      <html:p>HOLE: false</html:p>
      <html:p>SCORE: NA</html:p>
      <html:p>STATUS: NA</html:p>
    </notes>
    <listOfReactants>
      <speciesReference species="M_pro_L_ile_L_c" stoichiometry="1"/>
      <speciesReference species="M_h2o_c" stoichiometry="1"/>
    </listOfReactants>
    <listOfProducts>
      <speciesReference species="M_ile_L_c" stoichiometry="1"/>
      <speciesReference species="M_pro_L_c" stoichiometry="1"/>
    </listOfProducts>
  </reaction>
  <reaction id="R_HSTPTr" name="histidinol_phosphate_transaminase_reversible" reversible="true">
    <notes>
      <html:p>GENE_ASSOCIATION: ( Sscle01g004630 )</html:p>
      <html:p>PROTEIN_ASSOCIATION: ( Sscle01g004630 )</html:p>
      <html:p>SUBSYSTEM: Histidine_biosynthesis</html:p>
      <html:p>PROTEIN_CLASS: 2.6.1.9</html:p>
      <html:p>GENERIC: false</html:p>
      <html:p>TYPE: small</html:p>
      <html:p>HOLE: false</html:p>
      <html:p>SCORE: NA</html:p>
      <html:p>STATUS: NA</html:p>
    </notes>
    <listOfReactants>
      <speciesReference species="M_imacp_c" stoichiometry="1"/>
      <speciesReference species="M_glu_L_c" stoichiometry="1"/>
    </listOfReactants>
    <listOfProducts>
      <speciesReference species="M_akg_c" stoichiometry="1"/>
      <speciesReference species="M_hisp_c" stoichiometry="1"/>
    </listOfProducts>
  </reaction>
  <reaction id="R_PECTLYASE" name="pectine_lyase" reversible="false">
    <notes>
      <html:p>GENE_ASSOCIATION: ( Sscle03g030140 )</html:p>
      <html:p>PROTEIN_ASSOCIATION: ( Sscle03g030140 )</html:p>
      <html:p>SUBSYSTEM: Pectine_degradation</html:p>
      <html:p>PROTEIN_CLASS: 4.2.2.10</html:p>
      <html:p>GENERIC: false</html:p>
      <html:p>TYPE: small</html:p>
      <html:p>HOLE: false</html:p>
      <html:p>SCORE: NA</html:p>
      <html:p>STATUS: NA</html:p>
    </notes>
    <listOfReactants>
      <speciesReference species="M_polygalurnxumet_e" stoichiometry="1"/>
    </listOfReactants>
    <listOfProducts>
      <speciesReference species="M_galurmet3u_e" stoichiometry="1"/>
      <speciesReference species="M_galurunsmet3u_e" stoichiometry="1"/>
    </listOfProducts>
  </reaction>
  <reaction id="R_EX_catechol_e_" name="catechol_exchange" reversible="true">
    <notes>
      <html:p>GENE_ASSOCIATION: </html:p>
      <html:p>PROTEIN_ASSOCIATION: </html:p>
      <html:p>SUBSYSTEM: Exchange_toxin</html:p>
      <html:p>PROTEIN_CLASS: No Assignment</html:p>
      <html:p>GENERIC: false</html:p>
      <html:p>TYPE: small</html:p>
      <html:p>HOLE: false</html:p>
      <html:p>SCORE: NA</html:p>
      <html:p>STATUS: NA</html:p>
    </notes>
    <listOfReactants>
      <speciesReference species="M_catechol_e" stoichiometry="1"/>
    </listOfReactants>
    <listOfProducts>
      <speciesReference species="M_catechol_b" stoichiometry="1"/>
    </listOfProducts>
  </reaction>
  <reaction id="R_PINOS_SS" name="phosphatidylinositol_synthase__sclerotinia_sclerotiorum_specific" reversible="false">
    <notes>
      <html:p>GENE_ASSOCIATION: ( Sscle05g045900 )</html:p>
      <html:p>PROTEIN_ASSOCIATION: ( Sscle05g045900 )</html:p>
      <html:p>SUBSYSTEM: Glycerophospholipid_metabolism</html:p>
      <html:p>PROTEIN_CLASS: 2.7.8.11</html:p>
      <html:p>GENERIC: false</html:p>
      <html:p>TYPE: small</html:p>
      <html:p>HOLE: false</html:p>
      <html:p>SCORE: NA</html:p>
      <html:p>STATUS: NA</html:p>
    </notes>
    <listOfReactants>
      <speciesReference species="M_inost_c" stoichiometry="1"/>
      <speciesReference species="M_cdpdag_SS_c" stoichiometry="1"/>
    </listOfReactants>
    <listOfProducts>
      <speciesReference species="M_ptd1ino_SS_c" stoichiometry="1"/>
      <speciesReference species="M_h_c" stoichiometry="1"/>
      <speciesReference species="M_cmp_c" stoichiometry="1"/>
    </listOfProducts>
  </reaction>
  <reaction id="R_EX_cellb_e_" name="R_cellobiose_exchange" reversible="true">
    <notes>
      <html:p>GENE_ASSOCIATION: </html:p>
      <html:p>PROTEIN_ASSOCIATION: </html:p>
      <html:p>SUBSYSTEM: Exchange_carbon_compound</html:p>
      <html:p>PROTEIN_CLASS: No Assignment</html:p>
      <html:p>GENERIC: false</html:p>
      <html:p>TYPE: small</html:p>
      <html:p>HOLE: false</html:p>
      <html:p>SCORE: NA</html:p>
      <html:p>STATUS: NA</html:p>
    </notes>
    <listOfReactants>
      <speciesReference species="M_cellb_e" stoichiometry="1"/>
    </listOfReactants>
    <listOfProducts>
      <speciesReference species="M_cellb_b" stoichiometry="1"/>
    </listOfProducts>
  </reaction>
  <reaction id="R_MEOHt2" name="methanol_diffusion" reversible="true">
    <notes>
      <html:p>GENE_ASSOCIATION: </html:p>
      <html:p>PROTEIN_ASSOCIATION: </html:p>
      <html:p>SUBSYSTEM: Transport_carbon_compound</html:p>
      <html:p>PROTEIN_CLASS: No Assignment</html:p>
      <html:p>GENERIC: false</html:p>
      <html:p>TYPE: small</html:p>
      <html:p>HOLE: false</html:p>
      <html:p>SCORE: NA</html:p>
      <html:p>STATUS: NA</html:p>
    </notes>
    <listOfReactants>
      <speciesReference species="M_meoh_e" stoichiometry="1"/>
    </listOfReactants>
    <listOfProducts>
      <speciesReference species="M_meoh_c" stoichiometry="1"/>
    </listOfProducts>
  </reaction>
  <reaction id="R_O2ter" name="O2__transport__endoplasmic_reticulum" reversible="true">
    <notes>
      <html:p>GENE_ASSOCIATION: </html:p>
      <html:p>PROTEIN_ASSOCIATION: </html:p>
      <html:p>SUBSYSTEM: Transport__endoplasmic_reticulum</html:p>
      <html:p>PROTEIN_CLASS: No Assignment</html:p>
      <html:p>GENERIC: false</html:p>
      <html:p>TYPE: small</html:p>
      <html:p>HOLE: false</html:p>
      <html:p>SCORE: NA</html:p>
      <html:p>STATUS: NA</html:p>
    </notes>
    <listOfReactants>
      <speciesReference species="M_o2_c" stoichiometry="1"/>
    </listOfReactants>
    <listOfProducts>
      <speciesReference species="M_o2_r" stoichiometry="1"/>
    </listOfProducts>
  </reaction>
  <reaction id="R_GLUTRS" name="glutamyl_tRNA_synthetase" reversible="false">
    <notes>
      <html:p>GENE_ASSOCIATION: ( Sscle09g073310 and Chr_16_tRNA3 ) or ( Sscle09g073310 and Chr_4_tRNA15 ) or ( Sscle09g073310 and Chr_7_tRNA3 ) or ( Chr_4_tRNA19 and Sscle09g073310 ) or ( Sscle09g073310 and Chr_4_tRNA17 ) or ( Sscle09g073310 and Chr_14_tRNA7 ) or ( Chr_3_tRNA10 and Sscle09g073310 ) or ( Sscle09g073310 and Chr_1_tRNA27 ) or ( Sscle09g073310 and Chr_7_tRNA13 ) or ( Sscle09g073310 and Chr_15_tRNA5 ) or ( Sscle09g073310 and Chr_2_tRNA14 ) or ( Sscle09g073310 and Chr_2_tRNA3 )</html:p>
      <html:p>PROTEIN_ASSOCIATION: ( Sscle09g073310_and_Chr_16_tRNA3 ) or ( Sscle09g073310_and_Chr_4_tRNA15 ) or ( Sscle09g073310_and_Chr_7_tRNA3 ) or ( Chr_4_tRNA19_and_Sscle09g073310 ) or ( Sscle09g073310_and_Chr_4_tRNA17 ) or ( Sscle09g073310_and_Chr_14_tRNA7 ) or ( Chr_3_tRNA10_and_Sscle09g073310 ) or ( Sscle09g073310_and_Chr_1_tRNA27 ) or ( Sscle09g073310_and_Chr_7_tRNA13 ) or ( Sscle09g073310_and_Chr_15_tRNA5 ) or ( Sscle09g073310_and_Chr_2_tRNA14 ) or ( Sscle09g073310_and_Chr_2_tRNA3 )</html:p>
      <html:p>SUBSYSTEM: Amino_acids_tRNA_ligation</html:p>
      <html:p>PROTEIN_CLASS: 6.1.1.17</html:p>
      <html:p>GENERIC: false</html:p>
      <html:p>TYPE: small</html:p>
      <html:p>HOLE: false</html:p>
      <html:p>SCORE: NA</html:p>
      <html:p>STATUS: NA</html:p>
    </notes>
    <listOfReactants>
      <speciesReference species="M_trnaglu_c" stoichiometry="1"/>
      <speciesReference species="M_atp_c" stoichiometry="1"/>
      <speciesReference species="M_glu_L_c" stoichiometry="1"/>
    </listOfReactants>
    <listOfProducts>
      <speciesReference species="M_glutrna_c" stoichiometry="1"/>
      <speciesReference species="M_ppi_c" stoichiometry="1"/>
      <speciesReference species="M_amp_c" stoichiometry="1"/>
    </listOfProducts>
  </reaction>
  <reaction id="R_HMGLm" name="hydroxymethylglutaryl_CoA_lyase_mitochondrial" reversible="false">
    <notes>
      <html:p>GENE_ASSOCIATION: ( Sscle09g070710 )</html:p>
      <html:p>PROTEIN_ASSOCIATION: ( Sscle09g070710 )</html:p>
      <html:p>SUBSYSTEM: Mevalonate_degradation</html:p>
      <html:p>PROTEIN_CLASS: 4.1.3.4</html:p>
      <html:p>GENERIC: false</html:p>
      <html:p>TYPE: small</html:p>
      <html:p>HOLE: false</html:p>
      <html:p>SCORE: NA</html:p>
      <html:p>STATUS: NA</html:p>
    </notes>
    <listOfReactants>
      <speciesReference species="M_hmgcoa_m" stoichiometry="1"/>
    </listOfReactants>
    <listOfProducts>
      <speciesReference species="M_acac_m" stoichiometry="1"/>
      <speciesReference species="M_accoa_m" stoichiometry="1"/>
    </listOfProducts>
  </reaction>
  <reaction id="R_TALA" name="transaldolase" reversible="true">
    <notes>
      <html:p>GENE_ASSOCIATION: ( Sscle03g024950 )</html:p>
      <html:p>PROTEIN_ASSOCIATION: ( Sscle03g024950 )</html:p>
      <html:p>SUBSYSTEM: Pentose_phosphate_pathway</html:p>
      <html:p>PROTEIN_CLASS: 2.2.1.2</html:p>
      <html:p>GENERIC: false</html:p>
      <html:p>TYPE: small</html:p>
      <html:p>HOLE: false</html:p>
      <html:p>SCORE: NA</html:p>
      <html:p>STATUS: NA</html:p>
    </notes>
    <listOfReactants>
      <speciesReference species="M_g3p_c" stoichiometry="1"/>
      <speciesReference species="M_s7p_c" stoichiometry="1"/>
    </listOfReactants>
    <listOfProducts>
      <speciesReference species="M_f6p_c" stoichiometry="1"/>
      <speciesReference species="M_e4p_c" stoichiometry="1"/>
    </listOfProducts>
  </reaction>
  <reaction id="R_DIPEPA_tyr_L_tyr_L_c" name="dipeptidyl_peptidase_tyr_L_tyr_L_cytoplasmic" reversible="false">
    <notes>
      <html:p>GENE_ASSOCIATION: ( Sscle02g012960 )</html:p>
      <html:p>PROTEIN_ASSOCIATION: ( Sscle02g012960 )</html:p>
      <html:p>SUBSYSTEM: Protein_degradation</html:p>
      <html:p>PROTEIN_CLASS: No Assignment</html:p>
      <html:p>GENERIC: false</html:p>
      <html:p>TYPE: small</html:p>
      <html:p>HOLE: false</html:p>
      <html:p>SCORE: NA</html:p>
      <html:p>STATUS: NA</html:p>
    </notes>
    <listOfReactants>
      <speciesReference species="M_h2o_c" stoichiometry="1"/>
      <speciesReference species="M_tyr_L_tyr_L_c" stoichiometry="1"/>
    </listOfReactants>
    <listOfProducts>
      <speciesReference species="M_tyr_L_c" stoichiometry="2"/>
    </listOfProducts>
  </reaction>
  <reaction id="R_MALT_e" name="alpha_glucosidase_extracellular" reversible="false">
    <notes>
      <html:p>GENE_ASSOCIATION: ( Sscle01g011550 ) or ( Sscle03g022770 )</html:p>
      <html:p>PROTEIN_ASSOCIATION: ( Sscle01g011550 ) or ( Sscle03g022770 )</html:p>
      <html:p>SUBSYSTEM: Maltose_degradation</html:p>
      <html:p>PROTEIN_CLASS: 3.2.1.20</html:p>
      <html:p>GENERIC: false</html:p>
      <html:p>TYPE: small</html:p>
      <html:p>HOLE: false</html:p>
      <html:p>SCORE: NA</html:p>
      <html:p>STATUS: NA</html:p>
    </notes>
    <listOfReactants>
      <speciesReference species="M_malt_e" stoichiometry="1"/>
      <speciesReference species="M_h2o_e" stoichiometry="1"/>
    </listOfReactants>
    <listOfProducts>
      <speciesReference species="M_glc_D_e" stoichiometry="2"/>
    </listOfProducts>
  </reaction>
  <reaction id="R_EX_14glun_sub_1_e_" name="1_4_glucan_substituted_1_unit_exchange" reversible="true">
    <notes>
      <html:p>GENE_ASSOCIATION: </html:p>
      <html:p>PROTEIN_ASSOCIATION: </html:p>
      <html:p>SUBSYSTEM: Exchange_carbon_compound</html:p>
      <html:p>PROTEIN_CLASS: No Assignment</html:p>
      <html:p>GENERIC: false</html:p>
      <html:p>TYPE: small</html:p>
      <html:p>HOLE: false</html:p>
      <html:p>SCORE: NA</html:p>
      <html:p>STATUS: NA</html:p>
    </notes>
    <listOfReactants>
      <speciesReference species="M_14glun_sub_1_e" stoichiometry="1"/>
    </listOfReactants>
    <listOfProducts>
      <speciesReference species="M_14glun_sub_1_b" stoichiometry="1"/>
    </listOfProducts>
  </reaction>
  <reaction id="R_DKMPPD2" name="2_3_diketo_5_methylthio_1_phosphopentane_degradation_reaction" reversible="false">
    <notes>
      <html:p>GENE_ASSOCIATION: ( Sscle03g030320 and Sscle03g028230 )</html:p>
      <html:p>PROTEIN_ASSOCIATION: ( Sscle03g030320_and_Sscle03g028230 )</html:p>
      <html:p>SUBSYSTEM: S_adenosyl_L_methionine_cycle</html:p>
      <html:p>PROTEIN_CLASS: 3.1.3.77</html:p>
      <html:p>GENERIC: false</html:p>
      <html:p>TYPE: small</html:p>
      <html:p>HOLE: false</html:p>
      <html:p>SCORE: NA</html:p>
      <html:p>STATUS: NA</html:p>
    </notes>
    <listOfReactants>
      <speciesReference species="M_dkmpp_c" stoichiometry="1"/>
      <speciesReference species="M_h2o_c" stoichiometry="3"/>
    </listOfReactants>
    <listOfProducts>
      <speciesReference species="M_h_c" stoichiometry="6"/>
      <speciesReference species="M_2kmb_c" stoichiometry="1"/>
      <speciesReference species="M_pi_c" stoichiometry="1"/>
      <speciesReference species="M_for_c" stoichiometry="1"/>
    </listOfProducts>
  </reaction>
  <reaction id="R_FACOAL80" name="fatty_acid__CoA_ligase__octanoate_" reversible="false">
    <notes>
      <html:p>GENE_ASSOCIATION: ( Sscle01g002730 and Sscle09g073880 )</html:p>
      <html:p>PROTEIN_ASSOCIATION: ( Sscle01g002730_and_Sscle09g073880 )</html:p>
      <html:p>SUBSYSTEM: Fatty_acid_degradation</html:p>
      <html:p>PROTEIN_CLASS: 6.2.1.2</html:p>
      <html:p>GENERIC: false</html:p>
      <html:p>TYPE: small</html:p>
      <html:p>HOLE: false</html:p>
      <html:p>SCORE: NA</html:p>
      <html:p>STATUS: NA</html:p>
    </notes>
    <listOfReactants>
      <speciesReference species="M_atp_c" stoichiometry="1"/>
      <speciesReference species="M_coa_c" stoichiometry="1"/>
      <speciesReference species="M_octa_c" stoichiometry="1"/>
    </listOfReactants>
    <listOfProducts>
      <speciesReference species="M_occoa_c" stoichiometry="1"/>
      <speciesReference species="M_amp_c" stoichiometry="1"/>
      <speciesReference species="M_ppi_c" stoichiometry="1"/>
    </listOfProducts>
  </reaction>
  <reaction id="R_EX_gentbo_e_" name="gentiobiose_exchange" reversible="true">
    <notes>
      <html:p>GENE_ASSOCIATION: </html:p>
      <html:p>PROTEIN_ASSOCIATION: </html:p>
      <html:p>SUBSYSTEM: Exchange_carbon_compound</html:p>
      <html:p>PROTEIN_CLASS: No Assignment</html:p>
      <html:p>GENERIC: false</html:p>
      <html:p>TYPE: small</html:p>
      <html:p>HOLE: false</html:p>
      <html:p>SCORE: NA</html:p>
      <html:p>STATUS: NA</html:p>
    </notes>
    <listOfReactants>
      <speciesReference species="M_gentbo_e" stoichiometry="1"/>
    </listOfReactants>
    <listOfProducts>
      <speciesReference species="M_gentbo_b" stoichiometry="1"/>
    </listOfProducts>
  </reaction>
  <reaction id="R_DHNPTtm" name="dhnpt_mitochondrial_transport" reversible="true">
    <notes>
      <html:p>GENE_ASSOCIATION: </html:p>
      <html:p>PROTEIN_ASSOCIATION: </html:p>
      <html:p>SUBSYSTEM: Transport__mitochondrial</html:p>
      <html:p>PROTEIN_CLASS: No Assignment</html:p>
      <html:p>GENERIC: false</html:p>
      <html:p>TYPE: small</html:p>
      <html:p>HOLE: false</html:p>
      <html:p>SCORE: NA</html:p>
      <html:p>STATUS: NA</html:p>
    </notes>
    <listOfReactants>
      <speciesReference species="M_dhnpt_c" stoichiometry="1"/>
    </listOfReactants>
    <listOfProducts>
      <speciesReference species="M_dhnpt_m" stoichiometry="1"/>
    </listOfProducts>
  </reaction>
  <reaction id="R_EX_ocdcea_e_" name="octadecenoate__n_C18_1__exchange" reversible="true">
    <notes>
      <html:p>GENE_ASSOCIATION: </html:p>
      <html:p>PROTEIN_ASSOCIATION: </html:p>
      <html:p>SUBSYSTEM: Exchange_carbon_compound</html:p>
      <html:p>PROTEIN_CLASS: No Assignment</html:p>
      <html:p>GENERIC: false</html:p>
      <html:p>TYPE: small</html:p>
      <html:p>HOLE: false</html:p>
      <html:p>SCORE: NA</html:p>
      <html:p>STATUS: NA</html:p>
    </notes>
    <listOfReactants>
      <speciesReference species="M_ocdcea_e" stoichiometry="1"/>
    </listOfReactants>
    <listOfProducts>
      <speciesReference species="M_ocdcea_b" stoichiometry="1"/>
    </listOfProducts>
  </reaction>
  <reaction id="R_ENDOPROAS_PCW_GRP_pept_At" name="endoprotease_activity_on_plant_cell_wall_GRP_Arabidopsis_thaliana_peptide_extracellular" reversible="false">
    <notes>
      <html:p>GENE_ASSOCIATION: ( Sscle05g045390 ) or ( Sscle03g025560 ) or ( Sscle09g074710 ) or ( Sscle11g085960 ) or ( Sscle11g084430 ) or ( Sscle07g055630 ) or ( Sscle12g087700 ) or ( Sscle13g093490 ) or ( Sscle09g072270 ) or ( Sscle12g091310 ) or ( Sscle07g059410 ) or ( Sscle07g058540 ) or ( Sscle14g101670 ) or ( Sscle15g106280 ) or ( Sscle02g022040 ) or ( Sscle10g075920 ) or ( Sscle06g050510 ) or ( Sscle14g100080 ) or ( Sscle11g082980 ) or ( Sscle06g053560 ) or ( Sscle07g057170 ) or ( Sscle05g041810 ) or ( Sscle01g002510 ) or ( Sscle04g038690 ) or ( Sscle07g056040 ) or ( Sscle04g035550 )</html:p>
      <html:p>PROTEIN_ASSOCIATION: ( Sscle05g045390 ) or ( Sscle03g025560 ) or ( Sscle09g074710 ) or ( Sscle11g085960 ) or ( Sscle11g084430 ) or ( Sscle07g055630 ) or ( Sscle12g087700 ) or ( Sscle13g093490 ) or ( Sscle09g072270 ) or ( Sscle12g091310 ) or ( Sscle07g059410 ) or ( Sscle07g058540 ) or ( Sscle14g101670 ) or ( Sscle15g106280 ) or ( Sscle02g022040 ) or ( Sscle10g075920 ) or ( Sscle06g050510 ) or ( Sscle14g100080 ) or ( Sscle11g082980 ) or ( Sscle06g053560 ) or ( Sscle07g057170 ) or ( Sscle05g041810 ) or ( Sscle01g002510 ) or ( Sscle04g038690 ) or ( Sscle07g056040 ) or ( Sscle04g035550 )</html:p>
      <html:p>SUBSYSTEM: Protein_degradation</html:p>
      <html:p>PROTEIN_CLASS: No Assignment</html:p>
      <html:p>GENERIC: false</html:p>
      <html:p>TYPE: small</html:p>
      <html:p>HOLE: false</html:p>
      <html:p>SCORE: NA</html:p>
      <html:p>STATUS: NA</html:p>
    </notes>
    <listOfReactants>
      <speciesReference species="M_h2o_e" stoichiometry="0.938"/>
      <speciesReference species="M_PCW_pept_GRP_At_e" stoichiometry="0.062"/>
    </listOfReactants>
    <listOfProducts>
      <speciesReference species="M_arg_L_tyr_L_e" stoichiometry="0.025"/>
      <speciesReference species="M_gly_ala_L_e" stoichiometry="0.05"/>
      <speciesReference species="M_gly_asn_L_e" stoichiometry="0.025"/>
      <speciesReference species="M_gly_gly_asn_L_e" stoichiometry="0.025"/>
      <speciesReference species="M_tyr_L_gln_L_e" stoichiometry="0.05"/>
      <speciesReference species="M_ala_L_ser_L_e" stoichiometry="0.05"/>
      <speciesReference species="M_gly_gly_e" stoichiometry="0.372"/>
      <speciesReference species="M_gly_gly_ala_L_e" stoichiometry="0.05"/>
      <speciesReference species="M_gln_L_gly_e" stoichiometry="0.05"/>
      <speciesReference species="M_ser_L_gly_e" stoichiometry="0.05"/>
      <speciesReference species="M_gly_arg_L_e" stoichiometry="0.025"/>
      <speciesReference species="M_PCW_pept_At_e" stoichiometry="0.007"/>
      <speciesReference species="M_gly_gly_gly_e" stoichiometry="0.099"/>
      <speciesReference species="M_asn_L_tyr_L_e" stoichiometry="0.025"/>
      <speciesReference species="M_gly_pro_L_e" stoichiometry="0.025"/>
      <speciesReference species="M_pro_L_gly_e" stoichiometry="0.025"/>
      <speciesReference species="M_gly_gly_pro_L_e" stoichiometry="0.025"/>
      <speciesReference species="M_gly_gly_arg_L_e" stoichiometry="0.025"/>
    </listOfProducts>
  </reaction>
  <reaction id="R_ADK1" name="adenylate_kinase" reversible="true">
    <notes>
      <html:p>GENE_ASSOCIATION: ( Sscle01g007510 ) or ( Sscle05g045410 )</html:p>
      <html:p>PROTEIN_ASSOCIATION: ( Sscle01g007510 ) or ( Sscle05g045410 )</html:p>
      <html:p>SUBSYSTEM: Purine_biosynthesis</html:p>
      <html:p>PROTEIN_CLASS: 2.7.4.3</html:p>
      <html:p>GENERIC: false</html:p>
      <html:p>TYPE: small</html:p>
      <html:p>HOLE: false</html:p>
      <html:p>SCORE: NA</html:p>
      <html:p>STATUS: NA</html:p>
    </notes>
    <listOfReactants>
      <speciesReference species="M_atp_c" stoichiometry="1"/>
      <speciesReference species="M_amp_c" stoichiometry="1"/>
    </listOfReactants>
    <listOfProducts>
      <speciesReference species="M_adp_c" stoichiometry="2"/>
    </listOfProducts>
  </reaction>
  <reaction id="R_BGALAS_XXLGe" name="beta_galactosidase_xxlg" reversible="false">
    <notes>
      <html:p>GENE_ASSOCIATION: ( Sscle04g037140 ) or ( Sscle01g007810 ) or ( Sscle09g074570 ) or ( Sscle09g069470 )</html:p>
      <html:p>PROTEIN_ASSOCIATION: ( Sscle04g037140 ) or ( Sscle01g007810 ) or ( Sscle09g074570 ) or ( Sscle09g069470 )</html:p>
      <html:p>SUBSYSTEM: Xyloglucan_degradation</html:p>
      <html:p>PROTEIN_CLASS: 3.2.1.23</html:p>
      <html:p>GENERIC: false</html:p>
      <html:p>TYPE: small</html:p>
      <html:p>HOLE: false</html:p>
      <html:p>SCORE: NA</html:p>
      <html:p>STATUS: NA</html:p>
    </notes>
    <listOfReactants>
      <speciesReference species="M_h2o_e" stoichiometry="1"/>
      <speciesReference species="M_xxlg_e" stoichiometry="1"/>
    </listOfReactants>
    <listOfProducts>
      <speciesReference species="M_xxxg_e" stoichiometry="1"/>
      <speciesReference species="M_gal_e" stoichiometry="1"/>
    </listOfProducts>
  </reaction>
  <reaction id="R_GRTT" name="geranyltranstransferase" reversible="false">
    <notes>
      <html:p>GENE_ASSOCIATION: ( Sscle11g084400 ) or ( Sscle16g107780 )</html:p>
      <html:p>PROTEIN_ASSOCIATION: ( Sscle11g084400 ) or ( Sscle16g107780 )</html:p>
      <html:p>SUBSYSTEM: Isoprenoid_biosynthesis</html:p>
      <html:p>PROTEIN_CLASS: 2.5.1.10</html:p>
      <html:p>GENERIC: false</html:p>
      <html:p>TYPE: small</html:p>
      <html:p>HOLE: false</html:p>
      <html:p>SCORE: NA</html:p>
      <html:p>STATUS: NA</html:p>
    </notes>
    <listOfReactants>
      <speciesReference species="M_ipdp_c" stoichiometry="1"/>
      <speciesReference species="M_grdp_c" stoichiometry="1"/>
    </listOfReactants>
    <listOfProducts>
      <speciesReference species="M_ppi_c" stoichiometry="1"/>
      <speciesReference species="M_frdp_c" stoichiometry="1"/>
    </listOfProducts>
  </reaction>
  <reaction id="R_DIPEPA_pro_L_leu_L_c" name="dipeptidyl_peptidase_pro_L_leu_L_cytoplasmic" reversible="false">
    <notes>
      <html:p>GENE_ASSOCIATION: ( Sscle04g038500 ) or ( Sscle02g012960 )</html:p>
      <html:p>PROTEIN_ASSOCIATION: ( Sscle04g038500 ) or ( Sscle02g012960 )</html:p>
      <html:p>SUBSYSTEM: Protein_degradation</html:p>
      <html:p>PROTEIN_CLASS: 3.4.11.5</html:p>
      <html:p>GENERIC: false</html:p>
      <html:p>TYPE: small</html:p>
      <html:p>HOLE: false</html:p>
      <html:p>SCORE: NA</html:p>
      <html:p>STATUS: NA</html:p>
    </notes>
    <listOfReactants>
      <speciesReference species="M_h2o_c" stoichiometry="1"/>
      <speciesReference species="M_pro_L_leu_L_c" stoichiometry="1"/>
    </listOfReactants>
    <listOfProducts>
      <speciesReference species="M_leu_L_c" stoichiometry="1"/>
      <speciesReference species="M_pro_L_c" stoichiometry="1"/>
    </listOfProducts>
  </reaction>
  <reaction id="R_FBA" name="fructose_bisphosphate_aldolase" reversible="true">
    <notes>
      <html:p>GENE_ASSOCIATION: ( Sscle13g092510 ) or ( Sscle13g093670 )</html:p>
      <html:p>PROTEIN_ASSOCIATION: ( Sscle13g092510 ) or ( Sscle13g093670 )</html:p>
      <html:p>SUBSYSTEM: Embden_Meyerhoff_Parnas_Pathway</html:p>
      <html:p>PROTEIN_CLASS: 4.1.2.13</html:p>
      <html:p>GENERIC: false</html:p>
      <html:p>TYPE: small</html:p>
      <html:p>HOLE: false</html:p>
      <html:p>SCORE: NA</html:p>
      <html:p>STATUS: NA</html:p>
    </notes>
    <listOfReactants>
      <speciesReference species="M_fdp_c" stoichiometry="1"/>
    </listOfReactants>
    <listOfProducts>
      <speciesReference species="M_dhap_c" stoichiometry="1"/>
      <speciesReference species="M_g3p_c" stoichiometry="1"/>
    </listOfProducts>
  </reaction>
  <reaction id="R_EX_ccmuac_e_" name="cis_cis_muconate_exchange" reversible="true">
    <notes>
      <html:p>GENE_ASSOCIATION: </html:p>
      <html:p>PROTEIN_ASSOCIATION: </html:p>
      <html:p>SUBSYSTEM: Exchange_toxin</html:p>
      <html:p>PROTEIN_CLASS: No Assignment</html:p>
      <html:p>GENERIC: false</html:p>
      <html:p>TYPE: small</html:p>
      <html:p>HOLE: false</html:p>
      <html:p>SCORE: NA</html:p>
      <html:p>STATUS: NA</html:p>
    </notes>
    <listOfReactants>
      <speciesReference species="M_ccmuac_e" stoichiometry="1"/>
    </listOfReactants>
    <listOfProducts>
      <speciesReference species="M_ccmuac_b" stoichiometry="1"/>
    </listOfProducts>
  </reaction>
  <reaction id="R_ADK1m" name="adenylate_kinase__mitochondrial" reversible="true">
    <notes>
      <html:p>GENE_ASSOCIATION: ( Sscle05g045410 )</html:p>
      <html:p>PROTEIN_ASSOCIATION: ( Sscle05g045410 )</html:p>
      <html:p>SUBSYSTEM: Purine_biosynthesis</html:p>
      <html:p>PROTEIN_CLASS: 2.7.4.3</html:p>
      <html:p>GENERIC: false</html:p>
      <html:p>TYPE: small</html:p>
      <html:p>HOLE: false</html:p>
      <html:p>SCORE: NA</html:p>
      <html:p>STATUS: NA</html:p>
    </notes>
    <listOfReactants>
      <speciesReference species="M_amp_m" stoichiometry="1"/>
      <speciesReference species="M_atp_m" stoichiometry="1"/>
    </listOfReactants>
    <listOfProducts>
      <speciesReference species="M_adp_m" stoichiometry="2"/>
    </listOfProducts>
  </reaction>
  <reaction id="R_EX_Arabinan_13_e_" name="arabinan_1_3_linkage__3_units__exchange" reversible="true">
    <notes>
      <html:p>GENE_ASSOCIATION: </html:p>
      <html:p>PROTEIN_ASSOCIATION: </html:p>
      <html:p>SUBSYSTEM: Exchange_macromolecule</html:p>
      <html:p>PROTEIN_CLASS: No Assignment</html:p>
      <html:p>GENERIC: false</html:p>
      <html:p>TYPE: small</html:p>
      <html:p>HOLE: false</html:p>
      <html:p>SCORE: NA</html:p>
      <html:p>STATUS: NA</html:p>
    </notes>
    <listOfReactants>
      <speciesReference species="M_Arabinan_13_e" stoichiometry="1"/>
    </listOfReactants>
    <listOfProducts>
      <speciesReference species="M_Arabinan_13_b" stoichiometry="1"/>
    </listOfProducts>
  </reaction>
  <reaction id="R_PNTOtm" name="pantothenate_mitochondrial_transport" reversible="true">
    <notes>
      <html:p>GENE_ASSOCIATION: </html:p>
      <html:p>PROTEIN_ASSOCIATION: </html:p>
      <html:p>SUBSYSTEM: Transport__mitochondrial</html:p>
      <html:p>PROTEIN_CLASS: No Assignment</html:p>
      <html:p>GENERIC: false</html:p>
      <html:p>TYPE: small</html:p>
      <html:p>HOLE: false</html:p>
      <html:p>SCORE: NA</html:p>
      <html:p>STATUS: NA</html:p>
    </notes>
    <listOfReactants>
      <speciesReference species="M_pnto_R_m" stoichiometry="1"/>
    </listOfReactants>
    <listOfProducts>
      <speciesReference species="M_pnto_R_c" stoichiometry="1"/>
    </listOfProducts>
  </reaction>
  <reaction id="R_DIPEP_ala_L_pro_L_tiperm" name="dipeptide_ala_L_pro_L_transport_via_permease__extracellular_to_cytosol_" reversible="false">
    <notes>
      <html:p>GENE_ASSOCIATION: ( Sscle16g107840 ) or ( Sscle11g081000 )</html:p>
      <html:p>PROTEIN_ASSOCIATION: ( Sscle16g107840 ) or ( Sscle11g081000 )</html:p>
      <html:p>SUBSYSTEM: Transport_di_and_tripeptides</html:p>
      <html:p>PROTEIN_CLASS: No Assignment</html:p>
      <html:p>GENERIC: false</html:p>
      <html:p>TYPE: small</html:p>
      <html:p>HOLE: false</html:p>
      <html:p>SCORE: NA</html:p>
      <html:p>STATUS: NA</html:p>
    </notes>
    <listOfReactants>
      <speciesReference species="M_ala_L_pro_L_e" stoichiometry="1"/>
    </listOfReactants>
    <listOfProducts>
      <speciesReference species="M_ala_L_pro_L_c" stoichiometry="1"/>
    </listOfProducts>
  </reaction>
  <reaction id="R_PMETM_SS" name="phosphatidyl_N_methylethanolamine_N_methyltransferase__sclerotinia_sclerotiorum_specific" reversible="false">
    <notes>
      <html:p>GENE_ASSOCIATION: ( Sscle13g096720 )</html:p>
      <html:p>PROTEIN_ASSOCIATION: ( Sscle13g096720 )</html:p>
      <html:p>SUBSYSTEM: Glycerophospholipid_metabolism</html:p>
      <html:p>PROTEIN_CLASS: 2.1.1.16</html:p>
      <html:p>GENERIC: false</html:p>
      <html:p>TYPE: small</html:p>
      <html:p>HOLE: false</html:p>
      <html:p>SCORE: NA</html:p>
      <html:p>STATUS: NA</html:p>
    </notes>
    <listOfReactants>
      <speciesReference species="M_ptd2meeta_SS_c" stoichiometry="1"/>
      <speciesReference species="M_amet_c" stoichiometry="1"/>
    </listOfReactants>
    <listOfProducts>
      <speciesReference species="M_pc_SS_c" stoichiometry="1"/>
      <speciesReference species="M_h_c" stoichiometry="1"/>
      <speciesReference species="M_ahcys_c" stoichiometry="1"/>
    </listOfProducts>
  </reaction>
  <reaction id="R_LPLIPAL1C_SS" name="lysophospholipase_L1__2_acylglycerophosphocholine_sclerotinia_sclerotiorum_specific" reversible="false">
    <notes>
      <html:p>GENE_ASSOCIATION: ( Sscle02g021440 )</html:p>
      <html:p>PROTEIN_ASSOCIATION: ( Sscle02g021440 )</html:p>
      <html:p>SUBSYSTEM: Glycerophospholipid_metabolism</html:p>
      <html:p>PROTEIN_CLASS: 3.1.1.5</html:p>
      <html:p>GENERIC: false</html:p>
      <html:p>TYPE: small</html:p>
      <html:p>HOLE: false</html:p>
      <html:p>SCORE: NA</html:p>
      <html:p>STATUS: NA</html:p>
    </notes>
    <listOfReactants>
      <speciesReference species="M_h2o_c" stoichiometry="1"/>
      <speciesReference species="M_1agpc_SS_c" stoichiometry="1"/>
    </listOfReactants>
    <listOfProducts>
      <speciesReference species="M_pmtcoa_c" stoichiometry="0.27"/>
      <speciesReference species="M_g3pc_c" stoichiometry="1"/>
      <speciesReference species="M_ddcacoa_c" stoichiometry="0.06"/>
      <speciesReference species="M_hdcoa_c" stoichiometry="0.17"/>
      <speciesReference species="M_tdcoa_c" stoichiometry="0.1"/>
      <speciesReference species="M_odecoa_c" stoichiometry="0.24"/>
      <speciesReference species="M_dcacoa_c" stoichiometry="0.02"/>
      <speciesReference species="M_h_c" stoichiometry="1"/>
      <speciesReference species="M_ocdycacoa_c" stoichiometry="0.09"/>
      <speciesReference species="M_stcoa_c" stoichiometry="0.05"/>
    </listOfProducts>
  </reaction>
  <reaction id="R_GALTt" name="galactitol_transport_in_via_symport" reversible="false">
    <notes>
      <html:p>GENE_ASSOCIATION: </html:p>
      <html:p>PROTEIN_ASSOCIATION: </html:p>
      <html:p>SUBSYSTEM: Transport_carbon_compound</html:p>
      <html:p>PROTEIN_CLASS: No Assignment</html:p>
      <html:p>GENERIC: false</html:p>
      <html:p>TYPE: small</html:p>
      <html:p>HOLE: false</html:p>
      <html:p>SCORE: NA</html:p>
      <html:p>STATUS: NA</html:p>
    </notes>
    <listOfReactants>
      <speciesReference species="M_galt_e" stoichiometry="1"/>
      <speciesReference species="M_h_e" stoichiometry="1"/>
    </listOfReactants>
    <listOfProducts>
      <speciesReference species="M_galt_c" stoichiometry="1"/>
      <speciesReference species="M_h_c" stoichiometry="1"/>
    </listOfProducts>
  </reaction>
  <reaction id="R_ENDOGLUCUROACXYLANAe" name="endo_1_4_beta_acxylanase" reversible="false">
    <notes>
      <html:p>GENE_ASSOCIATION: ( Sscle03g026530 ) or ( Sscle05g041650 ) or ( Sscle11g083680 ) or ( Sscle16g107660 ) or ( Sscle09g074790 )</html:p>
      <html:p>PROTEIN_ASSOCIATION: ( Sscle03g026530 ) or ( Sscle05g041650 ) or ( Sscle11g083680 ) or ( Sscle16g107660 ) or ( Sscle09g074790 )</html:p>
      <html:p>SUBSYSTEM: Xylan_degradation</html:p>
      <html:p>PROTEIN_CLASS: 3.2.1.8</html:p>
      <html:p>GENERIC: false</html:p>
      <html:p>TYPE: small</html:p>
      <html:p>HOLE: false</html:p>
      <html:p>SCORE: NA</html:p>
      <html:p>STATUS: NA</html:p>
    </notes>
    <listOfReactants>
      <speciesReference species="M_glucuroacxylan_e" stoichiometry="1"/>
      <speciesReference species="M_h2o_e" stoichiometry="1"/>
    </listOfReactants>
    <listOfProducts>
      <speciesReference species="M_glucuroacxylan_3u_e" stoichiometry="1"/>
      <speciesReference species="M_acxylan_3u_e" stoichiometry="1"/>
    </listOfProducts>
  </reaction>
  <reaction id="R_EX_his_L_trp_L_e_" name="dipeptide_his_L_trp_L_exchange" reversible="true">
    <notes>
      <html:p>GENE_ASSOCIATION: </html:p>
      <html:p>PROTEIN_ASSOCIATION: </html:p>
      <html:p>SUBSYSTEM: Exchange_di_and_tripeptides</html:p>
      <html:p>PROTEIN_CLASS: No Assignment</html:p>
      <html:p>GENERIC: false</html:p>
      <html:p>TYPE: small</html:p>
      <html:p>HOLE: false</html:p>
      <html:p>SCORE: NA</html:p>
      <html:p>STATUS: NA</html:p>
    </notes>
    <listOfReactants>
      <speciesReference species="M_his_L_trp_L_e" stoichiometry="1"/>
    </listOfReactants>
    <listOfProducts>
      <speciesReference species="M_his_L_trp_L_b" stoichiometry="1"/>
    </listOfProducts>
  </reaction>
  <reaction id="R_AICART" name="phosphoribosylaminoimidazolecarboxamide_formyltransferase" reversible="true">
    <notes>
      <html:p>GENE_ASSOCIATION: ( Sscle02g012230 )</html:p>
      <html:p>PROTEIN_ASSOCIATION: ( Sscle02g012230 )</html:p>
      <html:p>SUBSYSTEM: Purine_biosynthesis</html:p>
      <html:p>PROTEIN_CLASS: 2.1.2.3</html:p>
      <html:p>GENERIC: false</html:p>
      <html:p>TYPE: small</html:p>
      <html:p>HOLE: false</html:p>
      <html:p>SCORE: NA</html:p>
      <html:p>STATUS: NA</html:p>
    </notes>
    <listOfReactants>
      <speciesReference species="M_10fthf_c" stoichiometry="1"/>
      <speciesReference species="M_aicar_c" stoichiometry="1"/>
    </listOfReactants>
    <listOfProducts>
      <speciesReference species="M_fprica_c" stoichiometry="1"/>
      <speciesReference species="M_thf_c" stoichiometry="1"/>
    </listOfProducts>
  </reaction>
  <reaction id="R_PPNDH" name="prephenate_dehydratase" reversible="false">
    <notes>
      <html:p>GENE_ASSOCIATION: ( Sscle03g025670 )</html:p>
      <html:p>PROTEIN_ASSOCIATION: ( Sscle03g025670 )</html:p>
      <html:p>SUBSYSTEM: Phenylalanine__tyrosine_and_tryptophan_biosynthesis</html:p>
      <html:p>PROTEIN_CLASS: 4.2.1.51</html:p>
      <html:p>GENERIC: false</html:p>
      <html:p>TYPE: small</html:p>
      <html:p>HOLE: false</html:p>
      <html:p>SCORE: NA</html:p>
      <html:p>STATUS: NA</html:p>
    </notes>
    <listOfReactants>
      <speciesReference species="M_h_c" stoichiometry="1"/>
      <speciesReference species="M_pphn_c" stoichiometry="1"/>
    </listOfReactants>
    <listOfProducts>
      <speciesReference species="M_co2_c" stoichiometry="1"/>
      <speciesReference species="M_h2o_c" stoichiometry="1"/>
      <speciesReference species="M_phpyr_c" stoichiometry="1"/>
    </listOfProducts>
  </reaction>
  <reaction id="R_DIPEPA_gly_asn_L_c" name="dipeptidyl_peptidase_gly_asn_L_cytoplasmic" reversible="false">
    <notes>
      <html:p>GENE_ASSOCIATION: ( Sscle02g012960 )</html:p>
      <html:p>PROTEIN_ASSOCIATION: ( Sscle02g012960 )</html:p>
      <html:p>SUBSYSTEM: Protein_degradation</html:p>
      <html:p>PROTEIN_CLASS: No Assignment</html:p>
      <html:p>GENERIC: false</html:p>
      <html:p>TYPE: small</html:p>
      <html:p>HOLE: false</html:p>
      <html:p>SCORE: NA</html:p>
      <html:p>STATUS: NA</html:p>
    </notes>
    <listOfReactants>
      <speciesReference species="M_h2o_c" stoichiometry="1"/>
      <speciesReference species="M_gly_asn_L_c" stoichiometry="1"/>
    </listOfReactants>
    <listOfProducts>
      <speciesReference species="M_gly_c" stoichiometry="1"/>
      <speciesReference species="M_asn_L_c" stoichiometry="1"/>
    </listOfProducts>
  </reaction>
  <reaction id="R_AARAFUR_13_pept_AGP" name="alpha_L_arabinofuranosidase_1_3_linkages_AGP_peptide" reversible="false">
    <notes>
      <html:p>GENE_ASSOCIATION: ( Sscle04g034810 ) or ( Sscle03g023350 ) or ( Sscle07g055410 )</html:p>
      <html:p>PROTEIN_ASSOCIATION: ( Sscle04g034810 ) or ( Sscle03g023350 ) or ( Sscle07g055410 )</html:p>
      <html:p>SUBSYSTEM: Arabinogalactan_degradation</html:p>
      <html:p>PROTEIN_CLASS: 3.2.1.55</html:p>
      <html:p>GENERIC: false</html:p>
      <html:p>TYPE: small</html:p>
      <html:p>HOLE: false</html:p>
      <html:p>SCORE: NA</html:p>
      <html:p>STATUS: NA</html:p>
    </notes>
    <listOfReactants>
      <speciesReference species="M_PCW_pept_AGP_polysacc_At_e" stoichiometry="0.125"/>
      <speciesReference species="M_h2o_e" stoichiometry="1"/>
    </listOfReactants>
    <listOfProducts>
      <speciesReference species="M_PCW_pept_AGP_polysacc_At_m13A_8u_e" stoichiometry="0.125"/>
      <speciesReference species="M_arab_L_e" stoichiometry="1"/>
    </listOfProducts>
  </reaction>
  <reaction id="R_EXOPROAS_PCW_pept_At" name="exoprotease_activity_on_plant_cell_wall_Arabidopsis_thaliana_peptide_extracellular" reversible="false">
    <notes>
      <html:p>GENE_ASSOCIATION: ( Sscle15g104790 ) or ( Sscle06g054930 ) or ( Sscle09g071760 ) or ( Sscle08g066810 ) or ( Sscle07g059490 ) or ( Sscle14g097930 ) or ( Sscle06g054280 ) or ( Sscle06g054270 )</html:p>
      <html:p>PROTEIN_ASSOCIATION: ( Sscle15g104790 ) or ( Sscle06g054930 ) or ( Sscle09g071760 ) or ( Sscle08g066810 ) or ( Sscle07g059490 ) or ( Sscle14g097930 ) or ( Sscle06g054280 ) or ( Sscle06g054270 )</html:p>
      <html:p>SUBSYSTEM: Protein_degradation</html:p>
      <html:p>PROTEIN_CLASS: 3.4.16.5</html:p>
      <html:p>GENERIC: false</html:p>
      <html:p>TYPE: small</html:p>
      <html:p>HOLE: false</html:p>
      <html:p>SCORE: NA</html:p>
      <html:p>STATUS: NA</html:p>
    </notes>
    <listOfReactants>
      <speciesReference species="M_h2o_e" stoichiometry="0.975"/>
      <speciesReference species="M_PCW_pept_At_e" stoichiometry="0.025"/>
    </listOfReactants>
    <listOfProducts>
      <speciesReference species="M_val_L_e" stoichiometry="0.076"/>
      <speciesReference species="M_his_L_e" stoichiometry="0.008"/>
      <speciesReference species="M_gln_L_e" stoichiometry="0.067"/>
      <speciesReference species="M_arg_L_e" stoichiometry="0.059"/>
      <speciesReference species="M_cys_L_e" stoichiometry="0.01"/>
      <speciesReference species="M_trp_L_e" stoichiometry="0.01"/>
      <speciesReference species="M_leu_L_e" stoichiometry="0.15"/>
      <speciesReference species="M_pro_L_e" stoichiometry="0.009"/>
      <speciesReference species="M_thr_L_e" stoichiometry="0.05"/>
      <speciesReference species="M_phe_L_e" stoichiometry="0.046"/>
      <speciesReference species="M_ser_L_e" stoichiometry="0.044"/>
      <speciesReference species="M_glu_L_e" stoichiometry="0.071"/>
      <speciesReference species="M_tyr_L_e" stoichiometry="0.01"/>
      <speciesReference species="M_ile_L_e" stoichiometry="0.067"/>
      <speciesReference species="M_met_L_e" stoichiometry="0.005"/>
      <speciesReference species="M_asp_L_e" stoichiometry="0.059"/>
      <speciesReference species="M_asn_L_e" stoichiometry="0.056"/>
      <speciesReference species="M_ala_L_e" stoichiometry="0.097"/>
      <speciesReference species="M_lys_L_e" stoichiometry="0.067"/>
      <speciesReference species="M_gly_e" stoichiometry="0.039"/>
    </listOfProducts>
  </reaction>
  <reaction id="R_TRIPEP_ala_L_ala_L_ala_L_tiperm" name="tripeptide_ala_L_ala_L_transport_via_permease__extracellular_to_cytosol_" reversible="false">
    <notes>
      <html:p>GENE_ASSOCIATION: ( Sscle16g107840 )</html:p>
      <html:p>PROTEIN_ASSOCIATION: ( Sscle16g107840 )</html:p>
      <html:p>SUBSYSTEM: Transport_di_and_tripeptides</html:p>
      <html:p>PROTEIN_CLASS: No Assignment</html:p>
      <html:p>GENERIC: false</html:p>
      <html:p>TYPE: small</html:p>
      <html:p>HOLE: false</html:p>
      <html:p>SCORE: NA</html:p>
      <html:p>STATUS: NA</html:p>
    </notes>
    <listOfReactants>
      <speciesReference species="M_ala_L_ala_L_ala_L_e" stoichiometry="1"/>
    </listOfReactants>
    <listOfProducts>
      <speciesReference species="M_ala_L_ala_L_ala_L_c" stoichiometry="1"/>
    </listOfProducts>
  </reaction>
  <reaction id="R_DIPEP_gly_trp_L_tiperm" name="dipeptide_gly_L_trp_L_transport_via_permease__extracellular_to_cytosol_" reversible="false">
    <notes>
      <html:p>GENE_ASSOCIATION: ( Sscle16g107840 ) or ( Sscle11g081000 )</html:p>
      <html:p>PROTEIN_ASSOCIATION: ( Sscle16g107840 ) or ( Sscle11g081000 )</html:p>
      <html:p>SUBSYSTEM: Transport_di_and_tripeptides</html:p>
      <html:p>PROTEIN_CLASS: No Assignment</html:p>
      <html:p>GENERIC: false</html:p>
      <html:p>TYPE: small</html:p>
      <html:p>HOLE: false</html:p>
      <html:p>SCORE: NA</html:p>
      <html:p>STATUS: NA</html:p>
    </notes>
    <listOfReactants>
      <speciesReference species="M_gly_trp_L_e" stoichiometry="1"/>
    </listOfReactants>
    <listOfProducts>
      <speciesReference species="M_gly_trp_L_c" stoichiometry="1"/>
    </listOfProducts>
  </reaction>
  <reaction id="R_GAPD" name="glyceraldehyde_3_phosphate_dehydrogenase" reversible="true">
    <notes>
      <html:p>GENE_ASSOCIATION: ( Sscle11g083230 )</html:p>
      <html:p>PROTEIN_ASSOCIATION: ( Sscle11g083230 )</html:p>
      <html:p>SUBSYSTEM: Embden_Meyerhoff_Parnas_Pathway</html:p>
      <html:p>PROTEIN_CLASS: 1.2.1.12</html:p>
      <html:p>GENERIC: false</html:p>
      <html:p>TYPE: small</html:p>
      <html:p>HOLE: false</html:p>
      <html:p>SCORE: NA</html:p>
      <html:p>STATUS: NA</html:p>
    </notes>
    <listOfReactants>
      <speciesReference species="M_g3p_c" stoichiometry="1"/>
      <speciesReference species="M_pi_c" stoichiometry="1"/>
      <speciesReference species="M_nad_c" stoichiometry="1"/>
    </listOfReactants>
    <listOfProducts>
      <speciesReference species="M_h_c" stoichiometry="1"/>
      <speciesReference species="M_nadh_c" stoichiometry="1"/>
      <speciesReference species="M_13dpg_c" stoichiometry="1"/>
    </listOfProducts>
  </reaction>
  <reaction id="R_SMALL_MOLECULES_biomass" name="biomass_small_molecules_pool_composition" reversible="false">
    <notes>
      <html:p>GENE_ASSOCIATION: </html:p>
      <html:p>PROTEIN_ASSOCIATION: </html:p>
      <html:p>SUBSYSTEM: Biomass_formation</html:p>
      <html:p>PROTEIN_CLASS: No Assignment</html:p>
      <html:p>GENERIC: false</html:p>
      <html:p>TYPE: small</html:p>
      <html:p>HOLE: false</html:p>
      <html:p>SCORE: NA</html:p>
      <html:p>STATUS: NA</html:p>
    </notes>
    <listOfReactants>
      <speciesReference species="M_atp_c" stoichiometry="0.00175"/>
      <speciesReference species="M_coa_c" stoichiometry="0.000168"/>
      <speciesReference species="M_thmmp_c" stoichiometry="0.000223"/>
      <speciesReference species="M_glc_D_c" stoichiometry="0.575"/>
      <speciesReference species="M_ala_L_c" stoichiometry="0.04"/>
      <speciesReference species="M_pydx5p_c" stoichiometry="0.000223"/>
      <speciesReference species="M_ribflv_c" stoichiometry="0.000223"/>
      <speciesReference species="M_nad_c" stoichiometry="0.0002"/>
      <speciesReference species="M_nadp_c" stoichiometry="0.0006"/>
      <speciesReference species="M_tre6p_c" stoichiometry="0.00275"/>
      <speciesReference species="M_btn_c" stoichiometry="0.000002"/>
      <speciesReference species="M_thf_c" stoichiometry="0.000223"/>
      <speciesReference species="M_g3p_c" stoichiometry="0.00095"/>
      <speciesReference species="M_amet_c" stoichiometry="0.000223"/>
      <speciesReference species="M_10fthf_c" stoichiometry="0.000223"/>
      <speciesReference species="M_fru_c" stoichiometry="0.0115"/>
      <speciesReference species="M_tre_c" stoichiometry="0.13"/>
      <speciesReference species="M_udpacgal_c" stoichiometry="0.007"/>
      <speciesReference species="M_pi_c" stoichiometry="0.0135"/>
      <speciesReference species="M_mal_L_c" stoichiometry="0.06"/>
      <speciesReference species="M_glu_L_c" stoichiometry="0.085"/>
      <speciesReference species="M_fum_c" stoichiometry="0.03"/>
      <speciesReference species="M_3pg_c" stoichiometry="0.00115"/>
      <speciesReference species="M_udpg_c" stoichiometry="0.00445"/>
      <speciesReference species="M_succ_c" stoichiometry="0.005"/>
      <speciesReference species="M_mlthf_c" stoichiometry="0.000223"/>
      <speciesReference species="M_fad_c" stoichiometry="0.000223"/>
      <speciesReference species="M_oxa_c" stoichiometry="0.755"/>
      <speciesReference species="M_g6p_c" stoichiometry="0.006"/>
      <speciesReference species="M_mnl_c" stoichiometry="0.135"/>
    </listOfReactants>
    <listOfProducts>
      <speciesReference species="M_SMALL_MOLECULES_Ss_c" stoichiometry="1"/>
    </listOfProducts>
  </reaction>
  <reaction id="R_DIPEPA_leu_L_phe_L_c" name="dipeptidyl_peptidase_leu_L_phe_L_cytoplasmic" reversible="false">
    <notes>
      <html:p>GENE_ASSOCIATION: ( Sscle02g012960 )</html:p>
      <html:p>PROTEIN_ASSOCIATION: ( Sscle02g012960 )</html:p>
      <html:p>SUBSYSTEM: Protein_degradation</html:p>
      <html:p>PROTEIN_CLASS: No Assignment</html:p>
      <html:p>GENERIC: false</html:p>
      <html:p>TYPE: small</html:p>
      <html:p>HOLE: false</html:p>
      <html:p>SCORE: NA</html:p>
      <html:p>STATUS: NA</html:p>
    </notes>
    <listOfReactants>
      <speciesReference species="M_leu_L_phe_L_c" stoichiometry="1"/>
      <speciesReference species="M_h2o_c" stoichiometry="1"/>
    </listOfReactants>
    <listOfProducts>
      <speciesReference species="M_phe_L_c" stoichiometry="1"/>
      <speciesReference species="M_leu_L_c" stoichiometry="1"/>
    </listOfProducts>
  </reaction>
  <reaction id="R_EX_phe_L_trp_L_e_" name="dipeptide_phe_L_trp_L_exchange" reversible="true">
    <notes>
      <html:p>GENE_ASSOCIATION: </html:p>
      <html:p>PROTEIN_ASSOCIATION: </html:p>
      <html:p>SUBSYSTEM: Exchange_di_and_tripeptides</html:p>
      <html:p>PROTEIN_CLASS: No Assignment</html:p>
      <html:p>GENERIC: false</html:p>
      <html:p>TYPE: small</html:p>
      <html:p>HOLE: false</html:p>
      <html:p>SCORE: NA</html:p>
      <html:p>STATUS: NA</html:p>
    </notes>
    <listOfReactants>
      <speciesReference species="M_phe_L_trp_L_e" stoichiometry="1"/>
    </listOfReactants>
    <listOfProducts>
      <speciesReference species="M_phe_L_trp_L_b" stoichiometry="1"/>
    </listOfProducts>
  </reaction>
  <reaction id="R_PYK" name="pyruvate_kinase" reversible="false">
    <notes>
      <html:p>GENE_ASSOCIATION: ( Sscle02g015760 )</html:p>
      <html:p>PROTEIN_ASSOCIATION: ( Sscle02g015760 )</html:p>
      <html:p>SUBSYSTEM: Embden_Meyerhoff_Parnas_Pathway</html:p>
      <html:p>PROTEIN_CLASS: 2.7.1.40</html:p>
      <html:p>GENERIC: false</html:p>
      <html:p>TYPE: small</html:p>
      <html:p>HOLE: false</html:p>
      <html:p>SCORE: NA</html:p>
      <html:p>STATUS: NA</html:p>
    </notes>
    <listOfReactants>
      <speciesReference species="M_pep_c" stoichiometry="1"/>
      <speciesReference species="M_adp_c" stoichiometry="1"/>
      <speciesReference species="M_h_c" stoichiometry="1"/>
    </listOfReactants>
    <listOfProducts>
      <speciesReference species="M_atp_c" stoichiometry="1"/>
      <speciesReference species="M_pyr_c" stoichiometry="1"/>
    </listOfProducts>
  </reaction>
  <reaction id="R_PPIter" name="diphosphate_transporter__endoplasmic_reticulum" reversible="true">
    <notes>
      <html:p>GENE_ASSOCIATION: </html:p>
      <html:p>PROTEIN_ASSOCIATION: </html:p>
      <html:p>SUBSYSTEM: Transport__endoplasmic_reticulum</html:p>
      <html:p>PROTEIN_CLASS: No Assignment</html:p>
      <html:p>GENERIC: false</html:p>
      <html:p>TYPE: small</html:p>
      <html:p>HOLE: false</html:p>
      <html:p>SCORE: NA</html:p>
      <html:p>STATUS: NA</html:p>
    </notes>
    <listOfReactants>
      <speciesReference species="M_ppi_r" stoichiometry="1"/>
    </listOfReactants>
    <listOfProducts>
      <speciesReference species="M_ppi_c" stoichiometry="1"/>
    </listOfProducts>
  </reaction>
  <reaction id="R_MUCCYCIe" name="muconate_cycloisomerase_extracellular" reversible="true">
    <notes>
      <html:p>GENE_ASSOCIATION: ( Sscle03g030530 )</html:p>
      <html:p>PROTEIN_ASSOCIATION: ( Sscle03g030530 )</html:p>
      <html:p>SUBSYSTEM: Catechol_degradation</html:p>
      <html:p>PROTEIN_CLASS: 5.5.1.1</html:p>
      <html:p>GENERIC: false</html:p>
      <html:p>TYPE: small</html:p>
      <html:p>HOLE: false</html:p>
      <html:p>SCORE: NA</html:p>
      <html:p>STATUS: NA</html:p>
    </notes>
    <listOfReactants>
      <speciesReference species="M_ccmuac_e" stoichiometry="1"/>
      <speciesReference species="M_h_e" stoichiometry="1"/>
    </listOfReactants>
    <listOfProducts>
      <speciesReference species="M_mucl_e" stoichiometry="1"/>
    </listOfProducts>
  </reaction>
  <reaction id="R_PSERS_SS" name="phosphatidylserine_synthase__sclerotinia_sclerotiorum_specific" reversible="true">
    <notes>
      <html:p>GENE_ASSOCIATION: </html:p>
      <html:p>PROTEIN_ASSOCIATION: </html:p>
      <html:p>SUBSYSTEM: Glycerophospholipid_metabolism</html:p>
      <html:p>PROTEIN_CLASS: 2.7.8.8</html:p>
      <html:p>GENERIC: false</html:p>
      <html:p>TYPE: small</html:p>
      <html:p>HOLE: false</html:p>
      <html:p>SCORE: NA</html:p>
      <html:p>STATUS: NA</html:p>
    </notes>
    <listOfReactants>
      <speciesReference species="M_cdpdag_SS_c" stoichiometry="1"/>
      <speciesReference species="M_ser_L_c" stoichiometry="1"/>
    </listOfReactants>
    <listOfProducts>
      <speciesReference species="M_ps_SS_c" stoichiometry="1"/>
      <speciesReference species="M_h_c" stoichiometry="1"/>
      <speciesReference species="M_cmp_c" stoichiometry="1"/>
    </listOfProducts>
  </reaction>
  <reaction id="R_ENDOGLAS" name="endoglucanase" reversible="false">
    <notes>
      <html:p>GENE_ASSOCIATION: ( Sscle14g099920 ) or ( Sscle02g019600 ) or ( Sscle03g026960 ) or ( Sscle07g056950 ) or ( Sscle03g023660 ) or ( Sscle01g005720 ) or ( Sscle01g002110 ) or ( Sscle15g106390 ) or ( Sscle01g005630 ) or ( Sscle09g069440 ) or ( Sscle08g068360 )</html:p>
      <html:p>PROTEIN_ASSOCIATION: ( Sscle14g099920 ) or ( Sscle02g019600 ) or ( Sscle03g026960 ) or ( Sscle07g056950 ) or ( Sscle03g023660 ) or ( Sscle01g005720 ) or ( Sscle01g002110 ) or ( Sscle15g106390 ) or ( Sscle01g005630 ) or ( Sscle09g069440 ) or ( Sscle08g068360 )</html:p>
      <html:p>SUBSYSTEM: Cellulose_degradation</html:p>
      <html:p>PROTEIN_CLASS: 3.2.1.4</html:p>
      <html:p>GENERIC: false</html:p>
      <html:p>TYPE: small</html:p>
      <html:p>HOLE: false</html:p>
      <html:p>SCORE: NA</html:p>
      <html:p>STATUS: NA</html:p>
    </notes>
    <listOfReactants>
      <speciesReference species="M_cellos_e" stoichiometry="1"/>
      <speciesReference species="M_h2o_e" stoichiometry="1"/>
    </listOfReactants>
    <listOfProducts>
      <speciesReference species="M_14bglucan_e" stoichiometry="1"/>
    </listOfProducts>
  </reaction>
  <reaction id="R_EX_lyx_L_e_" name="L_lyxose_exchange" reversible="true">
    <notes>
      <html:p>GENE_ASSOCIATION: </html:p>
      <html:p>PROTEIN_ASSOCIATION: </html:p>
      <html:p>SUBSYSTEM: Exchange_carbon_compound</html:p>
      <html:p>PROTEIN_CLASS: No Assignment</html:p>
      <html:p>GENERIC: false</html:p>
      <html:p>TYPE: small</html:p>
      <html:p>HOLE: false</html:p>
      <html:p>SCORE: NA</html:p>
      <html:p>STATUS: NA</html:p>
    </notes>
    <listOfReactants>
      <speciesReference species="M_lyx_L_e" stoichiometry="1"/>
    </listOfReactants>
    <listOfProducts>
      <speciesReference species="M_lyx_L_b" stoichiometry="1"/>
    </listOfProducts>
  </reaction>
  <reaction id="R_SBTD_L" name="L_sorbitol_dehydrogenase__L_sorbose_producing_" reversible="true">
    <notes>
      <html:p>GENE_ASSOCIATION: ( Sscle15g105200 ) or ( Sscle05g045940 ) or ( Sscle02g013680 )</html:p>
      <html:p>PROTEIN_ASSOCIATION: ( Sscle15g105200 ) or ( Sscle05g045940 ) or ( Sscle02g013680 )</html:p>
      <html:p>SUBSYSTEM: Sorbitol_degradation</html:p>
      <html:p>PROTEIN_CLASS: 1.1.1.14</html:p>
      <html:p>GENERIC: false</html:p>
      <html:p>TYPE: small</html:p>
      <html:p>HOLE: false</html:p>
      <html:p>SCORE: NA</html:p>
      <html:p>STATUS: NA</html:p>
    </notes>
    <listOfReactants>
      <speciesReference species="M_nad_c" stoichiometry="1"/>
      <speciesReference species="M_sbt_L_c" stoichiometry="1"/>
    </listOfReactants>
    <listOfProducts>
      <speciesReference species="M_nadh_c" stoichiometry="1"/>
      <speciesReference species="M_h_c" stoichiometry="1"/>
      <speciesReference species="M_srb_L_c" stoichiometry="1"/>
    </listOfProducts>
  </reaction>
  <reaction id="R_EX_leu_L_aa_L_e_" name="dipeptide_leu_L_aa_L_exchange" reversible="true">
    <notes>
      <html:p>GENE_ASSOCIATION: </html:p>
      <html:p>PROTEIN_ASSOCIATION: </html:p>
      <html:p>SUBSYSTEM: Exchange_di_and_tripeptides</html:p>
      <html:p>PROTEIN_CLASS: No Assignment</html:p>
      <html:p>GENERIC: false</html:p>
      <html:p>TYPE: small</html:p>
      <html:p>HOLE: false</html:p>
      <html:p>SCORE: NA</html:p>
      <html:p>STATUS: NA</html:p>
    </notes>
    <listOfReactants>
      <speciesReference species="M_leu_L_aa_L_e" stoichiometry="1"/>
    </listOfReactants>
    <listOfProducts>
      <speciesReference species="M_leu_L_aa_L_b" stoichiometry="1"/>
    </listOfProducts>
  </reaction>
  <reaction id="R_PSP_L" name="phosphoserine_phosphatase__L_serine_" reversible="false">
    <notes>
      <html:p>GENE_ASSOCIATION: ( Sscle02g017680 )</html:p>
      <html:p>PROTEIN_ASSOCIATION: ( Sscle02g017680 )</html:p>
      <html:p>SUBSYSTEM: Serine_biosynthesis</html:p>
      <html:p>PROTEIN_CLASS: 3.1.3.3</html:p>
      <html:p>GENERIC: false</html:p>
      <html:p>TYPE: small</html:p>
      <html:p>HOLE: false</html:p>
      <html:p>SCORE: NA</html:p>
      <html:p>STATUS: NA</html:p>
    </notes>
    <listOfReactants>
      <speciesReference species="M_pser_L_c" stoichiometry="1"/>
      <speciesReference species="M_h2o_c" stoichiometry="1"/>
    </listOfReactants>
    <listOfProducts>
      <speciesReference species="M_pi_c" stoichiometry="1"/>
      <speciesReference species="M_ser_L_c" stoichiometry="1"/>
    </listOfProducts>
  </reaction>
  <reaction id="R_G3PD2m" name="glycerol_3_phosphate_dehydrogenase_mitochondrial" reversible="true">
    <notes>
      <html:p>GENE_ASSOCIATION: ( Sscle09g069070 )</html:p>
      <html:p>PROTEIN_ASSOCIATION: ( Sscle09g069070 )</html:p>
      <html:p>SUBSYSTEM: Glycerol_metabolism</html:p>
      <html:p>PROTEIN_CLASS: 1.1.1.94</html:p>
      <html:p>GENERIC: false</html:p>
      <html:p>TYPE: small</html:p>
      <html:p>HOLE: false</html:p>
      <html:p>SCORE: NA</html:p>
      <html:p>STATUS: NA</html:p>
    </notes>
    <listOfReactants>
      <speciesReference species="M_glyc3p_m" stoichiometry="1"/>
      <speciesReference species="M_q6_m" stoichiometry="1"/>
    </listOfReactants>
    <listOfProducts>
      <speciesReference species="M_q6h2_m" stoichiometry="1"/>
      <speciesReference species="M_dhap_m" stoichiometry="1"/>
    </listOfProducts>
  </reaction>
  <reaction id="R_PPND2" name="prephenate_dehydrogenase__NADP_" reversible="false">
    <notes>
      <html:p>GENE_ASSOCIATION: ( Sscle03g029790 )</html:p>
      <html:p>PROTEIN_ASSOCIATION: ( Sscle03g029790 )</html:p>
      <html:p>SUBSYSTEM: Phenylalanine__tyrosine_and_tryptophan_biosynthesis</html:p>
      <html:p>PROTEIN_CLASS: 1.3.1.13</html:p>
      <html:p>GENERIC: false</html:p>
      <html:p>TYPE: small</html:p>
      <html:p>HOLE: false</html:p>
      <html:p>SCORE: NA</html:p>
      <html:p>STATUS: NA</html:p>
    </notes>
    <listOfReactants>
      <speciesReference species="M_nadp_c" stoichiometry="1"/>
      <speciesReference species="M_pphn_c" stoichiometry="1"/>
    </listOfReactants>
    <listOfProducts>
      <speciesReference species="M_co2_c" stoichiometry="1"/>
      <speciesReference species="M_34hpp_c" stoichiometry="1"/>
      <speciesReference species="M_nadph_c" stoichiometry="1"/>
    </listOfProducts>
  </reaction>
  <reaction id="R_FOLD3m" name="dihydropteroate_synthase__mitochondrial" reversible="false">
    <notes>
      <html:p>GENE_ASSOCIATION: ( Sscle11g085520 )</html:p>
      <html:p>PROTEIN_ASSOCIATION: ( Sscle11g085520 )</html:p>
      <html:p>SUBSYSTEM: Folate_biosynthesis</html:p>
      <html:p>PROTEIN_CLASS: 2.5.1.15</html:p>
      <html:p>GENERIC: false</html:p>
      <html:p>TYPE: small</html:p>
      <html:p>HOLE: false</html:p>
      <html:p>SCORE: NA</html:p>
      <html:p>STATUS: NA</html:p>
    </notes>
    <listOfReactants>
      <speciesReference species="M_4abz_m" stoichiometry="1"/>
      <speciesReference species="M_2ahhmd_m" stoichiometry="1"/>
    </listOfReactants>
    <listOfProducts>
      <speciesReference species="M_ppi_m" stoichiometry="1"/>
      <speciesReference species="M_dhpt_m" stoichiometry="1"/>
    </listOfProducts>
  </reaction>
  <reaction id="R_ALCD19y" name="alcohol_dehydrogenase__glycerol_nadp" reversible="false">
    <notes>
      <html:p>GENE_ASSOCIATION: ( Sscle03g027430 ) or ( Sscle06g051570 )</html:p>
      <html:p>PROTEIN_ASSOCIATION: ( Sscle03g027430 ) or ( Sscle06g051570 )</html:p>
      <html:p>SUBSYSTEM: Glycerol_metabolism</html:p>
      <html:p>PROTEIN_CLASS: 1.1.1.2</html:p>
      <html:p>GENERIC: false</html:p>
      <html:p>TYPE: small</html:p>
      <html:p>HOLE: false</html:p>
      <html:p>SCORE: NA</html:p>
      <html:p>STATUS: NA</html:p>
    </notes>
    <listOfReactants>
      <speciesReference species="M_glyald_c" stoichiometry="1"/>
      <speciesReference species="M_nadph_c" stoichiometry="1"/>
      <speciesReference species="M_h_c" stoichiometry="1"/>
    </listOfReactants>
    <listOfProducts>
      <speciesReference species="M_glyc_c" stoichiometry="1"/>
      <speciesReference species="M_nadp_c" stoichiometry="1"/>
    </listOfProducts>
  </reaction>
  <reaction id="R_DIPEP_pro_L_leu_L_tiperm" name="dipeptide_pro_L_leu_L_transport_via_permease__extracellular_to_cytosol_" reversible="false">
    <notes>
      <html:p>GENE_ASSOCIATION: ( Sscle16g107840 ) or ( Sscle11g081000 )</html:p>
      <html:p>PROTEIN_ASSOCIATION: ( Sscle16g107840 ) or ( Sscle11g081000 )</html:p>
      <html:p>SUBSYSTEM: Transport_di_and_tripeptides</html:p>
      <html:p>PROTEIN_CLASS: No Assignment</html:p>
      <html:p>GENERIC: false</html:p>
      <html:p>TYPE: small</html:p>
      <html:p>HOLE: false</html:p>
      <html:p>SCORE: NA</html:p>
      <html:p>STATUS: NA</html:p>
    </notes>
    <listOfReactants>
      <speciesReference species="M_pro_L_leu_L_e" stoichiometry="1"/>
    </listOfReactants>
    <listOfProducts>
      <speciesReference species="M_pro_L_leu_L_c" stoichiometry="1"/>
    </listOfProducts>
  </reaction>
  <reaction id="R_IG3PS" name="Imidazole_glycerol_3_phosphate_synthase" reversible="false">
    <notes>
      <html:p>GENE_ASSOCIATION: ( Sscle08g064300 )</html:p>
      <html:p>PROTEIN_ASSOCIATION: ( Sscle08g064300 )</html:p>
      <html:p>SUBSYSTEM: Histidine_biosynthesis</html:p>
      <html:p>PROTEIN_CLASS: 2.4.2.-</html:p>
      <html:p>GENERIC: false</html:p>
      <html:p>TYPE: small</html:p>
      <html:p>HOLE: false</html:p>
      <html:p>SCORE: NA</html:p>
      <html:p>STATUS: NA</html:p>
    </notes>
    <listOfReactants>
      <speciesReference species="M_prlp_c" stoichiometry="1"/>
      <speciesReference species="M_gln_L_c" stoichiometry="1"/>
    </listOfReactants>
    <listOfProducts>
      <speciesReference species="M_glu_L_c" stoichiometry="1"/>
      <speciesReference species="M_eig3p_c" stoichiometry="1"/>
      <speciesReference species="M_aicar_c" stoichiometry="1"/>
      <speciesReference species="M_h_c" stoichiometry="1"/>
    </listOfProducts>
  </reaction>
  <reaction id="R_C4STMO2Per" name="C_4_methyl_sterol_oxidase_endoplasmic_reticulum" reversible="false">
    <notes>
      <html:p>GENE_ASSOCIATION: ( Sscle03g028030 )</html:p>
      <html:p>PROTEIN_ASSOCIATION: ( Sscle03g028030 )</html:p>
      <html:p>SUBSYSTEM: Ergosterol_biosynthesis</html:p>
      <html:p>PROTEIN_CLASS: No Assignment</html:p>
      <html:p>GENERIC: false</html:p>
      <html:p>TYPE: small</html:p>
      <html:p>HOLE: false</html:p>
      <html:p>SCORE: NA</html:p>
      <html:p>STATUS: NA</html:p>
    </notes>
    <listOfReactants>
      <speciesReference species="M_o2_r" stoichiometry="1"/>
      <speciesReference species="M_4mzym_int2_r" stoichiometry="1"/>
      <speciesReference species="M_nadp_r" stoichiometry="1"/>
    </listOfReactants>
    <listOfProducts>
      <speciesReference species="M_h_r" stoichiometry="1"/>
      <speciesReference species="M_nadph_r" stoichiometry="1"/>
      <speciesReference species="M_zym_int2_r" stoichiometry="1"/>
      <speciesReference species="M_co2_r" stoichiometry="1"/>
    </listOfProducts>
  </reaction>
  <reaction id="R_FORti" name="formate_transport_via_monocarboxylate_transporter__extracellular_to_cytoplasm" reversible="false">
    <notes>
      <html:p>GENE_ASSOCIATION: ( Sscle09g074510 )</html:p>
      <html:p>PROTEIN_ASSOCIATION: ( Sscle09g074510 )</html:p>
      <html:p>SUBSYSTEM: Transport_carbon_compound</html:p>
      <html:p>PROTEIN_CLASS: No Assignment</html:p>
      <html:p>GENERIC: false</html:p>
      <html:p>TYPE: small</html:p>
      <html:p>HOLE: false</html:p>
      <html:p>SCORE: NA</html:p>
      <html:p>STATUS: NA</html:p>
    </notes>
    <listOfReactants>
      <speciesReference species="M_h_e" stoichiometry="1"/>
      <speciesReference species="M_for_e" stoichiometry="1"/>
    </listOfReactants>
    <listOfProducts>
      <speciesReference species="M_h_c" stoichiometry="1"/>
      <speciesReference species="M_for_c" stoichiometry="1"/>
    </listOfProducts>
  </reaction>
  <reaction id="R_ASNtiperm" name="L_asparagine_transport_via_permease__extracellular_to_cytosol_" reversible="false">
    <notes>
      <html:p>GENE_ASSOCIATION: ( Sscle09g071100 ) or ( Sscle02g020940 ) or ( Sscle05g047480 ) or ( Sscle16g110260 )</html:p>
      <html:p>PROTEIN_ASSOCIATION: ( Sscle09g071100 ) or ( Sscle02g020940 ) or ( Sscle05g047480 ) or ( Sscle16g110260 )</html:p>
      <html:p>SUBSYSTEM: Transport_amino_acid</html:p>
      <html:p>PROTEIN_CLASS: No Assignment</html:p>
      <html:p>GENERIC: false</html:p>
      <html:p>TYPE: small</html:p>
      <html:p>HOLE: false</html:p>
      <html:p>SCORE: NA</html:p>
      <html:p>STATUS: NA</html:p>
    </notes>
    <listOfReactants>
      <speciesReference species="M_asn_L_e" stoichiometry="1"/>
    </listOfReactants>
    <listOfProducts>
      <speciesReference species="M_asn_L_c" stoichiometry="1"/>
    </listOfProducts>
  </reaction>
  <reaction id="R_DIPEP_ala_L_val_L_tiperm" name="dipeptide_ala_L_val_L_transport_via_permease__extracellular_to_cytosol_" reversible="false">
    <notes>
      <html:p>GENE_ASSOCIATION: ( Sscle16g107840 ) or ( Sscle11g081000 )</html:p>
      <html:p>PROTEIN_ASSOCIATION: ( Sscle16g107840 ) or ( Sscle11g081000 )</html:p>
      <html:p>SUBSYSTEM: Transport_di_and_tripeptides</html:p>
      <html:p>PROTEIN_CLASS: No Assignment</html:p>
      <html:p>GENERIC: false</html:p>
      <html:p>TYPE: small</html:p>
      <html:p>HOLE: false</html:p>
      <html:p>SCORE: NA</html:p>
      <html:p>STATUS: NA</html:p>
    </notes>
    <listOfReactants>
      <speciesReference species="M_ala_L_val_L_e" stoichiometry="1"/>
    </listOfReactants>
    <listOfProducts>
      <speciesReference species="M_ala_L_val_L_c" stoichiometry="1"/>
    </listOfProducts>
  </reaction>
  <reaction id="R_ACGAMPM" name="phosphoacetylglucosamine_mutase" reversible="true">
    <notes>
      <html:p>GENE_ASSOCIATION: ( Sscle01g007740 )</html:p>
      <html:p>PROTEIN_ASSOCIATION: ( Sscle01g007740 )</html:p>
      <html:p>SUBSYSTEM: Chitin_biosynthesis</html:p>
      <html:p>PROTEIN_CLASS: 5.4.2.3</html:p>
      <html:p>GENERIC: false</html:p>
      <html:p>TYPE: small</html:p>
      <html:p>HOLE: false</html:p>
      <html:p>SCORE: NA</html:p>
      <html:p>STATUS: NA</html:p>
    </notes>
    <listOfReactants>
      <speciesReference species="M_acgam6p_c" stoichiometry="1"/>
    </listOfReactants>
    <listOfProducts>
      <speciesReference species="M_acgam1p_c" stoichiometry="1"/>
    </listOfProducts>
  </reaction>
  <reaction id="R_MEVK1" name="mevalonate_kinase__atp_" reversible="false">
    <notes>
      <html:p>GENE_ASSOCIATION: ( Sscle05g044950 )</html:p>
      <html:p>PROTEIN_ASSOCIATION: ( Sscle05g044950 )</html:p>
      <html:p>SUBSYSTEM: Mevalonate_pathway</html:p>
      <html:p>PROTEIN_CLASS: 2.7.1.36</html:p>
      <html:p>GENERIC: false</html:p>
      <html:p>TYPE: small</html:p>
      <html:p>HOLE: false</html:p>
      <html:p>SCORE: NA</html:p>
      <html:p>STATUS: NA</html:p>
    </notes>
    <listOfReactants>
      <speciesReference species="M_atp_c" stoichiometry="1"/>
      <speciesReference species="M_mev_R_c" stoichiometry="1"/>
    </listOfReactants>
    <listOfProducts>
      <speciesReference species="M_h_c" stoichiometry="1"/>
      <speciesReference species="M_5pmev_c" stoichiometry="1"/>
      <speciesReference species="M_adp_c" stoichiometry="1"/>
    </listOfProducts>
  </reaction>
  <reaction id="R_EX_ser_L_ser_L_e_" name="dipeptide_ser_L_ser_L_exchange" reversible="true">
    <notes>
      <html:p>GENE_ASSOCIATION: </html:p>
      <html:p>PROTEIN_ASSOCIATION: </html:p>
      <html:p>SUBSYSTEM: Exchange_di_and_tripeptides</html:p>
      <html:p>PROTEIN_CLASS: No Assignment</html:p>
      <html:p>GENERIC: false</html:p>
      <html:p>TYPE: small</html:p>
      <html:p>HOLE: false</html:p>
      <html:p>SCORE: NA</html:p>
      <html:p>STATUS: NA</html:p>
    </notes>
    <listOfReactants>
      <speciesReference species="M_ser_L_ser_L_e" stoichiometry="1"/>
    </listOfReactants>
    <listOfProducts>
      <speciesReference species="M_ser_L_ser_L_b" stoichiometry="1"/>
    </listOfProducts>
  </reaction>
  <reaction id="R_GLUDx" name="glutamate_dehydrogenase__NAD_" reversible="false">
    <notes>
      <html:p>GENE_ASSOCIATION: ( Sscle03g030440 )</html:p>
      <html:p>PROTEIN_ASSOCIATION: ( Sscle03g030440 )</html:p>
      <html:p>SUBSYSTEM: Glutamate_and_glutamine_metabolism</html:p>
      <html:p>PROTEIN_CLASS: 1.4.1.2</html:p>
      <html:p>GENERIC: false</html:p>
      <html:p>TYPE: small</html:p>
      <html:p>HOLE: false</html:p>
      <html:p>SCORE: NA</html:p>
      <html:p>STATUS: NA</html:p>
    </notes>
    <listOfReactants>
      <speciesReference species="M_glu_L_c" stoichiometry="1"/>
      <speciesReference species="M_nad_c" stoichiometry="1"/>
      <speciesReference species="M_h2o_c" stoichiometry="1"/>
    </listOfReactants>
    <listOfProducts>
      <speciesReference species="M_nadh_c" stoichiometry="1"/>
      <speciesReference species="M_h_c" stoichiometry="1"/>
      <speciesReference species="M_nh4_c" stoichiometry="1"/>
      <speciesReference species="M_akg_c" stoichiometry="1"/>
    </listOfProducts>
  </reaction>
  <reaction id="R_EX_ala_L_gln_L_e_" name="dipeptide_ala_L_gln_L_exchange" reversible="true">
    <notes>
      <html:p>GENE_ASSOCIATION: </html:p>
      <html:p>PROTEIN_ASSOCIATION: </html:p>
      <html:p>SUBSYSTEM: Exchange_di_and_tripeptides</html:p>
      <html:p>PROTEIN_CLASS: No Assignment</html:p>
      <html:p>GENERIC: false</html:p>
      <html:p>TYPE: small</html:p>
      <html:p>HOLE: false</html:p>
      <html:p>SCORE: NA</html:p>
      <html:p>STATUS: NA</html:p>
    </notes>
    <listOfReactants>
      <speciesReference species="M_ala_L_gln_L_e" stoichiometry="1"/>
    </listOfReactants>
    <listOfProducts>
      <speciesReference species="M_ala_L_gln_L_b" stoichiometry="1"/>
    </listOfProducts>
  </reaction>
  <reaction id="R_AARAFUR_13_Ara13" name="alpha_L_arabinofuranosidase_1_3_linkages_Ara13" reversible="false">
    <notes>
      <html:p>GENE_ASSOCIATION: ( Sscle04g034810 ) or ( Sscle03g023350 ) or ( Sscle07g055410 )</html:p>
      <html:p>PROTEIN_ASSOCIATION: ( Sscle04g034810 ) or ( Sscle03g023350 ) or ( Sscle07g055410 )</html:p>
      <html:p>SUBSYSTEM: Pectine_degradation</html:p>
      <html:p>PROTEIN_CLASS: 3.2.1.55</html:p>
      <html:p>GENERIC: false</html:p>
      <html:p>TYPE: small</html:p>
      <html:p>HOLE: false</html:p>
      <html:p>SCORE: NA</html:p>
      <html:p>STATUS: NA</html:p>
    </notes>
    <listOfReactants>
      <speciesReference species="M_h2o_e" stoichiometry="1"/>
      <speciesReference species="M_Arabinan_13_e" stoichiometry="0.5"/>
    </listOfReactants>
    <listOfProducts>
      <speciesReference species="M_arab_L_e" stoichiometry="1.5"/>
    </listOfProducts>
  </reaction>
  <reaction id="R_EX_his_L_thr_L_e_" name="dipeptide_his_L_thr_L_exchange" reversible="true">
    <notes>
      <html:p>GENE_ASSOCIATION: </html:p>
      <html:p>PROTEIN_ASSOCIATION: </html:p>
      <html:p>SUBSYSTEM: Exchange_di_and_tripeptides</html:p>
      <html:p>PROTEIN_CLASS: No Assignment</html:p>
      <html:p>GENERIC: false</html:p>
      <html:p>TYPE: small</html:p>
      <html:p>HOLE: false</html:p>
      <html:p>SCORE: NA</html:p>
      <html:p>STATUS: NA</html:p>
    </notes>
    <listOfReactants>
      <speciesReference species="M_his_L_thr_L_e" stoichiometry="1"/>
    </listOfReactants>
    <listOfProducts>
      <speciesReference species="M_his_L_thr_L_b" stoichiometry="1"/>
    </listOfProducts>
  </reaction>
  <reaction id="R_FDH" name="formate_dehydrogenase" reversible="false">
    <notes>
      <html:p>GENE_ASSOCIATION: ( Sscle14g101500 )</html:p>
      <html:p>PROTEIN_ASSOCIATION: ( Sscle14g101500 )</html:p>
      <html:p>SUBSYSTEM: C1_metabolism</html:p>
      <html:p>PROTEIN_CLASS: 1.2.2.1</html:p>
      <html:p>GENERIC: false</html:p>
      <html:p>TYPE: small</html:p>
      <html:p>HOLE: false</html:p>
      <html:p>SCORE: NA</html:p>
      <html:p>STATUS: NA</html:p>
    </notes>
    <listOfReactants>
      <speciesReference species="M_for_c" stoichiometry="1"/>
      <speciesReference species="M_nad_c" stoichiometry="1"/>
    </listOfReactants>
    <listOfProducts>
      <speciesReference species="M_co2_c" stoichiometry="1"/>
      <speciesReference species="M_nadh_c" stoichiometry="1"/>
    </listOfProducts>
  </reaction>
  <reaction id="R_EX_no3_e_" name="nitrate_exchange" reversible="true">
    <notes>
      <html:p>GENE_ASSOCIATION: </html:p>
      <html:p>PROTEIN_ASSOCIATION: </html:p>
      <html:p>SUBSYSTEM: Exchange_inorganic_compound</html:p>
      <html:p>PROTEIN_CLASS: No Assignment</html:p>
      <html:p>GENERIC: false</html:p>
      <html:p>TYPE: small</html:p>
      <html:p>HOLE: false</html:p>
      <html:p>SCORE: NA</html:p>
      <html:p>STATUS: NA</html:p>
    </notes>
    <listOfReactants>
      <speciesReference species="M_no3_e" stoichiometry="1"/>
    </listOfReactants>
    <listOfProducts>
      <speciesReference species="M_no3_b" stoichiometry="1"/>
    </listOfProducts>
  </reaction>
  <reaction id="R_CHOLtiperm" name="choline_transport_via_permease__extracellular_to_cytosol_" reversible="false">
    <notes>
      <html:p>GENE_ASSOCIATION: ( Sscle10g079630 )</html:p>
      <html:p>PROTEIN_ASSOCIATION: ( Sscle10g079630 )</html:p>
      <html:p>SUBSYSTEM: Transport_nitrogen_compound</html:p>
      <html:p>PROTEIN_CLASS: No Assignment</html:p>
      <html:p>GENERIC: false</html:p>
      <html:p>TYPE: small</html:p>
      <html:p>HOLE: false</html:p>
      <html:p>SCORE: NA</html:p>
      <html:p>STATUS: NA</html:p>
    </notes>
    <listOfReactants>
      <speciesReference species="M_chol_e" stoichiometry="1"/>
    </listOfReactants>
    <listOfProducts>
      <speciesReference species="M_chol_c" stoichiometry="1"/>
    </listOfProducts>
  </reaction>
  <reaction id="R_EX_13BDglcn_5u_e_" name="1_3_beta_glucan_5_unit_exchange" reversible="true">
    <notes>
      <html:p>GENE_ASSOCIATION: </html:p>
      <html:p>PROTEIN_ASSOCIATION: </html:p>
      <html:p>SUBSYSTEM: Exchange_carbon_compound</html:p>
      <html:p>PROTEIN_CLASS: No Assignment</html:p>
      <html:p>GENERIC: false</html:p>
      <html:p>TYPE: small</html:p>
      <html:p>HOLE: false</html:p>
      <html:p>SCORE: NA</html:p>
      <html:p>STATUS: NA</html:p>
    </notes>
    <listOfReactants>
      <speciesReference species="M_13BDglcn_5u_e" stoichiometry="1"/>
    </listOfReactants>
    <listOfProducts>
      <speciesReference species="M_13BDglcn_5u_b" stoichiometry="1"/>
    </listOfProducts>
  </reaction>
  <reaction id="R_MNL2DH" name="mannitol_2_dehydrogenase" reversible="true">
    <notes>
      <html:p>GENE_ASSOCIATION: </html:p>
      <html:p>PROTEIN_ASSOCIATION: </html:p>
      <html:p>SUBSYSTEM: Mannitol_biosynthesis</html:p>
      <html:p>PROTEIN_CLASS: 1.1.1.67</html:p>
      <html:p>GENERIC: false</html:p>
      <html:p>TYPE: small</html:p>
      <html:p>HOLE: false</html:p>
      <html:p>SCORE: NA</html:p>
      <html:p>STATUS: NA</html:p>
    </notes>
    <listOfReactants>
      <speciesReference species="M_mnl_c" stoichiometry="1"/>
      <speciesReference species="M_nad_c" stoichiometry="1"/>
    </listOfReactants>
    <listOfProducts>
      <speciesReference species="M_h_c" stoichiometry="1"/>
      <speciesReference species="M_nadh_c" stoichiometry="1"/>
      <speciesReference species="M_fru_c" stoichiometry="1"/>
    </listOfProducts>
  </reaction>
  <reaction id="R_ACITL" name="ATP_Citrate_lyase" reversible="false">
    <notes>
      <html:p>GENE_ASSOCIATION: ( Sscle04g034150 ) or ( Sscle04g034160 )</html:p>
      <html:p>PROTEIN_ASSOCIATION: ( Sscle04g034150 ) or ( Sscle04g034160 )</html:p>
      <html:p>SUBSYSTEM: Citric_acid_cycle</html:p>
      <html:p>PROTEIN_CLASS: No Assignment</html:p>
      <html:p>GENERIC: false</html:p>
      <html:p>TYPE: small</html:p>
      <html:p>HOLE: false</html:p>
      <html:p>SCORE: NA</html:p>
      <html:p>STATUS: NA</html:p>
    </notes>
    <listOfReactants>
      <speciesReference species="M_coa_c" stoichiometry="1"/>
      <speciesReference species="M_atp_c" stoichiometry="1"/>
      <speciesReference species="M_cit_c" stoichiometry="1"/>
    </listOfReactants>
    <listOfProducts>
      <speciesReference species="M_oaa_c" stoichiometry="1"/>
      <speciesReference species="M_pi_c" stoichiometry="1"/>
      <speciesReference species="M_accoa_c" stoichiometry="1"/>
      <speciesReference species="M_adp_c" stoichiometry="1"/>
    </listOfProducts>
  </reaction>
  <reaction id="R_EX_tyr_L_lys_L_e_" name="dipeptide_tyr_L_lys_L_exchange" reversible="true">
    <notes>
      <html:p>GENE_ASSOCIATION: </html:p>
      <html:p>PROTEIN_ASSOCIATION: </html:p>
      <html:p>SUBSYSTEM: Exchange_di_and_tripeptides</html:p>
      <html:p>PROTEIN_CLASS: No Assignment</html:p>
      <html:p>GENERIC: false</html:p>
      <html:p>TYPE: small</html:p>
      <html:p>HOLE: false</html:p>
      <html:p>SCORE: NA</html:p>
      <html:p>STATUS: NA</html:p>
    </notes>
    <listOfReactants>
      <speciesReference species="M_tyr_L_lys_L_e" stoichiometry="1"/>
    </listOfReactants>
    <listOfProducts>
      <speciesReference species="M_tyr_L_lys_L_b" stoichiometry="1"/>
    </listOfProducts>
  </reaction>
  <reaction id="R_TRIPEP_val_L_tyr_L_val_L_tiperm" name="tripeptide_val_L_tyr_L_transport_via_permease__extracellular_to_cytosol_" reversible="false">
    <notes>
      <html:p>GENE_ASSOCIATION: ( Sscle16g107840 )</html:p>
      <html:p>PROTEIN_ASSOCIATION: ( Sscle16g107840 )</html:p>
      <html:p>SUBSYSTEM: Transport_di_and_tripeptides</html:p>
      <html:p>PROTEIN_CLASS: No Assignment</html:p>
      <html:p>GENERIC: false</html:p>
      <html:p>TYPE: small</html:p>
      <html:p>HOLE: false</html:p>
      <html:p>SCORE: NA</html:p>
      <html:p>STATUS: NA</html:p>
    </notes>
    <listOfReactants>
      <speciesReference species="M_val_L_tyr_L_val_L_e" stoichiometry="1"/>
    </listOfReactants>
    <listOfProducts>
      <speciesReference species="M_val_L_tyr_L_val_L_c" stoichiometry="1"/>
    </listOfProducts>
  </reaction>
  <reaction id="R_DIPEPA_thr_L_ala_L_c" name="dipeptidyl_peptidase_thr_L_ala_L_cytoplasmic" reversible="false">
    <notes>
      <html:p>GENE_ASSOCIATION: ( Sscle02g012960 )</html:p>
      <html:p>PROTEIN_ASSOCIATION: ( Sscle02g012960 )</html:p>
      <html:p>SUBSYSTEM: Protein_degradation</html:p>
      <html:p>PROTEIN_CLASS: No Assignment</html:p>
      <html:p>GENERIC: false</html:p>
      <html:p>TYPE: small</html:p>
      <html:p>HOLE: false</html:p>
      <html:p>SCORE: NA</html:p>
      <html:p>STATUS: NA</html:p>
    </notes>
    <listOfReactants>
      <speciesReference species="M_thr_L_ala_L_c" stoichiometry="1"/>
      <speciesReference species="M_h2o_c" stoichiometry="1"/>
    </listOfReactants>
    <listOfProducts>
      <speciesReference species="M_thr_L_c" stoichiometry="1"/>
      <speciesReference species="M_ala_L_c" stoichiometry="1"/>
    </listOfProducts>
  </reaction>
  <reaction id="R_ASP1DCm" name="aspartate_1_decarboxylase_mitochondrial" reversible="false">
    <notes>
      <html:p>GENE_ASSOCIATION: ( Sscle03g024360 )</html:p>
      <html:p>PROTEIN_ASSOCIATION: ( Sscle03g024360 )</html:p>
      <html:p>SUBSYSTEM: B_alanine_biosynthesis</html:p>
      <html:p>PROTEIN_CLASS: 4.1.1.11</html:p>
      <html:p>GENERIC: false</html:p>
      <html:p>TYPE: small</html:p>
      <html:p>HOLE: false</html:p>
      <html:p>SCORE: NA</html:p>
      <html:p>STATUS: NA</html:p>
    </notes>
    <listOfReactants>
      <speciesReference species="M_h_m" stoichiometry="1"/>
      <speciesReference species="M_asp_L_m" stoichiometry="1"/>
    </listOfReactants>
    <listOfProducts>
      <speciesReference species="M_ala_B_m" stoichiometry="1"/>
      <speciesReference species="M_co2_m" stoichiometry="1"/>
    </listOfProducts>
  </reaction>
  <reaction id="R_OAAt2m" name="oxaloacetate_transport__mitochondrial" reversible="true">
    <notes>
      <html:p>GENE_ASSOCIATION: ( Sscle07g059370 )</html:p>
      <html:p>PROTEIN_ASSOCIATION: ( Sscle07g059370 )</html:p>
      <html:p>SUBSYSTEM: Transport__mitochondrial</html:p>
      <html:p>PROTEIN_CLASS: No Assignment</html:p>
      <html:p>GENERIC: false</html:p>
      <html:p>TYPE: small</html:p>
      <html:p>HOLE: false</html:p>
      <html:p>SCORE: NA</html:p>
      <html:p>STATUS: NA</html:p>
    </notes>
    <listOfReactants>
      <speciesReference species="M_h_c" stoichiometry="1"/>
      <speciesReference species="M_oaa_c" stoichiometry="1"/>
    </listOfReactants>
    <listOfProducts>
      <speciesReference species="M_h_m" stoichiometry="1"/>
      <speciesReference species="M_oaa_m" stoichiometry="1"/>
    </listOfProducts>
  </reaction>
  <reaction id="R_EX_PCW_pept_At_e_" name="plant_cell_wall_peptide_Arabidopsis_thaliana_exchange" reversible="true">
    <notes>
      <html:p>GENE_ASSOCIATION: </html:p>
      <html:p>PROTEIN_ASSOCIATION: </html:p>
      <html:p>SUBSYSTEM: Exchange_macromolecule</html:p>
      <html:p>PROTEIN_CLASS: No Assignment</html:p>
      <html:p>GENERIC: false</html:p>
      <html:p>TYPE: small</html:p>
      <html:p>HOLE: false</html:p>
      <html:p>SCORE: NA</html:p>
      <html:p>STATUS: NA</html:p>
    </notes>
    <listOfReactants>
      <speciesReference species="M_PCW_pept_At_e" stoichiometry="1"/>
    </listOfReactants>
    <listOfProducts>
      <speciesReference species="M_PCW_pept_At_b" stoichiometry="1"/>
    </listOfProducts>
  </reaction>
  <reaction id="R_EX_PCW_pept_AGP_At_e_" name="plant_cell_wall_peptide_AGP_Arabidopsis_thaliana_exchange" reversible="true">
    <notes>
      <html:p>GENE_ASSOCIATION: </html:p>
      <html:p>PROTEIN_ASSOCIATION: </html:p>
      <html:p>SUBSYSTEM: Exchange_macromolecule</html:p>
      <html:p>PROTEIN_CLASS: No Assignment</html:p>
      <html:p>GENERIC: false</html:p>
      <html:p>TYPE: small</html:p>
      <html:p>HOLE: false</html:p>
      <html:p>SCORE: NA</html:p>
      <html:p>STATUS: NA</html:p>
    </notes>
    <listOfReactants>
      <speciesReference species="M_PCW_pept_AGP_At_e" stoichiometry="1"/>
    </listOfReactants>
    <listOfProducts>
      <speciesReference species="M_PCW_pept_AGP_At_b" stoichiometry="1"/>
    </listOfProducts>
  </reaction>
  <reaction id="R_DIPEP_thr_L_phe_L_tiperm" name="dipeptide_thr_L_phe_L_transport_via_permease__extracellular_to_cytosol_" reversible="false">
    <notes>
      <html:p>GENE_ASSOCIATION: ( Sscle16g107840 ) or ( Sscle11g081000 )</html:p>
      <html:p>PROTEIN_ASSOCIATION: ( Sscle16g107840 ) or ( Sscle11g081000 )</html:p>
      <html:p>SUBSYSTEM: Transport_di_and_tripeptides</html:p>
      <html:p>PROTEIN_CLASS: No Assignment</html:p>
      <html:p>GENERIC: false</html:p>
      <html:p>TYPE: small</html:p>
      <html:p>HOLE: false</html:p>
      <html:p>SCORE: NA</html:p>
      <html:p>STATUS: NA</html:p>
    </notes>
    <listOfReactants>
      <speciesReference species="M_thr_L_phe_L_e" stoichiometry="1"/>
    </listOfReactants>
    <listOfProducts>
      <speciesReference species="M_thr_L_phe_L_c" stoichiometry="1"/>
    </listOfProducts>
  </reaction>
  <reaction id="R_CYTK1" name="cytidylate_kinase__CMP_" reversible="true">
    <notes>
      <html:p>GENE_ASSOCIATION: ( Sscle02g012070 )</html:p>
      <html:p>PROTEIN_ASSOCIATION: ( Sscle02g012070 )</html:p>
      <html:p>SUBSYSTEM: Pyrimidine_biosynthesis</html:p>
      <html:p>PROTEIN_CLASS: 2.7.4.14</html:p>
      <html:p>GENERIC: false</html:p>
      <html:p>TYPE: small</html:p>
      <html:p>HOLE: false</html:p>
      <html:p>SCORE: NA</html:p>
      <html:p>STATUS: NA</html:p>
    </notes>
    <listOfReactants>
      <speciesReference species="M_cmp_c" stoichiometry="1"/>
      <speciesReference species="M_atp_c" stoichiometry="1"/>
    </listOfReactants>
    <listOfProducts>
      <speciesReference species="M_cdp_c" stoichiometry="1"/>
      <speciesReference species="M_adp_c" stoichiometry="1"/>
    </listOfProducts>
  </reaction>
  <reaction id="R_XANt2" name="xanthine_transport_in_via_proton_symport" reversible="false">
    <notes>
      <html:p>GENE_ASSOCIATION: </html:p>
      <html:p>PROTEIN_ASSOCIATION: </html:p>
      <html:p>SUBSYSTEM: Transport_nitrogen_compound</html:p>
      <html:p>PROTEIN_CLASS: No Assignment</html:p>
      <html:p>GENERIC: false</html:p>
      <html:p>TYPE: small</html:p>
      <html:p>HOLE: false</html:p>
      <html:p>SCORE: NA</html:p>
      <html:p>STATUS: NA</html:p>
    </notes>
    <listOfReactants>
      <speciesReference species="M_xan_e" stoichiometry="1"/>
      <speciesReference species="M_h_e" stoichiometry="1"/>
    </listOfReactants>
    <listOfProducts>
      <speciesReference species="M_h_c" stoichiometry="1"/>
      <speciesReference species="M_xan_c" stoichiometry="1"/>
    </listOfProducts>
  </reaction>
  <reaction id="R_GLUDC" name="glutamate_decarboxylase" reversible="false">
    <notes>
      <html:p>GENE_ASSOCIATION: ( Sscle08g063740 ) or ( Sscle12g091880 )</html:p>
      <html:p>PROTEIN_ASSOCIATION: ( Sscle08g063740 ) or ( Sscle12g091880 )</html:p>
      <html:p>SUBSYSTEM: 4_aminobutyrate__GABA__shunt</html:p>
      <html:p>PROTEIN_CLASS: 4.1.1.15</html:p>
      <html:p>GENERIC: false</html:p>
      <html:p>TYPE: small</html:p>
      <html:p>HOLE: false</html:p>
      <html:p>SCORE: NA</html:p>
      <html:p>STATUS: NA</html:p>
    </notes>
    <listOfReactants>
      <speciesReference species="M_glu_L_c" stoichiometry="1"/>
      <speciesReference species="M_h_c" stoichiometry="1"/>
    </listOfReactants>
    <listOfProducts>
      <speciesReference species="M_4abut_c" stoichiometry="1"/>
      <speciesReference species="M_co2_c" stoichiometry="1"/>
    </listOfProducts>
  </reaction>
  <reaction id="R_DIPEP_trp_L_tyr_L_tiperm" name="dipeptide_trp_L_tyr_L_transport_via_permease__extracellular_to_cytosol_" reversible="false">
    <notes>
      <html:p>GENE_ASSOCIATION: ( Sscle16g107840 ) or ( Sscle11g081000 )</html:p>
      <html:p>PROTEIN_ASSOCIATION: ( Sscle16g107840 ) or ( Sscle11g081000 )</html:p>
      <html:p>SUBSYSTEM: Transport_di_and_tripeptides</html:p>
      <html:p>PROTEIN_CLASS: No Assignment</html:p>
      <html:p>GENERIC: false</html:p>
      <html:p>TYPE: small</html:p>
      <html:p>HOLE: false</html:p>
      <html:p>SCORE: NA</html:p>
      <html:p>STATUS: NA</html:p>
    </notes>
    <listOfReactants>
      <speciesReference species="M_trp_L_tyr_L_e" stoichiometry="1"/>
    </listOfReactants>
    <listOfProducts>
      <speciesReference species="M_trp_L_tyr_L_c" stoichiometry="1"/>
    </listOfProducts>
  </reaction>
  <reaction id="R_EX_tym_e_" name="tyramine_exchange" reversible="true">
    <notes>
      <html:p>GENE_ASSOCIATION: </html:p>
      <html:p>PROTEIN_ASSOCIATION: </html:p>
      <html:p>SUBSYSTEM: Exchange_nitrogen_compound</html:p>
      <html:p>PROTEIN_CLASS: No Assignment</html:p>
      <html:p>GENERIC: false</html:p>
      <html:p>TYPE: small</html:p>
      <html:p>HOLE: false</html:p>
      <html:p>SCORE: NA</html:p>
      <html:p>STATUS: NA</html:p>
    </notes>
    <listOfReactants>
      <speciesReference species="M_tym_e" stoichiometry="1"/>
    </listOfReactants>
    <listOfProducts>
      <speciesReference species="M_tym_b" stoichiometry="1"/>
    </listOfProducts>
  </reaction>
  <reaction id="R_EX_lcts_e_" name="lactose_exchange" reversible="true">
    <notes>
      <html:p>GENE_ASSOCIATION: </html:p>
      <html:p>PROTEIN_ASSOCIATION: </html:p>
      <html:p>SUBSYSTEM: Exchange_carbon_compound</html:p>
      <html:p>PROTEIN_CLASS: No Assignment</html:p>
      <html:p>GENERIC: false</html:p>
      <html:p>TYPE: small</html:p>
[truncated: 1,132,989 more chars]
