# Supplementary material for: Intercellular cooperation in a fungal plant pathogen facilitates host colonization
Source: Proc Natl Acad Sci U S A. 2019 Feb 6;116(8):3193–201. doi: 10.1073/pnas.1811267116 (PMC6386666; doi:10.1073/pnas.1811267116)
Supplement: Supplementary File [file pnas.1811267116.sd03.xlsx]

## Sheet: CONTENT
Dataset S3
Peyraud et al.
Genome-scale model of Sclerotinia sclerotiorum 1980
CONTENT
Biolog results	Raw experimental data of the Biolog phenotype microarrays experiments and statistical analysis performed using OPM R package
Simulation results	Simulated data: results of FBA using the genome-scale model
Analysis	Comparison between the experimental and simulated data. Calcul of the network predictions performance.

## Sheet: Biolog results
PLATE INFORMATION				CHEMICAL INFORMATION			A (max intensity)				AUC (air under the curve)				Result results
Plate	Well	number	ID	Compound	Classification chemical	Classification by source type	AVERAGE	2*STANDARD DEVIATION	TEST STUDENT	UPPER THAN BLANC	AVERAGE	2*STANDARD DEVIATION	TEST STUDENT	UPPER THAN BLANC	Compound USED	p-value	Comment
PM01	A01	1	PM01A01	Negative Control	negative control	C-Source, negative control	53.6	22.1179	0.00242266	YES	5244.68	2439.25	0.00666369	YES	YES	0.00666369
PM01	A02	2	PM01A02	L-Arabinose	carbohydrate	C-Source, carbohydrate	58.8	41.0219	0.0195339	YES	6623.45	5576.37	0.0342471	YES	YES	0.0342471
PM01	A03	3	PM01A03	N-Acetyl-D-Glucosamine	carbohydrate - acetylated	C-Source, carbohydrate - acetylated	27	22.6716	0.75773	YES	3106.2	2407.12	0.59267	YES	N	0.59267
PM01	A04	4	PM01A04	D-Saccharic Acid	carbohydrate acid	C-Source, carbohydrate acid	24	20.8327	0.82479	NO	2709.18	1791.74	0.924041	NO	N	0.924041
PM01	A05	5	PM01A05	Succinic Acid	organic acid	C-Source, organic acid	20.2	16.5771	0.28968	NO	2478.68	1358.45	0.531339	NO	N	0.531339
PM01	A06	6	PM01A06	D-Galactose	carbohydrate	C-Source, carbohydrate	93.4	65.3085	0.00886531	YES	5715.02	4852.25	0.0506525	YES	YES	0.00886531	Significant maximum intensity value
PM01	A07	7	PM01A07	L-Aspartic Acid	amino acid	C-Source, amino acid	25.4	18.4716	0.967474	YES	2873.88	2262.05	0.850775	YES	N	0.850775
PM01	A08	8	PM01A08	L-Proline	amino acid	C-Source, amino acid	31.2	23.9332	0.345985	YES	3190.07	2325.2	0.498114	YES	N	0.498114
PM01	A09	9	PM01A09	D-Alanine	amino acid - D	C-Source, amino acid - D	24.4	24.1081	0.896172	NO	2840.82	2046.96	0.885053	YES	N	0.885053
PM01	A10	10	PM01A10	D-Trehalose	carbohydrate	C-Source, carbohydrate	62.4	29.7523	0.00337562	YES	5737.98	3353.83	0.0129754	YES	YES	0.0129754
PM01	A11	11	PM01A11	D-Mannose	carbohydrate	C-Source, carbohydrate	131.6	26.0231	9.4031e-06	YES	10689.4	3416.9	0.000159868	YES	YES	0.000159868
PM01	A12	12	PM01A12	Dulcitol	carbohydrate	C-Source, carbohydrate	52.8	32.6619	0.0167326	YES	6125.02	3673.85	0.0117753	YES	YES	0.0117753
PM01	B01	13	PM01B01	D-Serine	amino acid - D	C-Source, amino acid - D	40	8.60233	0.00116995	YES	4514.75	1623.34	0.00621139	YES	N	LTBlanc*2
PM01	B02	14	PM01B02	D-Sorbitol	carbohydrate	C-Source, carbohydrate	25.2	10.139	1	NO	2758.62	1347.99	1	NO	N	1	Significant maximum intensity value
PM01	B03	15	PM01B03	Glycerol	carbohydrate	C-Source, carbohydrate	31.4	10.4499	0.0933788	YES	3251.25	1337.65	0.279458	YES	N	0.279458
PM01	B04	16	PM01B04	L-Fucose	carbohydrate	C-Source, carbohydrate	20.4	14.3248	0.259772	NO	2459.57	1362.77	0.505129	NO	N	0.505129
PM01	B05	17	PM01B05	D-Glucuronic Acid	carbohydrate acid	C-Source, carbohydrate acid	15.6	8.67179	0.0126717	NO	1955.8	219.784	0.0552802	NO	N	0.0552802
PM01	B06	18	PM01B06	D-Gluconic Acid	carbohydrate acid	C-Source, carbohydrate acid	17.2	13.4462	0.068946	NO	2022.22	379.02	0.0695409	NO	N	0.068946	Significant maximum intensity value
PM01	B07	19	PM01B07	D,L-a-Glycerol-Phosphate	carbohydrate - phosphorylated	C-Source, carbohydrate - phosphorylated	16.2	9.73653	0.0210806	NO	1979.1	246.48	0.0598937	NO	N	0.0598937
PM01	B08	20	PM01B08	D-Xylose	carbohydrate	C-Source, carbohydrate	75.8	37.8523	0.00293439	YES	7092.5	4984.52	0.0155415	YES	YES	0.0155415
PM01	B09	21	PM01B09	L-Lactic Acid	organic acid	C-Source, organic acid	17	9.48683	0.0297779	NO	2072.1	578.707	0.0861842	NO	N	0.0861842
PM01	B10	22	PM01B10	Sodium Formate	organic acid	C-Source, organic acid	22.2	12.4419	0.428418	NO	2608.72	1340.98	0.73352	NO	N	0.73352
PM01	B11	23	PM01B11	D-Mannitol	carbohydrate	C-Source, carbohydrate	27.2	9.20869	0.53222	YES	3284.82	1702.02	0.311604	YES	N	0.311604
PM01	B12	24	PM01B12	L-Glutamic Acid	amino acid	C-Source, amino acid	49.4	42.9558	0.0640042	YES	5503.85	3297.57	0.0166822	YES	YES	0.0166822	Significant maximum AUC value
PM01	C01	25	PM01C01	D-Glucose-6-Phosphate	carbohydrate - phosphorylated	C-Source, carbohydrate - phosphorylated	37.2	12.6807	0.0115144	YES	4191.7	2025.08	0.0338534	YES	N	LTBlanc*2
PM01	C02	26	PM01C02	D-Galactonic Acid-g-Lactone	carbohydrate acid	C-Source, carbohydrate acid	23	9.69536	0.50302	NO	2377.8	1260.85	0.383259	NO	N	0.383259
PM01	C03	27	PM01C03	D,L-Malic Acid	organic acid	C-Source, organic acid	17	5.83095	0.0185909	NO	2009.9	448.588	0.0663136	NO	N	0.0663136
PM01	C04	28	PM01C04	D-Ribose	carbohydrate	C-Source, carbohydrate	39.6	40.6596	0.191374	YES	5352.65	6267.9	0.138556	YES	N	0.138556
PM01	C05	29	PM01C05	Tween 20	fatty acid	C-Source, fatty acid	35.4	18.9526	0.077168	YES	3981.03	2866.86	0.137895	YES	N	0.137895
PM01	C06	30	PM01C06	L-Rhamnose	carbohydrate	C-Source, carbohydrate	52	31.6228	0.0164351	YES	3700.62	2611.3	0.201766	YES	YES	0.0164351	Significant maximum intensity value
PM01	C07	31	PM01C07	D-Fructose	carbohydrate	C-Source, carbohydrate	68.2	58.8456	0.0297115	YES	4350.25	3937	0.148755	YES	YES	0.0297115	Significant maximum intensity value
PM01	C08	32	PM01C08	Acetic Acid	organic acid	C-Source, organic acid	17.4	12.2147	0.0603552	NO	2066.57	679.949	0.0869513	NO	N	0.0869513
PM01	C09	33	PM01C09	D-Glucose	carbohydrate	C-Source, carbohydrate	74.8	38.6368	0.00349612	YES	5986.3	2727.76	0.00340933	YES	YES	0.00340933
PM01	C10	34	PM01C10	D-Maltose	carbohydrate	C-Source, carbohydrate	66.8	63.2044	0.04126	YES	5108.18	3618.86	0.0409668	YES	YES	0.0409668
PM01	C11	35	PM01C11	D-Melibiose	carbohydrate	C-Source, carbohydrate	72	29.1548	0.00110094	YES	5380.55	1568.46	0.000510176	YES	YES	0.000510176
PM01	C12	36	PM01C12	Thymidine	carbohydrate	C-Source, carbohydrate	36.2	16.9352	0.0437806	YES	4739.7	2487.26	0.0195734	YES	N	LTBlanc
PM01	D01	37	PM01D01	L-Asparagine	amino acid	C-Source, amino acid	36.6	16.4073	0.0347783	YES	3937.4	1531.23	0.0328367	YES	N	LTBlanc
PM01	D02	38	PM01D02	D-Aspartic Acid	amino acid - D	C-Source, amino acid - D	19.8	8.29458	0.103946	NO	2266.97	822.303	0.0037635	NO	N	LTBlanc
PM01	D03	39	PM01D03	D-Glucosaminic Acid	carbohydrate acid	C-Source, carbohydrate acid	19	10.6771	0.0965405	NO	2108.05	873.067	0.00289359	NO	N	LTBlanc
PM01	D04	40	PM01D04	1,2-Propanediol	alcohol	C-Source, alcohol	17.6	9.0111	0.0370036	NO	2064.43	626.931	0.00331606	NO	N	LTBlanc
PM01	D05	41	PM01D05	Tween 40	fatty acid	C-Source, fatty acid	35.2	11.2606	0.0186082	YES	4068.5	1173.98	0.102036	YES	N	0.0186082
PM01	D06	42	PM01D06	a-Keto-Glutaric Acid	organic acid	C-Source, organic acid	14.8	11.0815	0.0148845	NO	1941.7	395.071	0.00333889	NO	N	LTBlanc
PM01	D07	43	PM01D07	a-Keto-Butyric Acid	organic acid	C-Source, organic acid	12.6	4.38178	0.00294923	NO	1865.47	49.0766	0.00344448	NO	N	LTBlanc
PM01	D08	44	PM01D08	a-Methyl-D-Galactoside	carbohydrate	C-Source, carbohydrate	14	7.07107	0.00465175	NO	1936.38	378.623	0.00334909	NO	N	LTBlanc
PM01	D09	45	PM01D09	a-D-Lactose	carbohydrate	C-Source, carbohydrate	63.8	39.6333	0.0103721	YES	3947.68	1407.28	0.0821797	YES	YES	0.0103721	Significant maximum intensity value
PM01	D10	46	PM01D10	Lactulose	carbohydrate	C-Source, carbohydrate	61.2	27.6188	0.00267693	YES	4042.38	1541.27	0.106205	YES	YES	0.00267693	Significant maximum intensity value
PM01	D11	47	PM01D11	Sucrose	carbohydrate	C-Source, carbohydrate	104	20.2485	5.25009e-06	YES	7753.7	1583.8	0.00646662	YES	YES	0.00646662	Significant maximum intensity value
PM01	D12	48	PM01D12	Uridine	carbohydrate	C-Source, carbohydrate	37.8	11.7813	0.00698613	YES	4572.65	1480.55	0.329274	YES	N	0.00698613
PM01	E01	49	PM01E01	L-Glutamine	amino acid	C-Source, amino acid	52.6	24.0666	0.00446181	YES	5198.55	832.426	0.939364	YES	YES	0.00446181	Significant maximum intensity value
PM01	E02	50	PM01E02	m-Tartaric Acid	organic acid	C-Source, organic acid	20	8.60233	0.11942	NO	2280.55	1024.81	0.00333267	NO	N	LTBlanc
PM01	E03	51	PM01E03	a-D-Glucose-1-Phosphate	carbohydrate - phosphorylated	C-Source, carbohydrate - phosphorylated	22.2	9.5289	0.36327	NO	2393.9	981.056	0.00408192	NO	N	LTBlanc
PM01	E04	52	PM01E04	D-Fructose-6-Phosphate	carbohydrate - phosphorylated	C-Source, carbohydrate - phosphorylated	23.8	13.4462	0.720422	NO	2530.3	1306.07	0.00442023	NO	N	LTBlanc
PM01	E05	53	PM01E05	Tween 80	fatty acid	C-Source, fatty acid	39.2	12.7593	0.00542277	YES	4498.77	1670.3	0.295977	YES	N	0.00542277
PM01	E06	54	PM01E06	a-Hydroxy-Glutaric Acid-g-Lactone	organic acid	C-Source, organic acid	18	10.2956	0.0564503	NO	2085.35	799.036	0.00297693	NO	N	LTBlanc
PM01	E07	55	PM01E07	a-Hydroxy-Butyric Acid	organic acid	C-Source, organic acid	15.2	10.3344	0.0149185	NO	2014.85	668.554	0.0030148	NO	N	LTBlanc
PM01	E08	56	PM01E08	b-Methyl-D-Glucoside	carbohydrate - methylated	C-Source, carbohydrate - methylated	74.4	43.2342	0.00588584	YES	5281.43	1513.3	0.956017	YES	YES	0.00588584	Significant maximum intensity value
PM01	E09	57	PM01E09	Adonitol	carbohydrate	C-Source, carbohydrate	18.4	12.6174	0.0987975	NO	2256.28	1013.56	0.00323549	NO	N	LTBlanc
PM01	E10	58	PM01E10	Maltotriose	carbohydrate	C-Source, carbohydrate	101.4	50.3706	0.00202715	YES	8168.38	5654.81	0.0826975	YES	YES	0.00202715	Significant maximum intensity value
PM01	E11	59	PM01E11	2'-Deoxy-Adenosine	carbohydrate	C-Source, carbohydrate	26.2	17.1114	0.829001	YES	3056.53	2296.11	0.0193329	YES	N	LTBlanc
PM01	E12	60	PM01E12	Adenosine	carbohydrate	C-Source, carbohydrate	42.2	18.1328	0.00977272	YES	5049.7	1946.11	0.787344	YES	N	0.787344
PM01	F01	61	PM01F01	Gly-Asp	amino acid - dipeptide	C-Source, amino acid - dipeptide	37	10	0.00599582	YES	4010.15	1571.94	0.099854	YES	N	0.099854
PM01	F02	62	PM01F02	Citric Acid	organic acid	C-Source, organic acid	27.2	18.6762	0.688105	YES	3089.2	1642.29	0.0134997	YES	N	LTBlanc
PM01	F03	63	PM01F03	myo-Inositol	carbohydrate	C-Source, carbohydrate	21.6	14.7377	0.397644	NO	2471.78	1424.58	0.00389547	NO	N	LTBlanc
PM01	F04	64	PM01F04	D-Threonine	amino acid - D	C-Source, amino acid - D	24.8	17.5157	0.932265	NO	2554.75	1484.43	0.0045224	NO	N	LTBlanc
PM01	F05	65	PM01F05	Fumaric Acid	organic acid	C-Source, organic acid	21.2	14.9265	0.354336	NO	2415.95	1080.6	0.00398851	NO	N	LTBlanc
PM01	F06	66	PM01F06	Bromo-Succinic Acid	organic acid	C-Source, organic acid	17.4	12.0499	0.0585844	NO	2108.8	604.887	0.0035664	NO	N	LTBlanc
PM01	F07	67	PM01F07	Propionic Acid	organic acid	C-Source, organic acid	17.8	11.5239	0.063723	NO	2231.18	1117.18	0.00291146	NO	N	LTBlanc
PM01	F08	68	PM01F08	Mucic Acid	carbohydrate acid	C-Source, carbohydrate acid	15.6	9.0111	0.0135295	NO	1981.5	478.434	0.00332494	NO	N	LTBlanc
PM01	F09	69	PM01F09	Glycolic Acid	organic acid	C-Source, organic acid	20	13.5647	0.209824	NO	2329.72	1359.42	0.00306918	NO	N	LTBlanc
PM01	F10	70	PM01F10	Glyoxylic Acid	organic acid	C-Source, organic acid	20.6	11.0995	0.208667	NO	2255.38	1100.44	0.00305497	NO	N	LTBlanc
PM01	F11	71	PM01F11	D-Cellobiose	carbohydrate	C-Source, carbohydrate	99.8	28.1922	9.9649e-05	YES	8223.48	1390.11	0.00272759	YES	YES	0.00272759
PM01	F12	72	PM01F12	Inosine	carbohydrate	C-Source, carbohydrate	46.8	25.1555	0.0148301	YES	5728.07	2399.9	0.545173	YES	N	0.545173
PM01	G01	73	PM01G01	Gly-Glu	amino acid - dipeptide	C-Source, amino acid - dipeptide	43.2	8.76356	0.000348227	YES	4833	1642.44	0.551106	YES	N	0.551106
PM01	G02	74	PM01G02	Tricarballylic Acid	organic acid	C-Source, organic acid	29.6	17.7539	0.370984	YES	3137.62	2320.43	0.0232931	YES	N	LTBlanc
PM01	G03	75	PM01G03	L-Serine	amino acid	C-Source, amino acid	21.6	10.6395	0.305273	NO	2425.75	1149.76	0.00391214	NO	N	LTBlanc
PM01	G04	76	PM01G04	L-Threonine	amino acid	C-Source, amino acid	25.2	16.6973	1	NO	2884.68	1631.14	0.00881772	YES	N	LTBlanc
PM01	G05	77	PM01G05	L-Alanine	amino acid	C-Source, amino acid	33.4	23.0911	0.200613	YES	3511.45	2294.79	0.04946	YES	N	LTBlanc
PM01	G06	78	PM01G06	Ala-Gly	amino acid - dipeptide	C-Source, amino acid - dipeptide	38.6	32.6986	0.143357	YES	3271.57	1716.11	0.0205377	YES	N	LTBlanc
PM01	G07	79	PM01G07	Acetoacetic Acid	organic acid	C-Source, organic acid	22	35.609	0.716176	NO	2785.38	4060.22	0.0556936	YES	N	0.0556936
PM01	G08	80	PM01G08	N-Acetyl-b-D-Mannosamine	carbohydrate - acetylated	C-Source, carbohydrate - acetylated	22.2	16.8167	0.517824	NO	2652.47	2077.71	0.00709529	NO	N	LTBlanc
PM01	G09	81	PM01G09	Mono-Methyl Succinate	organic acid	C-Source, organic acid	26	26	0.902811	YES	2898.6	2407.33	0.0155516	YES	N	LTBlanc
PM01	G10	82	PM01G10	Methyl Pyruvate	ester	C-Source, ester	22.6	14.6014	0.533569	NO	2517.4	2008.33	0.00515192	NO	N	LTBlanc
PM01	G11	83	PM01G11	D-Malic Acid	organic acid	C-Source, organic acid	28	9.59166	0.395898	YES	3399.68	1408.36	0.0244107	YES	N	LTBlanc
PM01	G12	84	PM01G12	L-Malic Acid	organic acid	C-Source, organic acid	42.8	9.31665	0.00045772	YES	5383.8	1350.47	0.83054	YES	N	0.83054
PM01	H01	85	PM01H01	Gly-Pro	amino acid - dipeptide	C-Source, amino acid - dipeptide	64.8	26.1687	0.00129676	YES	7144.65	1952.59	0.027437	YES	YES	0.027437
PM01	H02	86	PM01H02	p-Hydroxy-Phenylacetic Acid	organic acid	C-Source, organic acid	65.8	29.6446	0.00226876	YES	7129.57	4212.85	0.130878	YES	YES	0.00226876	Significant maximum intensity value
PM01	H03	87	PM01H03	m-Hydroxy-Phenylacetic Acid	organic acid	C-Source, organic acid	38.8	16.6373	0.0180913	YES	3878.95	3350.23	0.18224	YES	N	0.18224
PM01	H04	88	PM01H04	Tyramine	amine	C-Source, amine	60	25.3377	0.0019733	YES	6189.85	4895.03	0.469556	YES	YES	0.0019733	Significant maximum intensity value
PM01	H05	89	PM01H05	D-Psicose	carbohydrate	C-Source, carbohydrate	46.8	13.1453	0.000501026	YES	4891.68	2820.01	0.683387	YES	N	0.683387
PM01	H06	90	PM01H06	L-Lyxose	carbohydrate	C-Source, carbohydrate	65.2	48.7524	0.0199097	YES	8121.95	7140.79	0.149809	YES	YES	0.0199097	Significant maximum intensity value
PM01	H07	91	PM01H07	Glucuronamide	amide	C-Source, amide	29.6	19.0053	0.395616	YES	3324.1	2465.12	0.0383119	YES	N	LTBlanc
PM01	H08	92	PM01H08	Pyruvic Acid	organic acid	C-Source, organic acid	30.8	32.6006	0.497689	YES	3691.45	4838.52	0.247859	YES	N	0.247859
PM01	H09	93	PM01H09	L-Galactonic Acid-g-Lactone	carbohydrate acid	C-Source, carbohydrate acid	47.2	32.9363	0.0377684	YES	4732.88	2753.39	0.551356	YES	N	0.551356
PM01	H10	94	PM01H10	D-Galacturonic Acid	carbohydrate acid	C-Source, carbohydrate acid	45	19.3391	0.00658407	YES	4828.62	3066.9	0.648238	YES	N	0.648238
PM01	H11	95	PM01H11	b-Phenylethylamine	amine	C-Source, amine	36.4	12.0499	0.0134814	YES	3915.18	2230.57	0.110051	YES	N	0.110051
PM01	H12	96	PM01H12	Ethanolamine	alcohol	C-Source, alcohol	54.4	22.298	0.00221913	YES	6689.8	2930.52	0.129764	YES	YES	0.00221913	Significant maximum intensity value
PM02A	A01	97	PM02AA01	Negative Control	negative control	C-Source, negative control	59.6	23.816	0.00176373	YES	6623.6	3869.7	0.00882027	YES	N	LTBlanc
PM02A	A02	98	PM02AA02	Chondroitin Sulfate C	polymer	C-Source, polymer	43.2	20.9476	0.0348362	YES	4830.27	3186.06	0.0562087	YES	N	0.0562087
PM02A	A03	99	PM02AA03	a-Cyclodextrin	polymer	C-Source, polymer	27.2	16.2727	0.846428	NO	3138.93	1926.15	0.708739	YES	N	0.708739
PM02A	A04	100	PM02AA04	b-Cyclodextrin	polymer	C-Source, polymer	89.6	77.9051	0.0229514	YES	7933.7	5670.41	0.013615	YES	YES	0.013615
PM02A	A05	101	PM02AA05	g-Cyclodextrin	polymer	C-Source, polymer	126.8	77.1933	0.00396554	YES	10499.8	5640.89	0.00243289	YES	YES	0.00243289
PM02A	A06	102	PM02AA06	Dextrin	polymer	C-Source, polymer	97	39.6232	0.00067925	YES	8751.08	3222.81	0.000295883	YES	YES	0.000295883
PM02A	A07	103	PM02AA07	Gelatin	polymer	C-Source, polymer	47.4	21.5685	0.0135592	YES	5471.25	2611.99	0.00878023	YES	N	LTBlanc
PM02A	A08	104	PM02AA08	Glycogen	polymer	C-Source, polymer	67.6	16.5288	5.31692e-05	YES	7485.73	2145.53	0.000108349	YES	YES	0.000108349
PM02A	A09	105	PM02AA09	Inulin	polymer	C-Source, polymer	41.4	28.9689	0.121117	YES	4787.25	4048.13	0.111627	YES	N	0.111627
PM02A	A10	106	PM02AA10	Laminarin	polymer	C-Source, polymer	102.4	74.7074	0.0101536	YES	10395.5	7202.46	0.00795393	YES	YES	0.00795393
PM02A	A11	107	PM02AA11	Mannan	polymer	C-Source, polymer	57.8	42.9278	0.0336019	YES	6847.75	5534.88	0.0300548	YES	YES	0.0300548
PM02A	A12	108	PM02AA12	Pectin	polymer	C-Source, polymer	123.8	35.9277	6.79395e-05	YES	13555	5166.46	0.000310463	YES	YES	0.000310463
PM02A	B01	109	PM02AB01	N-Acetyl-D-Galactosamine	carbohydrate - acetylated	C-Source, carbohydrate - acetylated	49.6	20.1792	0.00614817	YES	5307.82	3285.27	0.027925	YES	N	LTBlanc
PM02A	B02	110	PM02AB02	N-Acetyl-Neuraminic Acid	carbohydrate acid	C-Source, carbohydrate acid	28.2	15.3232	1	NO	2902.38	1938.13	1	NO	N	1
PM02A	B03	111	PM02AB03	b-D-Allose	carbohydrate	C-Source, carbohydrate	23	18.9209	0.368644	NO	2428.12	1755.31	0.440991	NO	N	0.440991
PM02A	B04	112	PM02AB04	Amygdalin	carbohydrate	C-Source, carbohydrate	61.8	84.8929	0.152097	YES	5820.25	6864.69	0.131469	YES	N	0.131469
PM02A	B05	113	PM02AB05	D-Arabinose	carbohydrate	C-Source, carbohydrate	41	21.8174	0.0679667	YES	5420.7	3039.79	0.0174178	YES	N	LTBlanc
PM02A	B06	114	PM02AB06	D-Arabitol	carbohydrate	C-Source, carbohydrate	29.4	15.8493	0.813803	YES	3101.45	1915.81	0.752288	YES	N	0.752288
PM02A	B07	115	PM02AB07	L-Arabitol	carbohydrate	C-Source, carbohydrate	27	14.2127	0.803868	NO	2977.12	1768.23	0.901778	YES	N	0.901778
PM02A	B08	116	PM02AB08	Arbutin	carbohydrate	C-Source, carbohydrate	73.6	61.8159	0.0282841	YES	6964.98	5680.69	0.0297995	YES	YES	0.0297995
PM02A	B09	117	PM02AB09	2-Deoxy-D-Ribose	carbohydrate	C-Source, carbohydrate	71.8	66.7293	0.04138	YES	8417.95	9846.12	0.0653291	YES	YES	0.04138	Significant maximum intensity value
PM02A	B10	118	PM02AB10	m-Erythritol	carbohydrate	C-Source, carbohydrate	30.4	13.3116	0.641117	YES	3302.75	1768.55	0.514394	YES	N	0.514394
PM02A	B11	119	PM02AB11	D-Fucose	carbohydrate	C-Source, carbohydrate	40.8	17.6295	0.0429235	YES	4781.02	2727.64	0.0393625	YES	N	LTBlanc
PM02A	B12	120	PM02AB12	3-O-b-D-Galactopyranosyl-D-Arabinose	carbohydrate	C-Source, carbohydrate	47	18.7617	0.00896187	YES	5424.9	2252.73	0.00548465	YES	N	LTBlanc
PM02A	C01	121	PM02AC01	b-Gentiobiose	carbohydrate	C-Source, carbohydrate	139.2	35.0257	2.53664e-05	YES	12604.7	2875.42	4.72853e-06	YES	YES	4.72853e-06
PM02A	C02	122	PM02AC02	L-Glucose	carbohydrate	C-Source, carbohydrate	33.6	31.8622	0.5211	YES	3543.78	3415.43	0.491249	YES	N	0.491249
PM02A	C03	123	PM02AC03	D-Lactitol	carbohydrate	C-Source, carbohydrate	21	12	0.13881	NO	2253.5	848.814	0.223722	NO	N	0.223722
PM02A	C04	124	PM02AC04	D-Melezitose	carbohydrate	C-Source, carbohydrate	20.2	10.7145	0.0963467	NO	2220.53	921.922	0.207508	NO	N	0.207508
PM02A	C05	125	PM02AC05	Maltitol	carbohydrate	C-Source, carbohydrate	20.8	29.0654	0.352324	NO	2335.35	2056.56	0.395827	NO	N	0.395827
PM02A	C06	126	PM02AC06	a-Methyl-D-Glucoside	carbohydrate - methylated	C-Source, carbohydrate - methylated	15.8	11.2606	0.0212939	NO	2042.42	741.321	0.121366	NO	N	0.121366
PM02A	C07	127	PM02AC07	b-Methyl-D-Galactoside	carbohydrate - methylated	C-Source, carbohydrate - methylated	40.6	21.3354	0.071262	YES	2576	668.768	0.508726	NO	N	0.508726
PM02A	C08	128	PM02AC08	3-O-Methyl-D-Glucose	carbohydrate - methylated	C-Source, carbohydrate - methylated	19	12.7279	0.0739158	NO	2205.85	1020.75	0.20438	NO	N	0.20438
PM02A	C09	129	PM02AC09	b-Methyl-D-Glucuronic Acid	carbohydrate acid	C-Source, carbohydrate acid	25	13.2665	0.500584	NO	2699.5	1344.85	0.711751	NO	N	0.711751
PM02A	C10	130	PM02AC10	a-Methyl-D-Mannoside	carbohydrate - methylated	C-Source, carbohydrate - methylated	26	16.1864	0.670634	NO	2861.55	1942.07	0.948578	NO	N	0.948578
PM02A	C11	131	PM02AC11	b-Methyl-D-Xylopyranoside	carbohydrate - methylated	C-Source, carbohydrate - methylated	32.2	11.8659	0.384623	YES	3765.82	1717.37	0.174791	YES	N	0.174791
PM02A	C12	132	PM02AC12	Palatinose	carbohydrate	C-Source, carbohydrate	42	11.9164	0.0140477	YES	4852.7	1720.34	0.0100516	YES	N	LTBlanc
PM02A	D01	133	PM02AD01	D-Raffinose	carbohydrate	C-Source, carbohydrate	148.2	63.7871	0.000753716	YES	11296.7	4426.8	0.000370423	YES	YES	0.000370423
PM02A	D02	134	PM02AD02	D-Salicin	carbohydrate	C-Source, carbohydrate	61.4	43.072	0.0227759	YES	6153.15	3486.75	0.0100188	YES	YES	0.0100188
PM02A	D03	135	PM02AD03	Sedoheptulosan	carbohydrate	C-Source, carbohydrate	22.4	16.0375	0.275972	NO	2305.72	1637.15	0.324478	NO	N	0.324478
PM02A	D04	136	PM02AD04	L-Sorbose	carbohydrate	C-Source, carbohydrate	51.2	13.3716	0.00103554	YES	4217.98	1910.09	0.0625881	YES	N	0.0625881
PM02A	D05	137	PM02AD05	Stachyose	carbohydrate	C-Source, carbohydrate	75.8	70.7022	0.0378598	YES	6065.65	5253.59	0.0521159	YES	YES	0.0378598	Significant maximum intensity value
PM02A	D06	138	PM02AD06	D-Tagatose	carbohydrate	C-Source, carbohydrate	17.2	11.0815	0.0341486	NO	2068.6	790.372	0.131677	NO	N	0.131677
PM02A	D07	139	PM02AD07	Turanose	carbohydrate	C-Source, carbohydrate	61.8	74.972	0.115577	YES	5248.3	4737.85	0.0924887	YES	N	0.0924887
PM02A	D08	140	PM02AD08	Xylitol	carbohydrate	C-Source, carbohydrate	19.2	11.4368	0.0711887	NO	2087.55	686.004	0.136677	NO	N	0.136677
PM02A	D09	141	PM02AD09	N-Acetyl-D-Glucosaminitol	carbohydrate - acetylated	C-Source, carbohydrate - acetylated	16.6	10.2567	0.0260755	NO	1983.17	452.053	0.100929	NO	N	0.100929
PM02A	D10	142	PM02AD10	g-Amino-n-Butyric Acid	organic acid	C-Source, organic acid	24.4	17.8101	0.490536	NO	2573.88	1698.29	0.584526	NO	N	0.584526
PM02A	D11	143	PM02AD11	d-Amino-Valeric Acid	organic acid	C-Source, organic acid	36.6	35.9889	0.377832	YES	4010.3	3808.21	0.290697	YES	N	0.290697
PM02A	D12	144	PM02AD12	Butyric Acid	organic acid	C-Source, organic acid	43.6	8.07465	0.00716242	YES	5255.35	1425.9	0.00290327	YES	N	LTBlanc
PM02A	E01	145	PM02AE01	Capric Acid	fatty acid	C-Source, fatty acid	51.4	14.1845	0.00111398	YES	5573.7	1645.93	0.00165675	YES	N	LTBlanc
PM02A	E02	146	PM02AE02	Caproic Acid	fatty acid	C-Source, fatty acid	17	13.1909	0.0389023	NO	2041.88	703.236	0.12055	NO	N	0.12055
PM02A	E03	147	PM02AE03	Citraconic Acid	organic acid	C-Source, organic acid	19	10.8628	0.0635227	NO	2136.9	1068.73	0.171106	NO	N	0.171106
PM02A	E04	148	PM02AE04	D-Citramalic Acid	organic acid	C-Source, organic acid	16.4	7.82304	0.0222435	NO	1999.8	623.499	0.106377	NO	N	0.106377
PM02A	E05	149	PM02AE05	D-Glucosamine	carbohydrate - aminated	C-Source, carbohydrate - aminated	23.4	34.5138	0.592086	NO	2789.07	3985.82	0.91284	NO	N	0.91284
PM02A	E06	150	PM02AE06	2-Hydroxy-Benzoic Acid	phenol	C-Source, phenol	22.4	16.5288	0.283219	NO	2299.55	1123.05	0.271301	NO	N	0.271301
PM02A	E07	151	PM02AE07	4-Hydroxy-Benzoic Acid	phenol	C-Source, phenol	20.2	9.73653	0.0907574	NO	2161.65	533.551	0.165315	NO	N	0.165315
PM02A	E08	152	PM02AE08	b-Hydroxy-Butyric Acid	organic acid	C-Source, organic acid	17.8	5.17687	0.0355814	NO	1975.72	235.951	0.0990671	NO	N	0.0990671
PM02A	E09	153	PM02AE09	g-Hydroxy-Butyric Acid	organic acid	C-Source, organic acid	21.2	11.0815	0.140126	NO	2176.75	752.39	0.177307	NO	N	0.177307
PM02A	E10	154	PM02AE10	a-Keto-Valeric Acid	organic acid	C-Source, organic acid	23	12.5698	0.275641	NO	2433.62	1058.25	0.378031	NO	N	0.378031
PM02A	E11	155	PM02AE11	Itaconic Acid	organic acid	C-Source, organic acid	28	10.2956	0.962711	NO	2853.18	864.57	0.92108	NO	N	0.92108
PM02A	E12	156	PM02AE12	5-Keto-D-Gluconic Acid	carbohydrate acid	C-Source, carbohydrate acid	54.2	18.4065	0.00138591	YES	6455.88	2925.13	0.00275803	YES	YES	0.00275803
PM02A	F01	157	PM02AF01	D-Lactic Acid Methyl Ester	ester	C-Source, ester	43.2	20.1693	0.0311725	YES	4664.23	1935.16	0.0206106	YES	N	LTBlanc
PM02A	F02	158	PM02AF02	Malonic Acid	organic acid	C-Source, organic acid	23	13.4907	0.288136	NO	2606.68	1445.96	0.600556	NO	N	0.600556
PM02A	F03	159	PM02AF03	Melibionic Acid	carbohydrate	C-Source, carbohydrate	27.8	10.139	0.925194	NO	3184.07	1681.27	0.636862	YES	N	0.636862
PM02A	F04	160	PM02AF04	Oxalic Acid	organic acid	C-Source, organic acid	23.2	15.5177	0.335213	NO	2414.43	1571.6	0.408368	NO	N	0.408368
PM02A	F05	161	PM02AF05	Oxalomalic Acid	organic acid	C-Source, organic acid	23.2	35.7043	0.587998	NO	3025.22	4590.66	0.916202	YES	N	0.916202
PM02A	F06	162	PM02AF06	Quinic Acid	organic acid	C-Source, organic acid	29	21.5407	0.896037	YES	2512.95	1081.43	0.461243	NO	N	0.461243
PM02A	F07	163	PM02AF07	D-Ribono-1,4-Lactone	carbohydrate acid	C-Source, carbohydrate acid	13.4	3.63318	0.0109017	NO	1857.8	29.5458	0.0735232	NO	N	0.0735232
PM02A	F08	164	PM02AF08	Sebacic Acid	fatty acid	C-Source, fatty acid	24.6	11.7132	0.429705	NO	2481.85	877.342	0.413208	NO	N	0.413208
PM02A	F09	165	PM02AF09	Sorbic Acid	organic acid	C-Source, organic acid	38	26.4953	0.199095	YES	4104.23	3085.63	0.185373	YES	N	0.185373
PM02A	F10	166	PM02AF10	Succinamic Acid	organic acid	C-Source, organic acid	27.2	10.7145	0.81767	NO	2779.95	1052.88	0.812013	NO	N	0.812013
PM02A	F11	167	PM02AF11	D-Tartaric Acid	organic acid	C-Source, organic acid	33.2	7.12741	0.23678	YES	3720.5	935.928	0.142027	YES	N	0.142027
PM02A	F12	168	PM02AF12	L-Tartaric Acid	organic acid	C-Source, organic acid	51.6	18.6869	0.00274319	YES	5962.88	2366.89	0.00227834	YES	YES	0.00274319
PM02A	G01	169	PM02AG01	Acetamide	amide	C-Source, amide	38.8	19.5653	0.0949899	YES	3951.25	2326.58	0.161183	YES	N	0.161183
PM02A	G02	170	PM02AG02	L-Alaninamide	amide	C-Source, amide	28	36.9053	0.982955	NO	2917.22	2377.44	0.983278	YES	N	0.983278
PM02A	G03	171	PM02AG03	N-Acetyl-L-Glutamic Acid	amino acid	C-Source, amino acid	17.2	11.6103	0.0356974	NO	2064.28	725.713	0.128746	NO	N	0.128746
PM02A	G04	172	PM02AG04	L-Arginine	amino acid	C-Source, amino acid	29	25.2982	0.907327	YES	2869.82	1714.15	0.956534	NO	N	0.956534
PM02A	G05	173	PM02AG05	Glycine	amino acid	C-Source, amino acid	18	13.4907	0.0564377	NO	2184.53	665.826	0.17881	NO	N	0.17881
PM02A	G06	174	PM02AG06	L-Histidine	amino acid	C-Source, amino acid	17.8	12.9151	0.0497453	NO	2056.7	761.251	0.126717	NO	N	0.126717
PM02A	G07	175	PM02AG07	L-Homoserine	amino acid	C-Source, amino acid	16.2	10.7145	0.0234206	NO	1998.8	390.931	0.105196	NO	N	0.105196
PM02A	G08	176	PM02AG08	4-Hydroxy-L-Proline [trans]	amino acid	C-Source, amino acid	20.4	13.1605	0.123307	NO	2296.88	1007.44	0.261271	NO	N	0.261271
PM02A	G09	177	PM02AG09	L-Isoleucine	amino acid	C-Source, amino acid	25.4	16.5288	0.593779	NO	2757.78	1653.53	0.806184	NO	N	0.806184
PM02A	G10	178	PM02AG10	L-Leucine	amino acid	C-Source, amino acid	39.8	11.6103	0.028954	YES	2714.82	1172.37	0.722795	NO	N	0.722795
PM02A	G11	179	PM02AG11	L-Lysine	amino acid	C-Source, amino acid	33.8	10.0399	0.21447	YES	3830.3	1450.03	0.127797	YES	N	0.127797
PM02A	G12	180	PM02AG12	L-Methionine	amino acid	C-Source, amino acid	37.2	14.1704	0.0901543	YES	4369.18	2063.66	0.0492687	YES	N	LTBlanc
PM02A	H01	181	PM02AH01	L-Ornithine	amino acid	C-Source, amino acid	40.6	13.755	0.0276498	YES	4486.15	2159.39	0.0408374	YES	N	LTBlanc
PM02A	H02	182	PM02AH02	L-Phenylalanine	amino acid	C-Source, amino acid	36.8	30.835	0.307682	YES	3697.22	3376.52	0.394426	YES	N	0.394426
PM02A	H03	183	PM02AH03	L-Pyroglutamic Acid	amino acid	C-Source, amino acid	27.2	20.5621	0.866234	NO	2919.18	2030.87	0.979306	YES	N	0.979306
PM02A	H04	184	PM02AH04	L-Valine	amino acid	C-Source, amino acid	28.8	19.4628	0.91655	YES	3022.12	2137.62	0.857421	YES	N	0.857421
PM02A	H05	185	PM02AH05	D,L-Carnitine	organic acid	C-Source, organic acid	23.6	22.3875	0.472783	NO	2742.18	1711.6	0.788853	NO	N	0.788853
PM02A	H06	186	PM02AH06	Butylamine [sec]	amine	C-Source, amine	22	20.5426	0.313289	NO	2511.05	1592.45	0.505874	NO	N	0.505874
PM02A	H07	187	PM02AH07	D,L-Octopamine	amine	C-Source, amine	26	11.5758	0.623275	NO	2753.43	1416.82	0.789093	NO	N	0.789093
PM02A	H08	188	PM02AH08	Putrescine	amine	C-Source, amine	25	13.4907	0.503506	NO	2864.62	1741.39	0.949945	NO	N	0.949945
PM02A	H09	189	PM02AH09	Dihydroxy-Acetone	alcohol	C-Source, alcohol	93.6	66.9716	0.0105554	YES	13494.7	9036.32	0.00539786	YES	YES	0.00539786
PM02A	H10	190	PM02AH10	2,3-Butanediol	alcohol	C-Source, alcohol	32.6	13.4611	0.36337	YES	3484.6	2161.18	0.396233	YES	N	0.396233
PM02A	H11	191	PM02AH11	2,3-Butanedione	alcohol	C-Source, alcohol	43	13.3417	0.0118674	YES	5044.02	2457.38	0.0165979	YES	N	LTBlanc
PM02A	H12	192	PM02AH12	3-Hydroxy-2-Butanone	alcohol	C-Source, alcohol	57	21.4009	0.00159944	YES	6074.7	2762.04	0.00380275	YES	YES	0.00380275
PM03B	A01	193	PM03BA01	Negative Control	Negative control	N-Source, Negative control	67.6	27.335	1	NO	6686.07	1743.49	1	NO	N	1
PM03B	A02	194	PM03BA02	Ammonia	inorganic	N-Source, inorganic	160	39.064	4.7724e-05	YES	13044.1	3181.65	0.000193112	YES	YES	0.000193112
PM03B	A03	195	PM03BA03	Sodium Nitrite	inorganic	N-Source, inorganic	140.8	28.1922	3.26054e-05	YES	9854.6	3031.18	0.00588856	YES	YES	0.00588856
PM03B	A04	196	PM03BA04	Sodium Nitrate	inorganic	N-Source, inorganic	101	95.0053	0.195397	YES	8535.7	7523.16	0.338985	YES	N	0.338985
PM03B	A05	197	PM03BA05	Urea	other	N-Source, other	134.8	68.897	0.00891568	YES	10318.7	5334.9	0.0352947	YES	YES	0.0352947
PM03B	A06	198	PM03BA06	Biuret	other	N-Source, other	45.4	22.8736	0.0244431	NO	4163.9	2713.96	0.0104634	NO	N	LTBlanc
PM03B	A07	199	PM03BA07	L-Alanine	amino acid	N-Source, amino acid	149.2	51.6411	0.000742635	YES	12057.4	3838.33	0.00161221	YES	YES	0.00161221
PM03B	A08	200	PM03BA08	L-Arginine	amino acid	N-Source, amino acid	155.4	22.5655	5.17769e-06	YES	13285.3	3668.2	0.000429081	YES	YES	0.000429081
PM03B	A09	201	PM03BA09	L-Asparagine	amino acid	N-Source, amino acid	155	27.2764	7.75422e-06	YES	14507.9	3151.89	5.392e-05	YES	YES	5.392e-05
PM03B	A10	202	PM03BA10	L-Aspartic Acid	amino acid	N-Source, amino acid	147.6	32.2056	3.37826e-05	YES	13871.4	3685.41	0.000283168	YES	YES	0.000283168
PM03B	A11	203	PM03BA11	L-Cysteine	amino acid	N-Source, amino acid	86.4	27.4445	0.0617663	YES	7501.6	2097.94	0.219177	YES	N	0.219177
PM03B	A12	204	PM03BA12	L-Glutamic Acid	amino acid	N-Source, amino acid	192.4	21.3354	4.04988e-07	YES	17684.2	4255.4	8.62818e-05	YES	YES	8.62818e-05
PM03B	B01	205	PM03BB01	L-Glutamine	amino acid	N-Source, amino acid	164	19.3391	3.11972e-06	YES	14712.9	1882.11	6.97654e-07	YES	YES	6.97654e-07
PM03B	B02	206	PM03BB02	Glycine	amino acid	N-Source, amino acid	119.2	62.9349	0.0175258	YES	8381.73	2848.79	0.0595173	YES	YES	0.0175258	Significant maximum intensity value
PM03B	B03	207	PM03BB03	L-Histidine	amino acid	N-Source, amino acid	88.4	32.9424	0.0626642	YES	7427.5	2564.55	0.32022	YES	N	0.32022
PM03B	B04	208	PM03BB04	L-Isoleucine	amino acid	N-Source, amino acid	96.2	38.9718	0.0305388	YES	7143.95	2357.41	0.506385	YES	YES	0.0305388	Significant maximum intensity value
PM03B	B05	209	PM03BB05	L-Leucine	amino acid	N-Source, amino acid	96.4	50.9038	0.0664079	YES	6663.45	3152.09	0.978468	NO	N	0.978468
PM03B	B06	210	PM03BB06	L-Lysine	amino acid	N-Source, amino acid	25	11.5758	0.00102624	NO	2758.55	1085.86	7.64649e-05	NO	N	LTBlanc
PM03B	B07	211	PM03BB07	L-Methionine	amino acid	N-Source, amino acid	27	14.6969	0.00101745	NO	3195.65	2233.62	0.000692036	NO	N	LTBlanc
PM03B	B08	212	PM03BB08	L-Phenylalanine	amino acid	N-Source, amino acid	90.8	45.8345	0.0959733	YES	6357	2033.32	0.598039	NO	N	0.598039
PM03B	B09	213	PM03BB09	L-Proline	amino acid	N-Source, amino acid	127.6	53.9185	0.00451005	YES	10354.3	4506.75	0.018371	YES	YES	0.018371
PM03B	B10	214	PM03BB10	L-Serine	amino acid	N-Source, amino acid	122	50.3389	0.00506671	YES	9537.33	2158.18	0.00197498	YES	YES	0.00197498
PM03B	B11	215	PM03BB11	L-Threonine	amino acid	N-Source, amino acid	116.4	49.226	0.00757661	YES	8876.98	5140.71	0.132009	YES	YES	0.00757661	Significant maximum intensity value
PM03B	B12	216	PM03BB12	L-Tryptophan	amino acid	N-Source, amino acid	210.2	30.8998	3.55029e-07	YES	19325.7	4970.51	0.000126266	YES	YES	0.000126266
PM03B	C01	217	PM03BC01	L-Tyrosine	amino acid	N-Source, amino acid	131.2	56.1854	0.00423954	YES	10435.8	5383.49	0.0327598	YES	YES	0.0327598
PM03B	C02	218	PM03BC02	L-Valine	amino acid	N-Source, amino acid	97.4	47.299	0.0479678	YES	7077.73	3373.83	0.660913	YES	YES	0.0479678	Significant maximum intensity value
PM03B	C03	219	PM03BC03	D-Alanine	amino acid - D	N-Source, amino acid - D	33	14.2829	0.0023734	NO	2689.8	1250.11	5.75432e-05	NO	N	0.0023734
PM03B	C04	220	PM03BC04	D-Asparagine	amino acid - D	N-Source, amino acid - D	23.8	11.2606	0.000925768	NO	2666.6	1300.58	5.42031e-05	NO	N	LTBlanc
PM03B	C05	221	PM03BC05	D-Aspartic Acid	amino acid - D	N-Source, amino acid - D	110.2	77.2839	0.0678658	YES	8440.4	6894.34	0.325285	YES	N	0.325285
PM03B	C06	222	PM03BC06	D-Glutamic Acid	amino acid - D	N-Source, amino acid - D	88	63.1348	0.237687	YES	4520.2	3535.18	0.0504189	NO	N	0.237687
PM03B	C07	223	PM03BC07	D-Lysine	amino acid - D	N-Source, amino acid - D	18.2	11.4368	0.000504123	NO	2196.3	1018.04	3.8136e-05	NO	N	LTBlanc
PM03B	C08	224	PM03BC08	D-Serine	amino acid - D	N-Source, amino acid - D	26	17.6635	0.000783258	NO	2614.75	1466.29	5.17324e-05	NO	N	LTBlanc
PM03B	C09	225	PM03BC09	D-Valine	amino acid - D	N-Source, amino acid - D	19.6	7.56307	0.000909646	NO	2317.03	963.53	5.10176e-05	NO	N	LTBlanc
PM03B	C10	226	PM03BC10	L-Citrulline	amino acid	N-Source, amino acid	147	66.7383	0.00372813	YES	10389.4	3621.91	0.00678612	YES	YES	0.00678612
PM03B	C11	227	PM03BC11	L-Homoserine	amino acid	N-Source, amino acid	133.4	25.2428	4.91128e-05	YES	9158.55	1602.66	0.00163489	YES	YES	0.00163489
PM03B	C12	228	PM03BC12	L-Ornithine	amino acid	N-Source, amino acid	199.2	24.7952	2.64387e-07	YES	17208.7	3020.57	6.12692e-06	YES	YES	6.12692e-06
PM03B	D01	229	PM03BD01	N-Acetyl-L-Glutamic Acid	amino acid	N-Source, amino acid	60.6	30.1198	0.463826	NO	4891.2	1027.1	0.00633293	NO	N	LTBlanc
PM03B	D02	230	PM03BD02	N-Phthaloyl-L-Glutamic Acid	amino acid	N-Source, amino acid	118.4	49.7112	0.00658525	YES	7793.7	4584.93	0.357784	YES	YES	0.00658525	Significant maximum intensity value
PM03B	D03	231	PM03BD03	L-Pyroglutamic Acid	amino acid	N-Source, amino acid	38.6	33.003	0.0170661	NO	3233	2356.08	0.000985784	NO	N	LTBlanc
PM03B	D04	232	PM03BD04	Hydroxylamine	other	N-Source, other	36.6	18.1439	0.00397078	NO	3176.55	1659.4	0.000186023	NO	N	LTBlanc
PM03B	D05	233	PM03BD05	Methylamine	other	N-Source, other	80.6	95.5887	0.585919	YES	5669.25	4917.17	0.423357	NO	N	0.423357
PM03B	D06	234	PM03BD06	N-Amylamine	other	N-Source, other	71.4	70.2083	0.830165	YES	3698.78	1717.06	0.000602388	NO	N	LTBlanc
PM03B	D07	235	PM03BD07	N-Butylamine	other	N-Source, other	57.8	47.3793	0.451722	NO	3663.45	4277.91	0.0306206	NO	N	LTBlanc
PM03B	D08	236	PM03BD08	Ethylamine	other	N-Source, other	62.2	44.2809	0.657378	NO	4578.27	3338.38	0.0461475	NO	N	LTBlanc
PM03B	D09	237	PM03BD09	Ethanolamine	other	N-Source, other	139.8	40.2343	0.000285845	YES	8750.25	2647.76	0.0228927	YES	YES	0.0228927
PM03B	D10	238	PM03BD10	Ethylenediamine	other	N-Source, other	58.6	29.4483	0.345962	NO	4718.02	2162.04	0.0139885	NO	N	LTBlanc
PM03B	D11	239	PM03BD11	Putrescine	polyamine	N-Source, polyamine	81.6	46.2082	0.284576	YES	7292.48	3075.68	0.470682	YES	N	0.470682
PM03B	D12	240	PM03BD12	Agmatine	polyamine	N-Source, polyamine	146.4	18.3085	1.37488e-05	YES	11080.7	1889.91	6.26682e-05	YES	YES	6.26682e-05
PM03B	E01	241	PM03BE01	Histamine	other	N-Source, other	57.2	46.4629	0.419074	NO	5364.15	3063.17	0.141792	NO	N	0.141792
PM03B	E02	242	PM03BE02	b-Phenylethylamine	other	N-Source, other	154.8	39.431	7.48409e-05	YES	10763.2	4867.73	0.0167492	YES	YES	0.0167492
PM03B	E03	243	PM03BE03	Tyramine	other	N-Source, other	131.6	41.9905	0.000774414	YES	8181.7	2583.26	0.0689051	YES	YES	0.000774414	Significant maximum intensity value
PM03B	E04	244	PM03BE04	Acetamide	other	N-Source, other	42.4	27.0037	0.0189139	NO	3437.35	1552.61	0.00026715	NO	N	LTBlanc
PM03B	E05	245	PM03BE05	Formamide	other	N-Source, other	55.6	43.6028	0.333075	NO	4721.7	4190.66	0.106989	NO	N	0.106989
PM03B	E06	246	PM03BE06	Glucuronamide	carbohydrate - aminated	C-Source, carbohydrate - aminated	75.6	53.4902	0.573369	YES	5663.4	3033.04	0.236223	NO	N	0.236223
PM03B	E07	247	PM03BE07	D,L-Lactamide	other	N-Source, other	152.4	54.7467	0.000879319	YES	8303.35	4122.24	0.162827	YES	YES	0.000879319	Significant maximum intensity value
PM03B	E08	248	PM03BE08	D-Glucosamine	carbohydrate - aminated	C-Source, carbohydrate - aminated	31	27.0185	0.00276715	NO	3053.3	2048.59	0.000342029	NO	N	LTBlanc
PM03B	E09	249	PM03BE09	D-Galactosamine	carbohydrate - aminated	C-Source, carbohydrate - aminated	24.8	13.8852	0.000815514	NO	2790.72	1743.88	0.000105644	NO	N	LTBlanc
PM03B	E10	250	PM03BE10	D-Mannosamine	carbohydrate - aminated	C-Source, carbohydrate - aminated	48	37.3095	0.0980074	NO	5103.5	3371.45	0.111528	NO	N	0.111528
PM03B	E11	251	PM03BE11	N-Acetyl-D-Glucosamine	carbohydrate - aminated	C-Source, carbohydrate - aminated	84.2	63.3467	0.32731	YES	7050.73	3902.81	0.717038	YES	N	0.717038
PM03B	E12	252	PM03BE12	N-Acetyl-D-Galactosamine	carbohydrate - aminated	C-Source, carbohydrate - aminated	54.8	13.5941	0.111032	NO	5912.35	1218.09	0.146861	NO	N	0.146861
PM03B	F01	253	PM03BF01	N-Acetyl-b-D-Mannosamine	carbohydrate - aminated	C-Source, carbohydrate - aminated	102.4	25.9461	0.00332048	YES	8902.83	2069.79	0.00669257	YES	YES	0.00669257
PM03B	F02	254	PM03BF02	Adenine	nucleotide base	N-Source, nucleotide base	93.6	66.9119	0.165304	YES	8553.7	4897.11	0.169041	YES	N	0.165304
PM03B	F03	255	PM03BF03	Adenosine	nucleoside base	N-Source, nucleoside base	92.2	22.9085	0.0155716	YES	6061.77	2340.07	0.36892	NO	YES	0.0155716	Significant maximum intensity value
PM03B	F04	256	PM03BF04	Cytidine	nucleotide base	N-Source, nucleotide base	56.2	30.6398	0.24998	NO	4381.1	2110.47	0.00586274	NO	N	LTBlanc
PM03B	F05	257	PM03BF05	Cytosine	nucleoside base	N-Source, nucleoside base	77	37.6298	0.394917	YES	5339.52	1828.64	0.0443763	NO	N	LTBlanc
PM03B	F06	258	PM03BF06	Guanine	nucleotide base	N-Source, nucleotide base	79	66.1362	0.506186	YES	7143.98	3975.58	0.655303	YES	N	0.655303
PM03B	F07	259	PM03BF07	Guanosine	nucleoside base	N-Source, nucleoside base	104	59.5483	0.050252	YES	10867.7	4552.26	0.0115096	YES	YES	0.0115096	Significant maximum AUC value
PM03B	F08	260	PM03BF08	Thymine	nucleotide base	N-Source, nucleotide base	22.4	15.1394	0.000551805	NO	2536.43	1418.58	4.40007e-05	NO	N	LTBlanc
PM03B	F09	261	PM03BF09	Thymidine	nucleoside base	N-Source, nucleoside base	25	12.7279	0.000921724	NO	2885.18	1648.12	0.000105126	NO	N	LTBlanc
PM03B	F10	262	PM03BF10	Uracil	nucleotide base	N-Source, nucleotide base	34.6	7.56307	0.0043731	NO	3751.2	1221.33	0.000420058	NO	N	LTBlanc
PM03B	F11	263	PM03BF11	Uridine	nucleoside base	N-Source, nucleoside base	42.4	16.4682	0.0106396	NO	4645.95	2073.45	0.0102423	NO	N	LTBlanc
PM03B	F12	264	PM03BF12	Inosine	nucleoside base	N-Source, nucleoside base	190	27.8927	6.53767e-07	YES	16717.6	3394.58	2.36128e-05	YES	YES	2.36128e-05
PM03B	G01	265	PM03BG01	Xanthine	nucleotide base	N-Source, nucleotide base	142.2	15.1921	3.03224e-05	YES	14546.2	3650.84	0.000164022	YES	YES	0.000164022
PM03B	G02	266	PM03BG02	Xanthosine	nucleoside base	N-Source, nucleoside base	99.8	54.1738	0.0558962	YES	7856.32	2466.63	0.125586	YES	N	0.125586
PM03B	G03	267	PM03BG03	Uric Acid	other	N-Source, other	44.6	74.7476	0.252188	NO	4994.15	9171.88	0.460261	NO	N	0.460261
PM03B	G04	268	PM03BG04	Alloxan	other	N-Source, other	33.6	13.1605	0.00272537	NO	3631.53	1318.09	0.000330157	NO	N	LTBlanc
PM03B	G05	269	PM03BG05	Allantoin	other	N-Source, other	124.6	63.7275	0.0124196	YES	10884.5	4620.18	0.0120678	YES	YES	0.0120678
PM03B	G06	270	PM03BG06	Parabanic Acid	other	N-Source, other	68.2	48.2991	0.962929	YES	6187.05	3362.39	0.577186	NO	N	0.577186
PM03B	G07	271	PM03BG07	D,L-a-Amino-Butyric Acid	other	N-Source, other	73.2	32.5392	0.572387	YES	5952.02	3846.09	0.468607	NO	N	0.468607
PM03B	G08	272	PM03BG08	g-Amino-n-Butyric Acid	other	N-Source, other	139	57.7062	0.00282546	YES	9950.8	2733.3	0.00300425	YES	YES	0.00300425
PM03B	G09	273	PM03BG09	e-Amino-N-Caproic Acid	other	N-Source, other	38.4	17.5271	0.00533978	NO	3780.88	1864.77	0.000955278	NO	N	LTBlanc
PM03B	G10	274	PM03BG10	D,L-a-Amino-Caprylic Acid	other	N-Source, other	32.6	39.309	0.0133264	NO	3899.82	5178.05	0.0726107	NO	N	0.0726107
PM03B	G11	275	PM03BG11	d-Amino-Valeric Acid	other	N-Source, other	128.4	32.4838	0.000235386	YES	9096.55	980.994	0.00143712	YES	YES	0.00143712
PM03B	G12	276	PM03BG12	L-Norvaline	other	N-Source, other	152	70.9225	0.00386952	YES	11259.2	4031.37	0.00446822	YES	YES	0.00446822
PM03B	H01	277	PM03BH01	Ala-Asp	peptide	N-Source, peptide	188.6	37.8312	5.90435e-06	YES	15881.1	5388.26	0.000896861	YES	YES	0.000896861
PM03B	H02	278	PM03BH02	Ala-Gln	peptide	N-Source, peptide	176.2	47.3582	7.87201e-05	YES	16347.5	6805.66	0.0023469	YES	YES	0.0023469
PM03B	H03	279	PM03BH03	Ala-Glu	peptide	N-Source, peptide	162.2	28.5096	5.13889e-06	YES	12602.2	3864.39	0.00104378	YES	YES	0.00104378
PM03B	H04	280	PM03BH04	Ala-Gly	peptide	N-Source, peptide	138.2	61.5532	0.00418782	YES	11210	5009.64	0.0126616	YES	YES	0.0126616
PM03B	H05	281	PM03BH05	Ala-His	peptide	N-Source, peptide	127.8	46.0739	0.00188863	YES	8818.5	4549.16	0.105958	YES	YES	0.00188863
PM03B	H06	282	PM03BH06	Ala-Leu	peptide	N-Source, peptide	155.8	43.8497	0.000153185	YES	11708.2	3864.26	0.00231508	YES	YES	0.00231508
PM03B	H07	283	PM03BH07	Ala-Thr	peptide	N-Source, peptide	160	38.9872	4.70127e-05	YES	12537.5	3904.06	0.0011719	YES	YES	0.0011719
PM03B	H08	284	PM03BH08	Gly-Asn	peptide	N-Source, peptide	155.2	63.5201	0.0018163	YES	12030	4907.15	0.00591573	YES	YES	0.00591573
PM03B	H09	285	PM03BH09	Gly-Gln	peptide	N-Source, peptide	162.2	83.1072	0.00511426	YES	13171.6	6853.2	0.0115581	YES	YES	0.0115581
PM03B	H10	286	PM03BH10	Gly-Glu	peptide	N-Source, peptide	169.6	49.5298	0.000160621	YES	12760.6	5841.18	0.0076818	YES	YES	0.0076818
PM03B	H11	287	PM03BH11	Gly-Met	peptide	N-Source, peptide	128	68.8331	0.0136652	YES	10467.1	4008.12	0.00993259	YES	YES	0.00993259
PM03B	H12	288	PM03BH12	Met-Ala	peptide	N-Source, peptide	88.2	18.7297	0.026988	YES	10142.3	1118.63	0.000161801	YES	YES	0.000161801

## Sheet: Simulated_results
PLATE INFORMATION				CHEMICAL INFORMATION			SIMULATED
Plate	Well	number	ID	Compound	Classification chemical	Classification by source type	GROWTH
PM01	A01	1	PM01A01	Negative Control	negative control	C-Source, negative control	N
PM01	A02	2	PM01A02	L-Arabinose	carbohydrate	C-Source, carbohydrate	YES
PM01	A03	3	PM01A03	N-Acetyl-D-Glucosamine	carbohydrate - acetylated	C-Source, carbohydrate - acetylated	N
PM01	A04	4	PM01A04	D-Saccharic Acid	carbohydrate acid	C-Source, carbohydrate acid	N
PM01	A05	5	PM01A05	Succinic Acid	organic acid	C-Source, organic acid	N
PM01	A06	6	PM01A06	D-Galactose	carbohydrate	C-Source, carbohydrate	YES
PM01	A07	7	PM01A07	L-Aspartic Acid	amino acid	C-Source, amino acid	YES
PM01	A08	8	PM01A08	L-Proline	amino acid	C-Source, amino acid	YES
PM01	A09	9	PM01A09	D-Alanine	amino acid - D	C-Source, amino acid - D	N
PM01	A10	10	PM01A10	D-Trehalose	carbohydrate	C-Source, carbohydrate	N
PM01	A11	11	PM01A11	D-Mannose	carbohydrate	C-Source, carbohydrate	YES
PM01	A12	12	PM01A12	Dulcitol	carbohydrate	C-Source, carbohydrate	YES
PM01	B01	13	PM01B01	D-Serine	amino acid - D	C-Source, amino acid - D	N
PM01	B02	14	PM01B02	D-Sorbitol	carbohydrate	C-Source, carbohydrate	YES
PM01	B03	15	PM01B03	Glycerol	carbohydrate	C-Source, carbohydrate	YES
PM01	B04	16	PM01B04	L-Fucose	carbohydrate	C-Source, carbohydrate	N
PM01	B05	17	PM01B05	D-Glucuronic Acid	carbohydrate acid	C-Source, carbohydrate acid	N
PM01	B06	18	PM01B06	D-Gluconic Acid	carbohydrate acid	C-Source, carbohydrate acid	N
PM01	B07	19	PM01B07	D,L-a-Glycerol-Phosphate	carbohydrate - phosphorylated	C-Source, carbohydrate - phosphorylated	N
PM01	B08	20	PM01B08	D-Xylose	carbohydrate	C-Source, carbohydrate	YES
PM01	B09	21	PM01B09	L-Lactic Acid	organic acid	C-Source, organic acid	N
PM01	B10	22	PM01B10	Sodium Formate	organic acid	C-Source, organic acid	YES
PM01	B11	23	PM01B11	D-Mannitol	carbohydrate	C-Source, carbohydrate	N
PM01	B12	24	PM01B12	L-Glutamic Acid	amino acid	C-Source, amino acid	YES
PM01	C01	25	PM01C01	D-Glucose-6-Phosphate	carbohydrate - phosphorylated	C-Source, carbohydrate - phosphorylated	N
PM01	C02	26	PM01C02	D-Galactonic Acid-g-Lactone	carbohydrate acid	C-Source, carbohydrate acid	N
PM01	C03	27	PM01C03	D,L-Malic Acid	organic acid	C-Source, organic acid	N
PM01	C04	28	PM01C04	D-Ribose	carbohydrate	C-Source, carbohydrate	N
PM01	C05	29	PM01C05	Tween 20	fatty acid	C-Source, fatty acid	N
PM01	C06	30	PM01C06	L-Rhamnose	carbohydrate	C-Source, carbohydrate	YES
PM01	C07	31	PM01C07	D-Fructose	carbohydrate	C-Source, carbohydrate	YES
PM01	C08	32	PM01C08	Acetic Acid	organic acid	C-Source, organic acid	YES
PM01	C09	33	PM01C09	D-Glucose	carbohydrate	C-Source, carbohydrate	YES
PM01	C10	34	PM01C10	D-Maltose	carbohydrate	C-Source, carbohydrate	YES
PM01	C11	35	PM01C11	D-Melibiose	carbohydrate	C-Source, carbohydrate	YES
PM01	C12	36	PM01C12	Thymidine	carbohydrate	C-Source, carbohydrate	N
PM01	D01	37	PM01D01	L-Asparagine	amino acid	C-Source, amino acid	N
PM01	D02	38	PM01D02	D-Aspartic Acid	amino acid - D	C-Source, amino acid - D	N
PM01	D03	39	PM01D03	D-Glucosaminic Acid	carbohydrate acid	C-Source, carbohydrate acid	N
PM01	D04	40	PM01D04	1,2-Propanediol	alcohol	C-Source, alcohol	N
PM01	D05	41	PM01D05	Tween 40	fatty acid	C-Source, fatty acid	N
PM01	D06	42	PM01D06	a-Keto-Glutaric Acid	organic acid	C-Source, organic acid	N
PM01	D07	43	PM01D07	a-Keto-Butyric Acid	organic acid	C-Source, organic acid	N
PM01	D08	44	PM01D08	a-Methyl-D-Galactoside	carbohydrate	C-Source, carbohydrate	N
PM01	D09	45	PM01D09	a-D-Lactose	carbohydrate	C-Source, carbohydrate	YES
PM01	D10	46	PM01D10	Lactulose	carbohydrate	C-Source, carbohydrate	YES
PM01	D11	47	PM01D11	Sucrose	carbohydrate	C-Source, carbohydrate	YES
PM01	D12	48	PM01D12	Uridine	carbohydrate	C-Source, carbohydrate	N
PM01	E01	49	PM01E01	L-Glutamine	amino acid	C-Source, amino acid	N
PM01	E02	50	PM01E02	m-Tartaric Acid	organic acid	C-Source, organic acid	N
PM01	E03	51	PM01E03	a-D-Glucose-1-Phosphate	carbohydrate - phosphorylated	C-Source, carbohydrate - phosphorylated	N
PM01	E04	52	PM01E04	D-Fructose-6-Phosphate	carbohydrate - phosphorylated	C-Source, carbohydrate - phosphorylated	N
PM01	E05	53	PM01E05	Tween 80	fatty acid	C-Source, fatty acid	N
PM01	E06	54	PM01E06	a-Hydroxy-Glutaric Acid-g-Lactone	organic acid	C-Source, organic acid	N
PM01	E07	55	PM01E07	a-Hydroxy-Butyric Acid	organic acid	C-Source, organic acid	N
PM01	E08	56	PM01E08	b-Methyl-D-Glucoside	carbohydrate - methylated	C-Source, carbohydrate - methylated	N
PM01	E09	57	PM01E09	Adonitol	carbohydrate	C-Source, carbohydrate	N
PM01	E10	58	PM01E10	Maltotriose	carbohydrate	C-Source, carbohydrate	YES
PM01	E11	59	PM01E11	2'-Deoxy-Adenosine	carbohydrate	C-Source, carbohydrate	N
PM01	E12	60	PM01E12	Adenosine	carbohydrate	C-Source, carbohydrate	YES
PM01	F01	61	PM01F01	Gly-Asp	amino acid - dipeptide	C-Source, amino acid - dipeptide	N
PM01	F02	62	PM01F02	Citric Acid	organic acid	C-Source, organic acid	N
PM01	F03	63	PM01F03	myo-Inositol	carbohydrate	C-Source, carbohydrate	N
PM01	F04	64	PM01F04	D-Threonine	amino acid - D	C-Source, amino acid - D	N
PM01	F05	65	PM01F05	Fumaric Acid	organic acid	C-Source, organic acid	YES
PM01	F06	66	PM01F06	Bromo-Succinic Acid	organic acid	C-Source, organic acid	N
PM01	F07	67	PM01F07	Propionic Acid	organic acid	C-Source, organic acid	N
PM01	F08	68	PM01F08	Mucic Acid	carbohydrate acid	C-Source, carbohydrate acid	N
PM01	F09	69	PM01F09	Glycolic Acid	organic acid	C-Source, organic acid	N
PM01	F10	70	PM01F10	Glyoxylic Acid	organic acid	C-Source, organic acid	N
PM01	F11	71	PM01F11	D-Cellobiose	carbohydrate	C-Source, carbohydrate	YES
PM01	F12	72	PM01F12	Inosine	carbohydrate	C-Source, carbohydrate	YES
PM01	G01	73	PM01G01	Gly-Glu	amino acid - dipeptide	C-Source, amino acid - dipeptide	N
PM01	G02	74	PM01G02	Tricarballylic Acid	organic acid	C-Source, organic acid	N
PM01	G03	75	PM01G03	L-Serine	amino acid	C-Source, amino acid	YES
PM01	G04	76	PM01G04	L-Threonine	amino acid	C-Source, amino acid	YES
PM01	G05	77	PM01G05	L-Alanine	amino acid	C-Source, amino acid	N
PM01	G06	78	PM01G06	Ala-Gly	amino acid - dipeptide	C-Source, amino acid - dipeptide	N
PM01	G07	79	PM01G07	Acetoacetic Acid	organic acid	C-Source, organic acid	N
PM01	G08	80	PM01G08	N-Acetyl-b-D-Mannosamine	carbohydrate - acetylated	C-Source, carbohydrate - acetylated	N
PM01	G09	81	PM01G09	Mono-Methyl Succinate	organic acid	C-Source, organic acid	N
PM01	G10	82	PM01G10	Methyl Pyruvate	ester	C-Source, ester	N
PM01	G11	83	PM01G11	D-Malic Acid	organic acid	C-Source, organic acid	N
PM01	G12	84	PM01G12	L-Malic Acid	organic acid	C-Source, organic acid	N
PM01	H01	85	PM01H01	Gly-Pro	amino acid - dipeptide	C-Source, amino acid - dipeptide	N
PM01	H02	86	PM01H02	p-Hydroxy-Phenylacetic Acid	organic acid	C-Source, organic acid	YES
PM01	H03	87	PM01H03	m-Hydroxy-Phenylacetic Acid	organic acid	C-Source, organic acid	N
PM01	H04	88	PM01H04	Tyramine	amine	C-Source, amine	YES
PM01	H05	89	PM01H05	D-Psicose	carbohydrate	C-Source, carbohydrate	N
PM01	H06	90	PM01H06	L-Lyxose	carbohydrate	C-Source, carbohydrate	YES
PM01	H07	91	PM01H07	Glucuronamide	amide	C-Source, amide	N
PM01	H08	92	PM01H08	Pyruvic Acid	organic acid	C-Source, organic acid	N
PM01	H09	93	PM01H09	L-Galactonic Acid-g-Lactone	carbohydrate acid	C-Source, carbohydrate acid	N
PM01	H10	94	PM01H10	D-Galacturonic Acid	carbohydrate acid	C-Source, carbohydrate acid	YES
PM01	H11	95	PM01H11	b-Phenylethylamine	amine	C-Source, amine	N
PM01	H12	96	PM01H12	Ethanolamine	alcohol	C-Source, alcohol	YES
PM02A	A01	97	PM02AA01	Negative Control	negative control	C-Source, negative control	N
PM02A	A02	98	PM02AA02	Chondroitin Sulfate C	polymer	C-Source, polymer	N
PM02A	A03	99	PM02AA03	a-Cyclodextrin	polymer	C-Source, polymer	N
PM02A	A04	100	PM02AA04	b-Cyclodextrin	polymer	C-Source, polymer	N
PM02A	A05	101	PM02AA05	g-Cyclodextrin	polymer	C-Source, polymer	N
PM02A	A06	102	PM02AA06	Dextrin	polymer	C-Source, polymer	N
PM02A	A07	103	PM02AA07	Gelatin	polymer	C-Source, polymer	N
PM02A	A08	104	PM02AA08	Glycogen	polymer	C-Source, polymer	YES
PM02A	A09	105	PM02AA09	Inulin	polymer	C-Source, polymer	N
PM02A	A10	106	PM02AA10	Laminarin	polymer	C-Source, polymer	YES
PM02A	A11	107	PM02AA11	Mannan	polymer	C-Source, polymer	YES
PM02A	A12	108	PM02AA12	Pectin	polymer	C-Source, polymer	YES
PM02A	B01	109	PM02AB01	N-Acetyl-D-Galactosamine	carbohydrate - acetylated	C-Source, carbohydrate - acetylated	N
PM02A	B02	110	PM02AB02	N-Acetyl-Neuraminic Acid	carbohydrate acid	C-Source, carbohydrate acid	N
PM02A	B03	111	PM02AB03	b-D-Allose	carbohydrate	C-Source, carbohydrate	N
PM02A	B04	112	PM02AB04	Amygdalin	carbohydrate	C-Source, carbohydrate	N
PM02A	B05	113	PM02AB05	D-Arabinose	carbohydrate	C-Source, carbohydrate	N
PM02A	B06	114	PM02AB06	D-Arabitol	carbohydrate	C-Source, carbohydrate	N
PM02A	B07	115	PM02AB07	L-Arabitol	carbohydrate	C-Source, carbohydrate	N
PM02A	B08	116	PM02AB08	Arbutin	carbohydrate	C-Source, carbohydrate	YES
PM02A	B09	117	PM02AB09	2-Deoxy-D-Ribose	carbohydrate	C-Source, carbohydrate	YES
PM02A	B10	118	PM02AB10	m-Erythritol	carbohydrate	C-Source, carbohydrate	N
PM02A	B11	119	PM02AB11	D-Fucose	carbohydrate	C-Source, carbohydrate	N
PM02A	B12	120	PM02AB12	3-O-b-D-Galactopyranosyl-D-Arabinose	carbohydrate	C-Source, carbohydrate	N
PM02A	C01	121	PM02AC01	b-Gentiobiose	carbohydrate	C-Source, carbohydrate	YES
PM02A	C02	122	PM02AC02	L-Glucose	carbohydrate	C-Source, carbohydrate	N
PM02A	C03	123	PM02AC03	D-Lactitol	carbohydrate	C-Source, carbohydrate	N
PM02A	C04	124	PM02AC04	D-Melezitose	carbohydrate	C-Source, carbohydrate	N
PM02A	C05	125	PM02AC05	Maltitol	carbohydrate	C-Source, carbohydrate	N
PM02A	C06	126	PM02AC06	a-Methyl-D-Glucoside	carbohydrate - methylated	C-Source, carbohydrate - methylated	N
PM02A	C07	127	PM02AC07	b-Methyl-D-Galactoside	carbohydrate - methylated	C-Source, carbohydrate - methylated	N
PM02A	C08	128	PM02AC08	3-O-Methyl-D-Glucose	carbohydrate - methylated	C-Source, carbohydrate - methylated	N
PM02A	C09	129	PM02AC09	b-Methyl-D-Glucuronic Acid	carbohydrate acid	C-Source, carbohydrate acid	N
PM02A	C10	130	PM02AC10	a-Methyl-D-Mannoside	carbohydrate - methylated	C-Source, carbohydrate - methylated	N
PM02A	C11	131	PM02AC11	b-Methyl-D-Xylopyranoside	carbohydrate - methylated	C-Source, carbohydrate - methylated	N
PM02A	C12	132	PM02AC12	Palatinose	carbohydrate	C-Source, carbohydrate	N
PM02A	D01	133	PM02AD01	D-Raffinose	carbohydrate	C-Source, carbohydrate	YES
PM02A	D02	134	PM02AD02	D-Salicin	carbohydrate	C-Source, carbohydrate	YES
PM02A	D03	135	PM02AD03	Sedoheptulosan	carbohydrate	C-Source, carbohydrate	N
PM02A	D04	136	PM02AD04	L-Sorbose	carbohydrate	C-Source, carbohydrate	N
PM02A	D05	137	PM02AD05	Stachyose	carbohydrate	C-Source, carbohydrate	N
PM02A	D06	138	PM02AD06	D-Tagatose	carbohydrate	C-Source, carbohydrate	N
PM02A	D07	139	PM02AD07	Turanose	carbohydrate	C-Source, carbohydrate	N
PM02A	D08	140	PM02AD08	Xylitol	carbohydrate	C-Source, carbohydrate	N
PM02A	D09	141	PM02AD09	N-Acetyl-D-Glucosaminitol	carbohydrate - acetylated	C-Source, carbohydrate - acetylated	N
PM02A	D10	142	PM02AD10	g-Amino-n-Butyric Acid	organic acid	C-Source, organic acid	YES
PM02A	D11	143	PM02AD11	d-Amino-Valeric Acid	organic acid	C-Source, organic acid	N
PM02A	D12	144	PM02AD12	Butyric Acid	organic acid	C-Source, organic acid	N
PM02A	E01	145	PM02AE01	Capric Acid	fatty acid	C-Source, fatty acid	N
PM02A	E02	146	PM02AE02	Caproic Acid	fatty acid	C-Source, fatty acid	N
PM02A	E03	147	PM02AE03	Citraconic Acid	organic acid	C-Source, organic acid	N
PM02A	E04	148	PM02AE04	D-Citramalic Acid	organic acid	C-Source, organic acid	N
PM02A	E05	149	PM02AE05	D-Glucosamine	carbohydrate - aminated	C-Source, carbohydrate - aminated	N
PM02A	E06	150	PM02AE06	2-Hydroxy-Benzoic Acid	phenol	C-Source, phenol	N
PM02A	E07	151	PM02AE07	4-Hydroxy-Benzoic Acid	phenol	C-Source, phenol	N
PM02A	E08	152	PM02AE08	b-Hydroxy-Butyric Acid	organic acid	C-Source, organic acid	N
PM02A	E09	153	PM02AE09	g-Hydroxy-Butyric Acid	organic acid	C-Source, organic acid	N
PM02A	E10	154	PM02AE10	a-Keto-Valeric Acid	organic acid	C-Source, organic acid	N
PM02A	E11	155	PM02AE11	Itaconic Acid	organic acid	C-Source, organic acid	N
PM02A	E12	156	PM02AE12	5-Keto-D-Gluconic Acid	carbohydrate acid	C-Source, carbohydrate acid	YES
PM02A	F01	157	PM02AF01	D-Lactic Acid Methyl Ester	ester	C-Source, ester	N
PM02A	F02	158	PM02AF02	Malonic Acid	organic acid	C-Source, organic acid	N
PM02A	F03	159	PM02AF03	Melibionic Acid	carbohydrate	C-Source, carbohydrate	N
PM02A	F04	160	PM02AF04	Oxalic Acid	organic acid	C-Source, organic acid	YES
PM02A	F05	161	PM02AF05	Oxalomalic Acid	organic acid	C-Source, organic acid	N
PM02A	F06	162	PM02AF06	Quinic Acid	organic acid	C-Source, organic acid	N
PM02A	F07	163	PM02AF07	D-Ribono-1,4-Lactone	carbohydrate acid	C-Source, carbohydrate acid	N
PM02A	F08	164	PM02AF08	Sebacic Acid	fatty acid	C-Source, fatty acid	N
PM02A	F09	165	PM02AF09	Sorbic Acid	organic acid	C-Source, organic acid	N
PM02A	F10	166	PM02AF10	Succinamic Acid	organic acid	C-Source, organic acid	N
PM02A	F11	167	PM02AF11	D-Tartaric Acid	organic acid	C-Source, organic acid	N
PM02A	F12	168	PM02AF12	L-Tartaric Acid	organic acid	C-Source, organic acid	YES
PM02A	G01	169	PM02AG01	Acetamide	amide	C-Source, amide	N
PM02A	G02	170	PM02AG02	L-Alaninamide	amide	C-Source, amide	N
PM02A	G03	171	PM02AG03	N-Acetyl-L-Glutamic Acid	amino acid	C-Source, amino acid	N
PM02A	G04	172	PM02AG04	L-Arginine	amino acid	C-Source, amino acid	N
PM02A	G05	173	PM02AG05	Glycine	amino acid	C-Source, amino acid	N
PM02A	G06	174	PM02AG06	L-Histidine	amino acid	C-Source, amino acid	N
PM02A	G07	175	PM02AG07	L-Homoserine	amino acid	C-Source, amino acid	YES
PM02A	G08	176	PM02AG08	4-Hydroxy-L-Proline [trans]	amino acid	C-Source, amino acid	N
PM02A	G09	177	PM02AG09	L-Isoleucine	amino acid	C-Source, amino acid	N
PM02A	G10	178	PM02AG10	L-Leucine	amino acid	C-Source, amino acid	N
PM02A	G11	179	PM02AG11	L-Lysine	amino acid	C-Source, amino acid	N
PM02A	G12	180	PM02AG12	L-Methionine	amino acid	C-Source, amino acid	N
PM02A	H01	181	PM02AH01	L-Ornithine	amino acid	C-Source, amino acid	YES
PM02A	H02	182	PM02AH02	L-Phenylalanine	amino acid	C-Source, amino acid	N
PM02A	H03	183	PM02AH03	L-Pyroglutamic Acid	amino acid	C-Source, amino acid	N
PM02A	H04	184	PM02AH04	L-Valine	amino acid	C-Source, amino acid	N
PM02A	H05	185	PM02AH05	D,L-Carnitine	organic acid	C-Source, organic acid	N
PM02A	H06	186	PM02AH06	Butylamine [sec]	amine	C-Source, amine	N
PM02A	H07	187	PM02AH07	D,L-Octopamine	amine	C-Source, amine	N
PM02A	H08	188	PM02AH08	Putrescine	amine	C-Source, amine	N
PM02A	H09	189	PM02AH09	Dihydroxy-Acetone	alcohol	C-Source, alcohol	YES
PM02A	H10	190	PM02AH10	2,3-Butanediol	alcohol	C-Source, alcohol	N
PM02A	H11	191	PM02AH11	2,3-Butanedione	alcohol	C-Source, alcohol	N
PM02A	H12	192	PM02AH12	3-Hydroxy-2-Butanone	alcohol	C-Source, alcohol	N
PM03B	A01	193	PM03BA01	Negative Control	Negative control	N-Source, Negative control	N
PM03B	A02	194	PM03BA02	Ammonia	inorganic	N-Source, inorganic	YES
PM03B	A03	195	PM03BA03	Sodium Nitrite	inorganic	N-Source, inorganic	YES
PM03B	A04	196	PM03BA04	Sodium Nitrate	inorganic	N-Source, inorganic	YES
PM03B	A05	197	PM03BA05	Urea	other	N-Source, other	YES
PM03B	A06	198	PM03BA06	Biuret	other	N-Source, other	N
PM03B	A07	199	PM03BA07	L-Alanine	amino acid	N-Source, amino acid	YES
PM03B	A08	200	PM03BA08	L-Arginine	amino acid	N-Source, amino acid	YES
PM03B	A09	201	PM03BA09	L-Asparagine	amino acid	N-Source, amino acid	YES
PM03B	A10	202	PM03BA10	L-Aspartic Acid	amino acid	N-Source, amino acid	YES
PM03B	A11	203	PM03BA11	L-Cysteine	amino acid	N-Source, amino acid	N
PM03B	A12	204	PM03BA12	L-Glutamic Acid	amino acid	N-Source, amino acid	YES
PM03B	B01	205	PM03BB01	L-Glutamine	amino acid	N-Source, amino acid	YES
PM03B	B02	206	PM03BB02	Glycine	amino acid	N-Source, amino acid	YES
PM03B	B03	207	PM03BB03	L-Histidine	amino acid	N-Source, amino acid	YES
PM03B	B04	208	PM03BB04	L-Isoleucine	amino acid	N-Source, amino acid	YES
PM03B	B05	209	PM03BB05	L-Leucine	amino acid	N-Source, amino acid	N
PM03B	B06	210	PM03BB06	L-Lysine	amino acid	N-Source, amino acid	YES
PM03B	B07	211	PM03BB07	L-Methionine	amino acid	N-Source, amino acid	YES
PM03B	B08	212	PM03BB08	L-Phenylalanine	amino acid	N-Source, amino acid	N
PM03B	B09	213	PM03BB09	L-Proline	amino acid	N-Source, amino acid	YES
PM03B	B10	214	PM03BB10	L-Serine	amino acid	N-Source, amino acid	YES
PM03B	B11	215	PM03BB11	L-Threonine	amino acid	N-Source, amino acid	YES
PM03B	B12	216	PM03BB12	L-Tryptophan	amino acid	N-Source, amino acid	YES
PM03B	C01	217	PM03BC01	L-Tyrosine	amino acid	N-Source, amino acid	YES
PM03B	C02	218	PM03BC02	L-Valine	amino acid	N-Source, amino acid	YES
PM03B	C03	219	PM03BC03	D-Alanine	amino acid - D	N-Source, amino acid - D	N
PM03B	C04	220	PM03BC04	D-Asparagine	amino acid - D	N-Source, amino acid - D	N
PM03B	C05	221	PM03BC05	D-Aspartic Acid	amino acid - D	N-Source, amino acid - D	N
PM03B	C06	222	PM03BC06	D-Glutamic Acid	amino acid - D	N-Source, amino acid - D	N
PM03B	C07	223	PM03BC07	D-Lysine	amino acid - D	N-Source, amino acid - D	N
PM03B	C08	224	PM03BC08	D-Serine	amino acid - D	N-Source, amino acid - D	N
PM03B	C09	225	PM03BC09	D-Valine	amino acid - D	N-Source, amino acid - D	N
PM03B	C10	226	PM03BC10	L-Citrulline	amino acid	N-Source, amino acid	YES
PM03B	C11	227	PM03BC11	L-Homoserine	amino acid	N-Source, amino acid	YES
PM03B	C12	228	PM03BC12	L-Ornithine	amino acid	N-Source, amino acid	YES
PM03B	D01	229	PM03BD01	N-Acetyl-L-Glutamic Acid	amino acid	N-Source, amino acid	N
PM03B	D02	230	PM03BD02	N-Phthaloyl-L-Glutamic Acid	amino acid	N-Source, amino acid	N
PM03B	D03	231	PM03BD03	L-Pyroglutamic Acid	amino acid	N-Source, amino acid	N
PM03B	D04	232	PM03BD04	Hydroxylamine	other	N-Source, other	N
PM03B	D05	233	PM03BD05	Methylamine	other	N-Source, other	N
PM03B	D06	234	PM03BD06	N-Amylamine	other	N-Source, other	N
PM03B	D07	235	PM03BD07	N-Butylamine	other	N-Source, other	N
PM03B	D08	236	PM03BD08	Ethylamine	other	N-Source, other	N
PM03B	D09	237	PM03BD09	Ethanolamine	other	N-Source, other	YES
PM03B	D10	238	PM03BD10	Ethylenediamine	other	N-Source, other	N
PM03B	D11	239	PM03BD11	Putrescine	polyamine	N-Source, polyamine	N
PM03B	D12	240	PM03BD12	Agmatine	polyamine	N-Source, polyamine	YES
PM03B	E01	241	PM03BE01	Histamine	other	N-Source, other	N
PM03B	E02	242	PM03BE02	b-Phenylethylamine	other	N-Source, other	N
PM03B	E03	243	PM03BE03	Tyramine	other	N-Source, other	YES
PM03B	E04	244	PM03BE04	Acetamide	other	N-Source, other	N
PM03B	E05	245	PM03BE05	Formamide	other	N-Source, other	N
PM03B	E06	246	PM03BE06	Glucuronamide	carbohydrate - aminated	C-Source, carbohydrate - aminated	N
PM03B	E07	247	PM03BE07	D,L-Lactamide	other	N-Source, other	N
PM03B	E08	248	PM03BE08	D-Glucosamine	carbohydrate - aminated	C-Source, carbohydrate - aminated	N
PM03B	E09	249	PM03BE09	D-Galactosamine	carbohydrate - aminated	C-Source, carbohydrate - aminated	N
PM03B	E10	250	PM03BE10	D-Mannosamine	carbohydrate - aminated	C-Source, carbohydrate - aminated	N
PM03B	E11	251	PM03BE11	N-Acetyl-D-Glucosamine	carbohydrate - aminated	C-Source, carbohydrate - aminated	YES
PM03B	E12	252	PM03BE12	N-Acetyl-D-Galactosamine	carbohydrate - aminated	C-Source, carbohydrate - aminated	N
PM03B	F01	253	PM03BF01	N-Acetyl-b-D-Mannosamine	carbohydrate - aminated	C-Source, carbohydrate - aminated	N
PM03B	F02	254	PM03BF02	Adenine	nucleotide base	N-Source, nucleotide base	N
PM03B	F03	255	PM03BF03	Adenosine	nucleoside base	N-Source, nucleoside base	YES
PM03B	F04	256	PM03BF04	Cytidine	nucleotide base	N-Source, nucleotide base	N
PM03B	F05	257	PM03BF05	Cytosine	nucleoside base	N-Source, nucleoside base	N
PM03B	F06	258	PM03BF06	Guanine	nucleotide base	N-Source, nucleotide base	N
PM03B	F07	259	PM03BF07	Guanosine	nucleoside base	N-Source, nucleoside base	YES
PM03B	F08	260	PM03BF08	Thymine	nucleotide base	N-Source, nucleotide base	N
PM03B	F09	261	PM03BF09	Thymidine	nucleoside base	N-Source, nucleoside base	N
PM03B	F10	262	PM03BF10	Uracil	nucleotide base	N-Source, nucleotide base	N
PM03B	F11	263	PM03BF11	Uridine	nucleoside base	N-Source, nucleoside base	N
PM03B	F12	264	PM03BF12	Inosine	nucleoside base	N-Source, nucleoside base	YES
PM03B	G01	265	PM03BG01	Xanthine	nucleotide base	N-Source, nucleotide base	YES
PM03B	G02	266	PM03BG02	Xanthosine	nucleoside base	N-Source, nucleoside base	N
PM03B	G03	267	PM03BG03	Uric Acid	other	N-Source, other	N
PM03B	G04	268	PM03BG04	Alloxan	other	N-Source, other	N
PM03B	G05	269	PM03BG05	Allantoin	other	N-Source, other	YES
PM03B	G06	270	PM03BG06	Parabanic Acid	other	N-Source, other	N
PM03B	G07	271	PM03BG07	D,L-a-Amino-Butyric Acid	other	N-Source, other	N
PM03B	G08	272	PM03BG08	g-Amino-n-Butyric Acid	other	N-Source, other	YES
PM03B	G09	273	PM03BG09	e-Amino-N-Caproic Acid	other	N-Source, other	N
PM03B	G10	274	PM03BG10	D,L-a-Amino-Caprylic Acid	other	N-Source, other	N
PM03B	G11	275	PM03BG11	d-Amino-Valeric Acid	other	N-Source, other	N
PM03B	G12	276	PM03BG12	L-Norvaline	other	N-Source, other	N
PM03B	H01	277	PM03BH01	Ala-Asp	peptide	N-Source, peptide	YES
PM03B	H02	278	PM03BH02	Ala-Gln	peptide	N-Source, peptide	YES
PM03B	H03	279	PM03BH03	Ala-Glu	peptide	N-Source, peptide	N
PM03B	H04	280	PM03BH04	Ala-Gly	peptide	N-Source, peptide	N
PM03B	H05	281	PM03BH05	Ala-His	peptide	N-Source, peptide	N
PM03B	H06	282	PM03BH06	Ala-Leu	peptide	N-Source, peptide	N
PM03B	H07	283	PM03BH07	Ala-Thr	peptide	N-Source, peptide	N
PM03B	H08	284	PM03BH08	Gly-Asn	peptide	N-Source, peptide	YES
PM03B	H09	285	PM03BH09	Gly-Gln	peptide	N-Source, peptide	N
PM03B	H10	286	PM03BH10	Gly-Glu	peptide	N-Source, peptide	N
PM03B	H11	287	PM03BH11	Gly-Met	peptide	N-Source, peptide	N
PM03B	H12	288	PM03BH12	Met-Ala	peptide	N-Source, peptide	N

## Sheet: Analysis
	EXPERIMENTAL	SIMULATED
ID	GROWTH	GROWTH
PM01A01	N	N		Substrate usage
PM01A02	YES	YES		Global		Experimental
PM01A03	N	N				N	YES
PM01A04	N	N		Simulated	N	179	15		n
PM01A05	N	N			YES	21	73		288
PM01A06	YES	YES
PM01A07	N	YES			Accuracy	0.875
PM01A08	N	YES			sensitivity	0.829545
PM01A09	N	N			specificity	0.895
PM01A10	YES	N
PM01A11	YES	YES
PM01A12	YES	YES
PM01B01	N	N
PM01B02	N	YES
PM01B03	N	YES
PM01B04	N	N
PM01B05	N	N
PM01B06	N	N
PM01B07	N	N
PM01B08	YES	YES
PM01B09	N	N
PM01B10	N	YES		Substrate usage
PM01B11	N	N		Carbon		Experimental
PM01B12	YES	YES				N	YES
PM01C01	N	N		Simulated	N	135	9		n
PM01C02	N	N			YES	16	32		192
PM01C03	N	N
PM01C04	N	N			Accuracy	0.869792
PM01C05	N	N			sensitivity	0.780488
PM01C06	YES	YES			specificity	0.89404
PM01C07	YES	YES
PM01C08	N	YES
PM01C09	YES	YES
PM01C10	YES	YES
PM01C11	YES	YES
PM01C12	N	N
PM01D01	N	N
PM01D02	N	N
PM01D03	N	N
PM01D04	N	N
PM01D05	N	N
PM01D06	N	N		Substrate usage
PM01D07	N	N		Nitrogen		Experimental
PM01D08	N	N				N	YES
PM01D09	YES	YES		Simulated	N	44	6		n
PM01D10	YES	YES			YES	5	41		96
PM01D11	YES	YES
PM01D12	N	N			Accuracy	0.885417
PM01E01	YES	N			sensitivity	0.87234
PM01E02	N	N			specificity	0.897959
PM01E03	N	N
PM01E04	N	N
PM01E05	N	N
PM01E06	N	N
PM01E07	N	N
PM01E08	YES	N
PM01E09	N	N
PM01E10	YES	YES
PM01E11	N	N
PM01E12	N	YES
PM01F01	N	N
PM01F02	N	N
PM01F03	N	N
PM01F04	N	N
PM01F05	N	YES
PM01F06	N	N
PM01F07	N	N
PM01F08	N	N
PM01F09	N	N
PM01F10	N	N
PM01F11	YES	YES
PM01F12	N	YES
PM01G01	N	N
PM01G02	N	N
PM01G03	N	YES
PM01G04	N	YES
PM01G05	N	N
PM01G06	N	N
PM01G07	N	N
PM01G08	N	N
PM01G09	N	N
PM01G10	N	N
PM01G11	N	N
PM01G12	N	N
PM01H01	YES	N
PM01H02	YES	YES
PM01H03	N	N
PM01H04	YES	YES
PM01H05	N	N
PM01H06	YES	YES
PM01H07	N	N
PM01H08	N	N
PM01H09	N	N
PM01H10	N	YES
PM01H11	N	N
PM01H12	YES	YES
PM02AA01	N	N
PM02AA02	N	N
PM02AA03	N	N
PM02AA04	YES	N
PM02AA05	YES	N
PM02AA06	YES	N
PM02AA07	N	N
PM02AA08	YES	YES
PM02AA09	N	N
PM02AA10	YES	YES
PM02AA11	YES	YES
PM02AA12	YES	YES
PM02AB01	N	N
PM02AB02	N	N
PM02AB03	N	N
PM02AB04	N	N
PM02AB05	N	N
PM02AB06	N	N
PM02AB07	N	N
PM02AB08	YES	YES
PM02AB09	YES	YES
PM02AB10	N	N
PM02AB11	N	N
PM02AB12	N	N
PM02AC01	YES	YES
PM02AC02	N	N
PM02AC03	N	N
PM02AC04	N	N
PM02AC05	N	N
PM02AC06	N	N
PM02AC07	N	N
PM02AC08	N	N
PM02AC09	N	N
PM02AC10	N	N
PM02AC11	N	N
PM02AC12	N	N
PM02AD01	YES	YES
PM02AD02	YES	YES
PM02AD03	N	N
PM02AD04	N	N
PM02AD05	YES	N
PM02AD06	N	N
PM02AD07	N	N
PM02AD08	N	N
PM02AD09	N	N
PM02AD10	N	YES
PM02AD11	N	N
PM02AD12	N	N
PM02AE01	N	N
PM02AE02	N	N
PM02AE03	N	N
PM02AE04	N	N
PM02AE05	N	N
PM02AE06	N	N
PM02AE07	N	N
PM02AE08	N	N
PM02AE09	N	N
PM02AE10	N	N
PM02AE11	N	N
PM02AE12	YES	YES
PM02AF01	N	N
PM02AF02	N	N
PM02AF03	N	N
PM02AF04	N	YES
PM02AF05	N	N
PM02AF06	N	N
PM02AF07	N	N
PM02AF08	N	N
PM02AF09	N	N
PM02AF10	N	N
PM02AF11	N	N
PM02AF12	YES	YES
PM02AG01	N	N
PM02AG02	N	N
PM02AG03	N	N
PM02AG04	N	N
PM02AG05	N	N
PM02AG06	N	N
PM02AG07	N	YES
PM02AG08	N	N
PM02AG09	N	N
PM02AG10	N	N
PM02AG11	N	N
PM02AG12	N	N
PM02AH01	N	YES
PM02AH02	N	N
PM02AH03	N	N
PM02AH04	N	N
PM02AH05	N	N
PM02AH06	N	N
PM02AH07	N	N
PM02AH08	N	N
PM02AH09	YES	YES
PM02AH10	N	N
PM02AH11	N	N
PM02AH12	YES	N
PM03BA01	N	N
PM03BA02	YES	YES
PM03BA03	YES	YES
PM03BA04	N	YES
PM03BA05	YES	YES
PM03BA06	N	N
PM03BA07	YES	YES
PM03BA08	YES	YES
PM03BA09	YES	YES
PM03BA10	YES	YES
PM03BA11	N	N
PM03BA12	YES	YES
PM03BB01	YES	YES
PM03BB02	YES	YES
PM03BB03	N	YES
PM03BB04	YES	YES
PM03BB05	N	N
PM03BB06	N	YES
PM03BB07	N	YES
PM03BB08	N	N
PM03BB09	YES	YES
PM03BB10	YES	YES
PM03BB11	YES	YES
PM03BB12	YES	YES
PM03BC01	YES	YES
PM03BC02	YES	YES
PM03BC03	N	N
PM03BC04	N	N
PM03BC05	N	N
PM03BC06	N	N
PM03BC07	N	N
PM03BC08	N	N
PM03BC09	N	N
PM03BC10	YES	YES
PM03BC11	YES	YES
PM03BC12	YES	YES
PM03BD01	N	N
PM03BD02	YES	N
PM03BD03	N	N
PM03BD04	N	N
PM03BD05	N	N
PM03BD06	N	N
PM03BD07	N	N
PM03BD08	N	N
PM03BD09	YES	YES
PM03BD10	N	N
PM03BD11	N	N
PM03BD12	YES	YES
PM03BE01	N	N
PM03BE02	YES	N
PM03BE03	YES	YES
PM03BE04	N	N
PM03BE05	N	N
PM03BE06	N	N
PM03BE07	YES	N
PM03BE08	N	N
PM03BE09	N	N
PM03BE10	N	N
PM03BE11	N	YES
PM03BE12	N	N
PM03BF01	YES	N
PM03BF02	N	N
PM03BF03	YES	YES
PM03BF04	N	N
PM03BF05	N	N
PM03BF06	N	N
PM03BF07	YES	YES
PM03BF08	N	N
PM03BF09	N	N
PM03BF10	N	N
PM03BF11	N	N
PM03BF12	YES	YES
PM03BG01	YES	YES
PM03BG02	N	N
PM03BG03	N	N
PM03BG04	N	N
PM03BG05	YES	YES
PM03BG06	N	N
PM03BG07	N	N
PM03BG08	YES	YES
PM03BG09	N	N
PM03BG10	N	N
PM03BG11	YES	N
PM03BG12	YES	N
PM03BH01	YES	YES
PM03BH02	YES	YES
PM03BH03	YES	YES
PM03BH04	YES	YES
PM03BH05	YES	YES
PM03BH06	YES	YES
PM03BH07	YES	YES
PM03BH08	YES	YES
PM03BH09	YES	YES
PM03BH10	YES	YES
PM03BH11	YES	YES
PM03BH12	YES	YES
