# Supplementary material for: Intercellular cooperation in a fungal plant pathogen facilitates host colonization
Source: Proc Natl Acad Sci U S A. 2019 Feb 6;116(8):3193–201. doi: 10.1073/pnas.1811267116 (PMC6386666; doi:10.1073/pnas.1811267116)
Supplement: Supplementary File [file pnas.1811267116.sd04.xlsx]

## Sheet: CONTENT
Dataset S4
Peyraud et al.
Results of flux balance analysis with S. sclerotiorum genome-scale metabolic model
CONTENT
Model_rxn	List of all reactions included in S. sclerotiorum GEM, including associated genes
Raw_FBA	Raw output of flux balance analysis in FlexFlux with S. sclerotiorum GEM for the 12 RNAseq samples (3 replicates per condition)
Normalized_Fluxes	Metabolic fluxes normalized based on biomass production reaction
per_pathway	Sum of fluxes through reactions of a same metabolic pathway
select_Fig2C	Selection of pathways harboring significantly different fluxes in apex and center cells

## Sheet: Model_rxn
ID	Name	equation	Reversibility	GPR_old	GPR_new	Ecnumber	SBO	Pathway	Subsystem	Module	Lower bound	Upper bound	Evidence	Confidence score	Comments	Organism	PUBMED ID	boundary?	uptake + b source	secretion + b sink	intracell connected		Eq_in	Eq_out	ATP_in	ATP_out
R_3HPCOAHYDm	3_hydroxyisobutyryl_Coenzyme_A_hydrolase_mitochondrial	1 M_3hpcoa_m + 1 M_h2o_m = 1 M_h_m + 1 M_coa_m + 1 M_3hpp_m	0	( SS1G_03253 )	( Sscle07g058020 )	3.1.2.4	SBO:0000176	2-oxobutanoate degradation	Degradation pathway	Metabolic module			Genomic data	2	maybe mitochondrial			0	0	0	1		1 M_3hpcoa_m + 1 M_h2o_m	1 M_h_m + 1 M_coa_m + 1 M_3hpp_m
R_3HPPCOAHLm	3_hydroxypropionyl_CoA_hydratase_mitochondrial	1 M_h2o_m + 1 M_prpncoa_m = 1 M_3hpcoa_m	1	( SS1G_00237 )	( Sscle03g028710 )	4.2.1.17	SBO:0000176	2-oxobutanoate degradation	Degradation pathway	Metabolic module			Genomic data	2	maybe mitochondrial			0	0	0	1		1 M_h2o_m + 1 M_prpncoa_m	1 M_3hpcoa_m
R_3HPPDm	3_hydroxypropionate_dehydrogenase_mitochondrial	1 M_nad_m + 1 M_3hpp_m = 1 M_h_m + 1 M_nadh_m + 1 M_msa_m	1	( NOGPR )	( NOGPR )	No Assignment	SBO:0000176	2-oxobutanoate degradation	Degradation pathway	Metabolic module			Modelling	1				0	0	0	1		1 M_nad_m + 1 M_3hpp_m	1 M_h_m + 1 M_nadh_m + 1 M_msa_m
R_ACOADH2_2m	acyl_CoA_dehydrogenase_mitochondrial	1 M_ppcoa_m + 1 M_fad_m = 1 M_fadh2_m + 1 M_prpncoa_m	1	( SS1G_01952 )	( Sscle01g004830 )	1.3.8.7	SBO:0000176	2-oxobutanoate degradation	Degradation pathway	Metabolic module			Genomic data	2	maybe mitochondrial			0	0	0	1		1 M_ppcoa_m + 1 M_fad_m	1 M_fadh2_m + 1 M_prpncoa_m
R_MMSAD3m	methylmalonate_semialdehyde_dehydrogenase__malonic_semialdehyde__mitochondrial	1 M_nad_m + 1 M_msa_m + 1 M_coa_m = 1 M_co2_m + 1 M_accoa_m + 1 M_nadh_m	0	( SS1G_04782 )	( Sscle02g014130 )	1.2.1.27	SBO:0000176	2-oxobutanoate degradation	Degradation pathway	Metabolic module			Genomic data	2				0	0	0	1		1 M_nad_m + 1 M_msa_m + 1 M_coa_m	1 M_co2_m + 1 M_accoa_m + 1 M_nadh_m
R_OBDHm	2_Oxobutanoate_dehydrogenase__mitochondrial	1 M_nad_m + 1 M_coa_m + 1 M_2obut_m = 1 M_co2_m + 1 M_ppcoa_m + 1 M_nadh_m	0	( SS1G_02218 and SS1G_09548 and SS1G_11008 and SS1G_06688 )	( Sscle04g032870 and Sscle15g104090 and Sscle12g089140 and Sscle13g094590 )	1.2.7.2	SBO:0000176	2-oxobutanoate degradation	Degradation pathway	Metabolic module			Genomic data	2				0	0	0	1		1 M_nad_m + 1 M_coa_m + 1 M_2obut_m	1 M_co2_m + 1 M_ppcoa_m + 1 M_nadh_m
R_ABTAr	4_aminobutyrate_transaminase	1 M_4abut_c + 1 M_akg_c = 1 M_sucsal_c + 1 M_glu_L_c	1	( SS1G_07083 )	( Sscle06g051960 )	2.6.1.19	SBO:0000176	4-aminobutyrate (GABA) shunt	Degradation pathway	Metabolic module			Genomic data	2				0	0	0	1		1 M_4abut_c + 1 M_akg_c	1 M_sucsal_c + 1 M_glu_L_c
R_GLUDC	glutamate_decarboxylase	1 M_glu_L_c + 1 M_h_c = 1 M_4abut_c + 1 M_co2_c	0	( SS1G_05050 ) or ( SS1G_11735 )	( Sscle08g063740 ) or ( Sscle12g091880 )	4.1.1.15	SBO:0000176	4-aminobutyrate (GABA) shunt	Degradation pathway	Metabolic module			Genomic data	2				0	0	0	1		1 M_glu_L_c + 1 M_h_c	1 M_4abut_c + 1 M_co2_c
R_SSALx	succinate_semialdehyde_dehydrogenase__NAD_	1 M_nad_c + 1 M_sucsal_c + 1 M_h2o_c = 1 M_nadh_c + 1 M_succ_c + 2 M_h_c	1	( SS1G_06440 ) or ( SS1G_02611 )	( Sscle13g092810 ) or ( Sscle04g035870 )	1.2.1.24	SBO:0000176	4-aminobutyrate (GABA) shunt	Degradation pathway	Metabolic module			Genomic data	2				0	0	0	1		1 M_nad_c + 1 M_sucsal_c + 1 M_h2o_c	1 M_nadh_c + 1 M_succ_c + 2 M_h_c
R_ACKmr	acetate_kinase	1 M_ac_m + 1 M_atp_m = 1 M_adp_m + 1 M_actp_m	1	( SS1G_06789 )	( Sscle13g095430 )	2.7.2.1	SBO:0000176	Acetate/acetaldehyde/ethanol metabolism	Central metabolism	Metabolic module			Genomic data	2				0	0	0	1		1 M_ac_m + 1 M_atp_m	1 M_adp_m + 1 M_actp_m	1
R_ACOAH	acetyl_CoA_hydrolase	1 M_accoa_c + 1 M_h2o_c = 1 M_coa_c + 1 M_ac_c + 1 M_h_c	0	( SS1G_03975 )	( Sscle09g072050 )	3.1.2.1	SBO:0000176	Acetate/acetaldehyde/ethanol metabolism	Degradation pathway	Metabolic module			Genomic data	2				0	0	0	1		1 M_accoa_c + 1 M_h2o_c	1 M_coa_c + 1 M_ac_c + 1 M_h_c
R_ACOAHm	acetyl_CoA_hydrolase_mitochondrial	1 M_accoa_m + 1 M_h2o_m = 1 M_coa_m + 1 M_ac_m + 1 M_h_m	0	( SS1G_03975 )	( Sscle09g072050 )	3.1.2.1	SBO:0000176	Acetate/acetaldehyde/ethanol metabolism	Degradation pathway	Metabolic module			Genomic data	2				0	0	0	1		1 M_accoa_m + 1 M_h2o_m	1 M_coa_m + 1 M_ac_m + 1 M_h_m
R_ACS	acetyl_CoA_synthetase	1 M_coa_c + 1 M_ac_c + 1 M_atp_c = 1 M_accoa_c + 1 M_amp_c + 1 M_ppi_c	0	( SS1G_05351 )	( Sscle08g066110 )	6.2.1.1	SBO:0000176	Acetate/acetaldehyde/ethanol metabolism	Central metabolism	Metabolic module			Genomic data	2				0	0	0	1		1 M_coa_c + 1 M_ac_c + 1 M_atp_c	1 M_accoa_c + 1 M_amp_c + 1 M_ppi_c	1
R_ALCD2m	alcohol_dehydrogenase__ethanol___mitochondrial	1 M_nad_m + 1 M_etoh_m = 1 M_acald_m + 1 M_nadh_m + 1 M_h_c	0	( SS1G_11932 ) or ( SS1G_08348 ) or ( SS1G_10803 )	( Sscle12g090340 ) or ( Sscle10g076490 ) or ( Sscle09g069800 )	1.1.1.1	SBO:0000176	Acetate/acetaldehyde/ethanol metabolism	Degradation pathway	Metabolic module			Genomic data	2				0	0	0	1		1 M_nad_m + 1 M_etoh_m	1 M_acald_m + 1 M_nadh_m + 1 M_h_c
R_ALCD2x	alcohol_dehydrogenase__ethanol_	1 M_nad_c + 1 M_etoh_c = 1 M_acald_c + 1 M_nadh_c + 1 M_h_c	0	( SS1G_13409 ) or ( SS1G_04794 ) or ( SS1G_10135 ) or ( SS1G_11932 ) or ( SS1G_08348 ) or ( SS1G_08221 ) or ( SS1G_10803 )	( Sscle15g102500 ) or ( Sscle02g014040 ) or ( Sscle16g107930 ) or ( Sscle12g090340 ) or ( Sscle10g076490 ) or ( Sscle10g075590 ) or ( Sscle09g069800 )	1.1.1.1	SBO:0000176	Acetate/acetaldehyde/ethanol metabolism	Degradation pathway	Metabolic module			Genomic data	2				0	0	0	1		1 M_nad_c + 1 M_etoh_c	1 M_acald_c + 1 M_nadh_c + 1 M_h_c
R_ALCD2y	alcohol_dehydrogenase_NADPH__ethanol_	1 M_acald_c + 1 M_nadph_c + 1 M_h_c = 1 M_nadp_c + 1 M_etoh_c	0	( SS1G_09135 )	( Sscle14g102210 )	1.1.1.2	SBO:0000176	Acetate/acetaldehyde/ethanol metabolism	Degradation pathway	Metabolic module			Genomic data	2				0	0	0	1		1 M_acald_c + 1 M_nadph_c + 1 M_h_c	1 M_nadp_c + 1 M_etoh_c
R_ALDD2x	aldehyde_dehydrogenase__acetylaldehyde__NAD__	1 M_nad_c + 1 M_acald_c + 1 M_h2o_c = M_ac_c + 1 M_nadh_c + 2 M_h_c	0	( SS1G_00782 ) or ( SS1G_14111 ) or ( SS1G_13380 )	( Sscle03g024410 ) or ( Sscle10g079720 ) or ( Sscle15g102260 )	1.2.1.3	SBO:0000176	Acetate/acetaldehyde/ethanol metabolism	Degradation pathway	Metabolic module			Genomic data	2				0	0	0	1		1 M_nad_c + 1 M_acald_c + 1 M_h2o_c	M_ac_c + 1 M_nadh_c + 2 M_h_c
R_ALDD2xm	aldehyde_dehydrogenase__acetylaldehyde__NAD___mitochondrial	1 M_nad_m + 1 M_acald_m + 1 M_h2o_m = M_ac_m + 1 M_nadh_m + 2 M_h_c	0	( SS1G_14111 ) or ( SS1G_13380 )	( Sscle10g079720 ) or ( Sscle15g102260 )	1.2.1.3	SBO:0000176	Acetate/acetaldehyde/ethanol metabolism	Degradation pathway	Metabolic module			Genomic data	2				0	0	0	1		1 M_nad_m + 1 M_acald_m + 1 M_h2o_m	M_ac_m + 1 M_nadh_m + 2 M_h_c
R_CSNAT	carnitine_O_acetyltransferase	1 M_accoa_c + 1 M_crn_c = 1 M_acrn_c + 1 M_coa_c	0	( NOGPR )	( NOGPR )	2.3.1.7	SBO:0000176	Acetate/acetaldehyde/ethanol metabolism	Central metabolism	Metabolic module			Modelling	1				0	0	0	1		1 M_accoa_c + 1 M_crn_c	1 M_acrn_c + 1 M_coa_c
R_CSNATifm	carnitine_O_aceyltransferase_mitochondrial	1 M_acrn_m + 1 M_coa_m = 1 M_accoa_m + 1 M_crn_m	1	( SS1G_01589 )	( Sscle01g007680 )	2.3.1.7	SBO:0000176	Acetate/acetaldehyde/ethanol metabolism	Central metabolism	Metabolic module			Genomic data	2				0	0	0	1		1 M_acrn_m + 1 M_coa_m	1 M_accoa_m + 1 M_crn_m
R_CSNATp	carnitine_O_acetyltransferase_peroxisomal	1 M_acrn_x + 1 M_coa_x = 1 M_accoa_x + 1 M_crn_x	1	( SS1G_13339 )	( Sscle03g031670 )	2.3.1.7	SBO:0000176	Acetate/acetaldehyde/ethanol metabolism	Central metabolism	Metabolic module			Genetic data	3		Sclerotinia sclerotiorum	23581822	0	0	0	1		1 M_acrn_x + 1 M_coa_x	1 M_accoa_x + 1 M_crn_x
R_ALATA_L	L_alanine_transaminase	1 M_glu_L_c + 1 M_pyr_c = 1 M_akg_c + 1 M_ala_L_c	1	( SS1G_02202 )	( Sscle04g032740 )	2.6.1.2	SBO:0000176	Alanine biosynthesis	Biomass biosynthesis	Metabolic module			Genomic data	2				0	0	0	1		1 M_glu_L_c + 1 M_pyr_c	1 M_akg_c + 1 M_ala_L_c
R_ALATRS	alanyl_tRNA_synthetase	1 M_trnaala_c + 1 M_atp_c + 1 M_ala_L_c = 1 M_ppi_c + 1 M_alatrna_c + 1 M_amp_c	0	( SS1G_06001 and Chr_1_tRNA19 ) or ( SS1G_06001 and Chr_1_tRNA23 ) or ( SS1G_06001 and Chr_2_tRNA6 ) or ( SS1G_06001 and Chr_2_tRNA8 ) or ( SS1G_06001 and Chr_2_tRNA13 ) or ( SS1G_06001 and Chr_3_tRNA3 ) or ( SS1G_06001 and Chr_4_tRNA18 ) or ( SS1G_06001 and Chr_6_tRNA5 ) or ( SS1G_06001 and Chr_6_tRNA8 ) or ( SS1G_06001 and Chr_9_tRNA2 ) or ( SS1G_06001 and Chr_10_tRNA7 ) or ( SS1G_06001 and Chr…	( Sscle05g045620 and Chr_1_tRNA19 ) or ( Sscle05g045620 and Chr_1_tRNA23 ) or ( Sscle05g045620 and Chr_2_tRNA6 ) or ( Sscle05g045620 and Chr_2_tRNA8 ) or ( Sscle05g045620 and Chr_2_tRNA13 ) or ( Sscle05g045620 and Chr_3_tRNA3 ) or ( Sscle05g045620 and Chr_4_tRNA18 ) or ( Sscle05g045620 and Chr_6_tRNA5 ) or ( Sscle05g045620 and Chr_6_tRNA8 ) or ( Sscle05g045620 and Chr_9_tRNA2 ) or ( Sscle05g04562…	6.1.1.7	SBO:0000176	Amino acids tRNA ligation	Biomass biosynthesis	Metabolic module			Genomic data	2				0	0	0	1		1 M_trnaala_c + 1 M_atp_c + 1 M_ala_L_c	1 M_ppi_c + 1 M_alatrna_c + 1 M_amp_c	1
R_ARGTRS	arginyl_tRNA_synthetase	1 M_atp_c + 1 M_arg_L_c + 1 M_trnaarg_c = 1 M_argtrna_c + 1 M_amp_c + 1 M_ppi_c	0	( SS1G_06407 and Chr_1_tRNA3 ) or ( SS1G_06407 and Chr_1_tRNA14 ) or ( SS1G_06407 and Chr_1_tRNA25 ) or ( SS1G_06407 and Chr_3_tRNA6 ) or ( SS1G_06407 and Chr_3_tRNA7 ) or ( SS1G_06407 and Chr_4_tRNA5 ) or ( SS1G_06407 and Chr_4_tRNA9 ) or ( SS1G_06407 and Chr_5_tRNA13 ) or ( SS1G_06407 and Chr_6_tRNA3 ) or ( SS1G_06407 and Chr_7_tRNA6 ) or ( SS1G_06407 and Chr_7_tRNA11 ) or ( SS1G_06407 and Chr_…	( Sscle13g092550 and Chr_1_tRNA3 ) or ( Sscle13g092550 and Chr_1_tRNA14 ) or ( Sscle13g092550 and Chr_1_tRNA25 ) or ( Sscle13g092550 and Chr_3_tRNA6 ) or ( Sscle13g092550 and Chr_3_tRNA7 ) or ( Sscle13g092550 and Chr_4_tRNA5 ) or ( Sscle13g092550 and Chr_4_tRNA9 ) or ( Sscle13g092550 and Chr_5_tRNA13 ) or ( Sscle13g092550 and Chr_6_tRNA3 ) or ( Sscle13g092550 and Chr_7_tRNA6 ) or ( Sscle13g092550…	6.1.1.19	SBO:0000176	Amino acids tRNA ligation	Biomass biosynthesis	Metabolic module			Genomic data	2				0	0	0	1		1 M_atp_c + 1 M_arg_L_c + 1 M_trnaarg_c	1 M_argtrna_c + 1 M_amp_c + 1 M_ppi_c	1
R_ASNTRS	asparaginyl_tRNA_synthetase	1 M_asn_L_c + 1 M_atp_c + 1 M_trnaasn_c = 1 M_asntrna_c + 1 M_amp_c + 1 M_ppi_c	0	( SS1G_13714 and Chr_1_tRNA5 ) or ( SS1G_13714 and Chr_2_tRNA9 ) or ( SS1G_13714 and Chr_4_tRNA4 ) or ( SS1G_13714 and Chr_4_tRNA6 ) or ( SS1G_13714 and Chr_6_tRNA10 ) or ( SS1G_13714 and Chr_8_tRNA1 ) or ( SS1G_11155 and Chr_1_tRNA5 ) or ( SS1G_11155 and Chr_2_tRNA9 ) or ( SS1G_11155 and Chr_4_tRNA4 ) or ( SS1G_11155 and Chr_4_tRNA6 ) or ( SS1G_11155 and Chr_6_tRNA10 ) or ( SS1G_11155 and Chr_8_…	( Sscle14g097230 and Chr_1_tRNA5 ) or ( Sscle14g097230 and Chr_2_tRNA9 ) or ( Sscle14g097230 and Chr_4_tRNA4 ) or ( Sscle14g097230 and Chr_4_tRNA6 ) or ( Sscle14g097230 and Chr_6_tRNA10 ) or ( Sscle14g097230 and Chr_8_tRNA1 ) or ( Sscle12g087940 and Chr_1_tRNA5 ) or ( Sscle12g087940 and Chr_2_tRNA9 ) or ( Sscle12g087940 and Chr_4_tRNA4 ) or ( Sscle12g087940 and Chr_4_tRNA6 ) or ( Sscle12g087940 a…	6.3.5.6	SBO:0000176	Amino acids tRNA ligation	Biomass biosynthesis	Metabolic module			Genomic data	2				0	0	0	1		1 M_asn_L_c + 1 M_atp_c + 1 M_trnaasn_c	1 M_asntrna_c + 1 M_amp_c + 1 M_ppi_c	1
R_ASPTRS	aspartyl_tRNA_synthetase	1 M_asp_L_c + 1 M_trnaasp_c + 1 M_atp_c = 1 M_amp_c + 1 M_asptrna_c + 1 M_ppi_c	0	( SS1G_06630 and Chr_1_tRNA8 ) or ( SS1G_06630 and Chr_1_tRNA10 ) or ( SS1G_06630 and Chr_3_tRNA4 ) or ( SS1G_06630 and Chr_4_tRNA16 ) or ( SS1G_06630 and Chr_5_tRNA14 ) or ( SS1G_06630 and Chr_11_tRNA6 ) or ( SS1G_06630 and Chr_12_tRNA10 ) or ( SS1G_06630 and Chr_14_tRNA2 ) or ( SS1G_09439 and Chr_1_tRNA8 ) or ( SS1G_09439 and Chr_1_tRNA10 ) or ( SS1G_09439 and Chr_3_tRNA4 ) or ( SS1G_09439 and …	( Sscle13g094150 and Chr_1_tRNA8 ) or ( Sscle13g094150 and Chr_1_tRNA10 ) or ( Sscle13g094150 and Chr_3_tRNA4 ) or ( Sscle13g094150 and Chr_4_tRNA16 ) or ( Sscle13g094150 and Chr_5_tRNA14 ) or ( Sscle13g094150 and Chr_11_tRNA6 ) or ( Sscle13g094150 and Chr_12_tRNA10 ) or ( Sscle13g094150 and Chr_14_tRNA2 ) or ( Sscle15g105050 and Chr_1_tRNA8 ) or ( Sscle15g105050 and Chr_1_tRNA10 ) or ( Sscle15g1…	6.1.1.12	SBO:0000176	Amino acids tRNA ligation	Biomass biosynthesis	Metabolic module			Genomic data	2				0	0	0	1		1 M_asp_L_c + 1 M_trnaasp_c + 1 M_atp_c	1 M_amp_c + 1 M_asptrna_c + 1 M_ppi_c	1
R_CYSTRS	cysteinyl_tRNA_synthetase	1 M_atp_c + 1 M_cys_L_c + 1 M_trnacys_c = 1 M_ppi_c + 1 M_cystrna_c + 1 M_amp_c	0	( SS1G_01683 and Chr_1_tRNA29 ) or ( SS1G_01683 and Chr_12_tRNA1 ) or ( SS1G_01683 and Chr_16_tRNA2 ) or ( SS1G_05768 and Chr_1_tRNA29 ) or ( SS1G_05768 and Chr_12_tRNA1 ) or ( SS1G_05768 and Chr_16_tRNA2 )	( Sscle01g006900 and Chr_1_tRNA29 ) or ( Sscle01g006900 and Chr_12_tRNA1 ) or ( Sscle01g006900 and Chr_16_tRNA2 ) or ( Sscle05g047430 and Chr_1_tRNA29 ) or ( Sscle05g047430 and Chr_12_tRNA1 ) or ( Sscle05g047430 and Chr_16_tRNA2 )	6.1.1.16	SBO:0000176	Amino acids tRNA ligation	Biomass biosynthesis	Metabolic module			Genomic data	2				0	0	0	1		1 M_atp_c + 1 M_cys_L_c + 1 M_trnacys_c	1 M_ppi_c + 1 M_cystrna_c + 1 M_amp_c	1
R_GLNTRS	glutaminyl_tRNA_synthetase	1 M_atp_c + 1 M_trnagln_c + 1 M_gln_L_c = 1 M_ppi_c + 1 M_amp_c + 1 M_glntrna_c	0	( SS1G_13818 and Chr_4_tRNA8 ) or ( SS1G_13818 and Chr_4_tRNA10 ) or ( SS1G_13818 and Chr_5_tRNA10 ) or ( SS1G_13818 and Chr_5_tRNA12 ) or ( SS1G_13818 and Chr_10_tRNA5 ) or ( SS1G_13818 and Chr_10_tRNA6 ) or ( SS1G_13818 and Chr_10_tRNA9 )	( Sscle10g080340 and Chr_4_tRNA8 ) or ( Sscle10g080340 and Chr_4_tRNA10 ) or ( Sscle10g080340 and Chr_5_tRNA10 ) or ( Sscle10g080340 and Chr_5_tRNA12 ) or ( Sscle10g080340 and Chr_10_tRNA5 ) or ( Sscle10g080340 and Chr_10_tRNA6 ) or ( Sscle10g080340 and Chr_10_tRNA9 )	6.1.1.18	SBO:0000176	Amino acids tRNA ligation	Biomass biosynthesis	Metabolic module			Genomic data	2				0	0	0	1		1 M_atp_c + 1 M_trnagln_c + 1 M_gln_L_c	1 M_ppi_c + 1 M_amp_c + 1 M_glntrna_c	1
R_GLUTRS	glutamyl_tRNA_synthetase	1 M_trnaglu_c + 1 M_atp_c + 1 M_glu_L_c = 1 M_glutrna_c + 1 M_amp_c + 1 M_ppi_c	0	( SS1G_03799 and Chr_1_tRNA27 ) or ( SS1G_03799 and Chr_2_tRNA3 ) or ( SS1G_03799 and Chr_2_tRNA14 ) or ( SS1G_03799 and Chr_3_tRNA10 ) or ( SS1G_03799 and Chr_4_tRNA15 ) or ( SS1G_03799 and Chr_4_tRNA17 ) or ( SS1G_03799 and Chr_4_tRNA19 ) or ( SS1G_03799 and Chr_7_tRNA3 ) or ( SS1G_03799 and Chr_7_tRNA13 ) or ( SS1G_03799 and Chr_14_tRNA7 ) or ( SS1G_03799 and Chr_15_tRNA5 ) or ( SS1G_03799 and…	( Sscle09g073310 and Chr_1_tRNA27 ) or ( Sscle09g073310 and Chr_2_tRNA3 ) or ( Sscle09g073310 and Chr_2_tRNA14 ) or ( Sscle09g073310 and Chr_3_tRNA10 ) or ( Sscle09g073310 and Chr_4_tRNA15 ) or ( Sscle09g073310 and Chr_4_tRNA17 ) or ( Sscle09g073310 and Chr_4_tRNA19 ) or ( Sscle09g073310 and Chr_7_tRNA3 ) or ( Sscle09g073310 and Chr_7_tRNA13 ) or ( Sscle09g073310 and Chr_14_tRNA7 ) or ( Sscle09g0…	6.1.1.17	SBO:0000176	Amino acids tRNA ligation	Biomass biosynthesis	Metabolic module			Genomic data	2				0	0	0	1		1 M_trnaglu_c + 1 M_atp_c + 1 M_glu_L_c	1 M_glutrna_c + 1 M_amp_c + 1 M_ppi_c	1
R_GLYTRS	glycyl_tRNA_synthetase	1 M_atp_c + 1 M_trnagly_c + 1 M_gly_c = 1 M_glytrna_c + 1 M_ppi_c + 1 M_amp_c	0	( SS1G_00638 and Chr_1_tRNA15 ) or ( SS1G_00638 and Chr_2_tRNA11 ) or ( SS1G_00638 and Chr_3_tRNA9 ) or ( SS1G_00638 and Chr_4_tRNA21 ) or ( SS1G_00638 and Chr_6_tRNA4 ) or ( SS1G_00638 and Chr_6_tRNA11 ) or ( SS1G_00638 and Chr_8_tRNA8 ) or ( SS1G_00638 and Chr_8_tRNA9 ) or ( SS1G_00638 and Chr_8_tRNA12 ) or ( SS1G_00638 and Chr_9_tRNA1 ) or ( SS1G_00638 and Chr_11_tRNA1 ) or ( SS1G_00638 and Ch…	( Sscle03g025440 and Chr_1_tRNA15 ) or ( Sscle03g025440 and Chr_2_tRNA11 ) or ( Sscle03g025440 and Chr_3_tRNA9 ) or ( Sscle03g025440 and Chr_4_tRNA21 ) or ( Sscle03g025440 and Chr_6_tRNA4 ) or ( Sscle03g025440 and Chr_6_tRNA11 ) or ( Sscle03g025440 and Chr_8_tRNA8 ) or ( Sscle03g025440 and Chr_8_tRNA9 ) or ( Sscle03g025440 and Chr_8_tRNA12 ) or ( Sscle03g025440 and Chr_9_tRNA1 ) or ( Sscle03g0254…	6.1.1.14	SBO:0000176	Amino acids tRNA ligation	Biomass biosynthesis	Metabolic module			Genomic data	2				0	0	0	1		1 M_atp_c + 1 M_trnagly_c + 1 M_gly_c	1 M_glytrna_c + 1 M_ppi_c + 1 M_amp_c	1
R_HISTRS	histidyl_tRNA_synthetase	1 M_his_L_c + 1 M_atp_c + 1 M_trnahis_c = 1 M_amp_c + 1 M_histrna_c + 1 M_ppi_c	0	( SS1G_09999 and Chr_2_tRNA5 ) or ( SS1G_09999 and Chr_9_tRNA9 ) or ( SS1G_09999 and Chr_11_tRNA4 ) or ( SS1G_09999 and Chr_16_tRNA1 )	( Sscle01g003130 and Chr_2_tRNA5 ) or ( Sscle01g003130 and Chr_9_tRNA9 ) or ( Sscle01g003130 and Chr_11_tRNA4 ) or ( Sscle01g003130 and Chr_16_tRNA1 )	6.1.1.21	SBO:0000176	Amino acids tRNA ligation	Biomass biosynthesis	Metabolic module			Genomic data	2				0	0	0	1		1 M_his_L_c + 1 M_atp_c + 1 M_trnahis_c	1 M_amp_c + 1 M_histrna_c + 1 M_ppi_c	1
R_ILETRS	isoleucyl_tRNA_synthetase	1 M_ile_L_c + 1 M_atp_c + 1 M_trnaile_c = 1 M_ppi_c + 1 M_amp_c + 1 M_iletrna_c	0	( SS1G_12971 and Chr_1_tRNA1 ) or ( SS1G_12971 and Chr_1_tRNA21 ) or ( SS1G_12971 and Chr_2_tRNA10 ) or ( SS1G_12971 and Chr_4_tRNA7 ) or ( SS1G_12971 and Chr_9_tRNA3 ) or ( SS1G_12971 and Chr_9_tRNA5 ) or ( SS1G_12971 and Chr_12_tRNA2 ) or ( SS1G_13532 and Chr_1_tRNA1 ) or ( SS1G_13532 and Chr_1_tRNA21 ) or ( SS1G_13532 and Chr_2_tRNA10 ) or ( SS1G_13532 and Chr_4_tRNA7 ) or ( SS1G_13532 and Chr…	( Sscle02g022030 and Chr_1_tRNA1 ) or ( Sscle02g022030 and Chr_1_tRNA21 ) or ( Sscle02g022030 and Chr_2_tRNA10 ) or ( Sscle02g022030 and Chr_4_tRNA7 ) or ( Sscle02g022030 and Chr_9_tRNA3 ) or ( Sscle02g022030 and Chr_9_tRNA5 ) or ( Sscle02g022030 and Chr_12_tRNA2 ) or ( Sscle15g103390 and Chr_1_tRNA1 ) or ( Sscle15g103390 and Chr_1_tRNA21 ) or ( Sscle15g103390 and Chr_2_tRNA10 ) or ( Sscle15g1033…	6.1.1.5	SBO:0000176	Amino acids tRNA ligation	Biomass biosynthesis	Metabolic module			Genomic data	2				0	0	0	1		1 M_ile_L_c + 1 M_atp_c + 1 M_trnaile_c	1 M_ppi_c + 1 M_amp_c + 1 M_iletrna_c	1
R_LEUTRS	leucyl_tRNA_synthetase	1 M_atp_c + 1 M_leu_L_c + 1 M_trnaleu_c = 1 M_amp_c + 1 M_leutrna_c + 1 M_ppi_c	0	( SS1G_00696 and Chr_1_tRNA12 ) or ( SS1G_00696 and Chr_2_tRNA2 ) or ( SS1G_00696 and Chr_2_tRNA7 ) or ( SS1G_00696 and Chr_5_tRNA2 ) or ( SS1G_00696 and Chr_5_tRNA8 ) or ( SS1G_00696 and Chr_7_tRNA4 ) or ( SS1G_00696 and Chr_8_tRNA4 ) or ( SS1G_00696 and Chr_8_tRNA11 ) or ( SS1G_00696 and Chr_11_tRNA5 ) or ( SS1G_00696 and Chr_12_tRNA3 ) or ( SS1G_00696 and Chr_15_tRNA4 ) or ( SS1G_10729 and Chr…	( Sscle03g025050 and Chr_1_tRNA12 ) or ( Sscle03g025050 and Chr_2_tRNA2 ) or ( Sscle03g025050 and Chr_2_tRNA7 ) or ( Sscle03g025050 and Chr_5_tRNA2 ) or ( Sscle03g025050 and Chr_5_tRNA8 ) or ( Sscle03g025050 and Chr_7_tRNA4 ) or ( Sscle03g025050 and Chr_8_tRNA4 ) or ( Sscle03g025050 and Chr_8_tRNA11 ) or ( Sscle03g025050 and Chr_11_tRNA5 ) or ( Sscle03g025050 and Chr_12_tRNA3 ) or ( Sscle03g02505…	6.1.1.4	SBO:0000176	Amino acids tRNA ligation	Biomass biosynthesis	Metabolic module			Genomic data	2				0	0	0	1		1 M_atp_c + 1 M_leu_L_c + 1 M_trnaleu_c	1 M_amp_c + 1 M_leutrna_c + 1 M_ppi_c	1
R_LYSTRS	lysyl_tRNA_synthetase	1 M_atp_c + 1 M_lys_L_c + 1 M_trnalys_c = 1 M_lystrna_c + 1 M_ppi_c + 1 M_amp_c	0	( SS1G_02152 and Chr_1_tRNA7 ) or ( SS1G_02152 and Chr_1_tRNA11 ) or ( SS1G_02152 and Chr_1_tRNA26 ) or ( SS1G_02152 and Chr_1_tRNA30 ) or ( SS1G_02152 and Chr_2_tRNA1 ) or ( SS1G_02152 and Chr_3_tRNA1 ) or ( SS1G_02152 and Chr_5_tRNA3 ) or ( SS1G_02152 and Chr_8_tRNA5 ) or ( SS1G_02152 and Chr_8_tRNA6 ) or ( SS1G_02152 and Chr_8_tRNA7 ) or ( SS1G_02152 and Chr_12_tRNA5 ) or ( SS1G_02152 and Chr_…	( Sscle04g032330 and Chr_1_tRNA7 ) or ( Sscle04g032330 and Chr_1_tRNA11 ) or ( Sscle04g032330 and Chr_1_tRNA26 ) or ( Sscle04g032330 and Chr_1_tRNA30 ) or ( Sscle04g032330 and Chr_2_tRNA1 ) or ( Sscle04g032330 and Chr_3_tRNA1 ) or ( Sscle04g032330 and Chr_5_tRNA3 ) or ( Sscle04g032330 and Chr_8_tRNA5 ) or ( Sscle04g032330 and Chr_8_tRNA6 ) or ( Sscle04g032330 and Chr_8_tRNA7 ) or ( Sscle04g032330…	6.1.1.6	SBO:0000176	Amino acids tRNA ligation	Biomass biosynthesis	Metabolic module			Genomic data	2				0	0	0	1		1 M_atp_c + 1 M_lys_L_c + 1 M_trnalys_c	1 M_lystrna_c + 1 M_ppi_c + 1 M_amp_c	1
R_METTRS	methionyl_tRNA_synthetase	1 M_atp_c + 1 M_met_L_c + 1 M_trnamet_c = 1 M_amp_c + 1 M_ppi_c + 1 M_mettrna_c	0	( SS1G_10624 and Chr_1_tRNA16 ) or ( SS1G_10624 and Chr_3_tRNA5 ) or ( SS1G_10624 and Chr_6_tRNA9 ) or ( SS1G_10624 and Chr_7_tRNA1 ) or ( SS1G_10624 and Chr_7_tRNA14 ) or ( SS1G_10624 and Chr_13_tRNA2 ) or ( SS1G_10624 and Chr_13_tRNA6 ) or ( SS1G_12187 and Chr_1_tRNA16 ) or ( SS1G_12187 and Chr_3_tRNA5 ) or ( SS1G_12187 and Chr_6_tRNA9 ) or ( SS1G_12187 and Chr_7_tRNA1 ) or ( SS1G_12187 and Chr…	( Sscle09g071200 and Chr_1_tRNA16 ) or ( Sscle09g071200 and Chr_3_tRNA5 ) or ( Sscle09g071200 and Chr_6_tRNA9 ) or ( Sscle09g071200 and Chr_7_tRNA1 ) or ( Sscle09g071200 and Chr_7_tRNA14 ) or ( Sscle09g071200 and Chr_13_tRNA2 ) or ( Sscle09g071200 and Chr_13_tRNA6 ) or ( Sscle05g041620 and Chr_1_tRNA16 ) or ( Sscle05g041620 and Chr_3_tRNA5 ) or ( Sscle05g041620 and Chr_6_tRNA9 ) or ( Sscle05g0416…	6.1.1.10	SBO:0000176	Amino acids tRNA ligation	Biomass biosynthesis	Metabolic module			Genomic data	2				0	0	0	1		1 M_atp_c + 1 M_met_L_c + 1 M_trnamet_c	1 M_amp_c + 1 M_ppi_c + 1 M_mettrna_c	1
R_PHETRS	phenylalanyl_tRNA_synthetase	1 M_phe_L_c + 1 M_trnaphe_c + 1 M_atp_c = 1 M_phetrna_c + 1 M_ppi_c + 1 M_amp_c	0	( SS1G_05354 and Chr_3_tRNA8 ) or ( SS1G_05354 and Chr_4_tRNA13 ) or ( SS1G_05354 and Chr_6_tRNA6 ) or ( SS1G_05354 and Chr_7_tRNA8 ) or ( SS1G_05354 and Chr_12_tRNA6 ) or ( SS1G_05354 and Chr_15_tRNA2 ) or ( SS1G_07120 and Chr_3_tRNA8 ) or ( SS1G_07120 and Chr_4_tRNA13 ) or ( SS1G_07120 and Chr_6_tRNA6 ) or ( SS1G_07120 and Chr_7_tRNA8 ) or ( SS1G_07120 and Chr_12_tRNA6 ) or ( SS1G_07120 and Chr…	( Sscle08g066130 and Chr_3_tRNA8 ) or ( Sscle08g066130 and Chr_4_tRNA13 ) or ( Sscle08g066130 and Chr_6_tRNA6 ) or ( Sscle08g066130 and Chr_7_tRNA8 ) or ( Sscle08g066130 and Chr_12_tRNA6 ) or ( Sscle08g066130 and Chr_15_tRNA2 ) or ( Sscle06g051710 and Chr_3_tRNA8 ) or ( Sscle06g051710 and Chr_4_tRNA13 ) or ( Sscle06g051710 and Chr_6_tRNA6 ) or ( Sscle06g051710 and Chr_7_tRNA8 ) or ( Sscle06g05171…	6.1.1.20	SBO:0000176	Amino acids tRNA ligation	Biomass biosynthesis	Metabolic module			Genomic data	2				0	0	0	1		1 M_phe_L_c + 1 M_trnaphe_c + 1 M_atp_c	1 M_phetrna_c + 1 M_ppi_c + 1 M_amp_c	1
R_PROTRS	prolyl_tRNA_synthetase	1 M_pro_L_c + 1 M_atp_c + 1 M_trnapro_c = 1 M_amp_c + 1 M_protrna_c + 1 M_ppi_c	0	( SS1G_08648 and Chr_1_tRNA2 ) or ( SS1G_08648 and Chr_1_tRNA6 ) or ( SS1G_08648 and Chr_1_tRNA20 ) or ( SS1G_08648 and Chr_1_tRNA28 ) or ( SS1G_08648 and Chr_3_tRNA12 ) or ( SS1G_08648 and Chr_4_tRNA3 ) or ( SS1G_08648 and Chr_4_tRNA11 ) or ( SS1G_08648 and Chr_4_tRNA12 ) or ( SS1G_08648 and Chr_5_tRNA6 ) or ( SS1G_08648 and Chr_10_tRNA2 ) or ( SS1G_08648 and Chr_15_tRNA1 ) or ( SS1G_14384 and C…	( Sscle10g078960 and Chr_1_tRNA2 ) or ( Sscle10g078960 and Chr_1_tRNA6 ) or ( Sscle10g078960 and Chr_1_tRNA20 ) or ( Sscle10g078960 and Chr_1_tRNA28 ) or ( Sscle10g078960 and Chr_3_tRNA12 ) or ( Sscle10g078960 and Chr_4_tRNA3 ) or ( Sscle10g078960 and Chr_4_tRNA11 ) or ( Sscle10g078960 and Chr_4_tRNA12 ) or ( Sscle10g078960 and Chr_5_tRNA6 ) or ( Sscle10g078960 and Chr_10_tRNA2 ) or ( Sscle10g078…	6.1.1.15	SBO:0000176	Amino acids tRNA ligation	Biomass biosynthesis	Metabolic module			Genomic data	2				0	0	0	1		1 M_pro_L_c + 1 M_atp_c + 1 M_trnapro_c	1 M_amp_c + 1 M_protrna_c + 1 M_ppi_c	1
R_SERTRS	seryl_tRNA_synthetase	1 M_ser_L_c + 1 M_trnaser_c + 1 M_atp_c = 1 M_ppi_c + 1 M_amp_c + 1 M_sertrna_c	0	( SS1G_11248 and Chr_1_tRNA13 ) or ( SS1G_11248 and Chr_1_tRNA17 ) or ( SS1G_11248 and Chr_2_tRNA4 ) or ( SS1G_11248 and Chr_3_tRNA11 ) or ( SS1G_11248 and Chr_4_tRNA1 ) or ( SS1G_11248 and Chr_5_tRNA1 ) or ( SS1G_11248 and Chr_5_tRNA4 ) or ( SS1G_11248 and Chr_6_tRNA2 ) or ( SS1G_11248 and Chr_6_tRNA12 ) or ( SS1G_11248 and Chr_7_tRNA7 ) or ( SS1G_11248 and Chr_7_tRNA9 ) or ( SS1G_11248 and Chr_…	( Sscle12g087240 and Chr_1_tRNA13 ) or ( Sscle12g087240 and Chr_1_tRNA17 ) or ( Sscle12g087240 and Chr_2_tRNA4 ) or ( Sscle12g087240 and Chr_3_tRNA11 ) or ( Sscle12g087240 and Chr_4_tRNA1 ) or ( Sscle12g087240 and Chr_5_tRNA1 ) or ( Sscle12g087240 and Chr_5_tRNA4 ) or ( Sscle12g087240 and Chr_6_tRNA2 ) or ( Sscle12g087240 and Chr_6_tRNA12 ) or ( Sscle12g087240 and Chr_7_tRNA7 ) or ( Sscle12g08724…	6.1.1.11	SBO:0000176	Amino acids tRNA ligation	Biomass biosynthesis	Metabolic module			Genomic data	2				0	0	0	1		1 M_ser_L_c + 1 M_trnaser_c + 1 M_atp_c	1 M_ppi_c + 1 M_amp_c + 1 M_sertrna_c	1
R_THRTRS	threonyl_tRNA_synthetase	1 M_atp_c + 1 M_trnathr_c + 1 M_thr_L_c = 1 M_amp_c + 1 M_thrtrna_c + 1 M_ppi_c	0	( SS1G_05805 and Chr_3_tRNA2 ) or ( SS1G_05805 and Chr_4_tRNA2 ) or ( SS1G_05805 and Chr_5_tRNA11 ) or ( SS1G_05805 and Chr_6_tRNA1 ) or ( SS1G_05805 and Chr_7_tRNA2 ) or ( SS1G_05805 and Chr_7_tRNA10 ) or ( SS1G_05805 and Chr_7_tRNA15 ) or ( SS1G_05805 and Chr_10_tRNA1 ) or ( SS1G_05805 and Chr_11_tRNA7 ) or ( SS1G_05805 and Chr_14_tRNA9 ) or ( SS1G_10975 and Chr_3_tRNA2 ) or ( SS1G_10975 and Ch…	( Sscle05g047090 and Chr_3_tRNA2 ) or ( Sscle05g047090 and Chr_4_tRNA2 ) or ( Sscle05g047090 and Chr_5_tRNA11 ) or ( Sscle05g047090 and Chr_6_tRNA1 ) or ( Sscle05g047090 and Chr_7_tRNA2 ) or ( Sscle05g047090 and Chr_7_tRNA10 ) or ( Sscle05g047090 and Chr_7_tRNA15 ) or ( Sscle05g047090 and Chr_10_tRNA1 ) or ( Sscle05g047090 and Chr_11_tRNA7 ) or ( Sscle05g047090 and Chr_14_tRNA9 ) or ( Sscle12g089…	6.1.1.3	SBO:0000176	Amino acids tRNA ligation	Biomass biosynthesis	Metabolic module			Genomic data	2				0	0	0	1		1 M_atp_c + 1 M_trnathr_c + 1 M_thr_L_c	1 M_amp_c + 1 M_thrtrna_c + 1 M_ppi_c	1
R_TRPTRS	tryptophanyl_tRNA_synthetase	1 M_atp_c + 1 M_trnatrp_c + 1 M_trp_L_c = 1 M_amp_c + 1 M_ppi_c + 1 M_trptrna_c	0	( SS1G_13632 and Chr_1_tRNA4 ) or ( SS1G_13632 and Chr_4_tRNA14 ) or ( SS1G_13632 and Chr_6_tRNA13 ) or ( SS1G_13632 and Chr_10_tRNA4 ) or ( SS1G_13632 and Chr_12_tRNA4 ) or ( SS1G_13632 and Chr_13_tRNA5 ) or ( SS1G_05447 and Chr_1_tRNA4 ) or ( SS1G_05447 and Chr_4_tRNA14 ) or ( SS1G_05447 and Chr_6_tRNA13 ) or ( SS1G_05447 and Chr_10_tRNA4 ) or ( SS1G_05447 and Chr_12_tRNA4 ) or ( SS1G_05447 and…	( Sscle14g097940 and Chr_1_tRNA4 ) or ( Sscle14g097940 and Chr_4_tRNA14 ) or ( Sscle14g097940 and Chr_6_tRNA13 ) or ( Sscle14g097940 and Chr_10_tRNA4 ) or ( Sscle14g097940 and Chr_12_tRNA4 ) or ( Sscle14g097940 and Chr_13_tRNA5 ) or ( Sscle08g066790 and Chr_1_tRNA4 ) or ( Sscle08g066790 and Chr_4_tRNA14 ) or ( Sscle08g066790 and Chr_6_tRNA13 ) or ( Sscle08g066790 and Chr_10_tRNA4 ) or ( Sscle08g0…	6.1.1.2	SBO:0000176	Amino acids tRNA ligation	Biomass biosynthesis	Metabolic module			Genomic data	2				0	0	0	1		1 M_atp_c + 1 M_trnatrp_c + 1 M_trp_L_c	1 M_amp_c + 1 M_ppi_c + 1 M_trptrna_c	1
R_TYRTRS	tyrosyl_tRNA_synthetase	1 M_trnatyr_c + 1 M_atp_c + 1 M_tyr_L_c = 1 M_amp_c + 1 M_ppi_c + 1 M_tyrtrna_c	0	( SS1G_02608 and Chr_1_tRNA9 ) or ( SS1G_02608 and Chr_1_tRNA18 ) or ( SS1G_02608 and Chr_5_tRNA9 ) or ( SS1G_02608 and Chr_8_tRNA2 ) or ( SS1G_02608 and Chr_8_tRNA3 ) or ( SS1G_01294 and Chr_1_tRNA9 ) or ( SS1G_01294 and Chr_1_tRNA18 ) or ( SS1G_01294 and Chr_5_tRNA9 ) or ( SS1G_01294 and Chr_8_tRNA2 ) or ( SS1G_01294 and Chr_8_tRNA3 ) or ( SS1G_07965 and Chr_1_tRNA9 ) or ( SS1G_07965 and Chr_1_…	( Sscle04g035840 and Chr_1_tRNA9 ) or ( Sscle04g035840 and Chr_1_tRNA18 ) or ( Sscle04g035840 and Chr_5_tRNA9 ) or ( Sscle04g035840 and Chr_8_tRNA2 ) or ( Sscle04g035840 and Chr_8_tRNA3 ) or ( Sscle01g009910 and Chr_1_tRNA9 ) or ( Sscle01g009910 and Chr_1_tRNA18 ) or ( Sscle01g009910 and Chr_5_tRNA9 ) or ( Sscle01g009910 and Chr_8_tRNA2 ) or ( Sscle01g009910 and Chr_8_tRNA3 ) or ( Sscle11g082000 …	6.1.1.1	SBO:0000176	Amino acids tRNA ligation	Biomass biosynthesis	Metabolic module			Genomic data	2				0	0	0	1		1 M_trnatyr_c + 1 M_atp_c + 1 M_tyr_L_c	1 M_amp_c + 1 M_ppi_c + 1 M_tyrtrna_c	1
R_VALTRS	valyl_tRNA_synthetase	1 M_val_L_c + 1 M_atp_c + 1 M_trnaval_c = 1 M_valtrna_c + 1 M_amp_c + 1 M_ppi_c	0	( SS1G_04227 and Chr_1_tRNA22 ) or ( SS1G_04227 and Chr_1_tRNA24 ) or ( SS1G_04227 and Chr_2_tRNA12 ) or ( SS1G_04227 and Chr_5_tRNA5 ) or ( SS1G_04227 and Chr_5_tRNA7 ) or ( SS1G_04227 and Chr_6_tRNA7 ) or ( SS1G_04227 and Chr_7_tRNA5 ) or ( SS1G_04227 and Chr_10_tRNA8 ) or ( SS1G_04227 and Chr_12_tRNA8 ) or ( SS1G_04227 and Chr_14_tRNA5 ) or ( SS1G_04227 and Chr_14_tRNA8 )	( Sscle02g018430 and Chr_1_tRNA22 ) or ( Sscle02g018430 and Chr_1_tRNA24 ) or ( Sscle02g018430 and Chr_2_tRNA12 ) or ( Sscle02g018430 and Chr_5_tRNA5 ) or ( Sscle02g018430 and Chr_5_tRNA7 ) or ( Sscle02g018430 and Chr_6_tRNA7 ) or ( Sscle02g018430 and Chr_7_tRNA5 ) or ( Sscle02g018430 and Chr_10_tRNA8 ) or ( Sscle02g018430 and Chr_12_tRNA8 ) or ( Sscle02g018430 and Chr_14_tRNA5 ) or ( Sscle02g018…	6.1.1.9	SBO:0000176	Amino acids tRNA ligation	Biomass biosynthesis	Metabolic module			Genomic data	2				0	0	0	1		1 M_val_L_c + 1 M_atp_c + 1 M_trnaval_c	1 M_valtrna_c + 1 M_amp_c + 1 M_ppi_c	1
R_ME1m	malate_dehydrogenase__NAD_specific___malic_enzyme__mitochondrial	1 M_nad_m + 1 M_mal_L_m = 1 M_pyr_m + 1 M_co2_m + 1 M_nadh_m	0	( SS1G_12079 )	( Sscle05g040660 )	1.1.1.40	SBO:0000176	Anaplerotic reaction	Central metabolism	Metabolic module			Genomic data	2				0	0	0	1		1 M_nad_m + 1 M_mal_L_m	1 M_pyr_m + 1 M_co2_m + 1 M_nadh_m
R_ME2	malic_enzyme__NADP_	1 M_nadp_c + 1 M_mal_L_c = 1 M_pyr_c + 1 M_co2_c + 1 M_nadph_c	0	( SS1G_08827 )	( Sscle14g099820 )	1.1.1.40	SBO:0000176	Anaplerotic reaction	Central metabolism	Metabolic module			Genomic data	2				0	0	0	1		1 M_nadp_c + 1 M_mal_L_c	1 M_pyr_c + 1 M_co2_c + 1 M_nadph_c
R_ME2m	malate_dehydrogenase__NADP_specific___malic_enzyme__mitochondrial	1 M_nadp_m + 1 M_mal_L_m = 1 M_pyr_m + 1 M_co2_m + 1 M_nadph_m	0	( SS1G_12079 )	( Sscle05g040660 )	1.1.1.40	SBO:0000176	Anaplerotic reaction	Central metabolism	Metabolic module			Genomic data	2				0	0	0	1		1 M_nadp_m + 1 M_mal_L_m	1 M_pyr_m + 1 M_co2_m + 1 M_nadph_m
R_PC	pyruvate_carboxylase__pyc_	1 M_co2_c + 1 M_h2o_c + 1 M_pyr_c + 1 M_atp_c = 1 M_oaa_c + 1 M_pi_c + 1 M_adp_c + 2 M_h_c	0	( SS1G_12839 )	( Sscle02g012470 )	6.4.1.1	SBO:0000176	Anaplerotic reaction	Central metabolism	Metabolic module			Genomic data	2				0	0	0	1		1 M_co2_c + 1 M_h2o_c + 1 M_pyr_c + 1 M_atp_c	1 M_oaa_c + 1 M_pi_c + 1 M_adp_c + 2 M_h_c	1
R_PCm	pyruvate_carboxylase	1 M_co2_m + 1 M_h2o_m + 1 M_pyr_m + 1 M_atp_m = 1 M_oaa_m + 1 M_pi_m + 1 M_adp_m + 2 M_h_c	0	( SS1G_01781 )	( Sscle01g006080 )	6.4.1.1	SBO:0000176	Anaplerotic reaction	Central metabolism	Metabolic module			Genomic data	2				0	0	0	1		1 M_co2_m + 1 M_h2o_m + 1 M_pyr_m + 1 M_atp_m	1 M_oaa_m + 1 M_pi_m + 1 M_adp_m + 2 M_h_c	1
R_AARAFUR_13_pept_AGP	alpha_L_arabinofuranosidase_1_3_linkages_AGP_peptide	0.125 M_PCW_pept_AGP_polysacc_At_e + 1 M_h2o_e = 0.125 M_PCW_pept_AGP_polysacc_At_m13A_8u_e + 1 M_arab_L_e	0	( SS1G_00929 ) or ( SS1G_02462 ) or ( SS1G_03602 )	( Sscle03g023350 ) or ( Sscle04g034810 ) or ( Sscle07g055410 )	3.2.1.55	SBO:0000176	Arabinogalactan degradation	Degradation pathway	Plant degradation module			Genomic data	2				0	0	0	0		0.125 M_PCW_pept_AGP_polysacc_At_e + 1 M_h2o_e	0.125 M_PCW_pept_AGP_polysacc_At_m13A_8u_e + 1 M_arab_L_e
R_AARAFUR_13_protein_AGP	alpha_L_arabinofuranosidase_1_3_linkages_AGP_protein	0.1 M_PCW_protein_AGP_At_e + 1 M_h2o_e = 0.1 M_PCW_protein_AGP_polysacc_At_m13A_8u_e + 1 M_arab_L_e	0	( SS1G_00929 ) or ( SS1G_02462 ) or ( SS1G_03602 )	( Sscle03g023350 ) or ( Sscle04g034810 ) or ( Sscle07g055410 )	3.2.1.55	SBO:0000176	Arabinogalactan degradation	Degradation pathway	Plant degradation module			Genomic data	2				0	0	0	0		0.1 M_PCW_protein_AGP_At_e + 1 M_h2o_e	0.1 M_PCW_protein_AGP_polysacc_At_m13A_8u_e + 1 M_arab_L_e
R_ABTD	L_arabinitol_4_dehydrogenase	1 M_abt_c + 1 M_nad_c = 1 M_nadh_c + 1 M_xylu_L_c + 1 M_h_c	1	( SS1G_05959 ) or ( SS1G_09416 ) or ( SS1G_12678 )	( Sscle05g045940 ) or ( Sscle15g105200 ) or ( Sscle02g013680 )	1.1.1.12	SBO:0000176	Arabinose degradation	Degradation pathway	Metabolic module			Genomic data	2				0	0	0	1		1 M_abt_c + 1 M_nad_c	1 M_nadh_c + 1 M_xylu_L_c + 1 M_h_c
R_ARAB1D1	D_arabinose_1_dehydrogenase__NAD_	1 M_nad_c + 1 M_arab_D_c = 1 M_nadh_c + 1 M_Dara14lac_c + 1 M_h_c	0	( SS1G_06496 )	( Sscle13g093180 )	1.1.1.117	SBO:0000176	Arabinose degradation	Degradation pathway	Metabolic module			Genomic data	2				0	0	0	1		1 M_nad_c + 1 M_arab_D_c	1 M_nadh_c + 1 M_Dara14lac_c + 1 M_h_c
R_ARAB1D2	D_arabinose_1_dehydrogenase__NADP_	1 M_nadp_c + 1 M_arab_D_c = 1 M_nadph_c + 1 M_Dara14lac_c + 1 M_h_c	0	( SS1G_06496 )	( Sscle13g093180 )	1.1.1.117	SBO:0000176	Arabinose degradation	Degradation pathway	Metabolic module			Genomic data	2				0	0	0	1		1 M_nadp_c + 1 M_arab_D_c	1 M_nadph_c + 1 M_Dara14lac_c + 1 M_h_c
R_ARABR	arabinose_reductase	1 M_nadph_c + 1 M_arab_L_c + 1 M_h_c = 1 M_nadp_c + 1 M_abt_c	0	( SS1G_05911 )	( Sscle05g046280 )	1.1.1.21	SBO:0000176	Arabinose degradation	Degradation pathway	Metabolic module			Genomic data	2				0	0	0	1		1 M_nadph_c + 1 M_arab_L_c + 1 M_h_c	1 M_nadp_c + 1 M_abt_c
R_XYLUR	xylulose_reductase	1 M_xylu_L_c + 1 M_h_c + 1 M_nadph_c = 1 M_xylt_c + 1 M_nadp_c	0	( NOGPR )	( NOGPR )	1.1.1.10	SBO:0000176	Arabinose degradation	Degradation pathway	Metabolic module			Physiological data	2	Biolog data	Sclerotinia sclerotiorum	this study	0	0	0	1		1 M_xylu_L_c + 1 M_h_c + 1 M_nadph_c	1 M_xylt_c + 1 M_nadp_c
R_BGLCA_arbt_e_	beta_glucosidase_arbutin_extracellular	1 M_arbt_e + 1 M_h2o_e = 1 M_glc_D_e + 1 M_hqn_e	0	( SS1G_01021 ) or ( SS1G_05030 ) or ( SS1G_05368 ) or ( SS1G_06304 ) or ( SS1G_07146 ) or ( SS1G_07847 ) or ( SS1G_09366 ) or ( SS1G_12622 ) or ( SS1G_07162 ) or ( SS1G_07847 )	( Sscle03g022640 ) or ( Sscle08g063580 ) or ( Sscle08g066260 ) or ( Sscle05g043280 ) or ( Sscle06g051500 ) or ( Sscle11g082920 ) or ( Sscle15g105550 ) or ( Sscle06g053450 ) or ( Sscle06g051350 )	3.2.1.21	SBO:0000176	Arbutin degradation	Degradation pathway	Metabolic module			Genomic data	2				0	0	0	0		1 M_arbt_e + 1 M_h2o_e	1 M_glc_D_e + 1 M_hqn_e
R_HQNOX_e_	R_hydroquinone_oxidase_extracellular	0.5 M_o2_e + 1 M_hqn_e = 1 M_pbzq_e + 1 M_h2o_e	0	( SS1G_01576 ) or ( SS1G_13364 ) or ( SS1G_04725 )	( Sscle01g007780 ) or ( Sscle03g031860 ) or ( Sscle02g014600 )	1.14.18.1	SBO:0000176	Arbutin degradation	Degradation pathway	Metabolic module			Genomic data	2				0	0	0	0		0.5 M_o2_e + 1 M_hqn_e	1 M_pbzq_e + 1 M_h2o_e
R_ACGKm	acetylglutamate_kinase__mitochondrial	1 M_acglu_m + 1 M_atp_m = 1 M_acg5p_m + 1 M_adp_m	0	( SS1G_05107 )	( Sscle08g064220 )	2.7.2.8	SBO:0000176	Arginine biosynthesis	Biomass biosynthesis	Metabolic module			Genomic data	2				0	0	0	1		1 M_acglu_m + 1 M_atp_m	1 M_acg5p_m + 1 M_adp_m	1
R_ACGS	N_acetylglutamate_synthase	1 M_glu_L_c + 1 M_accoa_c = 1 M_coa_c + 1 M_acglu_c + 1 M_h_c	0	( SS1G_03359 ) or ( SS1G_13991 )	( Sscle07g057180 ) or ( Sscle11g086450 )	2.3.1.1	SBO:0000176	Arginine biosynthesis	Biomass biosynthesis	Metabolic module			Genomic data	2				0	0	0	1		1 M_glu_L_c + 1 M_accoa_c	1 M_coa_c + 1 M_acglu_c + 1 M_h_c
R_ACGSm	N_acteylglutamate_synthase__mitochondrial	1 M_glu_L_m + 1 M_accoa_m = 1 M_coa_m + 1 M_acglu_m + 1 M_h_m	0	( SS1G_00621 ) or ( SS1G_03359 )	( Sscle03g025590 ) or ( Sscle07g057180 )	2.3.1.1	SBO:0000176	Arginine biosynthesis	Biomass biosynthesis	Metabolic module			Genomic data	2				0	0	0	1		1 M_glu_L_m + 1 M_accoa_m	1 M_coa_m + 1 M_acglu_m + 1 M_h_m
R_ACORNDAim	acetylornithine_deacetylase_mitochondrial	1 M_acorn_m + 1 M_h2o_m = 1 M_ac_m + 1 M_orn_m	0	( SS1G_04281 )	( Sscle02g018010 )	3.5.1.16	SBO:0000176	Arginine biosynthesis	Biomass biosynthesis	Metabolic module			Genomic data	2	SS1G_04281 seems cytoplasmic			0	0	0	1		1 M_acorn_m + 1 M_h2o_m	1 M_ac_m + 1 M_orn_m
R_ACOTAim	acteylornithine_transaminase__irreversible__mitochondrial	1 M_acg5sa_m + 1 M_glu_L_m = 1 M_acorn_m + 1 M_akg_m	0	( SS1G_10675 )	( Sscle09g070760 )	2.6.1.11	SBO:0000176	Arginine biosynthesis	Biomass biosynthesis	Metabolic module			Genomic data	2				0	0	0	1		1 M_acg5sa_m + 1 M_glu_L_m	1 M_acorn_m + 1 M_akg_m
R_AGPRim	N_acetyl_g_glutamyl_phosphate_reductase__irreversible__mitochondrial	1 M_h_m + 1 M_nadph_m + 1 M_acg5p_m = 1 M_nadp_m + 1 M_acg5sa_m + 1 M_pi_m	0	( SS1G_05107 )	( Sscle08g064220 )	1.2.1.38	SBO:0000176	Arginine biosynthesis	Biomass biosynthesis	Metabolic module			Genomic data	2				0	0	0	1		1 M_h_m + 1 M_nadph_m + 1 M_acg5p_m	1 M_nadp_m + 1 M_acg5sa_m + 1 M_pi_m
R_ARGSL	argininosuccinate_lyase	1 M_argsuc_c = 1 M_arg_L_c + 1 M_fum_c	1	( SS1G_03962 )	( Sscle09g072130 )	4.3.2.1	SBO:0000176	Arginine biosynthesis	Biomass biosynthesis	Metabolic module			Genomic data	2				0	0	0	1		1 M_argsuc_c	1 M_arg_L_c + 1 M_fum_c
R_ARGSSr	argininosuccinate_synthase__reversible	1 M_atp_c + 1 M_asp_L_c + 1 M_citr_L_c = 1 M_amp_c + 1 M_h_c + 1 M_ppi_c + 1 M_argsuc_c	1	( SS1G_04653 )	( Sscle02g015160 )	6.3.4.5	SBO:0000176	Arginine biosynthesis	Biomass biosynthesis	Metabolic module			Genomic data	2				0	0	0	1		1 M_atp_c + 1 M_asp_L_c + 1 M_citr_L_c	1 M_amp_c + 1 M_h_c + 1 M_ppi_c + 1 M_argsuc_c	1
R_CBPSam	carbamoyl_phosphate_synthase__ammonia___mitochondria	2 M_atp_m + 1 M_hco3_m + 1 M_nh4_m = 2 M_adp_m + 1 M_cbp_m + 1 M_pi_m + 2 M_h_m	0	( SS1G_04214 and SS1G_04454 )	( Sscle02g018550 and Sscle02g016670 )	6.3.4.16	SBO:0000176	Arginine biosynthesis	Biomass biosynthesis	Metabolic module			Genomic data	2				0	0	0	1		2 M_atp_m + 1 M_hco3_m + 1 M_nh4_m	2 M_adp_m + 1 M_cbp_m + 1 M_pi_m + 2 M_h_m	2
R_OCBTim	ornithine_carbamoyltransferase__irreversible_mitochondrial	1 M_cbp_m + 1 M_orn_m = 1 M_citr_L_m + 1 M_h_m + 1 M_pi_m	0	( SS1G_10630 )	( Sscle09g071130 )	2.1.3.3	SBO:0000176	Arginine biosynthesis	Biomass biosynthesis	Metabolic module			Genomic data	2				0	0	0	1		1 M_cbp_m + 1 M_orn_m	1 M_citr_L_m + 1 M_h_m + 1 M_pi_m
R_ORNTACim	ornithine_transacetylase__irreversible__mitochondrial	1 M_glu_L_m + 1 M_acorn_m = 1 M_orn_m + 1 M_acglu_m	0	( SS1G_00621 ) or ( SS1G_03359 )	( Sscle03g025590 ) or ( Sscle07g057180 )	2.3.1.35	SBO:0000176	Arginine biosynthesis	Biomass biosynthesis	Metabolic module			Genomic data	2				0	0	0	1		1 M_glu_L_m + 1 M_acorn_m	1 M_orn_m + 1 M_acglu_m
R_ARGN	arginase	1 M_h2o_c + 1 M_arg_L_c = 1 M_urea_c + 1 M_orn_c	0	( SS1G_11277 )	( Sscle12g087040 )	3.5.3.1	SBO:0000176	Arginine degradation	Degradation pathway	Metabolic module			Genomic data	2				0	0	0	1		1 M_h2o_c + 1 M_arg_L_c	1 M_urea_c + 1 M_orn_c
R_ASNS1	asparagine_synthase__glutamine_hydrolysing_	1 M_atp_c + 1 M_gln_L_c + 1 M_asp_L_c + 1 M_h2o_c = 1 M_ppi_c + 1 M_glu_L_c + 1 M_amp_c + 1 M_h_c + 1 M_asn_L_c	0	( SS1G_10649 )	( Sscle09g070970 )	6.3.5.4	SBO:0000176	Asparagine biosynthesis	Biomass biosynthesis	Metabolic module			Genomic data	2				0	0	0	1		1 M_atp_c + 1 M_gln_L_c + 1 M_asp_L_c + 1 M_h2o_c	1 M_ppi_c + 1 M_glu_L_c + 1 M_amp_c + 1 M_h_c + 1 M_asn_L_c	1
R_ASNN	L_asparaginase	1 M_asn_L_c + 1 M_h2o_c = 1 M_nh4_c + 1 M_asp_L_c	0	( SS1G_02114 ) or ( SS1G_04931 )	( Sscle04g032030 ) or ( Sscle08g062890 )	3.5.1.1	SBO:0000176	Asparagine degradation	Degradation pathway	Metabolic module			Genomic data	2				0	0	0	1		1 M_asn_L_c + 1 M_h2o_c	1 M_nh4_c + 1 M_asp_L_c
R_ASPTA	aspartate_transaminase	1 M_oaa_c + 1 M_glu_L_c = 1 M_akg_c + 1 M_asp_L_c	1	( SS1G_14097 ) or ( SS1G_12197 )	( Sscle10g079590 ) or ( Sscle05g041690 )	2.6.1.1	SBO:0000176	Aspartate metabolism	Biomass biosynthesis	Metabolic module			Genomic data	2				0	0	0	1		1 M_oaa_c + 1 M_glu_L_c	1 M_akg_c + 1 M_asp_L_c
R_ASPTAm	aspartate_transaminase_mitochondrial	1 M_glu_L_m + 1 M_oaa_m = 1 M_asp_L_m + 1 M_akg_m	1	( SS1G_03827 )	( Sscle09g073120 )	2.6.1.1	SBO:0000176	Aspartate metabolism	Biomass biosynthesis	Metabolic module			Genomic data	2				0	0	0	1		1 M_glu_L_m + 1 M_oaa_m	1 M_asp_L_m + 1 M_akg_m
R_I2FE2SRm	ISC__2Fe_2S__regeneration_mitochondrial	1 M_iscu_m + 1 M_iscssh_m + 1 M_2fe1s_m = 4 M_h_m + 1 M_iscs_m + 1 M_iscu_DASH_2fe2s_m	0	( SS1G_10527 and SS1G_10507 )	( Sscle09g071960 and Sscle16g110620 )	No Assignment	SBO:0000176	Assembly and repair of iron-sulfur proteins	Cofactor biosynthesis	Metabolic module			Genomic data	2				0	0	0	1		1 M_iscu_m + 1 M_iscssh_m + 1 M_2fe1s_m	4 M_h_m + 1 M_iscs_m + 1 M_iscu_DASH_2fe2s_m
R_I2FE2SS2m	ISC__2Fe_2S__synthesis_II_mitochondrial	1 M_iscu_DASH_2fe2s_m + 2 M_iscssh_m + 1 M_fadh2_m + 2 M_fe2_m = 6 M_h_m + 1 M_fad_m + 2 M_iscs_m + 1 M_iscu_DASH_2fe2s2_m	0	( SS1G_10527 and SS1G_10507 )	( Sscle09g071960 and Sscle16g110620 )	No Assignment	SBO:0000176	Assembly and repair of iron-sulfur proteins	Cofactor biosynthesis	Metabolic module			Genomic data	2				0	0	0	1		1 M_iscu_DASH_2fe2s_m + 2 M_iscssh_m + 1 M_fadh2_m + 2 M_fe2_m	6 M_h_m + 1 M_fad_m + 2 M_iscs_m + 1 M_iscu_DASH_2fe2s2_m
R_I2FE2SSm	ISC__2Fe_2S__synthesis_mitochondrial	2 M_iscssh_m + 1 M_iscu_m + 1 M_fadh2_m + 2 M_fe2_m = 1 M_fad_m + 1 M_iscu_DASH_2fe2s_m + 2 M_iscs_m + 6 M_h_m	0	( SS1G_10527 and SS1G_10507 )	( Sscle09g071960 and Sscle16g110620 )	No Assignment	SBO:0000176	Assembly and repair of iron-sulfur proteins	Cofactor biosynthesis	Metabolic module			Genomic data	2				0	0	0	1		2 M_iscssh_m + 1 M_iscu_m + 1 M_fadh2_m + 2 M_fe2_m	1 M_fad_m + 1 M_iscu_DASH_2fe2s_m + 2 M_iscs_m + 6 M_h_m
R_I2FE2STm	ISC__2Fe_2S__transfer_mitochondrial	1 M_iscu_DASH_2fe2s_m + 4 M_h_m = 1 M_2fe2s_m + 1 M_iscu_m	0	( SS1G_10527 and SS1G_10507 )	( Sscle09g071960 and Sscle16g110620 )	No Assignment	SBO:0000176	Assembly and repair of iron-sulfur proteins	Cofactor biosynthesis	Metabolic module			Genomic data	2				0	0	0	1		1 M_iscu_DASH_2fe2s_m + 4 M_h_m	1 M_2fe2s_m + 1 M_iscu_m
R_I4FE4SRm	ISC__4Fe_4S__reduction_mitochondrial	1 M_iscu_DASH_2fe2s2_m + 1 M_fadh2_m + 2 M_h_m = 1 M_iscu_DASH_4fe4s_m + 1 M_fad_m	0	( SS1G_10527 and SS1G_10507 )	( Sscle09g071960 and Sscle16g110620 )	No Assignment	SBO:0000176	Assembly and repair of iron-sulfur proteins	Cofactor biosynthesis	Metabolic module			Genomic data	2				0	0	0	1		1 M_iscu_DASH_2fe2s2_m + 1 M_fadh2_m + 2 M_h_m	1 M_iscu_DASH_4fe4s_m + 1 M_fad_m
R_I4FE4STm	ISC__4Fe_4S__transfer_mitochondrial	4 M_h_m + 1 M_iscu_DASH_4fe4s_m = 1 M_4fe4s_m + 1 M_iscu_m	0	( SS1G_10527 and SS1G_10507 )	( Sscle09g071960 and Sscle16g110620 )	No Assignment	SBO:0000176	Assembly and repair of iron-sulfur proteins	Cofactor biosynthesis	Metabolic module			Genomic data	2				0	0	0	1		4 M_h_m + 1 M_iscu_DASH_4fe4s_m	1 M_4fe4s_m + 1 M_iscu_m
R_ICYSDSm	ISC_cysteine_desulfuration_mitochondrial	1 M_cys_L_m + 1 M_iscs_m = 1 M_ala_L_m + 1 M_iscssh_m	0	( SS1G_10527 and SS1G_10507 )	( Sscle09g071960 and Sscle16g110620 )	No Assignment	SBO:0000176	Assembly and repair of iron-sulfur proteins	Cofactor biosynthesis	Metabolic module			Genomic data	2				0	0	0	1		1 M_cys_L_m + 1 M_iscs_m	1 M_ala_L_m + 1 M_iscssh_m
R_ASP1DC	aspartate_1_decarboxylase	1 M_h_c + 1 M_asp_L_c = 1 M_co2_c + 1 M_ala_B_c	0	( SS1G_05050 ) or ( SS1G_11735 )	( Sscle08g063740 ) or ( Sscle12g091880 )	4.1.1.11	SBO:0000176	B_alanine biosynthesis	Biomass biosynthesis	Metabolic module			Genomic data	2				0	0	0	1		1 M_h_c + 1 M_asp_L_c	1 M_co2_c + 1 M_ala_B_c
R_ASP1DCm	aspartate_1_decarboxylase_mitochondrial	1 M_h_m + 1 M_asp_L_m = 1 M_co2_m + 1 M_ala_B_m	0	( SS1G_00795 )	( Sscle03g024360 )	4.1.1.11	SBO:0000176	B_alanine biosynthesis	Biomass biosynthesis	Metabolic module			Genomic data	2				0	0	0	1		1 M_h_m + 1 M_asp_L_m	1 M_co2_m + 1 M_ala_B_m
R_NGAME	Non_growth_associated_maintenance_energy	1 M_h2o_c + 1 M_atp_c = 1 M_adp_c + 1 M_pi_c + 1 M_h_c	0	( NOGPR )	( NOGPR )	No Assignment	SBO:0000176	Biomass equation	Central metabolism	Metabolic module			Modelling	1				0	0	0	1		1 M_h2o_c + 1 M_atp_c	1 M_adp_c + 1 M_pi_c + 1 M_h_c	1
R_BIOMASS	biomass_formation	0.195 M_PROTEIN_Ss_c + 0.008 M_DNA_Ss_n + 0.053 M_RNA_Ss_c + 0.074 M_LIPIDS_Ss_c + 0.259 M_CELL_WALL_Ss_c + 0.001 M_glycogen_c + 1 M_SMALL_MOLECULES_Ss_c + 41.302 M_atp_c + 41.302 M_h2o_c = 41.302 M_adp_c + 41.302 M_pi_c + 41.302 M_h_c + 1 M_storage_capacity_Ss_c	0	( NOGPR )	( NOGPR )	No Assignment	SBO:0000176	Biomass formation	Biomass biosynthesis	Metabolic module			Modelling	1				0	0	0	0		0.195 M_PROTEIN_Ss_c + 0.008 M_DNA_Ss_n + 0.053 M_RNA_Ss_c + 0.074 M_LIPIDS_Ss_c + 0.259 M_CELL_WALL_Ss_c + 0.001 M_glycogen_c + 1 M_SMALL_MOLECULES_Ss_c + 41.302 M_atp_c + 41.302 M_h2o_c	41.302 M_adp_c + 41.302 M_pi_c + 41.302 M_h_c + 1 M_storage_capacity_Ss_c	2
R_CELL_WALL_biomass	biomass_cell_wall_composition	0.378 M_chitin_c + 0.137 M_13BDglcn_c = 1 M_CELL_WALL_Ss_c	0	( NOGPR )	( NOGPR )	No Assignment	SBO:0000176	Biomass formation	Biomass biosynthesis	Metabolic module			Modelling	1				0	0	0	1		0.378 M_chitin_c + 0.137 M_13BDglcn_c	1 M_CELL_WALL_Ss_c
R_DNA_biomass	biomass_DNA_synthesis_directed_DNA_polymerase	0.704 M_dgtp_c + 0.704 M_dctp_c + 0.991 M_dttp_c + 0.991 M_datp_c = 1 M_DNA_Ss_n + 3.391 M_ppi_c + 3.391 M_h2o_c + 0.1 M_DNA_Ss_methyl_site_n	0	( SS1G_08778 and SS1G_03587 and SS1G_11308 and SS1G_12588 and SS1G_11504 and SS1G_06107 and SS1G_08296 and SS1G_11933 and SS1G_05217 )	( Sscle14g099430 and Sscle07g055550 and Sscle12g086830 and Sscle06g053650 and Sscle07g060430 and Sscle05g044800 and Sscle10g076110 and Sscle12g090330 and Sscle08g065030 )	2.7.7.7	SBO:0000176	Biomass formation	Biomass biosynthesis	Metabolic module			Genomic data	2				0	0	0	1		0.704 M_dgtp_c + 0.704 M_dctp_c + 0.991 M_dttp_c + 0.991 M_datp_c	1 M_DNA_Ss_n + 3.391 M_ppi_c + 3.391 M_h2o_c + 0.1 M_DNA_Ss_methyl_site_n
R_LIPIDS_biomass	biomass_lipids_composition	0.0048 M_ps_SS_c + 0.2064 M_pc_SS_c + 0.4691 M_pe_SS_c + 0.4591 M_ergst_c + 0.0033 M_ocdca_c + 0.0226 M_ocdcea_c + 0.003 M_ttdca_c + 0.0199 M_hdca_c + 0.0224 M_ocdcya_c + 0.000067 M_ptd4ino_SS_c + 0.000067 M_ptd3ino_SS_c + 0.000067 M_ptd1ino_SS_c + 0.1353 M_ergose_c + 0.1201 M_1ag3p_SS_c + 0.0136 M_12dgr_SS_c + 0.0235 M_clpn_SS_c + 0.1359 M_tag_SS_c = 1 M_LIPIDS_Ss_c	0	( NOGPR )	( NOGPR )	No Assignment	SBO:0000176	Biomass formation	Biomass biosynthesis	Metabolic module			Modelling	1				0	0	0	0		0.0048 M_ps_SS_c + 0.2064 M_pc_SS_c + 0.4691 M_pe_SS_c + 0.4591 M_ergst_c + 0.0033 M_ocdca_c + 0.0226 M_ocdcea_c + 0.003 M_ttdca_c + 0.0199 M_hdca_c + 0.0224 M_ocdcya_c + 0.000067 M_ptd4ino_SS_c + 0.000067 M_ptd3ino_SS_c + 0.000067 M_ptd1ino_SS_c + 0.1353 M_ergose_c + 0.1201 M_1ag3p_SS_c + 0.0136 M_12dgr_SS_c + 0.0235 M_clpn_SS_c + 0.1359 M_tag_SS_c	1 M_LIPIDS_Ss_c
R_PROTEIN_biomass	biomass_protein_synthesis_directed_ribosom	0.339 M_argtrna_c + 0.121 M_histrna_c + 0.085 M_cystrna_c + 0.255 M_glntrna_c + 0.194 M_tyrtrna_c + 0.356 M_iletrna_c + 0.615 M_leutrna_c + 0.383 M_protrna_c + 0.494 M_lystrna_c + 0.094 M_mettrna_c + 0.201 M_asntrna_c + 0.662 M_glytrna_c + 0.603 M_asptrna_c + 0.94 M_alatrna_c + 0.766 M_glutrna_c + 0.444 M_valtrna_c + 0.13 M_trptrna_c + 0.284 M_phetrna_c + 0.434 M_thrtrna_c + 0.496 M_sertrna_c + 2…	0	( SS1G_02985 and SS1G_07122 and SS1G_12211 and SS1G_00195 and SS1G_09262 and SS1G_00066 and SS1G_00090 and SS1G_01698 and SS1G_00088 and SS1G_08275 and SS1G_12502 and SS1G_00502 and SS1G_13000 and SS1G_12025 and SS1G_12077 and SS1G_00067 and SS1G_10769 and SS1G_00951 and SS1G_00827 and SS1G_11036 and SS1G_09423 and SS1G_03582 and SS1G_05038 and SS1G_13160 and SS1G_00846 and SS1G_10753 and SS1G_12…	( Sscle04g038660 and Sscle06g051690 and Sscle05g041820 and Sscle03g029030 and Sscle15g106330 and Sscle03g029910 and Sscle03g029780 and Sscle01g006770 and Sscle03g029800 and Sscle10g075950 and Sscle06g054250 and Sscle03g026580 and Sscle02g021820 and Sscle12g089690 and Sscle05g040640 and Sscle03g029900 and Sscle09g070050 and Sscle03g023190 and Sscle03g024170 and Sscle12g088920 and Sscle15g105130 an…	No Assignment	SBO:0000176	Biomass formation	Biomass biosynthesis	Metabolic module			Genomic data	2				0	0	0	0		0.339 M_argtrna_c + 0.121 M_histrna_c + 0.085 M_cystrna_c + 0.255 M_glntrna_c + 0.194 M_tyrtrna_c + 0.356 M_iletrna_c + 0.615 M_leutrna_c + 0.383 M_protrna_c + 0.494 M_lystrna_c + 0.094 M_mettrna_c + 0.201 M_asntrna_c + 0.662 M_glytrna_c + 0.603 M_asptrna_c + 0.94 M_alatrna_c + 0.766 M_glutrna_c + 0.444 M_valtrna_c + 0.13 M_trptrna_c + 0.284 M_phetrna_c + 0.434 M_thrtrna_c + 0.496 M_sertrna_c + 2…	1 M_PROTEIN_Ss_c + 31.583 M_adp_c + 31.583 M_pi_c + 0.339 M_trnaarg_c + 0.121 M_trnahis_c + 0.085 M_trnacys_c + 0.255 M_trnagln_c + 0.194 M_trnatyr_c + 0.356 M_trnaile_c + 0.615 M_trnaleu_c + 0.383 M_trnapro_c + 0.494 M_trnalys_c + 0.094 M_trnamet_c + 0.201 M_trnaasn_c + 0.662 M_trnagly_c + 0.603 M_trnaasp_c + 0.94 M_trnaala_c + 0.766 M_trnaglu_c + 0.444 M_trnaval_c + 0.13 M_trnatrp_c + 0.284 M_t…	3
R_PROTEIN_biosynthesis_secretion	secreted_protein_synthesis_directed_ribosom	0.339 M_argtrna_c + 0.121 M_histrna_c + 0.085 M_cystrna_c + 0.255 M_glntrna_c + 0.194 M_tyrtrna_c + 0.356 M_iletrna_c + 0.615 M_leutrna_c + 0.383 M_protrna_c + 0.494 M_lystrna_c + 0.094 M_mettrna_c + 0.201 M_asntrna_c + 0.662 M_glytrna_c + 0.603 M_asptrna_c + 0.94 M_alatrna_c + 0.766 M_glutrna_c + 0.444 M_valtrna_c + 0.13 M_trptrna_c + 0.284 M_phetrna_c + 0.434 M_thrtrna_c + 0.496 M_sertrna_c + 2…	0	( SS1G_02985 and SS1G_07122 and SS1G_12211 and SS1G_00195 and SS1G_09262 and SS1G_00066 and SS1G_00090 and SS1G_01698 and SS1G_00088 and SS1G_08275 and SS1G_12502 and SS1G_00502 and SS1G_13000 and SS1G_12025 and SS1G_12077 and SS1G_00067 and SS1G_10769 and SS1G_00951 and SS1G_00827 and SS1G_11036 and SS1G_09423 and SS1G_03582 and SS1G_05038 and SS1G_13160 and SS1G_00846 and SS1G_10753 and SS1G_12…	( Sscle04g038660 and Sscle06g051690 and Sscle05g041820 and Sscle03g029030 and Sscle15g106330 and Sscle03g029910 and Sscle03g029780 and Sscle01g006770 and Sscle03g029800 and Sscle10g075950 and Sscle06g054250 and Sscle03g026580 and Sscle02g021820 and Sscle12g089690 and Sscle05g040640 and Sscle03g029900 and Sscle09g070050 and Sscle03g023190 and Sscle03g024170 and Sscle12g088920 and Sscle15g105130 an…	No Assignment	SBO:0000176	Protein secretion	Biomass biosynthesis	Metabolic module			Modelling	1				0	0	0	0		0.339 M_argtrna_c + 0.121 M_histrna_c + 0.085 M_cystrna_c + 0.255 M_glntrna_c + 0.194 M_tyrtrna_c + 0.356 M_iletrna_c + 0.615 M_leutrna_c + 0.383 M_protrna_c + 0.494 M_lystrna_c + 0.094 M_mettrna_c + 0.201 M_asntrna_c + 0.662 M_glytrna_c + 0.603 M_asptrna_c + 0.94 M_alatrna_c + 0.766 M_glutrna_c + 0.444 M_valtrna_c + 0.13 M_trptrna_c + 0.284 M_phetrna_c + 0.434 M_thrtrna_c + 0.496 M_sertrna_c + 2…	1 M_PROTEIN_secreted_Ss_c + 31.583 M_adp_c + 31.583 M_pi_c + 0.339 M_trnaarg_c + 0.121 M_trnahis_c + 0.085 M_trnacys_c + 0.255 M_trnagln_c + 0.194 M_trnatyr_c + 0.356 M_trnaile_c + 0.615 M_trnaleu_c + 0.383 M_trnapro_c + 0.494 M_trnalys_c + 0.094 M_trnamet_c + 0.201 M_trnaasn_c + 0.662 M_trnagly_c + 0.603 M_trnaasp_c + 0.94 M_trnaala_c + 0.766 M_trnaglu_c + 0.444 M_trnaval_c + 0.13 M_trnatrp_c + …	3
R_secretion_secreted_proteins_e_	secretion_secreted_proteins_exchange	1 M_PROTEIN_secreted_Ss_c + 7.896 M_h2o_c + 7.896 M_atp_c = 1 M_PROTEIN_secreted_Ss_e + 7.896 M_pi_c + 7.896 M_adp_c + 7.896 M_h_c	0	( NOGPR )	( NOGPR )	No Assignment	SBO:0000176	Protein secretion	Transport, external	Metabolic module			Modelling	1				0	0	1	1		1 M_PROTEIN_secreted_Ss_c + 7.896 M_h2o_c + 7.896 M_atp_c	1 M_PROTEIN_secreted_Ss_e + 7.896 M_pi_c + 7.896 M_adp_c + 7.896 M_h_c	6
R_EX_secreted_proteins_e_	secreted_proteins_exchange	1 M_PROTEIN_secreted_Ss_e = 1 M_PROTEIN_secreted_Ss_b	1	( NOGPR )	( NOGPR )	No Assignment	SBO:0000176	Exchange protein	Exchange	Metabolic module			Exchange	NA				1	0	1	0		1 M_PROTEIN_secreted_Ss_e	1 M_PROTEIN_secreted_Ss_b
R_RNA_biomass	biomass_RNA_synthesis_directed_RNA_polymerase	0.854 M_atp_c + 0.879 M_utp_c + 0.766 M_ctp_c + 0.757 M_gtp_c = 1 M_RNA_Ss_c + 3.257 M_ppi_c + 3.257 M_h2o_c	0	( SS1G_00885 and SS1G_05346 and SS1G_05928 and SS1G_06114 and SS1G_08079 and SS1G_07770 and SS1G_08937 and SS1G_03009 and SS1G_07307 and SS1G_08475 and SS1G_06726 ) or ( SS1G_03753 and SS1G_00588 and SS1G_10539 and SS1G_02959 and SS1G_01598 and SS1G_05399 and SS1G_01705 and SS1G_13157 and SS1G_06285 and SS1G_08369 and SS1G_03009 and SS1G_07307 and SS1G_08475 and SS1G_06726 ) or ( SS1G_13366 and S…	( Sscle03g023720 and Sscle08g066090 and Sscle05g046160 and Sscle05g044750 and Sscle11g081080 and Sscle11g083500 and Sscle14g100710 and Sscle04g038850 and Sscle06g050200 and Sscle10g077510 and Sscle13g094860 ) or ( Sscle09g073710 and Sscle03g025880 and Sscle09g071880 and Sscle04g038440 and Sscle01g007590 and Sscle08g066480 and Sscle01g006710 and Sscle02g020640 and Sscle05g043390 and Sscle10g076640…	No Assignment	SBO:0000176	Biomass formation	Biomass biosynthesis	Metabolic module			Genomic data	2				0	0	0	1		0.854 M_atp_c + 0.879 M_utp_c + 0.766 M_ctp_c + 0.757 M_gtp_c	1 M_RNA_Ss_c + 3.257 M_ppi_c + 3.257 M_h2o_c	4
R_SMALL_MOLECULES_biomass	biomass_small_molecules_pool_composition	0.575 M_glc_D_c + 0.0115 M_fru_c + 0.13 M_tre_c + 0.135 M_mnl_c + 0.06 M_mal_L_c + 0.005 M_succ_c + 0.03 M_fum_c + 0.085 M_glu_L_c + 0.04 M_ala_L_c + 0.0135 M_pi_c + 0.006 M_g6p_c + 0.00275 M_tre6p_c + 0.00095 M_g3p_c + 0.00115 M_3pg_c + 0.00175 M_atp_c + 0.0002 M_nad_c + 0.0006 M_nadp_c + 0.00445 M_udpg_c + 0.007 M_udpacgal_c + 0.755 M_oxa_c + 0.000223 M_thf_c + 0.000223 M_10fthf_c + 0.000223 M_…	0	( NOGPR )	( NOGPR )	No Assignment	SBO:0000176	Biomass formation	Biomass biosynthesis	Metabolic module			Modelling	1				0	0	0	0		0.575 M_glc_D_c + 0.0115 M_fru_c + 0.13 M_tre_c + 0.135 M_mnl_c + 0.06 M_mal_L_c + 0.005 M_succ_c + 0.03 M_fum_c + 0.085 M_glu_L_c + 0.04 M_ala_L_c + 0.0135 M_pi_c + 0.006 M_g6p_c + 0.00275 M_tre6p_c + 0.00095 M_g3p_c + 0.00115 M_3pg_c + 0.00175 M_atp_c + 0.0002 M_nad_c + 0.0006 M_nadp_c + 0.00445 M_udpg_c + 0.007 M_udpacgal_c + 0.755 M_oxa_c + 0.000223 M_thf_c + 0.000223 M_10fthf_c + 0.000223 M_…	1 M_SMALL_MOLECULES_Ss_c	5
R_AMAOTmr	adenosylmethionine_8_amino_7_oxononanoate_transaminase_mitochondrial	1 M_amet_m + 1 M_8aonn_m = 1 M_amob_m + 1 M_dann_m	1	( SS1G_08439 )	( Sscle10g077220 )	2.6.1.62	SBO:0000176	Biotin biosynthesis	Cofactor biosynthesis	Metabolic module			Genomic data	2				0	0	0	1		1 M_amet_m + 1 M_8aonn_m	1 M_amob_m + 1 M_dann_m
R_AOXSmr2	8_amino_7_oxononanoate_synthase_mitochondrial	1 M_ala_L_m + 1 M_pimACP_m + 1 M_h_m = 1 M_8aonn_m + 1 M_ACP_m + 1 M_co2_m	0	( SS1G_08440 )	( Sscle10g077230 )	2.3.1.47	SBO:0000176	Biotin biosynthesis	Cofactor biosynthesis	Metabolic module			Genomic data	2				0	0	0	1		1 M_ala_L_m + 1 M_pimACP_m + 1 M_h_m	1 M_8aonn_m + 1 M_ACP_m + 1 M_co2_m
R_BACCL	biotin__acetyl_CoA_carboxylase__ligase	1 M_h_c + 1 M_atp_c + 1 M_btn_c = 1 M_btamp_c + 1 M_ppi_c	0	( SS1G_04467 )	( Sscle02g016540 )	6.3.4.15	SBO:0000176	Biotin biosynthesis	Cofactor biosynthesis	Metabolic module			Genomic data	2				0	0	0	1		1 M_h_c + 1 M_atp_c + 1 M_btn_c	1 M_btamp_c + 1 M_ppi_c	1
R_BTNPL	holocarboxylase_synthestase__biotin_protein_ligase_	1 M_btamp_c + 1 M_apoC_Lys_c = 1 M_apoC_Lys_btn_c + 1 M_h_c + 1 M_amp_c	0	( SS1G_04467 )	( Sscle02g016540 )	6.3.4.15	SBO:0000176	Biotin biosynthesis	Cofactor biosynthesis	Metabolic module			Genomic data	2				0	0	0	1		1 M_btamp_c + 1 M_apoC_Lys_c	1 M_apoC_Lys_btn_c + 1 M_h_c + 1 M_amp_c
R_BTS5m	biotin_synthase_mitochondrial	1 M_2fe2s_m + 1 M_amet_m + 1 M_dtbt_m = 1 M_met_L_m + 1 M_h_m + 1 M_2fe1s_m + 1 M_btn_m + 1 M_dad_5_m	0	( SS1G_08441 )	( Sscle10g077240 )	2.8.1.6	SBO:0000176	Biotin biosynthesis	Cofactor biosynthesis	Metabolic module			Genomic data	2				0	0	0	1		1 M_2fe2s_m + 1 M_amet_m + 1 M_dtbt_m	1 M_met_L_m + 1 M_h_m + 1 M_2fe1s_m + 1 M_btn_m + 1 M_dad_5_m
R_DBTSm	dethiobiotin_synthase_mitochondrial	1 M_co2_m + 1 M_dann_m + 1 M_atp_m = 1 M_pi_m + 1 M_dtbt_m + 3 M_h_m + 1 M_adp_m	0	( SS1G_08439 )	( Sscle10g077220 )	6.3.3.3	SBO:0000176	Biotin biosynthesis	Cofactor biosynthesis	Metabolic module			Genomic data	2				0	0	0	1		1 M_co2_m + 1 M_dann_m + 1 M_atp_m	1 M_pi_m + 1 M_dtbt_m + 3 M_h_m + 1 M_adp_m	1
R_EGMEACPRm	enoylglutaryl__ACP__methyl_ester_reductase_mitochondrial	1 M_nadph_m + 1 M_egmeACP_m + 1 M_h_m = 1 M_nadp_m + 1 M_gmeACP_m	0	( NOGPR )	( NOGPR )	1.3.1.10	SBO:0000176	Biotin biosynthesis	Cofactor biosynthesis	Metabolic module			Modelling	1				0	0	0	1		1 M_nadph_m + 1 M_egmeACP_m + 1 M_h_m	1 M_nadp_m + 1 M_gmeACP_m
R_EPMEACPRm	enoylpimeloyl__ACP__methyl_ester_reductase_mitochondrial	1 M_epmeACP_m + 1 M_nadph_m + 1 M_h_m = 1 M_nadp_m + 1 M_pmeACP_m	0	( NOGPR )	( NOGPR )	1.3.1.10	SBO:0000176	Biotin biosynthesis	Cofactor biosynthesis	Metabolic module			Modelling	1				0	0	0	1		1 M_epmeACP_m + 1 M_nadph_m + 1 M_h_m	1 M_nadp_m + 1 M_pmeACP_m
R_MALCOAMTm	malonyl_CoA_methyltransferase_mitochondrial	1 M_amet_m + 1 M_malcoa_m = 1 M_ahcys_m + 1 M_malcoame_m	0	( NOGPR )	( NOGPR )	2.1.1.197	SBO:0000176	Biotin biosynthesis	Cofactor biosynthesis	Metabolic module			Modelling	1				0	0	0	1		1 M_amet_m + 1 M_malcoa_m	1 M_ahcys_m + 1 M_malcoame_m
R_OGMEACPDm	3_Oxo_glutaryl__ACP__methyl_ester_dehydratase_mitochondrial	1 M_hgmeACP_m = 1 M_h2o_m + 1 M_egmeACP_m	0	( NOGPR )	( NOGPR )	4.2.1.59	SBO:0000176	Biotin biosynthesis	Cofactor biosynthesis	Metabolic module			Modelling	1				0	0	0	1		1 M_hgmeACP_m	1 M_h2o_m + 1 M_egmeACP_m
R_OGMEACPR	3_Oxo_glutaryl__ACP__methyl_ester_reductase	1 M_nadph_c + 1 M_ogmeACP_c + 1 M_h_c = 1 M_hgmeACP_c + 1 M_nadp_c	0	( SS1G_06806 ) or ( SS1G_12245 ) or ( SS1G_13315 )	( Sscle13g095550 ) or ( Sscle05g042110 ) or ( Sscle03g031480 )	1.1.1.100	SBO:0000176	Biotin biosynthesis	Cofactor biosynthesis	Metabolic module			Genomic data	2				0	0	0	1		1 M_nadph_c + 1 M_ogmeACP_c + 1 M_h_c	1 M_hgmeACP_c + 1 M_nadp_c
R_OGMEACPRm	3_Oxo_glutaryl__ACP__methyl_ester_reductase_mitochondrial	1 M_nadph_m + 1 M_ogmeACP_m + 1 M_h_m = 1 M_hgmeACP_m + 1 M_nadp_m	0	( SS1G_12245 )	( Sscle05g042110 )	1.1.1.100	SBO:0000176	Biotin biosynthesis	Cofactor biosynthesis	Metabolic module			Genomic data	2				0	0	0	1		1 M_nadph_m + 1 M_ogmeACP_m + 1 M_h_m	1 M_hgmeACP_m + 1 M_nadp_m
R_OGMEACPSm	3_Oxo_glutaryl__ACP__methyl_ester_synthase_mitochondrial	1 M_malcoame_m + 1 M_h_m + 1 M_malACP_m = 1 M_co2_m + 1 M_ogmeACP_m + 1 M_coa_m	0	( SS1G_08792 )	( Sscle14g099530 )	2.3.1.180	SBO:0000176	Biotin biosynthesis	Cofactor biosynthesis	Metabolic module			Genomic data	2				0	0	0	1		1 M_malcoame_m + 1 M_h_m + 1 M_malACP_m	1 M_co2_m + 1 M_ogmeACP_m + 1 M_coa_m
R_OPMEACPDm	3_Oxo_pimeloyl__ACP__methyl_ester_dehydratase_mitochondrial	1 M_hpmeACP_m = 1 M_h2o_m + 1 M_epmeACP_m	0	( NOGPR )	( NOGPR )	4.2.1.59	SBO:0000176	Biotin biosynthesis	Cofactor biosynthesis	Metabolic module			Modelling	1				0	0	0	1		1 M_hpmeACP_m	1 M_h2o_m + 1 M_epmeACP_m
R_OPMEACPR	3_Oxo_pimeloyl__ACP__methyl_ester_reductase	1 M_h_c + 1 M_opmeACP_c + 1 M_nadph_c = 1 M_hpmeACP_c + 1 M_nadp_c	0	( SS1G_06806 ) or ( SS1G_12245 ) or ( SS1G_13315 )	( Sscle13g095550 ) or ( Sscle05g042110 ) or ( Sscle03g031480 )	1.1.1.100	SBO:0000176	Biotin biosynthesis	Cofactor biosynthesis	Metabolic module			Genomic data	2				0	0	0	1		1 M_h_c + 1 M_opmeACP_c + 1 M_nadph_c	1 M_hpmeACP_c + 1 M_nadp_c
R_OPMEACPRm	3_Oxo_pimeloyl__ACP__methyl_ester_reductase_mitochondrial	1 M_h_m + 1 M_opmeACP_m + 1 M_nadph_m = 1 M_hpmeACP_m + 1 M_nadp_m	0	( SS1G_12245 )	( Sscle05g042110 )	1.1.1.100	SBO:0000176	Biotin biosynthesis	Cofactor biosynthesis	Metabolic module			Genomic data	2				0	0	0	1		1 M_h_m + 1 M_opmeACP_m + 1 M_nadph_m	1 M_hpmeACP_m + 1 M_nadp_m
R_OPMEACPSm	3_Oxo_pimeloyl__ACP__methyl_ester_synthase_mitochondrial	1 M_malACP_m + 1 M_gmeACP_m + 1 M_h_m = 1 M_ACP_m + 1 M_co2_m + 1 M_opmeACP_m	0	( SS1G_08792 )	( Sscle14g099530 )	2.3.1.41	SBO:0000176	Biotin biosynthesis	Cofactor biosynthesis	Metabolic module			Genomic data	2				0	0	0	1		1 M_malACP_m + 1 M_gmeACP_m + 1 M_h_m	1 M_ACP_m + 1 M_co2_m + 1 M_opmeACP_m
R_PMEACPEm	pimeloyl__ACP__methyl_ester_esterase_mitochondrial	1 M_h2o_m + 1 M_pmeACP_m = 1 M_meoh_m + 1 M_pimACP_m + 1 M_h_m	0	( NOGPR )	( NOGPR )	3.1.1.85	SBO:0000176	Biotin biosynthesis	Cofactor biosynthesis	Metabolic module			Modelling	1				0	0	0	1		1 M_h2o_m + 1 M_pmeACP_m	1 M_meoh_m + 1 M_pimACP_m + 1 M_h_m
R_FALDH	formaldehyde_dehydrogenase	1 M_fald_c + 1 M_gthrd_c + 1 M_nad_c = 1 M_Sfglutth_c + 1 M_h_c + 1 M_nadh_c	0	( SS1G_10135 )	( Sscle16g107930 )	1.2.1.1	SBO:0000176	C1 metabolism	Central metabolism	Metabolic module			Genomic data	2				0	0	0	1		1 M_fald_c + 1 M_gthrd_c + 1 M_nad_c	1 M_Sfglutth_c + 1 M_h_c + 1 M_nadh_c
R_FDH	formate_dehydrogenase	1 M_for_c + 1 M_nad_c = 1 M_co2_c + 1 M_nadh_c	0	( SS1G_09038 )	( Sscle14g101500 )	1.2.2.1	SBO:0000176	C1 metabolism	Degradation pathway	Metabolic module			Genomic data	2				0	0	0	1		1 M_for_c + 1 M_nad_c	1 M_co2_c + 1 M_nadh_c
R_SFGTH	S_Formylglutathione_hydralase	1 M_Sfglutth_c + 1 M_h2o_c = 1 M_h_c + 1 M_gthrd_c + 1 M_for_c	0	( SS1G_07306 )	( Sscle06g050210 )	3.1.2.12	SBO:0000176	C1 metabolism	Central metabolism	Metabolic module			Genomic data	2				0	0	0	1		1 M_Sfglutth_c + 1 M_h2o_c	1 M_h_c + 1 M_gthrd_c + 1 M_for_c
R_EX_GKC_storage_c	glycogen_storage_exchange	1 M_glycogen_c + 1 M_storage_capacity_Ss_c = 1 M_glycogen_b	0	( NOGPR )	( NOGPR )	No Assignment	SBO:0000185	Carbon storage sink	Sink	Metabolic module			Modelling	1				1	0	1	1		1 M_glycogen_c + 1 M_storage_capacity_Ss_c	1 M_glycogen_b
R_3OADPCOATm	3_oxoadipate_CoA_transferase_mitochondrial	1 M_3oxoadp_m + 1 M_succoa_m = 1 M_succ_m + 1 M_oxadpcoa_m	0	( SS1G_12031 )	( Sscle12g089640 )	2.8.3.6	SBO:0000176	Catechol degradation	Degradation pathway	Metabolic module			Genomic data	2				0	0	0	1		1 M_3oxoadp_m + 1 M_succoa_m	1 M_succ_m + 1 M_oxadpcoa_m
R_3OXCOATm	3_oxoadipyl_CoA_thiolase_mitochondrial	1 M_coa_m + 1 M_oxadpcoa_m = 1 M_succoa_m + 1 M_accoa_m	0	( SS1G_00464 ) or ( SS1G_04381 ) or ( SS1G_08207 )	( Sscle03g026900 ) or ( Sscle02g017200 ) or ( Sscle10g075460 )	2.3.1.16	SBO:0000176	Catechol degradation	Degradation pathway	Metabolic module			Genomic data	2				0	0	0	1		1 M_coa_m + 1 M_oxadpcoa_m	1 M_succoa_m + 1 M_accoa_m
R_CATDOX	catechol_1_2_dioxygenase_	1 M_catechol_c + 1 M_o2_c = 2 M_h_c + 1 M_ccmuac_c	0	( SS1G_13312 ) or ( SS1G_02776 ) or ( SS1G_05424 )	( Sscle03g031450 ) or ( Sscle04g037100 ) or ( Sscle08g066650 )	1.13.11.1	SBO:0000176	Catechol degradation	Degradation pathway	Metabolic module			Genomic data	2				0	0	0	1		1 M_catechol_c + 1 M_o2_c	2 M_h_c + 1 M_ccmuac_c
R_LACCCATE_e_	laccase_catechol	2 M_catechol_e + 0.5 M_o2_e = 2 M_12bzosemiq_e + 1 M_h2o_e	0	( SS1G_00974 ) or ( SS1G_01627 )	( Sscle03g023030 ) or ( Sscle01g007350 )	1.10.3.2	SBO:0000176	Catechol degradation	Degradation pathway	Metabolic module			Genomic data	2				0	0	0	0		2 M_catechol_e + 0.5 M_o2_e	2 M_12bzosemiq_e + 1 M_h2o_e
R_MUCCYCIe	muconate_cycloisomerase_extracellular	1 M_h_e + 1 M_ccmuac_e = 1 M_mucl_e	1	( SS1G_13199 )	( Sscle03g030530 )	5.5.1.1	SBO:0000176	Catechol degradation	Degradation pathway	Metabolic module			Genomic data	2				0	0	0	0		1 M_h_e + 1 M_ccmuac_e	1 M_mucl_e
R_MUCLI	mucolactone_isomerase	1 M_mucl_c = 1 M_5odhf2a_c	1	( NOGPR )	( NOGPR )	5.3.3.4	SBO:0000176	Catechol degradation	Degradation pathway	Metabolic module			Modelling	1				0	0	0	1		1 M_mucl_c	1 M_5odhf2a_c
R_OXOAEL	3_oxoadipate_enol_lactone_hydrolase	1 M_h2o_c + 1 M_5odhf2a_c = 1 M_h_c + 1 M_3oxoadp_c	0	( SS1G_02778 )	( Sscle04g037120 )	3.1.1.24	SBO:0000176	Catechol degradation	Degradation pathway	Metabolic module			Genomic data	2				0	0	0	1		1 M_h2o_c + 1 M_5odhf2a_c	1 M_h_c + 1 M_3oxoadp_c
R_13GS	_1_3_beta_glucan_synthase	1 M_udpg_c + 0.1 M_h2o_c = 0.1 M_13BDglcn_c + 1 M_h_c + 1 M_udp_c	0	( SS1G_12021 )	( Sscle12g089720 )	2.4.1.34	SBO:0000176	Cell wall biosynthesis	Biomass biosynthesis	Metabolic module			Genomic data	2				0	0	0	1		1 M_udpg_c + 0.1 M_h2o_c	0.1 M_13BDglcn_c + 1 M_h_c + 1 M_udp_c
R_13BGH2e	Exo_1_3_beta_glucan_glucohydrase_glucan_2units_	0.2 M_13BDglcn_5u_e + 0.8 M_h2o_e = 1 M_glc_D_e	0	( SS1G_09365 ) or ( SS1G_12024 ) or ( SS1G_03606 ) or ( SS1G_05775 ) or ( SS1G_06037 )	( Sscle15g105560 ) or ( Sscle12g089700 ) or ( Sscle07g055380 ) or ( Sscle05g047370 ) or ( Sscle05g045320 )	3.2.1.58	SBO:0000176	Cell wall degradation	Degradation pathway	Metabolic module			Genomic data	2				0	0	0	0		0.2 M_13BDglcn_5u_e + 0.8 M_h2o_e	1 M_glc_D_e
R_13BGHe	Exo_1_3_beta_glucan_glucohydrase	0.1 M_13BDglcn_e + 0.9 M_h2o_e = 1 M_glc_D_e	0	( SS1G_09365 ) or ( SS1G_12024 ) or ( SS1G_03606 ) or ( SS1G_05775 ) or ( SS1G_06037 )	( Sscle15g105560 ) or ( Sscle12g089700 ) or ( Sscle07g055380 ) or ( Sscle05g047370 ) or ( Sscle05g045320 )	3.2.1.58	SBO:0000176	Cell wall degradation	Degradation pathway	Metabolic module			Genomic data	2				0	0	0	0		0.1 M_13BDglcn_e + 0.9 M_h2o_e	1 M_glc_D_e
R_13ENDOGLCe	beta_1_3_endoglucanase_extracellular	0.5 M_13BDglcn_e + 0.5 M_h2o_e = 1 M_13BDglcn_5u_e	0	( SS1G_04852 ) or ( SS1G_12930 )	( Sscle08g062240 ) or ( Sscle02g011800 )	3.2.1.39	SBO:0000176	Cell wall degradation	Degradation pathway	Metabolic module			Genomic data	2				0	0	0	0		0.5 M_13BDglcn_e + 0.5 M_h2o_e	1 M_13BDglcn_5u_e
R_BGLCA	beta_glucosidase	1 M_cellb_e + 1 M_h2o_e = 2 M_glc_D_e	0	( SS1G_01021 ) or ( SS1G_05030 ) or ( SS1G_05368 ) or ( SS1G_06304 ) or ( SS1G_07146 ) or ( SS1G_07847 ) or ( SS1G_09366 ) or ( SS1G_12622 ) or ( SS1G_07162 ) or ( SS1G_07847 )	( Sscle03g022640 ) or ( Sscle08g063580 ) or ( Sscle08g066260 ) or ( Sscle05g043280 ) or ( Sscle06g051500 ) or ( Sscle11g082920 ) or ( Sscle15g105550 ) or ( Sscle06g053450 ) or ( Sscle06g051350 )	3.2.1.21	SBO:0000176	Cellulose degradation	Degradation pathway	Plant degradation module			Genomic data	2				0	0	0	0		1 M_cellb_e + 1 M_h2o_e	2 M_glc_D_e
R_ENDOGLAS	endoglucanase	1 M_cellos_e + 1 M_h2o_e = 1 M_14bglucan_e	0	( SS1G_03387 ) or ( SS1G_09251 ) or ( SS1G_00458 ) or ( SS1G_00891 ) or ( SS1G_14158 ) or ( SS1G_08837 ) or ( SS1G_01838 ) or ( SS1G_10845 ) or ( SS1G_04085 ) or ( SS1G_01828 ) or ( SS1G_09866 )	( Sscle07g056950 ) or ( Sscle15g106390 ) or ( Sscle03g026960 ) or ( Sscle03g023660 ) or ( Sscle08g068360 ) or ( Sscle14g099920 ) or ( Sscle01g005630 ) or ( Sscle09g069440 ) or ( Sscle02g019600 ) or ( Sscle01g005720 ) or ( Sscle01g002110 )	3.2.1.4	SBO:0000176	Cellulose degradation	Degradation pathway	Plant degradation module			Genomic data	2				0	0	0	0		1 M_cellos_e + 1 M_h2o_e	1 M_14bglucan_e
R_EXOGLAS	exoglucanase	1 M_14bglucan_e + 1 M_h2o_e = 1 M_cellb_e + 1 M_14bglucan_10u_e	0	( SS1G_00892 ) or ( SS1G_02334 ) or ( SS1G_09020 ) or ( SS1G_04945 ) or ( SS1G_13255 )	( Sscle03g023650 ) or ( Sscle04g033820 ) or ( Sscle14g101360 ) or ( Sscle08g063000 ) or ( Sscle03g030980 )	3.2.1.91	SBO:0000176	Cellulose degradation	Degradation pathway	Plant degradation module			Genomic data	2				0	0	0	0		1 M_14bglucan_e + 1 M_h2o_e	1 M_cellb_e + 1 M_14bglucan_10u_e
R_EXOGLAS_10to8	exoglucanase	1 M_14bglucan_10u_e + 1 M_h2o_e = 1 M_cellb_e + 1 M_14bglucan_8u_e	0	( SS1G_00892 ) or ( SS1G_04945 ) or ( SS1G_13255 )	( Sscle03g023650 ) or ( Sscle08g063000 ) or ( Sscle03g030980 )	3.2.1.91	SBO:0000176	Cellulose degradation	Degradation pathway	Plant degradation module			Genomic data	2				0	0	0	0		1 M_14bglucan_10u_e + 1 M_h2o_e	1 M_cellb_e + 1 M_14bglucan_8u_e
R_EXOGLAS_4to2	exoglucanase	1 M_14bglucan_4u_e + 1 M_h2o_e = 2 M_cellb_e	0	( SS1G_00892 ) or ( SS1G_04945 ) or ( SS1G_13255 )	( Sscle03g023650 ) or ( Sscle08g063000 ) or ( Sscle03g030980 )	3.2.1.91	SBO:0000176	Cellulose degradation	Degradation pathway	Plant degradation module			Genomic data	2				0	0	0	0		1 M_14bglucan_4u_e + 1 M_h2o_e	2 M_cellb_e
R_EXOGLAS_6to4	exoglucanase	1 M_14bglucan_6u_e + 1 M_h2o_e = 1 M_cellb_e + 1 M_14bglucan_4u_e	0	( SS1G_00892 ) or ( SS1G_04945 ) or ( SS1G_13255 )	( Sscle03g023650 ) or ( Sscle08g063000 ) or ( Sscle03g030980 )	3.2.1.91	SBO:0000176	Cellulose degradation	Degradation pathway	Plant degradation module			Genomic data	2				0	0	0	0		1 M_14bglucan_6u_e + 1 M_h2o_e	1 M_cellb_e + 1 M_14bglucan_4u_e
R_EXOGLAS_8to6	exoglucanase	1 M_14bglucan_8u_e + 1 M_h2o_e = 1 M_cellb_e + 1 M_14bglucan_6u_e	0	( SS1G_00892 ) or ( SS1G_04945 ) or ( SS1G_13255 )	( Sscle03g023650 ) or ( Sscle08g063000 ) or ( Sscle03g030980 )	3.2.1.91	SBO:0000176	Cellulose degradation	Degradation pathway	Plant degradation module			Genomic data	2				0	0	0	0		1 M_14bglucan_8u_e + 1 M_h2o_e	1 M_cellb_e + 1 M_14bglucan_6u_e
R_ACGAM6PS	N_acetylglucosamine_6_phosphate_synthase	1 M_accoa_c + 1 M_gam6p_c = 1 M_acgam6p_c + 1 M_coa_c + 1 M_h_c	1	( SS1G_01798 ) or ( SS1G_14122 )	( Sscle01g005960 ) or ( Sscle08g068580 )	2.3.1.4	SBO:0000176	Chitin biosynthesis	Biomass biosynthesis	Metabolic module			Genomic data	2				0	0	0	1		1 M_accoa_c + 1 M_gam6p_c	1 M_acgam6p_c + 1 M_coa_c + 1 M_h_c
R_ACGAMPM	phosphoacetylglucosamine_mutase	1 M_acgam6p_c = 1 M_acgam1p_c	1	( SS1G_01582 )	( Sscle01g007740 )	5.4.2.3	SBO:0000176	Chitin biosynthesis	Biomass biosynthesis	Metabolic module			Genomic data	2				0	0	0	1		1 M_acgam6p_c	1 M_acgam1p_c
R_CHTNS	chitin_synthase	1 M_udpacgal_c + 0.1 M_h2o_c = 0.1 M_chitin_c + 1 M_h_c + 1 M_udp_c	0	( SS1G_01076 ) or ( SS1G_01077 ) or ( SS1G_01889 ) or ( SS1G_03857 ) or ( SS1G_04263 ) or ( SS1G_04961 ) or ( SS1G_08265 ) or ( SS1G_14116 ) or ( SS1G_14118 )	( Sscle03g022200 ) or ( Sscle03g022190 ) or ( Sscle01g005200 ) or ( Sscle09g072930 ) or ( Sscle02g018150 ) or ( Sscle08g063100 ) or ( Sscle10g075870 ) or ( Sscle10g079750 ) or ( Sscle10g079760 )	2.4.1.16	SBO:0000176	Chitin biosynthesis	Biomass biosynthesis	Metabolic module			Genomic data	2				0	0	0	1		1 M_udpacgal_c + 0.1 M_h2o_c	0.1 M_chitin_c + 1 M_h_c + 1 M_udp_c
R_GF6PTAr	glutamine_fructose_6_phosphate_transaminase	1 M_gln_L_c + 1 M_f6p_c = 1 M_glu_L_c + 1 M_gam6p_c	1	( SS1G_04070 )	( Sscle02g019730 )	2.6.1.16	SBO:0000176	Chitin biosynthesis	Biomass biosynthesis	Metabolic module			Genomic data	2				0	0	0	1		1 M_gln_L_c + 1 M_f6p_c	1 M_glu_L_c + 1 M_gam6p_c
R_UDPACGLP	UDP_N_acetylglucosamine_diphosphorylase	1 M_acgam1p_c + 1 M_h_c +1 M_utp_c = 1 M_ppi_c + 1 M_udpacgal_c	1	( SS1G_05671 )	( Sscle05g048130 )	2.7.7.23	SBO:0000176	Chitin biosynthesis	Biomass biosynthesis	Metabolic module			Genomic data	2				0	0	0	1		1 M_acgam1p_c + 1 M_h_c +1 M_utp_c	1 M_ppi_c + 1 M_udpacgal_c
R_CHTNASE_e	chitinase_extracellular	0.9 M_h2o_e + 0.1 M_chitin_e = 1 M_acgam_e	0	( SS1G_01262 )	( Sscle01g010160 )	3.2.1.14	SBO:0000176	Chitin degradation	Degradation pathway	Metabolic module			Genomic data	2				0	0	0	0		0.9 M_h2o_e + 0.1 M_chitin_e	1 M_acgam_e
R_ACITL	ATP_Citrate_lyase	1 M_atp_c + 1 M_coa_c + 1 M_cit_c = 1 M_accoa_c + 1 M_pi_c + 1 M_adp_c + 1 M_oaa_c	0	( SS1G_02378 ) or ( SS1G_02379 )	( Sscle04g034150 ) or ( Sscle04g034160 )	No Assignment	SBO:0000176	Citric acid cycle	Central metabolism	Metabolic module			Genomic data	2				0	0	0	1		1 M_atp_c + 1 M_coa_c + 1 M_cit_c	1 M_accoa_c + 1 M_pi_c + 1 M_adp_c + 1 M_oaa_c	1
R_ACONTa	aconitase	1 M_cit_c = 1 M_acon_C_c + 1 M_h2o_c	1	( SS1G_11047 )	( Sscle12g088820 )	4.2.1.3	SBO:0000176	Citric acid cycle	Central metabolism	Metabolic module			Genomic data	2				0	0	0	1		1 M_cit_c	1 M_acon_C_c + 1 M_h2o_c
R_ACONTb	aconitase	1 M_acon_C_c + 1 M_h2o_c = 1 M_icit_c	1	( SS1G_11047 )	( Sscle12g088820 )	4.2.1.3	SBO:0000176	Citric acid cycle	Central metabolism	Metabolic module			Genomic data	2				0	0	0	1		1 M_acon_C_c + 1 M_h2o_c	1 M_icit_c
R_ACONTam	aconitate_hydratase_mitochondrial	1 M_cit_m = 1 M_acon_C_m + 1 M_h2o_m	1	( SS1G_11047 ) or ( SS1G_10635 )	( Sscle12g088820 ) or ( Sscle09g071080 )	4.2.1.3	SBO:0000176	Citric acid cycle	Central metabolism	Metabolic module			Genomic data	2				0	0	0	1		1 M_cit_m	1 M_acon_C_m + 1 M_h2o_m
R_ACONTbm	aconitate_hydratase_mitochondrial	1 M_h2o_m + 1 M_acon_C_m = 1 M_icit_m	1	( SS1G_11047 ) or ( SS1G_10635 )	( Sscle12g088820 ) or ( Sscle09g071080 )	4.2.1.3	SBO:0000176	Citric acid cycle	Central metabolism	Metabolic module			Genomic data	2				0	0	0	1		1 M_h2o_m + 1 M_acon_C_m	1 M_icit_m
R_AKGDHm	2_oxoglutarate_dehydrogenase_mitochondrial	1 M_coa_m + 1 M_nad_m + 1 M_akg_m = 1 M_nadh_m + 1 M_co2_m + 1 M_succoa_m	0	( SS1G_11008 and SS1G_10957 and SS1G_05934 )	( Sscle12g089140 and Sscle12g089620 and Sscle05g046110 )	No Assignment	SBO:0000176	Citric acid cycle	Central metabolism	Metabolic module			Genomic data	2				0	0	0	1		1 M_coa_m + 1 M_nad_m + 1 M_akg_m	1 M_nadh_m + 1 M_co2_m + 1 M_succoa_m
R_CITLir	citrate_lyase__irreversible_	1 M_cit_m = 1 M_ac_m + 1 M_oaa_m	0	( SS1G_12862 )	( Sscle02g012310 )	4.1.3.6	SBO:0000176	Citric acid cycle	Central metabolism	Metabolic module			Genomic data	2				0	0	0	1		1 M_cit_m	1 M_ac_m + 1 M_oaa_m
R_CSm	citrate_synthase_mitochondrial	1 M_h2o_m + 1 M_accoa_m + 1 M_oaa_m = 1 M_coa_m + 1 M_h_m + 1 M_cit_m	0	( SS1G_01625 ) or ( SS1G_00242 )	( Sscle01g007370 ) or ( Sscle03g028670 )	2.3.3.1	SBO:0000176	Citric acid cycle	Central metabolism	Metabolic module			Genomic data	2				0	0	0	1		1 M_h2o_m + 1 M_accoa_m + 1 M_oaa_m	1 M_coa_m + 1 M_h_m + 1 M_cit_m
R_FRDm	fumarate_reductase_mitochondrial	1 M_fadh2_m + 1 M_fum_m = 1 M_fad_m + 1 M_succ_m	0	( SS1G_06173 )	( Sscle05g044310 )	1.3.99.1	SBO:0000176	Citric acid cycle	Central metabolism	Metabolic module			Genomic data	2				0	0	0	1		1 M_fadh2_m + 1 M_fum_m	1 M_fad_m + 1 M_succ_m
R_FUM	fumarase	1 M_fum_c + 1 M_h2o_c = 1 M_mal_L_c	1	( SS1G_05243 )	( Sscle08g065240 )	4.2.1.2	SBO:0000176	Citric acid cycle	Central metabolism	Metabolic module			Genomic data	2				0	0	0	1		1 M_fum_c + 1 M_h2o_c	1 M_mal_L_c
R_FUMm	fumarate_hydratase_mitochondrial	1 M_fum_m + 1 M_h2o_m = 1 M_mal_L_m	1	( SS1G_05243 )	( Sscle08g065240 )	4.2.1.2	SBO:0000176	Citric acid cycle	Central metabolism	Metabolic module			Genomic data	2				0	0	0	1		1 M_fum_m + 1 M_h2o_m	1 M_mal_L_m
R_ICDHrm	isocitrate_dehydrogenase___NAD___mitochondrial	1 M_icit_m + 1 M_nad_m = 1 M_co2_m + 1 M_akg_m + 1 M_nadh_m	0	( SS1G_09958 and SS1G_04160 )	( Sscle01g002810 and Sscle02g018950 )	1.1.1.42	SBO:0000176	Citric acid cycle	Central metabolism	Metabolic module			Genomic data	2				0	0	0	1		1 M_icit_m + 1 M_nad_m	1 M_co2_m + 1 M_akg_m + 1 M_nadh_m
R_ICDHyr	isocitrate_dehydrogenase__NADP__	1 M_nadp_c + 1 M_icit_c = 1 M_akg_c + 1 M_co2_c + 1 M_nadph_c	0	( SS1G_04924 )	( Sscle08g062820 )	1.1.1.42	SBO:0000176	Citric acid cycle	Central metabolism	Metabolic module			Genomic data	2				0	0	0	1		1 M_nadp_c + 1 M_icit_c	1 M_akg_c + 1 M_co2_c + 1 M_nadph_c
R_ICDHyrm	isocitrate_dehydrogenase__icdA___NADP___mitochondrial	1 M_icit_m + 1 M_nadp_m = 1 M_co2_m + 1 M_akg_m + 1 M_nadph_m	0	( SS1G_04924 )	( Sscle08g062820 )	1.1.1.42	SBO:0000176	Citric acid cycle	Central metabolism	Metabolic module			Genomic data	2				0	0	0	1		1 M_icit_m + 1 M_nadp_m	1 M_co2_m + 1 M_akg_m + 1 M_nadph_m
R_MDH	malate_dehydrogenase	1 M_mal_L_c + 1 M_nad_c = 1 M_h_c + 1 M_oaa_c + 1 M_nadh_c	1	( SS1G_08975 )	( Sscle14g101040 )	1.1.1.37	SBO:0000176	Citric acid cycle	Central metabolism	Metabolic module			Genomic data	2				0	0	0	1		1 M_mal_L_c + 1 M_nad_c	1 M_h_c + 1 M_oaa_c + 1 M_nadh_c
R_MDHm	malate_dehydrogenase_mitochondrial	1 M_nad_m + 1 M_mal_L_m = 1 M_oaa_m + 1 M_nadh_m + 1 M_h_m	1	( SS1G_13825 )	( Sscle10g080410 )	1.1.1.37	SBO:0000176	Citric acid cycle	Central metabolism	Metabolic module			Genomic data	2				0	0	0	1		1 M_nad_m + 1 M_mal_L_m	1 M_oaa_m + 1 M_nadh_m + 1 M_h_m
R_SUCCDHim	succinate_dehydrogenase__ubiquinone_6___mitochondrial	1 M_q6_m + 1 M_succ_m = 1 M_fum_m + 1 M_q6h2_m	0	( SS1G_04384 and SS1G_06173 and SS1G_07864 ) or ( SS1G_04384 and SS1G_07864 and SS1G_01661 )	( Sscle02g017180 and Sscle05g044310 and Sscle11g082760 ) or ( Sscle02g017180 and Sscle11g082760 and Sscle01g007060 )	1.3.5.1	SBO:0000176	Citric acid cycle	Central metabolism	Metabolic module			Genomic data	2				0	0	0	1		1 M_q6_m + 1 M_succ_m	1 M_fum_m + 1 M_q6h2_m
R_FRDcm	fumarate_reductase__cytosolic_mitochondrial	1 M_fadh2_m + 1 M_fum_c = 1 M_fad_m + 1 M_succ_c	0	( SS1G_08103 ) or ( SS1G_06222 )	( Sscle11g080930 ) or ( Sscle05g043880 )	1.3.99.1	SBO:0000176	Citric acid cycle	Central metabolism	Metabolic module			Genomic data	2				0	0	0	1		1 M_fadh2_m + 1 M_fum_c	1 M_fad_m + 1 M_succ_c
R_SUCOASm	succinate__CoA_ligase__ADP_forming__mitochondrial	1 M_atp_m + 1 M_coa_m + 1 M_succ_m = 1 M_adp_m + 1 M_pi_m + 1 M_succoa_m	1	( SS1G_07524 and SS1G_07857 ) or ( SS1G_06854 )	( Sscle06g048660 and Sscle11g082830 ) or ( Sscle13g095920 )	6.2.1.5	SBO:0000176	Citric acid cycle	Central metabolism	Metabolic module			Genomic data	2	SS1G_06854T0 could be cytoplasmic			0	0	0	1		1 M_atp_m + 1 M_coa_m + 1 M_succ_m	1 M_adp_m + 1 M_pi_m + 1 M_succoa_m	1
R_HCO3E	HCO3_equilibration_reaction	1 M_h2o_c + 1 M_co2_c = 1 M_h_c + 1 M_hco3_c	1	( NOGPR )	( NOGPR )	4.2.1.1	SBO:0000176	CO2 HCO3 equilibration	Central metabolism	Metabolic module			Biochemical data	4	Spontaneous reaction			0	0	0	1		1 M_h2o_c + 1 M_co2_c	1 M_h_c + 1 M_hco3_c
R_HCO3Em	HCO3_equilibration_reaction_mitochondrial	1 M_h2o_m + 1 M_co2_m = 1 M_h_m + 1 M_hco3_m	1	( NOGPR )	( NOGPR )	4.2.1.1	SBO:0000176	CO2 HCO3 equilibration	Central metabolism	Metabolic module			Biochemical data	4	Spontaneous reaction			0	0	0	1		1 M_h2o_m + 1 M_co2_m	1 M_h_m + 1 M_hco3_m
R_DPCOAK	dephospho_CoA_kinase	1 M_atp_c + 1 M_dpcoa_c = 1 M_h_c + 1 M_coa_c + 1 M_adp_c	0	( SS1G_08848 )	( Sscle14g100010 )	2.7.1.24	SBO:0000176	Coenzyme A biosynthesis	Cofactor biosynthesis	Metabolic module			Genomic data	2				0	0	0	1		1 M_atp_c + 1 M_dpcoa_c	1 M_h_c + 1 M_coa_c + 1 M_adp_c	1
R_DPR	2_dehydropantoate_2_reductase	1 M_nadph_c + 1 M_h_c + 1 M_2dhp_c = 1 M_pant_R_c + 1 M_nadp_c	0	( SS1G_07507 ) or ( SS1G_13166 )	( Sscle06g048780 ) or ( Sscle02g020570 )	1.1.1.169	SBO:0000176	Coenzyme A biosynthesis	Cofactor biosynthesis	Metabolic module			Genomic data	2				0	0	0	1		1 M_nadph_c + 1 M_h_c + 1 M_2dhp_c	1 M_pant_R_c + 1 M_nadp_c
R_MOHMTm	3_methyl_2_oxobutanoate_hydroxymethyltransferase_mitochondrial	1 M_h2o_m + 1 M_3mob_m + 1 M_mlthf_m = 1 M_thf_m + 1 M_2dhp_m	0	( SS1G_02278 )	( Sscle04g033370 )	2.1.2.11	SBO:0000176	Coenzyme A biosynthesis	Cofactor biosynthesis	Metabolic module			Genomic data	2				0	0	0	1		1 M_h2o_m + 1 M_3mob_m + 1 M_mlthf_m	1 M_thf_m + 1 M_2dhp_m
R_PANTSm	pantothenate_synthase_mitochondrial	1 M_ala_B_m + 1 M_pant_R_m + 1 M_atp_m = 1 M_pnto_R_m + 1 M_h_m + 1 M_ppi_m + 1 M_amp_m	0	( SS1G_14040 )	( Sscle10g079120 )	6.3.2.1	SBO:0000176	Coenzyme A biosynthesis	Cofactor biosynthesis	Metabolic module			Genomic data	2				0	0	0	1		1 M_ala_B_m + 1 M_pant_R_m + 1 M_atp_m	1 M_pnto_R_m + 1 M_h_m + 1 M_ppi_m + 1 M_amp_m	1
R_PNTK	pantothenate_kinase	1 M_pnto_R_c + 1 M_atp_c = 1 M_h_c + 1 M_4ppan_c + 1 M_adp_c	0	( SS1G_02578 )	( Sscle04g035610 )	2.7.1.33	SBO:0000176	Coenzyme A biosynthesis	Cofactor biosynthesis	Metabolic module			Genomic data	2				0	0	0	1		1 M_pnto_R_c + 1 M_atp_c	1 M_h_c + 1 M_4ppan_c + 1 M_adp_c	1
R_PPCDC	phosphopantothenoylcysteine_decarboxylase	1 M_h_c + 1 M_4ppcys_c = 1 M_pan4p_c + 1 M_co2_c	0	( SS1G_10546 )	( Sscle09g071810 )	4.1.1.36	SBO:0000176	Coenzyme A biosynthesis	Cofactor biosynthesis	Metabolic module			Genomic data	2				0	0	0	1		1 M_h_c + 1 M_4ppcys_c	1 M_pan4p_c + 1 M_co2_c
R_PPNCL2	phosphopantothenate_cysteine_ligase	1 M_cys_L_c + 1 M_4ppan_c + 1 M_ctp_c = 1 M_h_c + 1 M_4ppcys_c + 1 M_cmp_c + 1 M_ppi_c	0	( SS1G_09394 )	( Sscle15g105360 )	6.3.2.5	SBO:0000176	Coenzyme A biosynthesis	Cofactor biosynthesis	Metabolic module			Genomic data	2				0	0	0	1		1 M_cys_L_c + 1 M_4ppan_c + 1 M_ctp_c	1 M_h_c + 1 M_4ppcys_c + 1 M_cmp_c + 1 M_ppi_c
R_PTPAT	pantetheine_phosphate_adenylyltransferase	1 M_atp_c + 1 M_pan4p_c + 1 M_h_c = 1 M_ppi_c + 1 M_dpcoa_c	0	( NOGPR )	( NOGPR )	2.7.7.3	SBO:0000176	Coenzyme A biosynthesis	Cofactor biosynthesis	Metabolic module			Modelling	1				0	0	0	1		1 M_atp_c + 1 M_pan4p_c + 1 M_h_c	1 M_ppi_c + 1 M_dpcoa_c	1
R_CUTA	cutinase	1 M_cutin_e + M_h2o_e = 1 M_hhdca_e + 1 M_hocdca_e	0	( SS1G_12907 ) or ( SS1G_02760 ) or ( SS1G_13386 ) or ( SS1G_01882 ) or ( SS1G_07661 )	( Sscle02g011950 ) or ( Sscle04g036990 ) or ( Sscle15g102320 ) or ( Sscle01g005260 ) or ( Sscle11g084380 )	3.1.1.74	SBO:0000176	Cuticule degradation	Degradation pathway	Plant degradation module			Genomic data	2				0	0	0	0		1 M_cutin_e + M_h2o_e	1 M_hhdca_e + 1 M_hocdca_e
R_CUTICULE_e	cuticule_composition	1 M_cutil_e = 1 M_cutin_e + 1 M_cutan_e	1	( NOGPR )	( NOGPR )	No Assignment	SBO:0000176	Cuticule degradation	Degradation pathway	Plant degradation module			Modelling	1				0	0	0	0		1 M_cutil_e	1 M_cutin_e + 1 M_cutan_e
R_CHT	cyanide_hydratase	1 M_cyan_c + 1 M_h2o_c = 1 M_frmd_c	0	( SS1G_10174 )	( Sscle16g108230 )	4.2.1.66	SBO:0000176	Cyanide detoxification	Degradation pathway	Metabolic module			Genomic data	2				0	0	0	1		1 M_cyan_c + 1 M_h2o_c	1 M_frmd_c
R_FORAMD	formamidase	1 M_frmd_c + 1 M_h2o_c = 1 M_nh4_c + 1 M_for_c	0	( SS1G_12029 ) or ( SS1G_03003 )	( Sscle12g089650 ) or ( Sscle04g038790 )	3.5.1.49	SBO:0000176	Cyanide detoxification	Degradation pathway	Metabolic module			Genomic data	2				0	0	0	1		1 M_frmd_c + 1 M_h2o_c	1 M_nh4_c + 1 M_for_c
R_BPNT	3__5__bisphosphate_nucleotidase	1 M_h2o_c + 1 M_pap_c = 1 M_pi_c + 1 M_amp_c	0	( SS1G_02192 )	( Sscle04g032650 )	3.1.3.7	SBO:0000176	Cysteine biosynthesis	Biomass biosynthesis	Metabolic module			Genomic data	2				0	0	0	1		1 M_h2o_c + 1 M_pap_c	1 M_pi_c + 1 M_amp_c
R_CYSS	cysteine_synthase	1 M_acser_c + 1 M_h2s_c = 1 M_ac_c + 1 M_cys_L_c + 1 M_h_c	0	( SS1G_07694 )	( Sscle11g084180 )	4.2.99.8	SBO:0000176	Cysteine biosynthesis	Biomass biosynthesis	Metabolic module			Genomic data	2				0	0	0	1		1 M_acser_c + 1 M_h2s_c	1 M_ac_c + 1 M_cys_L_c + 1 M_h_c
R_CYSTGL	cystathionine_gamma_lyase	1 M_cyst_L_c + 1 M_h2o_c = 1 M_nh4_c + 1 M_cys_L_c + 1 M_2obut_c	0	( SS1G_01702 )	( Sscle01g006740 )	4.4.1.1	SBO:0000176	Cysteine biosynthesis	Biomass biosynthesis	Metabolic module			Genomic data	2				0	0	0	1		1 M_cyst_L_c + 1 M_h2o_c	1 M_nh4_c + 1 M_cys_L_c + 1 M_2obut_c
R_CYSTS	cystathionine_beta_synthase	1 M_ser_L_c + 1 M_hcys_L_c = 1 M_cyst_L_c + 1 M_h2o_c	0	( SS1G_08916 )	( Sscle14g100510 )	4.2.1.22	SBO:0000176	Cysteine biosynthesis	Biomass biosynthesis	Metabolic module			Genomic data	2				0	0	0	1		1 M_ser_L_c + 1 M_hcys_L_c	1 M_cyst_L_c + 1 M_h2o_c
R_5DGLCNR	5_dehydro_D_gluconate_reductase	1 M_5dglcn_c + 1 M_h_c + 1 M_nadph_c = 1 M_nadp_c + 1 M_glcn_c	0	( SS1G_12641 ) or ( SS1G_05378 )	( Sscle06g053290 ) or ( Sscle08g066330 )	1.1.1.69	SBO:0000176	deoxygluconate degradation	Degradation pathway	Metabolic module			Genomic data	2				0	0	0	1		1 M_5dglcn_c + 1 M_h_c + 1 M_nadph_c	1 M_nadp_c + 1 M_glcn_c
R_GNK	gluconokinase	1 M_atp_c + 1 M_glcn_c = 1 M_h_c + 1 M_adp_c + 1 M_6pgc_c	0	( SS1G_06687 )	( Sscle13g094580 )	2.7.1.12	SBO:0000176	Deoxygluconate degradation	Degradation pathway	Metabolic module			Genomic data	2				0	0	0	1		1 M_atp_c + 1 M_glcn_c	1 M_h_c + 1 M_adp_c + 1 M_6pgc_c	1
R_DRBK	deoxyribokinase	1 M_atp_c + 1 M_drib_c = 1 M_adp_c + 1 M_2dr5p_c + 1 M_h_c	0	( SS1G_03789 )	( Sscle09g073400 )	2.7.1.15	SBO:0000176	Deoxyribose degradation	Degradation pathway	Metabolic module			Genomic data	2				0	0	0	1		1 M_atp_c + 1 M_drib_c	1 M_adp_c + 1 M_2dr5p_c + 1 M_h_c	1
R_DRPA	deoxyribose_phosphate_aldolase	1 M_2dr5p_c = 1 M_g3p_c + 1 M_acald_c	0	( NOGPR )	( NOGPR )	4.1.2.4	SBO:0000176	Deoxyribose degradation	Degradation pathway	Metabolic module			Modelling	1				0	0	0	1		1 M_2dr5p_c	1 M_g3p_c + 1 M_acald_c
R_DGALARED	D_galacturonate_reductase	1 M_galur_c + 1 M_nadh_c + 1 M_h_c = 1 M_galac_L_c + 1 M_nad_c	1	( SS1G_00736 )	( Sscle03g024780 )	1.1.1.-	SBO:0000176	D-Galacturonate degradation	Degradation pathway	Metabolic module			Genomic data	2				0	0	0	1		1 M_galur_c + 1 M_nadh_c + 1 M_h_c	1 M_galac_L_c + 1 M_nad_c
R_LGAAL	L_threo_3_deoxy_galactonate_aldolase	1 M_2d3dox_L_galac_c = 1 M_pyr_c + 1 M_glyald_c	0	( SS1G_00738 )	( Sscle03g024760 )	4.1.2.54	SBO:0000176	D-Galacturonate degradation	Degradation pathway	Metabolic module			Genomic data	2				0	0	0	1		1 M_2d3dox_L_galac_c	1 M_pyr_c + 1 M_glyald_c
R_LGALACDH	L_galactonate_dehydratase	1 M_galac_L_c = 1 M_2d3dox_L_galac_c + 1 M_h2o_c	1	( SS1G_12905 )	( Sscle02g011970 )	4.2.1.146	SBO:0000176	D-Galacturonate degradation	Degradation pathway	Metabolic module			Genomic data	2				0	0	0	1		1 M_galac_L_c	1 M_2d3dox_L_galac_c + 1 M_h2o_c
R_DNAMTn	DNA__cytosine_5___methyltransferase__nucleus	1 M_amet_n + 1 M_DNA_Ss_methyl_site_n = 1 M_dna5mtc_n + 1 M_ahcys_n + 1 M_h_n	0	( SS1G_00377 ) or ( SS1G_02167 ) or ( SS1G_05055 ) or ( SS1G_07976 )	( Sscle03g027580 ) or ( Sscle04g032440 ) or ( Sscle08g063780 ) or ( Sscle11g081900 )	2.1.1.37	SBO:0000176	DNA methylation	Regulation	Metabolic module			Genomic data	2				0	0	0	1		1 M_amet_n + 1 M_DNA_Ss_methyl_site_n	1 M_dna5mtc_n + 1 M_ahcys_n + 1 M_h_n
R_ENO	enolase	1 M_2pg_c = 1 M_h2o_c + 1 M_pep_c	1	( SS1G_04072 )	( Sscle02g019710 )	4.2.1.11	SBO:0000176	Embden-Meyerhoff-Parnas Pathway	Central metabolism	Metabolic module			Genomic data	2				0	0	0	1		1 M_2pg_c	1 M_h2o_c + 1 M_pep_c
R_FBA	fructose_bisphosphate_aldolase	1 M_fdp_c = 1 M_dhap_c + 1 M_g3p_c	1	( SS1G_06400 ) or ( SS1G_06561 )	( Sscle13g092510 ) or ( Sscle13g093670 )	4.1.2.13	SBO:0000176	Embden-Meyerhoff-Parnas Pathway	Central metabolism	Metabolic module			Genomic data	2				0	0	0	1		1 M_fdp_c	1 M_dhap_c + 1 M_g3p_c
R_FBP	fructose_bisphosphatase	1 M_fdp_c + 1 M_h2o_c = 1 M_pi_c + 1 M_f6p_c	0	( SS1G_11369 )	( Sscle07g059430 )	3.1.3.11	SBO:0000176	Embden-Meyerhoff-Parnas Pathway	Central metabolism	Metabolic module			Genomic data	2				0	0	0	1		1 M_fdp_c + 1 M_h2o_c	1 M_pi_c + 1 M_f6p_c
R_G6PI	glucose_6_phosphate_isomerase	1 M_g6p_c = 1 M_g6p_B_c	1	( SS1G_14456 )	( Sscle11g085590 )	5.3.1.9	SBO:0000176	Embden-Meyerhoff-Parnas Pathway	Central metabolism	Metabolic module			Genomic data	2				0	0	0	1		1 M_g6p_c	1 M_g6p_B_c
R_G6PI2	glucose_6_phosphate_isomerase_b	1 M_g6p_B_c = M_f6p_c	1	( SS1G_14456 )	( Sscle11g085590 )	5.3.1.9	SBO:0000176	Embden-Meyerhoff-Parnas Pathway	Central metabolism	Metabolic module			Genomic data	2				0	0	0	1		1 M_g6p_B_c	M_f6p_c
R_GAPD	glyceraldehyde_3_phosphate_dehydrogenase	1 M_nad_c + 1 M_g3p_c + 1 M_pi_c = 1 M_h_c + 1 M_nadh_c + 1 M_13dpg_c	1	( SS1G_07798 )	( Sscle11g083230 )	1.2.1.12	SBO:0000176	Embden-Meyerhoff-Parnas Pathway	Central metabolism	Metabolic module			Genomic data	2				0	0	0	1		1 M_nad_c + 1 M_g3p_c + 1 M_pi_c	1 M_h_c + 1 M_nadh_c + 1 M_13dpg_c
R_GLUK	glucokinase	1 M_atp_c + 1 M_b_glc_D_c = 1 M_adp_c + 1 M_g6p_B_c + 1 M_h_c	0	( SS1G_05407 )	( Sscle08g066530 )	2.7.1.2	SBO:0000176	Embden-Meyerhoff-Parnas Pathway	Central metabolism	Metabolic module			Genomic data	2				0	0	0	1		1 M_atp_c + 1 M_b_glc_D_c	1 M_adp_c + 1 M_g6p_B_c + 1 M_h_c	1
R_HEX1	hexokinase__D_glucose_ATP_	1 M_atp_c + 1 M_glc_D_c = 1 M_adp_c + 1 M_g6p_c + 1 M_h_c	0	( SS1G_05407 ) or ( SS1G_01273 ) or ( SS1G_12834 )	( Sscle08g066530 ) or ( Sscle01g010070 ) or ( Sscle02g012510 )	2.7.1.2	SBO:0000176	Embden-Meyerhoff-Parnas Pathway	Central metabolism	Metabolic module			Genomic data	2				0	0	0	1		1 M_atp_c + 1 M_glc_D_c	1 M_adp_c + 1 M_g6p_c + 1 M_h_c	1
R_PFK	6_phosphofructokinase__Phosphofructokinase_I__pfkA_	1 M_atp_c + 1 M_f6p_c = 1 M_adp_c + 1 M_fdp_c + 1 M_h_c	0	( SS1G_11603 )	( Sscle07g061230 )	2.7.1.11	SBO:0000176	Embden-Meyerhoff-Parnas Pathway	Central metabolism	Metabolic module			Genomic data	2				0	0	0	1		1 M_atp_c + 1 M_f6p_c	1 M_adp_c + 1 M_fdp_c + 1 M_h_c	1
R_PGI	glucose_6_phosphate_isomerase	1 M_g6p_c = 1 M_f6p_c	1	( SS1G_14456 )	( Sscle11g085590 )	5.3.1.9	SBO:0000176	Embden-Meyerhoff-Parnas Pathway	Central metabolism	Metabolic module			Genomic data	2				0	0	0	1		1 M_g6p_c	1 M_f6p_c
R_PGK	phosphoglycerate_kinase	1 M_adp_c + 1 M_13dpg_c = 1 M_3pg_c + 1 M_atp_c	1	( SS1G_01105 )	( Sscle01g011370 )	2.7.2.3	SBO:0000176	Embden-Meyerhoff-Parnas Pathway	Central metabolism	Metabolic module			Genomic data	2				0	0	0	1		1 M_adp_c + 1 M_13dpg_c	1 M_3pg_c + 1 M_atp_c		1
R_PGM	phosphoglycerate_mutase	1 M_3pg_c = 1 M_2pg_c	1	( SS1G_11015 ) or ( SS1G_10821 )	( Sscle12g089100 ) or ( Sscle09g069640 )	5.4.2.1	SBO:0000176	Embden-Meyerhoff-Parnas Pathway	Central metabolism	Metabolic module			Genomic data	2				0	0	0	1		1 M_3pg_c	1 M_2pg_c
R_PPCK	phosphoenolpyruvate_carboxykinase	1 M_oaa_c + 1 M_atp_c = 1 M_adp_c + 1 M_pep_c + 1 M_co2_c	0	( SS1G_02281 )	( Sscle04g033390 )	4.1.1.49	SBO:0000176	Embden-Meyerhoff-Parnas Pathway	Central metabolism	Metabolic module			Genomic data	2				0	0	0	1		1 M_oaa_c + 1 M_atp_c	1 M_adp_c + 1 M_pep_c + 1 M_co2_c	1
R_PYK	pyruvate_kinase	1 M_pep_c + 1 M_adp_c + 1 M_h_c = 1 M_atp_c + 1 M_pyr_c	0	( SS1G_04568 )	( Sscle02g015760 )	2.7.1.40	SBO:0000176	Embden-Meyerhoff-Parnas Pathway	Central metabolism	Metabolic module			Genomic data	2				0	0	0	1		1 M_pep_c + 1 M_adp_c + 1 M_h_c	1 M_atp_c + 1 M_pyr_c		1
R_TPI	triose_phosphate_isomerase	1 M_dhap_c = 1 M_g3p_c	1	( SS1G_11433 )	( Sscle07g059880 )	5.3.1.1	SBO:0000176	Embden-Meyerhoff-Parnas Pathway	Central metabolism	Metabolic module			Genomic data	2				0	0	0	1		1 M_dhap_c	1 M_g3p_c
R_C14STRer	C_14_sterol_reductase_endoplasmic_reticulum	1 M_44mctr_r + 1 M_h_r + 1 M_nadph_r = 1 M_nadp_r + 1 M_44mzym_r	0	( SS1G_07099 )	( Sscle06g051840 )	1.3.1.70	SBO:0000176	Ergosterol biosynthesis	Biomass biosynthesis	Metabolic module			Genomic data	2				0	0	0	1		1 M_44mctr_r + 1 M_h_r + 1 M_nadph_r	1 M_nadp_r + 1 M_44mzym_r
R_C22STDSer	C_22_sterol_desaturase__NADP__endoplasmic_reticulum	1 M_ergtrol_r + 1 M_nadph_r + 1 M_h_r + 1 M_o2_r = 2 M_h2o_r + 1 M_ergtetrol_r + 1 M_nadp_r	0	( SS1G_09832 )	( Sscle01g001790 )	1.14.19.41	SBO:0000176	Ergosterol biosynthesis	Biomass biosynthesis	Metabolic module			Genomic data	2				0	0	0	1		1 M_ergtrol_r + 1 M_nadph_r + 1 M_h_r + 1 M_o2_r	2 M_h2o_r + 1 M_ergtetrol_r + 1 M_nadp_r
R_C24STRer	C_s24_sterol_reductase__endoplasmic_reticulum	1 M_h_r + 1 M_nadph_r + 1 M_ergtetrol_r = 1 M_ergst_r + 1 M_nadp_r	0	( SS1G_04854 )	( Sscle08g062260 )	1.3.1.71	SBO:0000176	Ergosterol biosynthesis	Biomass biosynthesis	Metabolic module			Genomic data	2				0	0	0	1		1 M_h_r + 1 M_nadph_r + 1 M_ergtetrol_r	1 M_ergst_r + 1 M_nadp_r
R_C3STDH1er	C_3_sterol_dehydrogenase__4_methylzymosterol__endoplasmic_reticulum	1 M_4mzym_int1_r + 1 M_nad_r = 1 M_nadh_r + 1 M_co2_r + 1 M_h_r + 1 M_4mzym_int2_r	0	( SS1G_00993 ) or ( SS1G_06585 ) or ( SS1G_08084 ) or ( SS1G_09117 )	( Sscle03g022890 ) or ( Sscle13g093840 ) or ( Sscle11g081040 ) or ( Sscle14g102060 )	1.1.1.170	SBO:0000176	Ergosterol biosynthesis	Biomass biosynthesis	Metabolic module			Genomic data	2				0	0	0	1		1 M_4mzym_int1_r + 1 M_nad_r	1 M_nadh_r + 1 M_co2_r + 1 M_h_r + 1 M_4mzym_int2_r
R_C3STDH1Per	C_3_sterol_dehydrogenase__4_methylzymosterol__endoplasmic_reticulum	1 M_4mzym_int1_r + 1 M_nadp_r = 1 M_nadph_r + 1 M_co2_r + 1 M_h_r + 1 M_4mzym_int2_r	0	( SS1G_00993 ) or ( SS1G_06585 ) or ( SS1G_08084 ) or ( SS1G_09117 )	( Sscle03g022890 ) or ( Sscle13g093840 ) or ( Sscle11g081040 ) or ( Sscle14g102060 )	1.1.1.170	SBO:0000176	Ergosterol biosynthesis	Biomass biosynthesis	Metabolic module			Genomic data	2				0	0	0	1		1 M_4mzym_int1_r + 1 M_nadp_r	1 M_nadph_r + 1 M_co2_r + 1 M_h_r + 1 M_4mzym_int2_r
R_C3STKR2er	C_3_sterol_keto_reductase__zymosterol__endoplasmic_reticulum	1 M_h_r + 1 M_nadph_r + 1 M_zym_int2_r = 1 M_zymst_r + 1 M_nadp_r	0	( SS1G_00326 )	( Sscle03g028030 )	No Assignment	SBO:0000176	Ergosterol biosynthesis	Biomass biosynthesis	Metabolic module			Genomic data	2				0	0	0	1		1 M_h_r + 1 M_nadph_r + 1 M_zym_int2_r	1 M_zymst_r + 1 M_nadp_r
R_C4STMO1er	C_4_sterol_methyl_oxidase__4_4_dimethylzymosterol__endoplasmic_reticulum	3 M_h_r + 1 M_44mzym_r + 3 M_nadph_r + 3 M_o2_r = 1 M_4mzym_int1_r + 3 M_nadp_r + 4 M_h2o_r	0	( SS1G_13083 )	( Sscle02g021190 )	1.14.13.72	SBO:0000176	Ergosterol biosynthesis	Biomass biosynthesis	Metabolic module			Genomic data	2				0	0	0	1		3 M_h_r + 1 M_44mzym_r + 3 M_nadph_r + 3 M_o2_r	1 M_4mzym_int1_r + 3 M_nadp_r + 4 M_h2o_r
R_C4STMO2er	C_4_methyl_sterol_oxidase_endoplasmic_reticulum	1 M_4mzym_int2_r + 1 M_o2_r + 1 M_nad_r = 1 M_h_r + 1 M_zym_int2_r + 1 M_co2_r + 1 M_nadh_r	0	( SS1G_00326 )	( Sscle03g028030 )	No Assignment	SBO:0000176	Ergosterol biosynthesis	Biomass biosynthesis	Metabolic module			Genomic data	2				0	0	0	1		1 M_4mzym_int2_r + 1 M_o2_r + 1 M_nad_r	1 M_h_r + 1 M_zym_int2_r + 1 M_co2_r + 1 M_nadh_r
R_C4STMO2Per	C_4_methyl_sterol_oxidase_endoplasmic_reticulum	1 M_4mzym_int2_r + 1 M_o2_r + 1 M_nadp_r = 1 M_h_r + 1 M_zym_int2_r + 1 M_co2_r + 1 M_nadph_r	0	( SS1G_00326 )	( Sscle03g028030 )	No Assignment	SBO:0000176	Ergosterol biosynthesis	Biomass biosynthesis	Metabolic module			Genomic data	2				0	0	0	1		1 M_4mzym_int2_r + 1 M_o2_r + 1 M_nadp_r	1 M_h_r + 1 M_zym_int2_r + 1 M_co2_r + 1 M_nadph_r
R_C5STDSer	C_5_sterol_desaturase_endoplasmic_reticulum	1 M_o2_r + 1 M_epist_r + 1 M_h_r + 1 M_nadph_r = 1 M_ergtrol_r + 1 M_nadp_r + 2 M_h2o_r	0	( SS1G_08964 )	( Sscle14g100930 )	1.14.19.20	SBO:0000176	Ergosterol biosynthesis	Biomass biosynthesis	Metabolic module			Genomic data	2				0	0	0	1		1 M_o2_r + 1 M_epist_r + 1 M_h_r + 1 M_nadph_r	1 M_ergtrol_r + 1 M_nadp_r + 2 M_h2o_r
R_C8STIer	C_8_sterol_isomerase_endoplasmic_reticulum	1 M_fecost_r = 1 M_epist_r	1	( SS1G_06738 )	( Sscle13g094990 )	5.-.-.-	SBO:0000176	Ergosterol biosynthesis	Biomass biosynthesis	Metabolic module			Genomic data	2				0	0	0	1		1 M_fecost_r	1 M_epist_r
R_ERGSTOAT	sterol_O_acyltransferase	1 M_ergst_c + 0.02 M_dcacoa_c + 0.06 M_ddcacoa_c + 0.17 M_hdcoa_c + 0.09 M_ocdycacoa_c + 0.24 M_odecoa_c + 0.27 M_pmtcoa_c + 0.05 M_stcoa_c + 0.1 M_tdcoa_c = 1 M_ergose_c + 1 M_coa_c	0	( SS1G_07371 )	( Sscle06g049680 )	2.3.1.73	SBO:0000176	Ergosterol biosynthesis	Biomass biosynthesis	Metabolic module			Genomic data	2				0	0	0	1		1 M_ergst_c + 0.02 M_dcacoa_c + 0.06 M_ddcacoa_c + 0.17 M_hdcoa_c + 0.09 M_ocdycacoa_c + 0.24 M_odecoa_c + 0.27 M_pmtcoa_c + 0.05 M_stcoa_c + 0.1 M_tdcoa_c	1 M_ergose_c + 1 M_coa_c
R_LNS14DMer	cytochrome_P450_lanosterol_14_alpha_demethylase_endoplasmic_reticulum	3 M_o2_r + 1 M_lanost_r + 2 M_h_r + 3 M_nadph_r = 1 M_for_r + 3 M_nadp_r + 4 M_h2o_r + 1 M_44mctr_r	0	( SS1G_04805 )	( Sscle02g013950 )	1.14.13.70	SBO:0000176	Ergosterol biosynthesis	Biomass biosynthesis	Metabolic module			Genomic data	2				0	0	0	1		3 M_o2_r + 1 M_lanost_r + 2 M_h_r + 3 M_nadph_r	1 M_for_r + 3 M_nadp_r + 4 M_h2o_r + 1 M_44mctr_r
R_LNSTLSer	lanosterol_synthase_endoplasmic_reticulum	1 M_Ssq23epx_r = 1 M_lanost_r	0	( SS1G_01528 )	( Sscle01g008160 )	5.4.99.7	SBO:0000176	Ergosterol biosynthesis	Biomass biosynthesis	Metabolic module			Genomic data	2				0	0	0	1		1 M_Ssq23epx_r	1 M_lanost_r
R_SAM24MTer	S_adenosyl_methionine_delta_24_sterol_c_methyltransferase_endoplasmic_reticulum	1 M_amet_r + 1 M_zymst_r = 1 M_ahcys_r + 1 M_h_r + 1 M_fecost_r	0	( SS1G_03467 )	( Sscle07g056400 )	2.1.1.41	SBO:0000176	Ergosterol biosynthesis	Biomass biosynthesis	Metabolic module			Genomic data	2				0	0	0	1		1 M_amet_r + 1 M_zymst_r	1 M_ahcys_r + 1 M_h_r + 1 M_fecost_r
R_SQLEer	squalene_epoxidase__endoplasmic_reticular__NADP_	1 M_nadph_r + 1 M_sql_r + 1 M_h_r + 1 M_o2_r = 1 M_h2o_r + 1 M_nadp_r + 1 M_Ssq23epx_r	1	( SS1G_13084 )	( Sscle02g021180 )	1.14.99.7	SBO:0000176	Ergosterol biosynthesis	Biomass biosynthesis	Metabolic module			Genomic data	2				0	0	0	1		1 M_nadph_r + 1 M_sql_r + 1 M_h_r + 1 M_o2_r	1 M_h2o_r + 1 M_nadp_r + 1 M_Ssq23epx_r
R_SQLSer	squalene_synthase	2 M_frdp_r + 1 M_nadph_r + 1 M_h_r = 1 M_sql_r + 1 M_nadp_r + 2 M_ppi_r	1	( SS1G_02527 )	( Sscle04g035210 )	2.5.1.21	SBO:0000176	Ergosterol biosynthesis	Biomass biosynthesis	Metabolic module			Genomic data	2				0	0	0	1		2 M_frdp_r + 1 M_nadph_r + 1 M_h_r	1 M_sql_r + 1 M_nadp_r + 2 M_ppi_r
R_EX_ala_L_e_	L_alanine_exchange	1 M_ala_L_e = 1 M_ala_L_b	1	( NOGPR )	( NOGPR )	No Assignment	SBO:0000185	Exchange amino acid	Exchange	Metabolic module			Exchange	NA				1	0	1	0		1 M_ala_L_e	1 M_ala_L_b
R_EX_arg_L_e_	L_arginine_exchange	1 M_arg_L_e = 1 M_arg_L_b	1	( NOGPR )	( NOGPR )	No Assignment	SBO:0000185	Exchange amino acid	Exchange	Metabolic module			Exchange	NA				1	0	1	0		1 M_arg_L_e	1 M_arg_L_b
R_EX_asn_L_e_	L_asparagine_exchange	1 M_asn_L_e = 1 M_asn_L_b	1	( NOGPR )	( NOGPR )	No Assignment	SBO:0000185	Exchange amino acid	Exchange	Metabolic module			Exchange	NA				1	0	1	0		1 M_asn_L_e	1 M_asn_L_b
R_EX_asp_L_e_	L_aspartate_exchange	1 M_asp_L_e = 1 M_asp_L_b	1	( NOGPR )	( NOGPR )	No Assignment	SBO:0000185	Exchange amino acid	Exchange	Metabolic module			Exchange	NA				1	0	1	0		1 M_asp_L_e	1 M_asp_L_b
R_EX_cys_L_e_	L_cysteine_exchange	1 M_cys_L_e = 1 M_cys_L_b	1	( NOGPR )	( NOGPR )	No Assignment	SBO:0000185	Exchange amino acid	Exchange	Metabolic module			Exchange	NA				1	0	1	0		1 M_cys_L_e	1 M_cys_L_b
R_EX_gln_L_e_	L_glutamine_exchange	1 M_gln_L_e = 1 M_gln_L_b	1	( NOGPR )	( NOGPR )	No Assignment	SBO:0000185	Exchange amino acid	Exchange	Metabolic module			Exchange	NA				1	0	1	0		1 M_gln_L_e	1 M_gln_L_b
R_EX_glu_L_e_	L_glutamate_exchange	1 M_glu_L_e = 1 M_glu_L_b	1	( NOGPR )	( NOGPR )	No Assignment	SBO:0000185	Exchange amino acid	Exchange	Metabolic module			Exchange	NA				1	0	1	0		1 M_glu_L_e	1 M_glu_L_b
R_EX_gly_e_	glycine_exchange	1 M_gly_e = 1 M_gly_b	1	( NOGPR )	( NOGPR )	No Assignment	SBO:0000185	Exchange amino acid	Exchange	Metabolic module			Exchange	NA				1	0	1	0		1 M_gly_e	1 M_gly_b
R_EX_his_L_e_	L_histidine_exchange	1 M_his_L_e = 1 M_his_L_b	1	( NOGPR )	( NOGPR )	No Assignment	SBO:0000185	Exchange amino acid	Exchange	Metabolic module			Exchange	NA				1	0	1	0		1 M_his_L_e	1 M_his_L_b
R_EX_ile_L_e_	L_isoleucine_exchange	1 M_ile_L_e = 1 M_ile_L_b	1	( NOGPR )	( NOGPR )	No Assignment	SBO:0000185	Exchange amino acid	Exchange	Metabolic module			Exchange	NA				1	0	1	0		1 M_ile_L_e	1 M_ile_L_b
R_EX_leu_L_e_	L_leucine_exchange	1 M_leu_L_e = 1 M_leu_L_b	1	( NOGPR )	( NOGPR )	No Assignment	SBO:0000185	Exchange amino acid	Exchange	Metabolic module			Exchange	NA				1	0	1	0		1 M_leu_L_e	1 M_leu_L_b
R_EX_lys_L_e_	L_lysine_exchange	1 M_lys_L_e = 1 M_lys_L_b	1	( NOGPR )	( NOGPR )	No Assignment	SBO:0000185	Exchange amino acid	Exchange	Metabolic module			Exchange	NA				1	0	1	0		1 M_lys_L_e	1 M_lys_L_b
R_EX_met_L_e_	L_methionine_exchange	1 M_met_L_e = 1 M_met_L_b	1	( NOGPR )	( NOGPR )	No Assignment	SBO:0000185	Exchange amino acid	Exchange	Metabolic module			Exchange	NA				1	0	1	0		1 M_met_L_e	1 M_met_L_b
R_EX_phe_L_e_	L_phenylalanine_exchange	1 M_phe_L_e = 1 M_phe_L_b	1	( NOGPR )	( NOGPR )	No Assignment	SBO:0000185	Exchange amino acid	Exchange	Metabolic module			Exchange	NA				1	0	1	0		1 M_phe_L_e	1 M_phe_L_b
R_EX_pro_L_e_	L_proline_exchange	1 M_pro_L_e = 1 M_pro_L_b	1	( NOGPR )	( NOGPR )	No Assignment	SBO:0000185	Exchange amino acid	Exchange	Metabolic module			Exchange	NA				1	0	1	0		1 M_pro_L_e	1 M_pro_L_b
R_EX_ser_L_e_	L_serine_exchange	1 M_ser_L_e = 1 M_ser_L_b	1	( NOGPR )	( NOGPR )	No Assignment	SBO:0000185	Exchange amino acid	Exchange	Metabolic module			Exchange	NA				1	0	1	0		1 M_ser_L_e	1 M_ser_L_b
R_EX_thr_L_e_	L_threonine_exchange	1 M_thr_L_e = 1 M_thr_L_b	1	( NOGPR )	( NOGPR )	No Assignment	SBO:0000185	Exchange amino acid	Exchange	Metabolic module			Exchange	NA				1	0	1	0		1 M_thr_L_e	1 M_thr_L_b
R_EX_trp_L_e_	L_tryptophan_exchange	1 M_trp_L_e = 1 M_trp_L_b	1	( NOGPR )	( NOGPR )	No Assignment	SBO:0000185	Exchange amino acid	Exchange	Metabolic module			Exchange	NA				1	0	1	0		1 M_trp_L_e	1 M_trp_L_b
R_EX_tyr_L_e_	L_tyrosine_exchange	1 M_tyr_L_e = 1 M_tyr_L_b	1	( NOGPR )	( NOGPR )	No Assignment	SBO:0000185	Exchange amino acid	Exchange	Metabolic module			Exchange	NA				1	0	1	0		1 M_tyr_L_e	1 M_tyr_L_b
R_EX_val_L_e_	L_valine_exchange	1 M_val_L_e = 1 M_val_L_b	1	( NOGPR )	( NOGPR )	No Assignment	SBO:0000185	Exchange amino acid	Exchange	Metabolic module			Exchange	NA				1	0	1	0		1 M_val_L_e	1 M_val_L_b
R_EX_13BDglcn_5u_e_	_1_3_beta_glucan_5_unit_exchange	1 M_13BDglcn_5u_e = 1 M_13BDglcn_5u_b	1	( NOGPR )	( NOGPR )	No Assignment	SBO:0000185	Exchange carbon compound	Exchange	Metabolic module			Exchange	NA				1	0	1	0		1 M_13BDglcn_5u_e	1 M_13BDglcn_5u_b
R_EX_13BDglcn_e_	_1_3_beta_glucan_exchange	1 M_13BDglcn_e = 1 M_13BDglcn_b	1	( NOGPR )	( NOGPR )	No Assignment	SBO:0000185	Exchange carbon compound	Exchange	Metabolic module			Exchange	NA				1	0	1	0		1 M_13BDglcn_e	1 M_13BDglcn_b
R_EX_14glun_e_	_1_4_glucan_exchange	1 M_14glun_e = 1 M_14glun_b	1	( NOGPR )	( NOGPR )	No Assignment	SBO:0000185	Exchange carbon compound	Exchange	Metabolic module			Exchange	NA				1	0	1	0		1 M_14glun_e	1 M_14glun_b
R_EX_14glun_sub_1_e_	_1_4_glucan_substituted_1_unit_exchange	1 M_14glun_sub_1_e = 1 M_14glun_sub_1_b	1	( NOGPR )	( NOGPR )	No Assignment	SBO:0000185	Exchange carbon compound	Exchange	Metabolic module			Exchange	NA				1	0	1	0		1 M_14glun_sub_1_e	1 M_14glun_sub_1_b
R_EX_2hymeph_e_	2_hydroxymethyl_phenol_exchange	1 M_2hymeph_e = 1 M_2hymeph_b	1	( NOGPR )	( NOGPR )	No Assignment	SBO:0000185	Exchange carbon compound	Exchange	Metabolic module			Exchange	NA				1	0	1	0		1 M_2hymeph_e	1 M_2hymeph_b
R_EX_4abut_e_	4_aminobutanoate_exchange	1 M_4abut_e = 1 M_4abut_b	1	( NOGPR )	( NOGPR )	No Assignment	SBO:0000185	Exchange carbon compound	Exchange	Metabolic module			Exchange	NA				1	0	1	0		1 M_4abut_e	1 M_4abut_b
R_EX_4hphac_e_	4_Hydroxyphenylacetate_exchange	1 M_4hphac_e = 1 M_4hphac_b	1	( NOGPR )	( NOGPR )	No Assignment	SBO:0000185	Exchange carbon compound	Exchange	Metabolic module			Exchange	NA				1	0	1	0		1 M_4hphac_e	1 M_4hphac_b
R_EX_5dglcn_e_	5_dehydro_D_gluconate_exchange	1 M_5dglcn_e = 1 M_5dglcn_b	1	( NOGPR )	( NOGPR )	No Assignment	SBO:0000185	Exchange carbon compound	Exchange	Metabolic module			Exchange	NA				1	0	1	0		1 M_5dglcn_e	1 M_5dglcn_b
R_EX_abt_e_	L_arabinitol_exchange	1 M_abt_e = 1 M_abt_b	1	( NOGPR )	( NOGPR )	No Assignment	SBO:0000185	Exchange carbon compound	Exchange	Metabolic module			Exchange	NA				1	0	1	0		1 M_abt_e	1 M_abt_b
R_EX_ac_e_	acetate_exchange	1 M_ac_e = 1 M_ac_b	1	( NOGPR )	( NOGPR )	No Assignment	SBO:0000185	Exchange carbon compound	Exchange	Metabolic module			Exchange	NA				1	0	1	0		1 M_ac_e	1 M_ac_b
R_EX_acgam_e_	N_acetyl_D_glucosamine_exchange	1 M_acgam_e = 1 M_acgam_b	1	( NOGPR )	( NOGPR )	No Assignment	SBO:0000185	Exchange carbon compound	Exchange	Metabolic module			Exchange	NA				1	0	1	0		1 M_acgam_e	1 M_acgam_b
R_EX_ach_e_	acetylcholin_exchange	1 M_ach_e = 1 M_ach_b	1	( NOGPR )	( NOGPR )	No Assignment	SBO:0000185	Exchange carbon compound	Exchange	Metabolic module			Exchange	NA				1	0	1	0		1 M_ach_e	1 M_ach_b
R_EX_arab_L_e_	L_arabinose_exchange	1 M_arab_L_e = 1 M_arab_L_b	1	( NOGPR )	( NOGPR )	No Assignment	SBO:0000185	Exchange carbon compound	Exchange	Metabolic module			Exchange	NA				1	0	1	0		1 M_arab_L_e	1 M_arab_L_b
R_EX_arbt_e_	R_arbutin_exchange	1 M_arbt_e = 1 M_arbt_b	1	( NOGPR )	( NOGPR )	No Assignment	SBO:0000185	Exchange carbon compound	Exchange	Metabolic module			Exchange	NA				1	0	1	0		1 M_arbt_e	1 M_arbt_b
R_EX_cellb_e_	R_cellobiose_exchange	1 M_cellb_e = 1 M_cellb_b	1	( NOGPR )	( NOGPR )	No Assignment	SBO:0000185	Exchange carbon compound	Exchange	Metabolic module			Exchange	NA				1	0	1	0		1 M_cellb_e	1 M_cellb_b
R_EX_chitin_e_	chitin_exchange	1 M_chitin_e = 1 M_chitin_b	1	( NOGPR )	( NOGPR )	No Assignment	SBO:0000185	Exchange carbon compound	Exchange	Metabolic module			Exchange	NA				1	0	1	0		1 M_chitin_e	1 M_chitin_b
R_EX_cit_e_	citrate_exchange	1 M_cit_e = 1 M_cit_b	1	( NOGPR )	( NOGPR )	No Assignment	SBO:0000185	Exchange carbon compound	Exchange	Metabolic module			Exchange	NA				1	0	1	0		1 M_cit_e	1 M_cit_b
R_EX_dha_e_	dihydroxyacetone_exchange	1 M_dha_e = 1 M_dha_b	1	( NOGPR )	( NOGPR )	No Assignment	SBO:0000185	Exchange carbon compound	Exchange	Metabolic module			Exchange	NA				1	0	1	0		1 M_dha_e	1 M_dha_b
R_EX_drib_e_	deoxyribose_exchange	1 M_drib_e = 1 M_drib_b	1	( NOGPR )	( NOGPR )	No Assignment	SBO:0000185	Exchange carbon compound	Exchange	Metabolic module			Exchange	NA				1	0	1	0		1 M_drib_e	1 M_drib_b
R_EX_etoh_e_	ethanol_exchange	1 M_etoh_e = 1 M_etoh_b	1	( NOGPR )	( NOGPR )	No Assignment	SBO:0000185	Exchange carbon compound	Exchange	Metabolic module			Exchange	NA				1	0	1	0		1 M_etoh_e	1 M_etoh_b
R_EX_fald_e_	Formaldehyde_exchange	1 M_fald_e = 1 M_fald_b	1	( NOGPR )	( NOGPR )	No Assignment	SBO:0000185	Exchange carbon compound	Exchange	Metabolic module			Exchange	NA				1	0	1	0		1 M_fald_e	1 M_fald_b
R_EX_for_e_	formate_exchange	1 M_for_e = 1 M_for_b	1	( NOGPR )	( NOGPR )	No Assignment	SBO:0000185	Exchange carbon compound	Exchange	Metabolic module			Exchange	NA				1	0	1	0		1 M_for_e	1 M_for_b
R_EX_fru_e_	D_fructose_exchange	1 M_fru_e = 1 M_fru_b	1	( NOGPR )	( NOGPR )	No Assignment	SBO:0000185	Exchange carbon compound	Exchange	Metabolic module			Exchange	NA				1	0	1	0		1 M_fru_e	1 M_fru_b
R_EX_fuc_L_e_	L_fucose_exchange	1 M_fuc_L_e = 1 M_fuc_L_b	1	( NOGPR )	( NOGPR )	No Assignment	SBO:0000185	Exchange carbon compound	Exchange	Metabolic module			Exchange	NA				1	0	1	0		1 M_fuc_L_e	1 M_fuc_L_b
R_EX_fum_e_	fumarate_exchange	1 M_fum_e = 1 M_fum_b	1	( NOGPR )	( NOGPR )	No Assignment	SBO:0000185	Exchange carbon compound	Exchange	Metabolic module			Exchange	NA				1	0	1	0		1 M_fum_e	1 M_fum_b
R_EX_GAL_e_	D_galactose_exchange	1 M_gal_e = 1 M_gal_b	1	( NOGPR )	( NOGPR )	No Assignment	SBO:0000185	Exchange carbon compound	Exchange	Metabolic module			Exchange	NA				1	0	1	0		1 M_gal_e	1 M_gal_b
R_EX_galt_e_	galactitol_exchange	1 M_galt_e = 1 M_galt_b	1	( NOGPR )	( NOGPR )	No Assignment	SBO:0000185	Exchange carbon compound	Exchange	Metabolic module			Exchange	NA				1	0	1	0		1 M_galt_e	1 M_galt_b
R_EX_galur_e_	D_galacturonate_exchange	1 M_galur_e = 1 M_galur_b	1	( NOGPR )	( NOGPR )	No Assignment	SBO:0000185	Exchange carbon compound	Exchange	Metabolic module			Exchange	NA				1	0	1	0		1 M_galur_e	1 M_galur_b
R_EX_gentbo_e_	gentiobiose_exchange	1 M_gentbo_e = 1 M_gentbo_b	1	( NOGPR )	( NOGPR )	No Assignment	SBO:0000185	Exchange carbon compound	Exchange	Metabolic module			Exchange	NA				1	0	1	0		1 M_gentbo_e	1 M_gentbo_b
R_EX_glc_e_	D_glucose_exchange	1 M_glc_D_e = 1 M_glc_D_b	1	( NOGPR )	( NOGPR )	No Assignment	SBO:0000185	Exchange carbon compound	Exchange	Metabolic module			Exchange	NA	Biolog data	Sclerotinia sclerotiorum	this study	1	0	1	0		1 M_glc_D_e	1 M_glc_D_b
R_EX_glycogen_e_	glycogen_exchange	1 M_glycogen_e = 1 M_glycogen_b	1	( NOGPR )	( NOGPR )	No Assignment	SBO:0000185	Exchange carbon compound	Exchange	Metabolic module			Exchange	NA				1	0	1	0		1 M_glycogen_e	1 M_glycogen_b
R_EX_hdca_e_	hexadecanoate__n_C16_0__exchange	1 M_hdca_e = 1 M_hdca_b	1	( NOGPR )	( NOGPR )	No Assignment	SBO:0000185	Exchange carbon compound	Exchange	Metabolic module			Exchange	NA				1	0	1	0		1 M_hdca_e	1 M_hdca_b
R_EX_hdcea_e_	hexadecenoate__n_C16_1__exchange	1 M_hdcea_e = 1 M_hdcea_b	1	( NOGPR )	( NOGPR )	No Assignment	SBO:0000185	Exchange carbon compound	Exchange	Metabolic module			Exchange	NA				1	0	1	0		1 M_hdcea_e	1 M_hdcea_b
R_EX_hhdca_e_	hydroxy_hexadecanoate__n_C16_0__exchange	1 M_hhdca_e = 1 M_hhdca_b	1	( NOGPR )	( NOGPR )	No Assignment	SBO:0000185	Exchange carbon compound	Exchange	Metabolic module			Exchange	NA				1	0	1	0		1 M_hhdca_e	1 M_hhdca_b
R_EX_hocdca_e_	hydroxy_octadecanoate__n_C18_0__exchange	1 M_hocdca_e = 1 M_hocdca_b	1	( NOGPR )	( NOGPR )	No Assignment	SBO:0000185	Exchange carbon compound	Exchange	Metabolic module			Exchange	NA				1	0	1	0		1 M_hocdca_e	1 M_hocdca_b
R_EX_hqn_e_	R_hydroquinone_exchange	1 M_hqn_e = 1 M_hqn_b	1	( NOGPR )	( NOGPR )	No Assignment	SBO:0000185	Exchange carbon compound	Exchange	Metabolic module			Exchange	NA				1	0	1	0		1 M_hqn_e	1 M_hqn_b
R_EX_ins_e_	inosine_exchange	1 M_ins_e = 1 M_ins_b	1	( NOGPR )	( NOGPR )	No Assignment	SBO:0000185	Exchange carbon compound	Exchange	Metabolic module			Exchange	NA				1	0	1	0		1 M_ins_e	1 M_ins_b
R_EX_laminarin_16br_e_	laminarin_1_6_branched_exchange	1 M_laminarin_16br_e = 1 M_laminarin_16br_b	1	( NOGPR )	( NOGPR )	No Assignment	SBO:0000185	Exchange carbon compound	Exchange	Metabolic module			Exchange	NA				1	0	1	0		1 M_laminarin_16br_e	1 M_laminarin_16br_b
R_EX_laminarin_e_	laminarin_exchange	1 M_laminarin_e = 1 M_laminarin_b	1	( NOGPR )	( NOGPR )	No Assignment	SBO:0000185	Exchange carbon compound	Exchange	Metabolic module			Exchange	NA				1	0	1	0		1 M_laminarin_e	1 M_laminarin_b
R_EX_lcts_e_	lactose_exchange	1 M_lcts_e = 1 M_lcts_b	1	( NOGPR )	( NOGPR )	No Assignment	SBO:0000185	Exchange carbon compound	Exchange	Metabolic module			Exchange	NA				1	0	1	0		1 M_lcts_e	1 M_lcts_b
R_EX_lctus_e_	lactulose_exchange	1 M_lctus_e = 1 M_lctus_b	1	( NOGPR )	( NOGPR )	No Assignment	SBO:0000185	Exchange carbon compound	Exchange	Metabolic module			Exchange	NA				1	0	1	0		1 M_lctus_e	1 M_lctus_b
R_EX_lyx_L_e_	L_lyxose_exchange	1 M_lyx_L_e = 1 M_lyx_L_b	1	( NOGPR )	( NOGPR )	No Assignment	SBO:0000185	Exchange carbon compound	Exchange	Metabolic module			Exchange	NA				1	0	1	0		1 M_lyx_L_e	1 M_lyx_L_b
R_EX_malt_e_	maltose_exchange	1 M_malt_e = 1 M_malt_b	1	( NOGPR )	( NOGPR )	No Assignment	SBO:0000185	Exchange carbon compound	Exchange	Metabolic module			Exchange	NA				1	0	1	0		1 M_malt_e	1 M_malt_b
R_EX_malttr_e_	Maltotriose_exchange	1 M_malttr_e = 1 M_malttr_b	1	( NOGPR )	( NOGPR )	No Assignment	SBO:0000185	Exchange carbon compound	Exchange	Metabolic module			Exchange	NA				1	0	1	0		1 M_malttr_e	1 M_malttr_b
R_EX_man_e_	D_mannoses_exchange	1 M_man_e = 1 M_man_b	1	( NOGPR )	( NOGPR )	No Assignment	SBO:0000185	Exchange carbon compound	Exchange	Metabolic module			Exchange	NA				1	0	1	0		1 M_man_e	1 M_man_b
R_EX_melib_e_	melibiose_exchange	1 M_melib_e = 1 M_melib_b	1	( NOGPR )	( NOGPR )	No Assignment	SBO:0000185	Exchange carbon compound	Exchange	Metabolic module			Exchange	NA				1	0	1	0		1 M_melib_e	1 M_melib_b
R_EX_meoh_e_	methanol_exchange	1 M_meoh_e = 1 M_meoh_b	1	( NOGPR )	( NOGPR )	No Assignment	SBO:0000185	Exchange carbon compound	Exchange	Metabolic module			Exchange	NA				1	0	1	0		1 M_meoh_e	1 M_meoh_b
R_EX_ocdca_e_	octadecanoate__n_C18_0__exchange	1 M_ocdca_e = 1 M_ocdca_b	1	( NOGPR )	( NOGPR )	No Assignment	SBO:0000185	Exchange carbon compound	Exchange	Metabolic module			Exchange	NA				1	0	1	0		1 M_ocdca_e	1 M_ocdca_b
R_EX_ocdcea_e_	octadecenoate__n_C18_1__exchange	1 M_ocdcea_e = 1 M_ocdcea_b	1	( NOGPR )	( NOGPR )	No Assignment	SBO:0000185	Exchange carbon compound	Exchange	Metabolic module			Exchange	NA		Sclerotinia sclerotiorum	23581822; http://dx.doi.org/10.1080/07060660709507485	1	0	1	0		1 M_ocdcea_e	1 M_ocdcea_b
R_EX_octa_e_	octanoate__n_C8_0__exchange	1 M_octa_e = 1 M_octa_b	1	( NOGPR )	( NOGPR )	No Assignment	SBO:0000185	Exchange carbon compound	Exchange	Metabolic module			Exchange	NA				1	0	1	0		1 M_octa_e	1 M_octa_b
R_EX_OXA_e_	oxalate__exchange	1 M_oxa_e = 1 M_oxa_b	1	( NOGPR )	( NOGPR )	No Assignment	SBO:0000185	Exchange carbon compound	Exchange	Metabolic module			Exchange	NA				1	0	1	0		1 M_oxa_e	1 M_oxa_b
R_EX_pbzq_e_	p_benzoquinone_exchange	1 M_pbzq_e = 1 M_pbzq_b	1	( NOGPR )	( NOGPR )	No Assignment	SBO:0000185	Exchange carbon compound	Exchange	Metabolic module			Exchange	NA				1	0	1	0		1 M_pbzq_e	1 M_pbzq_b
R_EX_raffin_e_	R_raffinose_exchange	1 M_raffin_e = 1 M_raffin_b	1	( NOGPR )	( NOGPR )	No Assignment	SBO:0000185	Exchange carbon compound	Exchange	Metabolic module			Exchange	NA				1	0	1	0		1 M_raffin_e	1 M_raffin_b
R_EX_rmn_e_	L_rhamnose_exchange	1 M_rmn_e = 1 M_rmn_b	1	( NOGPR )	( NOGPR )	No Assignment	SBO:0000185	Exchange carbon compound	Exchange	Metabolic module			Exchange	NA				1	0	1	0		1 M_rmn_e	1 M_rmn_b
R_EX_rmnf_e_	L_rhamnofuranose_exchange	1 M_rmnf_e = 1 M_rmnf_b	1	( NOGPR )	( NOGPR )	No Assignment	SBO:0000185	Exchange carbon compound	Exchange	Metabolic module			Exchange	NA				1	0	1	0		1 M_rmnf_e	1 M_rmnf_b
R_EX_salcn_e_	salicin_exchange	1 M_salcn_e = 1 M_salcn_b	1	( NOGPR )	( NOGPR )	No Assignment	SBO:0000185	Exchange carbon compound	Exchange	Metabolic module			Exchange	NA				1	0	1	0		1 M_salcn_e	1 M_salcn_b
R_EX_sbt_D_e_	D_Sorbitol_exchange	1 M_sbt_D_e = 1 M_sbt_D_b	1	( NOGPR )	( NOGPR )	No Assignment	SBO:0000185	Exchange carbon compound	Exchange	Metabolic module			Exchange	NA				1	0	1	0		1 M_sbt_D_e	1 M_sbt_D_b
R_EX_sucr_e_	sucrose_exchange	1 M_sucr_e = 1 M_sucr_b	1	( NOGPR )	( NOGPR )	No Assignment	SBO:0000185	Exchange carbon compound	Exchange	Metabolic module			Exchange	NA				1	0	1	0		1 M_sucr_e	1 M_sucr_b
R_EX_tartr_L_e_	L_tartrate_exchange	1 M_tartr_L_e = 1 M_tartr_L_b	1	( NOGPR )	( NOGPR )	No Assignment	SBO:0000185	Exchange carbon compound	Exchange	Metabolic module			Exchange	NA				1	0	1	0		1 M_tartr_L_e	1 M_tartr_L_b
R_EX_ttdca_e_	tetradecanoate__n_C14_0__exchange	1 M_ttdca_e = 1 M_ttdca_b	1	( NOGPR )	( NOGPR )	No Assignment	SBO:0000185	Exchange carbon compound	Exchange	Metabolic module			Exchange	NA				1	0	1	0		1 M_ttdca_e	1 M_ttdca_b
R_EX_xyl_D_e_	D_xylose_exchange	1 M_xyl_D_e = 1 M_xyl_D_b	1	( NOGPR )	( NOGPR )	No Assignment	SBO:0000185	Exchange carbon compound	Exchange	Metabolic module			Exchange	NA				1	0	1	0		1 M_xyl_D_e	1 M_xyl_D_b
R_EX_pydxn_e_	Pyridoxine_exchange	1 M_pydxn_e = 1 M_pydxn_b	1	( NOGPR )	( NOGPR )	No Assignment	SBO:0000185	Exchange cofactor	Exchange	Metabolic module			Exchange	NA				1	0	1	0		1 M_pydxn_e	1 M_pydxn_b
R_EX_aa_L_leu_L_e_	dipeptide_aa_L_leu_L_exchange	1 M_aa_L_leu_L_e = 1 M_aa_L_leu_L_b	1	( NOGPR )	( NOGPR )	No Assignment	SBO:0000185	Exchange di and tripeptides	Exchange	Plant degradation module			Exchange	NA				1	0	1	0		1 M_aa_L_leu_L_e	1 M_aa_L_leu_L_b
R_EX_ala_L_ala_L_ala_L_e_	tripeptide_ala_L_ala_L_ala_L_exchange	1 M_ala_L_ala_L_ala_L_e = 1 M_ala_L_ala_L_ala_L_b	1	( NOGPR )	( NOGPR )	No Assignment	SBO:0000185	Exchange di and tripeptides	Exchange	Metabolic module			Exchange	NA				1	0	1	0		1 M_ala_L_ala_L_ala_L_e	1 M_ala_L_ala_L_ala_L_b
R_EX_ala_L_ala_L_e_	dipeptide_ala_L_ala_L_exchange	1 M_ala_L_ala_L_e = 1 M_ala_L_ala_L_b	1	( NOGPR )	( NOGPR )	No Assignment	SBO:0000185	Exchange di and tripeptides	Exchange	Plant degradation module			Exchange	NA				1	0	1	0		1 M_ala_L_ala_L_e	1 M_ala_L_ala_L_b
R_EX_ala_L_asp_L_e_	dipeptide_ala_L_asp_L_exchange	1 M_ala_L_asp_L_e = 1 M_ala_L_asp_L_b	1	( NOGPR )	( NOGPR )	No Assignment	SBO:0000185	Exchange di and tripeptides	Exchange	Metabolic module			Exchange	NA				1	0	1	0		1 M_ala_L_asp_L_e	1 M_ala_L_asp_L_b
R_EX_ala_L_gln_L_e_	dipeptide_ala_L_gln_L_exchange	1 M_ala_L_gln_L_e = 1 M_ala_L_gln_L_b	1	( NOGPR )	( NOGPR )	No Assignment	SBO:0000185	Exchange di and tripeptides	Exchange	Metabolic module			Exchange	NA				1	0	1	0		1 M_ala_L_gln_L_e	1 M_ala_L_gln_L_b
R_EX_ala_L_glu_L_e_	dipeptide_ala_L_glu_L_exchange	1 M_ala_L_glu_L_e = 1 M_ala_L_glu_L_b	1	( NOGPR )	( NOGPR )	No Assignment	SBO:0000185	Exchange di and tripeptides	Exchange	Plant degradation module			Exchange	NA				1	0	1	0		1 M_ala_L_glu_L_e	1 M_ala_L_glu_L_b
R_EX_ala_L_ile_L_e_	dipeptide_ala_L_ile_L_exchange	1 M_ala_L_ile_L_e = 1 M_ala_L_ile_L_b	1	( NOGPR )	( NOGPR )	No Assignment	SBO:0000185	Exchange di and tripeptides	Exchange	Metabolic module			Exchange	NA				1	0	1	0		1 M_ala_L_ile_L_e	1 M_ala_L_ile_L_b
R_EX_ala_L_phe_L_e_	dipeptide_ala_L_phe_L_exchange	1 M_ala_L_phe_L_e = 1 M_ala_L_phe_L_b	1	( NOGPR )	( NOGPR )	No Assignment	SBO:0000185	Exchange di and tripeptides	Exchange	Metabolic module			Exchange	NA				1	0	1	0		1 M_ala_L_phe_L_e	1 M_ala_L_phe_L_b
R_EX_ala_L_pro_L_e_	dipeptide_ala_L_pro_L_exchange	1 M_ala_L_pro_L_e = 1 M_ala_L_pro_L_b	1	( NOGPR )	( NOGPR )	No Assignment	SBO:0000185	Exchange di and tripeptides	Exchange	Metabolic module			Exchange	NA				1	0	1	0		1 M_ala_L_pro_L_e	1 M_ala_L_pro_L_b
R_EX_ala_L_ser_L_e_	dipeptide_ala_L_ser_L_exchange	1 M_ala_L_ser_L_e = 1 M_ala_L_ser_L_b	1	( NOGPR )	( NOGPR )	No Assignment	SBO:0000185	Exchange di and tripeptides	Exchange	Metabolic module			Exchange	NA				1	0	1	0		1 M_ala_L_ser_L_e	1 M_ala_L_ser_L_b
R_EX_ala_L_thr_L_e_	dipeptide_ala_L_thr_L_exchange	1 M_ala_L_thr_L_e = 1 M_ala_L_thr_L_b	1	( NOGPR )	( NOGPR )	No Assignment	SBO:0000185	Exchange di and tripeptides	Exchange	Plant degradation module			Exchange	NA				1	0	1	0		1 M_ala_L_thr_L_e	1 M_ala_L_thr_L_b
R_EX_ala_L_tyr_L_e_	dipeptide_ala_L_tyr_L_exchange	1 M_ala_L_tyr_L_e = 1 M_ala_L_tyr_L_b	1	( NOGPR )	( NOGPR )	No Assignment	SBO:0000185	Exchange di and tripeptides	Exchange	Plant degradation module			Exchange	NA				1	0	1	0		1 M_ala_L_tyr_L_e	1 M_ala_L_tyr_L_b
R_EX_ala_L_val_L_e_	dipeptide_ala_L_val_L_exchange	1 M_ala_L_val_L_e = 1 M_ala_L_val_L_b	1	( NOGPR )	( NOGPR )	No Assignment	SBO:0000185	Exchange di and tripeptides	Exchange	Metabolic module			Exchange	NA				1	0	1	0		1 M_ala_L_val_L_e	1 M_ala_L_val_L_b
R_EX_arg_L_lys_L_e_	dipeptide_arg_L_lys_L_exchange	1 M_arg_L_lys_L_e = 1 M_arg_L_lys_L_b	1	( NOGPR )	( NOGPR )	No Assignment	SBO:0000185	Exchange di and tripeptides	Exchange	Metabolic module			Exchange	NA				1	0	1	0		1 M_arg_L_lys_L_e	1 M_arg_L_lys_L_b
R_EX_arg_L_tyr_L_e_	dipeptide_arg_L_tyr_L_exchange	1 M_arg_L_tyr_L_e = 1 M_arg_L_tyr_L_b	1	( NOGPR )	( NOGPR )	No Assignment	SBO:0000185	Exchange di and tripeptides	Exchange	Plant degradation module			Exchange	NA				1	0	1	0		1 M_arg_L_tyr_L_e	1 M_arg_L_tyr_L_b
R_EX_asn_L_tyr_L_e_	dipeptide_asn_L_tyr_L_exchange	1 M_asn_L_tyr_L_e = 1 M_asn_L_tyr_L_b	1	( NOGPR )	( NOGPR )	No Assignment	SBO:0000185	Exchange di and tripeptides	Exchange	Plant degradation module			Exchange	NA				1	0	1	0		1 M_asn_L_tyr_L_e	1 M_asn_L_tyr_L_b
R_EX_asp_L_ala_L_e_	dipeptide_asp_L_ala_L_exchange	1 M_asp_L_ala_L_e = 1 M_asp_L_ala_L_b	1	( NOGPR )	( NOGPR )	No Assignment	SBO:0000185	Exchange di and tripeptides	Exchange	Metabolic module			Exchange	NA				1	0	1	0		1 M_asp_L_ala_L_e	1 M_asp_L_ala_L_b
R_EX_asp_L_gly_e_	dipeptide_asp_L_gly_exchange	1 M_asp_L_gly_e = 1 M_asp_L_gly_b	1	( NOGPR )	( NOGPR )	No Assignment	SBO:0000185	Exchange di and tripeptides	Exchange	Metabolic module			Exchange	NA				1	0	1	0		1 M_asp_L_gly_e	1 M_asp_L_gly_b
R_EX_asp_L_pro_L_e_	dipeptide_asp_L_pro_L_exchange	1 M_asp_L_pro_L_e = 1 M_asp_L_pro_L_b	1	( NOGPR )	( NOGPR )	No Assignment	SBO:0000185	Exchange di and tripeptides	Exchange	Plant degradation module			Exchange	NA				1	0	1	0		1 M_asp_L_pro_L_e	1 M_asp_L_pro_L_b
R_EX_gln_L_gly_e_	dipeptide_gln_L_gly_exchange	1 M_gln_L_gly_e = 1 M_gln_L_gly_b	1	( NOGPR )	( NOGPR )	No Assignment	SBO:0000185	Exchange di and tripeptides	Exchange	Plant degradation module			Exchange	NA				1	0	1	0		1 M_gln_L_gly_e	1 M_gln_L_gly_b
R_EX_gln_L_pro_L_e_	dipeptide_gln_L_pro_L_exchange	1 M_gln_L_pro_L_e = 1 M_gln_L_pro_L_b	1	( NOGPR )	( NOGPR )	No Assignment	SBO:0000185	Exchange di and tripeptides	Exchange	Plant degradation module			Exchange	NA				1	0	1	0		1 M_gln_L_pro_L_e	1 M_gln_L_pro_L_b
R_EX_glu_G_gly_e_	dipeptide_glu_G_gly_exchange	1 M_glu_G_gly_e = 1 M_glu_G_gly_b	1	( NOGPR )	( NOGPR )	No Assignment	SBO:0000185	Exchange di and tripeptides	Exchange	Metabolic module			Exchange	NA				1	0	1	0		1 M_glu_G_gly_e	1 M_glu_G_gly_b
R_EX_glu_L_ala_L_e_	dipeptide_glu_L_ala_L_exchange	1 M_glu_L_ala_L_e = 1 M_glu_L_ala_L_b	1	( NOGPR )	( NOGPR )	No Assignment	SBO:0000185	Exchange di and tripeptides	Exchange	Metabolic module			Exchange	NA				1	0	1	0		1 M_glu_L_ala_L_e	1 M_glu_L_ala_L_b
R_EX_glu_L_lys_L_e_	dipeptide_glu_L_lys_L_exchange	1 M_glu_L_lys_L_e = 1 M_glu_L_lys_L_b	1	( NOGPR )	( NOGPR )	No Assignment	SBO:0000185	Exchange di and tripeptides	Exchange	Plant degradation module			Exchange	NA				1	0	1	0		1 M_glu_L_lys_L_e	1 M_glu_L_lys_L_b
R_EX_glu_L_pro_L_e_	dipeptide_glu_L_pro_L_exchange	1 M_glu_L_pro_L_e = 1 M_glu_L_pro_L_b	1	( NOGPR )	( NOGPR )	No Assignment	SBO:0000185	Exchange di and tripeptides	Exchange	Plant degradation module			Exchange	NA				1	0	1	0		1 M_glu_L_pro_L_e	1 M_glu_L_pro_L_b
R_EX_glu_L_tyr_L_e_	dipeptide_glu_L_tyr_L_exchange	1 M_glu_L_tyr_L_e = 1 M_glu_L_tyr_L_b	1	( NOGPR )	( NOGPR )	No Assignment	SBO:0000185	Exchange di and tripeptides	Exchange	Metabolic module			Exchange	NA				1	0	1	0		1 M_glu_L_tyr_L_e	1 M_glu_L_tyr_L_b
R_EX_glu_L_val_L_e_	dipeptide_glu_L_val_L_exchange	1 M_glu_L_val_L_e = 1 M_glu_L_val_L_b	1	( NOGPR )	( NOGPR )	No Assignment	SBO:0000185	Exchange di and tripeptides	Exchange	Metabolic module			Exchange	NA				1	0	1	0		1 M_glu_L_val_L_e	1 M_glu_L_val_L_b
R_EX_gly_ala_L_e_	dipeptide_gly_ala_L_exchange	1 M_gly_ala_L_e = 1 M_gly_ala_L_b	1	( NOGPR )	( NOGPR )	No Assignment	SBO:0000185	Exchange di and tripeptides	Exchange	Plant degradation module			Exchange	NA				1	0	1	0		1 M_gly_ala_L_e	1 M_gly_ala_L_b
R_EX_gly_arg_L_e_	dipeptide_gly_arg_L_exchange	1 M_gly_arg_L_e = 1 M_gly_arg_L_b	1	( NOGPR )	( NOGPR )	No Assignment	SBO:0000185	Exchange di and tripeptides	Exchange	Plant degradation module			Exchange	NA				1	0	1	0		1 M_gly_arg_L_e	1 M_gly_arg_L_b
R_EX_gly_asn_L_e_	dipeptide_gly_asn_L_exchange	1 M_gly_asn_L_e = 1 M_gly_asn_L_b	1	( NOGPR )	( NOGPR )	No Assignment	SBO:0000185	Exchange di and tripeptides	Exchange	Metabolic module			Exchange	NA				1	0	1	0		1 M_gly_asn_L_e	1 M_gly_asn_L_b
R_EX_gly_asp_L_e_	dipeptide_gly_asp_L_exchange	1 M_gly_asp_L_e = 1 M_gly_asp_L_b	1	( NOGPR )	( NOGPR )	No Assignment	SBO:0000185	Exchange di and tripeptides	Exchange	Metabolic module			Exchange	NA				1	0	1	0		1 M_gly_asp_L_e	1 M_gly_asp_L_b
R_EX_gly_gly_ala_L_e_	tripeptide_gly_gly_ala_L_exchange	1 M_gly_gly_ala_L_e = 1 M_gly_gly_ala_L_b	1	( NOGPR )	( NOGPR )	No Assignment	SBO:0000185	Exchange di and tripeptides	Exchange	Metabolic module			Exchange	NA				1	0	1	0		1 M_gly_gly_ala_L_e	1 M_gly_gly_ala_L_b
R_EX_gly_gly_arg_L_e_	tripeptide_gly_gly_arg_L_exchange	1 M_gly_gly_arg_L_e = 1 M_gly_gly_arg_L_b	1	( NOGPR )	( NOGPR )	No Assignment	SBO:0000185	Exchange di and tripeptides	Exchange	Plant degradation module			Exchange	NA				1	0	1	0		1 M_gly_gly_arg_L_e	1 M_gly_gly_arg_L_b
R_EX_gly_gly_asn_L_e_	tripeptide_gly_gly_asn_L_exchange	1 M_gly_gly_asn_L_e = 1 M_gly_gly_asn_L_b	1	( NOGPR )	( NOGPR )	No Assignment	SBO:0000185	Exchange di and tripeptides	Exchange	Plant degradation module			Exchange	NA				1	0	1	0		1 M_gly_gly_asn_L_e	1 M_gly_gly_asn_L_b
R_EX_gly_gly_e_	dipeptide_gly_gly_exchange	1 M_gly_gly_e = 1 M_gly_gly_b	1	( NOGPR )	( NOGPR )	No Assignment	SBO:0000185	Exchange di and tripeptides	Exchange	Plant degradation module			Exchange	NA				1	0	1	0		1 M_gly_gly_e	1 M_gly_gly_b
R_EX_gly_gly_gly_e_	tripeptide_gly_gly_gly_exchange	1 M_gly_gly_gly_e = 1 M_gly_gly_gly_b	1	( NOGPR )	( NOGPR )	No Assignment	SBO:0000185	Exchange di and tripeptides	Exchange	Plant degradation module			Exchange	NA				1	0	1	0		1 M_gly_gly_gly_e	1 M_gly_gly_gly_b
R_EX_gly_gly_ile_L_e_	tripeptide_gly_gly_ile_L_exchange	1 M_gly_gly_ile_L_e = 1 M_gly_gly_ile_L_b	1	( NOGPR )	( NOGPR )	No Assignment	SBO:0000185	Exchange di and tripeptides	Exchange	Metabolic module			Exchange	NA				1	0	1	0		1 M_gly_gly_ile_L_e	1 M_gly_gly_ile_L_b
R_EX_gly_gly_phe_L_e_	tripeptide_gly_gly_phe_L_exchange	1 M_gly_gly_phe_L_e = 1 M_gly_gly_phe_L_b	1	( NOGPR )	( NOGPR )	No Assignment	SBO:0000185	Exchange di and tripeptides	Exchange	Metabolic module			Exchange	NA				1	0	1	0		1 M_gly_gly_phe_L_e	1 M_gly_gly_phe_L_b
R_EX_gly_gly_pro_L_e_	tripeptide_gly_gly_pro_L_exchange	1 M_gly_gly_pro_L_e = 1 M_gly_gly_pro_L_b	1	( NOGPR )	( NOGPR )	No Assignment	SBO:0000185	Exchange di and tripeptides	Exchange	Plant degradation module			Exchange	NA				1	0	1	0		1 M_gly_gly_pro_L_e	1 M_gly_gly_pro_L_b
R_EX_gly_phe_L_phe_L_e_	tripeptide_gly_phe_L_phe_L_exchange	1 M_gly_phe_L_phe_L_e = 1 M_gly_phe_L_phe_L_b	1	( NOGPR )	( NOGPR )	No Assignment	SBO:0000185	Exchange di and tripeptides	Exchange	Metabolic module			Exchange	NA				1	0	1	0		1 M_gly_phe_L_phe_L_e	1 M_gly_phe_L_phe_L_b
R_EX_gly_pro_L_e_	dipeptide_gly_pro_L_exchange	1 M_gly_pro_L_e = 1 M_gly_pro_L_b	1	( NOGPR )	( NOGPR )	No Assignment	SBO:0000185	Exchange di and tripeptides	Exchange	Plant degradation module			Exchange	NA				1	0	1	0		1 M_gly_pro_L_e	1 M_gly_pro_L_b
R_EX_gly_ser_L_e_	dipeptide_gly_ser_L_exchange	1 M_gly_ser_L_e = 1 M_gly_ser_L_b	1	( NOGPR )	( NOGPR )	No Assignment	SBO:0000185	Exchange di and tripeptides	Exchange	Metabolic module			Exchange	NA				1	0	1	0		1 M_gly_ser_L_e	1 M_gly_ser_L_b
R_EX_gly_trp_L_e_	dipeptide_gly_trp_L_exchange	1 M_gly_trp_L_e = 1 M_gly_trp_L_b	1	( NOGPR )	( NOGPR )	No Assignment	SBO:0000185	Exchange di and tripeptides	Exchange	Metabolic module			Exchange	NA				1	0	1	0		1 M_gly_trp_L_e	1 M_gly_trp_L_b
R_EX_gly_tyr_L_e_	dipeptide_gly_tyr_L_exchange	1 M_gly_tyr_L_e = 1 M_gly_tyr_L_b	1	( NOGPR )	( NOGPR )	No Assignment	SBO:0000185	Exchange di and tripeptides	Exchange	Plant degradation module			Exchange	NA				1	0	1	0		1 M_gly_tyr_L_e	1 M_gly_tyr_L_b
R_EX_gly_val_L_e_	dipeptide_gly_val_L_exchange	1 M_gly_val_L_e = 1 M_gly_val_L_b	1	( NOGPR )	( NOGPR )	No Assignment	SBO:0000185	Exchange di and tripeptides	Exchange	Plant degradation module			Exchange	NA				1	0	1	0		1 M_gly_val_L_e	1 M_gly_val_L_b
R_EX_his_L_glu_L_e_	dipeptide_his_L_glu_L_exchange	1 M_his_L_glu_L_e = 1 M_his_L_glu_L_b	1	( NOGPR )	( NOGPR )	No Assignment	SBO:0000185	Exchange di and tripeptides	Exchange	Plant degradation module			Exchange	NA				1	0	1	0		1 M_his_L_glu_L_e	1 M_his_L_glu_L_b
R_EX_his_L_pro_L_e_	dipeptide_his_L_pro_L_exchange	1 M_his_L_pro_L_e = 1 M_his_L_pro_L_b	1	( NOGPR )	( NOGPR )	No Assignment	SBO:0000185	Exchange di and tripeptides	Exchange	Plant degradation module			Exchange	NA				1	0	1	0		1 M_his_L_pro_L_e	1 M_his_L_pro_L_b
R_EX_his_L_thr_L_e_	dipeptide_his_L_thr_L_exchange	1 M_his_L_thr_L_e = 1 M_his_L_thr_L_b	1	( NOGPR )	( NOGPR )	No Assignment	SBO:0000185	Exchange di and tripeptides	Exchange	Plant degradation module			Exchange	NA				1	0	1	0		1 M_his_L_thr_L_e	1 M_his_L_thr_L_b
R_EX_his_L_trp_L_e_	dipeptide_his_L_trp_L_exchange	1 M_his_L_trp_L_e = 1 M_his_L_trp_L_b	1	( NOGPR )	( NOGPR )	No Assignment	SBO:0000185	Exchange di and tripeptides	Exchange	Metabolic module			Exchange	NA				1	0	1	0		1 M_his_L_trp_L_e	1 M_his_L_trp_L_b
R_EX_his_L_tyr_L_e_	dipeptide_his_L_tyr_L_exchange	1 M_his_L_tyr_L_e = 1 M_his_L_tyr_L_b	1	( NOGPR )	( NOGPR )	No Assignment	SBO:0000185	Exchange di and tripeptides	Exchange	Plant degradation module			Exchange	NA				1	0	1	0		1 M_his_L_tyr_L_e	1 M_his_L_tyr_L_b
R_EX_ile_L_gly_e_	dipeptide_ile_L_gly_exchange	1 M_ile_L_gly_e = 1 M_ile_L_gly_b	1	( NOGPR )	( NOGPR )	No Assignment	SBO:0000185	Exchange di and tripeptides	Exchange	Plant degradation module			Exchange	NA				1	0	1	0		1 M_ile_L_gly_e	1 M_ile_L_gly_b
R_EX_ile_L_leu_L_e_	dipeptide_ile_L_leu_L_exchange	1 M_ile_L_leu_L_e = 1 M_ile_L_leu_L_b	1	( NOGPR )	( NOGPR )	No Assignment	SBO:0000185	Exchange di and tripeptides	Exchange	Plant degradation module			Exchange	NA				1	0	1	0		1 M_ile_L_leu_L_e	1 M_ile_L_leu_L_b
R_EX_ile_L_pro_L_e_	dipeptide_ile_L_pro_L_exchange	1 M_ile_L_pro_L_e = 1 M_ile_L_pro_L_b	1	( NOGPR )	( NOGPR )	No Assignment	SBO:0000185	Exchange di and tripeptides	Exchange	Plant degradation module			Exchange	NA				1	0	1	0		1 M_ile_L_pro_L_e	1 M_ile_L_pro_L_b
R_EX_ile_L_ser_L_e_	dipeptide_ile_L_ser_L_exchange	1 M_ile_L_ser_L_e = 1 M_ile_L_ser_L_b	1	( NOGPR )	( NOGPR )	No Assignment	SBO:0000185	Exchange di and tripeptides	Exchange	Metabolic module			Exchange	NA				1	0	1	0		1 M_ile_L_ser_L_e	1 M_ile_L_ser_L_b
R_EX_leu_L_aa_L_e_	dipeptide_leu_L_aa_L_exchange	1 M_leu_L_aa_L_e = 1 M_leu_L_aa_L_b	1	( NOGPR )	( NOGPR )	No Assignment	SBO:0000185	Exchange di and tripeptides	Exchange	Plant degradation module			Exchange	NA				1	0	1	0		1 M_leu_L_aa_L_e	1 M_leu_L_aa_L_b
R_EX_leu_L_gly_e_	dipeptide_leu_L_gly_exchange	1 M_leu_L_gly_e = 1 M_leu_L_gly_b	1	( NOGPR )	( NOGPR )	No Assignment	SBO:0000185	Exchange di and tripeptides	Exchange	Plant degradation module			Exchange	NA				1	0	1	0		1 M_leu_L_gly_e	1 M_leu_L_gly_b
R_EX_leu_L_leu_L_e_	dipeptide_leu_L_leu_L_exchange	1 M_leu_L_leu_L_e = 1 M_leu_L_leu_L_b	1	( NOGPR )	( NOGPR )	No Assignment	SBO:0000185	Exchange di and tripeptides	Exchange	Metabolic module			Exchange	NA				1	0	1	0		1 M_leu_L_leu_L_e	1 M_leu_L_leu_L_b
R_EX_leu_L_leu_L_leu_L_e_	tripeptide_leu_L_leu_L_leu_L_exchange	1 M_leu_L_leu_L_leu_L_e = 1 M_leu_L_leu_L_leu_L_b	1	( NOGPR )	( NOGPR )	No Assignment	SBO:0000185	Exchange di and tripeptides	Exchange	Metabolic module			Exchange	NA				1	0	1	0		1 M_leu_L_leu_L_leu_L_e	1 M_leu_L_leu_L_leu_L_b
R_EX_leu_L_phe_L_e_	dipeptide_leu_L_phe_L_exchange	1 M_leu_L_phe_L_e = 1 M_leu_L_phe_L_b	1	( NOGPR )	( NOGPR )	No Assignment	SBO:0000185	Exchange di and tripeptides	Exchange	Metabolic module			Exchange	NA				1	0	1	0		1 M_leu_L_phe_L_e	1 M_leu_L_phe_L_b
R_EX_leu_L_pro_L_e_	dipeptide_leu_L_pro_L_exchange	1 M_leu_L_pro_L_e = 1 M_leu_L_pro_L_b	1	( NOGPR )	( NOGPR )	No Assignment	SBO:0000185	Exchange di and tripeptides	Exchange	Plant degradation module			Exchange	NA				1	0	1	0		1 M_leu_L_pro_L_e	1 M_leu_L_pro_L_b
R_EX_leu_L_ser_L_e_	dipeptide_leu_L_ser_L_exchange	1 M_leu_L_ser_L_e = 1 M_leu_L_ser_L_b	1	( NOGPR )	( NOGPR )	No Assignment	SBO:0000185	Exchange di and tripeptides	Exchange	Metabolic module			Exchange	NA				1	0	1	0		1 M_leu_L_ser_L_e	1 M_leu_L_ser_L_b
R_EX_leu_L_trp_L_e_	dipeptide_leu_L_trp_L_exchange	1 M_leu_L_trp_L_e = 1 M_leu_L_trp_L_b	1	( NOGPR )	( NOGPR )	No Assignment	SBO:0000185	Exchange di and tripeptides	Exchange	Metabolic module			Exchange	NA				1	0	1	0		1 M_leu_L_trp_L_e	1 M_leu_L_trp_L_b
R_EX_leu_L_tyr_L_e_	dipeptide_leu_L_tyr_L_exchange	1 M_leu_L_tyr_L_e = 1 M_leu_L_tyr_L_b	1	( NOGPR )	( NOGPR )	No Assignment	SBO:0000185	Exchange di and tripeptides	Exchange	Metabolic module			Exchange	NA				1	0	1	0		1 M_leu_L_tyr_L_e	1 M_leu_L_tyr_L_b
R_EX_leu_L_val_L_e_	dipeptide_leu_L_val_L_exchange	1 M_leu_L_val_L_e = 1 M_leu_L_val_L_b	1	( NOGPR )	( NOGPR )	No Assignment	SBO:0000185	Exchange di and tripeptides	Exchange	Metabolic module			Exchange	NA				1	0	1	0		1 M_leu_L_val_L_e	1 M_leu_L_val_L_b
R_EX_lys_L_arg_L_e_	dipeptide_lys_L_arg_L_exchange	1 M_lys_L_arg_L_e = 1 M_lys_L_arg_L_b	1	( NOGPR )	( NOGPR )	No Assignment	SBO:0000185	Exchange di and tripeptides	Exchange	Metabolic module			Exchange	NA				1	0	1	0		1 M_lys_L_arg_L_e	1 M_lys_L_arg_L_b
R_EX_lys_L_ile_L_e_	dipeptide_lys_L_ile_L_exchange	1 M_lys_L_ile_L_e = 1 M_lys_L_ile_L_b	1	( NOGPR )	( NOGPR )	No Assignment	SBO:0000185	Exchange di and tripeptides	Exchange	Metabolic module			Exchange	NA				1	0	1	0		1 M_lys_L_ile_L_e	1 M_lys_L_ile_L_b
R_EX_lys_L_pro_L_e_	dipeptide_lys_L_pro_L_exchange	1 M_lys_L_pro_L_e = 1 M_lys_L_pro_L_b	1	( NOGPR )	( NOGPR )	No Assignment	SBO:0000185	Exchange di and tripeptides	Exchange	Metabolic module			Exchange	NA				1	0	1	0		1 M_lys_L_pro_L_e	1 M_lys_L_pro_L_b
R_EX_met_L_trp_L_e_	dipeptide_met_L_trp_L_exchange	1 M_met_L_trp_L_e = 1 M_met_L_trp_L_b	1	( NOGPR )	( NOGPR )	No Assignment	SBO:0000185	Exchange di and tripeptides	Exchange	Metabolic module			Exchange	NA				1	0	1	0		1 M_met_L_trp_L_e	1 M_met_L_trp_L_b
R_EX_phe_L_ala_B_e_	dipeptide_phe_L_ala_B_exchange	1 M_phe_L_ala_B_e = 1 M_phe_L_ala_B_b	1	( NOGPR )	( NOGPR )	No Assignment	SBO:0000185	Exchange di and tripeptides	Exchange	Metabolic module			Exchange	NA				1	0	1	0		1 M_phe_L_ala_B_e	1 M_phe_L_ala_B_b
R_EX_phe_L_ala_L_e_	dipeptide_phe_L_ala_L_exchange	1 M_phe_L_ala_L_e = 1 M_phe_L_ala_L_b	1	( NOGPR )	( NOGPR )	No Assignment	SBO:0000185	Exchange di and tripeptides	Exchange	Metabolic module			Exchange	NA				1	0	1	0		1 M_phe_L_ala_L_e	1 M_phe_L_ala_L_b
R_EX_phe_L_gln_L_e_	dipeptide_phe_L_gln_L_exchange	1 M_phe_L_gln_L_e = 1 M_phe_L_gln_L_b	1	( NOGPR )	( NOGPR )	No Assignment	SBO:0000185	Exchange di and tripeptides	Exchange	Plant degradation module			Exchange	NA				1	0	1	0		1 M_phe_L_gln_L_e	1 M_phe_L_gln_L_b
R_EX_phe_L_glu_L_e_	dipeptide_phe_L_glu_L_exchange	1 M_phe_L_glu_L_e = 1 M_phe_L_glu_L_b	1	( NOGPR )	( NOGPR )	No Assignment	SBO:0000185	Exchange di and tripeptides	Exchange	Metabolic module			Exchange	NA				1	0	1	0		1 M_phe_L_glu_L_e	1 M_phe_L_glu_L_b
R_EX_phe_L_phe_L_e_	dipeptide_phe_L_phe_L_exchange	1 M_phe_L_phe_L_e = 1 M_phe_L_phe_L_b	1	( NOGPR )	( NOGPR )	No Assignment	SBO:0000185	Exchange di and tripeptides	Exchange	Metabolic module			Exchange	NA				1	0	1	0		1 M_phe_L_phe_L_e	1 M_phe_L_phe_L_b
R_EX_phe_L_pro_L_e_	dipeptide_phe_L_pro_L_exchange	1 M_phe_L_pro_L_e = 1 M_phe_L_pro_L_b	1	( NOGPR )	( NOGPR )	No Assignment	SBO:0000185	Exchange di and tripeptides	Exchange	Metabolic module			Exchange	NA				1	0	1	0		1 M_phe_L_pro_L_e	1 M_phe_L_pro_L_b
R_EX_phe_L_trp_L_e_	dipeptide_phe_L_trp_L_exchange	1 M_phe_L_trp_L_e = 1 M_phe_L_trp_L_b	1	( NOGPR )	( NOGPR )	No Assignment	SBO:0000185	Exchange di and tripeptides	Exchange	Metabolic module			Exchange	NA				1	0	1	0		1 M_phe_L_trp_L_e	1 M_phe_L_trp_L_b
R_EX_pro_L_ala_L_e_	dipeptide_pro_L_ala_L_exchange	1 M_pro_L_ala_L_e = 1 M_pro_L_ala_L_b	1	( NOGPR )	( NOGPR )	No Assignment	SBO:0000185	Exchange di and tripeptides	Exchange	Metabolic module			Exchange	NA				1	0	1	0		1 M_pro_L_ala_L_e	1 M_pro_L_ala_L_b
R_EX_pro_L_asn_L_e_	dipeptide_pro_L_asn_L_exchange	1 M_pro_L_asn_L_e = 1 M_pro_L_asn_L_b	1	( NOGPR )	( NOGPR )	No Assignment	SBO:0000185	Exchange di and tripeptides	Exchange	Metabolic module			Exchange	NA				1	0	1	0		1 M_pro_L_asn_L_e	1 M_pro_L_asn_L_b
R_EX_pro_L_gln_L_e_	dipeptide_pro_L_gln_L_exchange	1 M_pro_L_gln_L_e = 1 M_pro_L_gln_L_b	1	( NOGPR )	( NOGPR )	No Assignment	SBO:0000185	Exchange di and tripeptides	Exchange	Metabolic module			Exchange	NA				1	0	1	0		1 M_pro_L_gln_L_e	1 M_pro_L_gln_L_b
R_EX_pro_L_glu_L_e_	dipeptide_pro_L_glu_L_exchange	1 M_pro_L_glu_L_e = 1 M_pro_L_glu_L_b	1	( NOGPR )	( NOGPR )	No Assignment	SBO:0000185	Exchange di and tripeptides	Exchange	Metabolic module			Exchange	NA				1	0	1	0		1 M_pro_L_glu_L_e	1 M_pro_L_glu_L_b
R_EX_pro_L_gly_e_	dipeptide_pro_L_gly_exchange	1 M_pro_L_gly_e = 1 M_pro_L_gly_b	1	( NOGPR )	( NOGPR )	No Assignment	SBO:0000185	Exchange di and tripeptides	Exchange	Metabolic module			Exchange	NA				1	0	1	0		1 M_pro_L_gly_e	1 M_pro_L_gly_b
R_EX_pro_L_his_L_e_	dipeptide_pro_L_his_L_exchange	1 M_pro_L_his_L_e = 1 M_pro_L_his_L_b	1	( NOGPR )	( NOGPR )	No Assignment	SBO:0000185	Exchange di and tripeptides	Exchange	Plant degradation module			Exchange	NA				1	0	1	0		1 M_pro_L_his_L_e	1 M_pro_L_his_L_b
R_EX_pro_L_ile_L_e_	dipeptide_pro_L_ile_L_exchange	1 M_pro_L_ile_L_e = 1 M_pro_L_ile_L_b	1	( NOGPR )	( NOGPR )	No Assignment	SBO:0000185	Exchange di and tripeptides	Exchange	Metabolic module			Exchange	NA				1	0	1	0		1 M_pro_L_ile_L_e	1 M_pro_L_ile_L_b
R_EX_pro_L_leu_L_e_	dipeptide_pro_L_leu_L_exchange	1 M_pro_L_leu_L_e = 1 M_pro_L_leu_L_b	1	( NOGPR )	( NOGPR )	No Assignment	SBO:0000185	Exchange di and tripeptides	Exchange	Metabolic module			Exchange	NA				1	0	1	0		1 M_pro_L_leu_L_e	1 M_pro_L_leu_L_b
R_EX_pro_L_lys_L_e_	dipeptide_pro_L_lys_L_exchange	1 M_pro_L_lys_L_e = 1 M_pro_L_lys_L_b	1	( NOGPR )	( NOGPR )	No Assignment	SBO:0000185	Exchange di and tripeptides	Exchange	Plant degradation module			Exchange	NA				1	0	1	0		1 M_pro_L_lys_L_e	1 M_pro_L_lys_L_b
R_EX_pro_L_phe_L_e_	dipeptide_pro_L_phe_L_exchange	1 M_pro_L_phe_L_e = 1 M_pro_L_phe_L_b	1	( NOGPR )	( NOGPR )	No Assignment	SBO:0000185	Exchange di and tripeptides	Exchange	Plant degradation module			Exchange	NA				1	0	1	0		1 M_pro_L_phe_L_e	1 M_pro_L_phe_L_b
R_EX_pro_L_pro_L_e_	dipeptide_pro_L_pro_L_exchange	1 M_pro_L_pro_L_e = 1 M_pro_L_pro_L_b	1	( NOGPR )	( NOGPR )	No Assignment	SBO:0000185	Exchange di and tripeptides	Exchange	Plant degradation module			Exchange	NA				1	0	1	0		1 M_pro_L_pro_L_e	1 M_pro_L_pro_L_b
R_EX_pro_L_ser_L_e_	dipeptide_pro_L_ser_L_exchange	1 M_pro_L_ser_L_e = 1 M_pro_L_ser_L_b	1	( NOGPR )	( NOGPR )	No Assignment	SBO:0000185	Exchange di and tripeptides	Exchange	Metabolic module			Exchange	NA				1	0	1	0		1 M_pro_L_ser_L_e	1 M_pro_L_ser_L_b
R_EX_pro_L_thr_L_e_	dipeptide_pro_L_thr_L_exchange	1 M_pro_L_thr_L_e = 1 M_pro_L_thr_L_b	1	( NOGPR )	( NOGPR )	No Assignment	SBO:0000185	Exchange di and tripeptides	Exchange	Plant degradation module			Exchange	NA				1	0	1	0		1 M_pro_L_thr_L_e	1 M_pro_L_thr_L_b
R_EX_pro_L_trp_L_e_	dipeptide_pro_L_trp_L_exchange	1 M_pro_L_trp_L_e = 1 M_pro_L_trp_L_b	1	( NOGPR )	( NOGPR )	No Assignment	SBO:0000185	Exchange di and tripeptides	Exchange	Metabolic module			Exchange	NA				1	0	1	0		1 M_pro_L_trp_L_e	1 M_pro_L_trp_L_b
R_EX_pro_L_tyr_L_e_	dipeptide_pro_L_tyr_L_exchange	1 M_pro_L_tyr_L_e = 1 M_pro_L_tyr_L_b	1	( NOGPR )	( NOGPR )	No Assignment	SBO:0000185	Exchange di and tripeptides	Exchange	Metabolic module			Exchange	NA				1	0	1	0		1 M_pro_L_tyr_L_e	1 M_pro_L_tyr_L_b
R_EX_pro_L_val_L_e_	dipeptide_pro_L_val_L_exchange	1 M_pro_L_val_L_e = 1 M_pro_L_val_L_b	1	( NOGPR )	( NOGPR )	No Assignment	SBO:0000185	Exchange di and tripeptides	Exchange	Metabolic module			Exchange	NA				1	0	1	0		1 M_pro_L_val_L_e	1 M_pro_L_val_L_b
R_EX_ser_L_ala_L_e_	dipeptide_ser_L_ala_L_exchange	1 M_ser_L_ala_L_e = 1 M_ser_L_ala_L_b	1	( NOGPR )	( NOGPR )	No Assignment	SBO:0000185	Exchange di and tripeptides	Exchange	Metabolic module			Exchange	NA				1	0	1	0		1 M_ser_L_ala_L_e	1 M_ser_L_ala_L_b
R_EX_ser_L_gly_e_	dipeptide_ser_L_gly_exchange	1 M_ser_L_gly_e = 1 M_ser_L_gly_b	1	( NOGPR )	( NOGPR )	No Assignment	SBO:0000185	Exchange di and tripeptides	Exchange	Plant degradation module			Exchange	NA				1	0	1	0		1 M_ser_L_gly_e	1 M_ser_L_gly_b
R_EX_ser_L_pro_L_e_	dipeptide_ser_L_pro_L_exchange	1 M_ser_L_pro_L_e = 1 M_ser_L_pro_L_b	1	( NOGPR )	( NOGPR )	No Assignment	SBO:0000185	Exchange di and tripeptides	Exchange	Plant degradation module			Exchange	NA				1	0	1	0		1 M_ser_L_pro_L_e	1 M_ser_L_pro_L_b
R_EX_ser_L_ser_L_e_	dipeptide_ser_L_ser_L_exchange	1 M_ser_L_ser_L_e = 1 M_ser_L_ser_L_b	1	( NOGPR )	( NOGPR )	No Assignment	SBO:0000185	Exchange di and tripeptides	Exchange	Metabolic module			Exchange	NA				1	0	1	0		1 M_ser_L_ser_L_e	1 M_ser_L_ser_L_b
R_EX_ser_L_thr_L_e_	dipeptide_ser_L_thr_L_exchange	1 M_ser_L_thr_L_e = 1 M_ser_L_thr_L_b	1	( NOGPR )	( NOGPR )	No Assignment	SBO:0000185	Exchange di and tripeptides	Exchange	Plant degradation module			Exchange	NA				1	0	1	0		1 M_ser_L_thr_L_e	1 M_ser_L_thr_L_b
R_EX_ser_L_tyr_L_e_	dipeptide_ser_L_tyr_L_exchange	1 M_ser_L_tyr_L_e = 1 M_ser_L_tyr_L_b	1	( NOGPR )	( NOGPR )	No Assignment	SBO:0000185	Exchange di and tripeptides	Exchange	Plant degradation module			Exchange	NA				1	0	1	0		1 M_ser_L_tyr_L_e	1 M_ser_L_tyr_L_b
R_EX_thr_L_ala_L_e_	dipeptide_thr_L_ala_L_exchange	1 M_thr_L_ala_L_e = 1 M_thr_L_ala_L_b	1	( NOGPR )	( NOGPR )	No Assignment	SBO:0000185	Exchange di and tripeptides	Exchange	Metabolic module			Exchange	NA				1	0	1	0		1 M_thr_L_ala_L_e	1 M_thr_L_ala_L_b
R_EX_thr_L_arg_L_e_	dipeptide_thr_L_arg_L_exchange	1 M_thr_L_arg_L_e = 1 M_thr_L_arg_L_b	1	( NOGPR )	( NOGPR )	No Assignment	SBO:0000185	Exchange di and tripeptides	Exchange	Metabolic module			Exchange	NA				1	0	1	0		1 M_thr_L_arg_L_e	1 M_thr_L_arg_L_b
R_EX_thr_L_gln_L_e_	dipeptide_thr_L_gln_L_exchange	1 M_thr_L_gln_L_e = 1 M_thr_L_gln_L_b	1	( NOGPR )	( NOGPR )	No Assignment	SBO:0000185	Exchange di and tripeptides	Exchange	Metabolic module			Exchange	NA				1	0	1	0		1 M_thr_L_gln_L_e	1 M_thr_L_gln_L_b
R_EX_thr_L_glu_L_e_	dipeptide_thr_L_glu_L_exchange	1 M_thr_L_glu_L_e = 1 M_thr_L_glu_L_b	1	( NOGPR )	( NOGPR )	No Assignment	SBO:0000185	Exchange di and tripeptides	Exchange	Metabolic module			Exchange	NA				1	0	1	0		1 M_thr_L_glu_L_e	1 M_thr_L_glu_L_b
R_EX_thr_L_lys_L_e_	dipeptide_thr_L_lys_L_exchange	1 M_thr_L_lys_L_e = 1 M_thr_L_lys_L_b	1	( NOGPR )	( NOGPR )	No Assignment	SBO:0000185	Exchange di and tripeptides	Exchange	Plant degradation module			Exchange	NA				1	0	1	0		1 M_thr_L_lys_L_e	1 M_thr_L_lys_L_b
R_EX_thr_L_phe_L_e_	dipeptide_thr_L_phe_L_exchange	1 M_thr_L_phe_L_e = 1 M_thr_L_phe_L_b	1	( NOGPR )	( NOGPR )	No Assignment	SBO:0000185	Exchange di and tripeptides	Exchange	Metabolic module			Exchange	NA				1	0	1	0		1 M_thr_L_phe_L_e	1 M_thr_L_phe_L_b
R_EX_thr_L_pro_L_e_	dipeptide_thr_L_pro_L_exchange	1 M_thr_L_pro_L_e = 1 M_thr_L_pro_L_b	1	( NOGPR )	( NOGPR )	No Assignment	SBO:0000185	Exchange di and tripeptides	Exchange	Plant degradation module			Exchange	NA				1	0	1	0		1 M_thr_L_pro_L_e	1 M_thr_L_pro_L_b
R_EX_thr_L_ser_L_e_	dipeptide_thr_L_ser_L_exchange	1 M_thr_L_ser_L_e = 1 M_thr_L_ser_L_b	1	( NOGPR )	( NOGPR )	No Assignment	SBO:0000185	Exchange di and tripeptides	Exchange	Plant degradation module			Exchange	NA				1	0	1	0		1 M_thr_L_ser_L_e	1 M_thr_L_ser_L_b
R_EX_thr_L_thr_L_e_	dipeptide_thr_L_thr_L_exchange	1 M_thr_L_thr_L_e = 1 M_thr_L_thr_L_b	1	( NOGPR )	( NOGPR )	No Assignment	SBO:0000185	Exchange di and tripeptides	Exchange	Plant degradation module			Exchange	NA				1	0	1	0		1 M_thr_L_thr_L_e	1 M_thr_L_thr_L_b
R_EX_thr_L_tyr_L_e_	dipeptide_thr_L_tyr_L_exchange	1 M_thr_L_tyr_L_e = 1 M_thr_L_tyr_L_b	1	( NOGPR )	( NOGPR )	No Assignment	SBO:0000185	Exchange di and tripeptides	Exchange	Plant degradation module			Exchange	NA				1	0	1	0		1 M_thr_L_tyr_L_e	1 M_thr_L_tyr_L_b
R_EX_trp_L_ala_L_e_	dipeptide_trp_L_ala_L_exchange	1 M_trp_L_ala_L_e = 1 M_trp_L_ala_L_b	1	( NOGPR )	( NOGPR )	No Assignment	SBO:0000185	Exchange di and tripeptides	Exchange	Metabolic module			Exchange	NA				1	0	1	0		1 M_trp_L_ala_L_e	1 M_trp_L_ala_L_b
R_EX_trp_L_asp_L_e_	dipeptide_trp_L_asp_L_exchange	1 M_trp_L_asp_L_e = 1 M_trp_L_asp_L_b	1	( NOGPR )	( NOGPR )	No Assignment	SBO:0000185	Exchange di and tripeptides	Exchange	Metabolic module			Exchange	NA				1	0	1	0		1 M_trp_L_asp_L_e	1 M_trp_L_asp_L_b
R_EX_trp_L_phe_L_e_	dipeptide_trp_L_phe_L_exchange	1 M_trp_L_phe_L_e = 1 M_trp_L_phe_L_b	1	( NOGPR )	( NOGPR )	No Assignment	SBO:0000185	Exchange di and tripeptides	Exchange	Metabolic module			Exchange	NA				1	0	1	0		1 M_trp_L_phe_L_e	1 M_trp_L_phe_L_b
R_EX_trp_L_ser_L_e_	dipeptide_trp_L_ser_L_exchange	1 M_trp_L_ser_L_e = 1 M_trp_L_ser_L_b	1	( NOGPR )	( NOGPR )	No Assignment	SBO:0000185	Exchange di and tripeptides	Exchange	Metabolic module			Exchange	NA				1	0	1	0		1 M_trp_L_ser_L_e	1 M_trp_L_ser_L_b
R_EX_trp_L_trp_L_e_	dipeptide_trp_L_trp_L_exchange	1 M_trp_L_trp_L_e = 1 M_trp_L_trp_L_b	1	( NOGPR )	( NOGPR )	No Assignment	SBO:0000185	Exchange di and tripeptides	Exchange	Metabolic module			Exchange	NA				1	0	1	0		1 M_trp_L_trp_L_e	1 M_trp_L_trp_L_b
R_EX_trp_L_tyr_L_e_	dipeptide_trp_L_tyr_L_exchange	1 M_trp_L_tyr_L_e = 1 M_trp_L_tyr_L_b	1	( NOGPR )	( NOGPR )	No Assignment	SBO:0000185	Exchange di and tripeptides	Exchange	Metabolic module			Exchange	NA				1	0	1	0		1 M_trp_L_tyr_L_e	1 M_trp_L_tyr_L_b
R_EX_trp_L_val_L_e_	dipeptide_trp_L_val_L_exchange	1 M_trp_L_val_L_e = 1 M_trp_L_val_L_b	1	( NOGPR )	( NOGPR )	No Assignment	SBO:0000185	Exchange di and tripeptides	Exchange	Metabolic module			Exchange	NA				1	0	1	0		1 M_trp_L_val_L_e	1 M_trp_L_val_L_b
R_EX_tyr_L_ala_L_e_	dipeptide_tyr_L_ala_L_exchange	1 M_tyr_L_ala_L_e = 1 M_tyr_L_ala_L_b	1	( NOGPR )	( NOGPR )	No Assignment	SBO:0000185	Exchange di and tripeptides	Exchange	Metabolic module			Exchange	NA				1	0	1	0		1 M_tyr_L_ala_L_e	1 M_tyr_L_ala_L_b
R_EX_tyr_L_asn_L_e_	dipeptide_tyr_L_asn_L_exchange	1 M_tyr_L_asn_L_e = 1 M_tyr_L_asn_L_b	1	( NOGPR )	( NOGPR )	No Assignment	SBO:0000185	Exchange di and tripeptides	Exchange	Plant degradation module			Exchange	NA				1	0	1	0		1 M_tyr_L_asn_L_e	1 M_tyr_L_asn_L_b
R_EX_tyr_L_gln_L_e_	dipeptide_tyr_L_gln_L_exchange	1 M_tyr_L_gln_L_e = 1 M_tyr_L_gln_L_b	1	( NOGPR )	( NOGPR )	No Assignment	SBO:0000185	Exchange di and tripeptides	Exchange	Plant degradation module			Exchange	NA				1	0	1	0		1 M_tyr_L_gln_L_e	1 M_tyr_L_gln_L_b
R_EX_tyr_L_gly_e_	dipeptide_tyr_L_gly_exchange	1 M_tyr_L_gly_e = 1 M_tyr_L_gly_b	1	( NOGPR )	( NOGPR )	No Assignment	SBO:0000185	Exchange di and tripeptides	Exchange	Metabolic module			Exchange	NA				1	0	1	0		1 M_tyr_L_gly_e	1 M_tyr_L_gly_b
R_EX_tyr_L_his_L_e_	dipeptide_tyr_L_his_L_exchange	1 M_tyr_L_his_L_e = 1 M_tyr_L_his_L_b	1	( NOGPR )	( NOGPR )	No Assignment	SBO:0000185	Exchange di and tripeptides	Exchange	Metabolic module			Exchange	NA				1	0	1	0		1 M_tyr_L_his_L_e	1 M_tyr_L_his_L_b
R_EX_tyr_L_lys_L_e_	dipeptide_tyr_L_lys_L_exchange	1 M_tyr_L_lys_L_e = 1 M_tyr_L_lys_L_b	1	( NOGPR )	( NOGPR )	No Assignment	SBO:0000185	Exchange di and tripeptides	Exchange	Plant degradation module			Exchange	NA				1	0	1	0		1 M_tyr_L_lys_L_e	1 M_tyr_L_lys_L_b
R_EX_tyr_L_phe_L_e_	dipeptide_tyr_L_phe_L_exchange	1 M_tyr_L_phe_L_e = 1 M_tyr_L_phe_L_b	1	( NOGPR )	( NOGPR )	No Assignment	SBO:0000185	Exchange di and tripeptides	Exchange	Metabolic module			Exchange	NA				1	0	1	0		1 M_tyr_L_phe_L_e	1 M_tyr_L_phe_L_b
R_EX_tyr_L_trp_L_e_	dipeptide_tyr_L_trp_L_exchange	1 M_tyr_L_trp_L_e = 1 M_tyr_L_trp_L_b	1	( NOGPR )	( NOGPR )	No Assignment	SBO:0000185	Exchange di and tripeptides	Exchange	Metabolic module			Exchange	NA				1	0	1	0		1 M_tyr_L_trp_L_e	1 M_tyr_L_trp_L_b
R_EX_tyr_L_tyr_L_e_	dipeptide_tyr_L_tyr_L_exchange	1 M_tyr_L_tyr_L_e = 1 M_tyr_L_tyr_L_b	1	( NOGPR )	( NOGPR )	No Assignment	SBO:0000185	Exchange di and tripeptides	Exchange	Metabolic module			Exchange	NA				1	0	1	0		1 M_tyr_L_tyr_L_e	1 M_tyr_L_tyr_L_b
R_EX_val_L_arg_L_e_	dipeptide_val_L_arg_L_exchange	1 M_val_L_arg_L_e = 1 M_val_L_arg_L_b	1	( NOGPR )	( NOGPR )	No Assignment	SBO:0000185	Exchange di and tripeptides	Exchange	Metabolic module			Exchange	NA				1	0	1	0		1 M_val_L_arg_L_e	1 M_val_L_arg_L_b
R_EX_val_L_asn_L_e_	dipeptide_val_L_asn_L_exchange	1 M_val_L_asn_L_e = 1 M_val_L_asn_L_b	1	( NOGPR )	( NOGPR )	No Assignment	SBO:0000185	Exchange di and tripeptides	Exchange	Metabolic module			Exchange	NA				1	0	1	0		1 M_val_L_asn_L_e	1 M_val_L_asn_L_b
R_EX_val_L_asp_L_e_	dipeptide_val_L_asp_L_exchange	1 M_val_L_asp_L_e = 1 M_val_L_asp_L_b	1	( NOGPR )	( NOGPR )	No Assignment	SBO:0000185	Exchange di and tripeptides	Exchange	Metabolic module			Exchange	NA				1	0	1	0		1 M_val_L_asp_L_e	1 M_val_L_asp_L_b
R_EX_val_L_glu_L_e_	dipeptide_val_L_glu_L_exchange	1 M_val_L_glu_L_e = 1 M_val_L_glu_L_b	1	( NOGPR )	( NOGPR )	No Assignment	SBO:0000185	Exchange di and tripeptides	Exchange	Plant degradation module			Exchange	NA				1	0	1	0		1 M_val_L_glu_L_e	1 M_val_L_glu_L_b
R_EX_val_L_gly_e_	dipeptide_val_L_gly_exchange	1 M_val_L_gly_e = 1 M_val_L_gly_b	1	( NOGPR )	( NOGPR )	No Assignment	SBO:0000185	Exchange di and tripeptides	Exchange	Metabolic module			Exchange	NA				1	0	1	0		1 M_val_L_gly_e	1 M_val_L_gly_b
R_EX_val_L_his_L_e_	dipeptide_val_L_his_L_exchange	1 M_val_L_his_L_e = 1 M_val_L_his_L_b	1	( NOGPR )	( NOGPR )	No Assignment	SBO:0000185	Exchange di and tripeptides	Exchange	Metabolic module			Exchange	NA				1	0	1	0		1 M_val_L_his_L_e	1 M_val_L_his_L_b
R_EX_val_L_ile_L_e_	dipeptide_val_L_ile_L_exchange	1 M_val_L_ile_L_e = 1 M_val_L_ile_L_b	1	( NOGPR )	( NOGPR )	No Assignment	SBO:0000185	Exchange di and tripeptides	Exchange	Metabolic module			Exchange	NA				1	0	1	0		1 M_val_L_ile_L_e	1 M_val_L_ile_L_b
R_EX_val_L_leu_L_e_	dipeptide_val_L_leu_L_exchange	1 M_val_L_leu_L_e = 1 M_val_L_leu_L_b	1	( NOGPR )	( NOGPR )	No Assignment	SBO:0000185	Exchange di and tripeptides	Exchange	Metabolic module			Exchange	NA				1	0	1	0		1 M_val_L_leu_L_e	1 M_val_L_leu_L_b
R_EX_val_L_pro_L_e_	dipeptide_val_L_pro_L_exchange	1 M_val_L_pro_L_e = 1 M_val_L_pro_L_b	1	( NOGPR )	( NOGPR )	No Assignment	SBO:0000185	Exchange di and tripeptides	Exchange	Metabolic module			Exchange	NA				1	0	1	0		1 M_val_L_pro_L_e	1 M_val_L_pro_L_b
R_EX_val_L_ser_L_e_	dipeptide_val_L_ser_L_exchange	1 M_val_L_ser_L_e = 1 M_val_L_ser_L_b	1	( NOGPR )	( NOGPR )	No Assignment	SBO:0000185	Exchange di and tripeptides	Exchange	Metabolic module			Exchange	NA				1	0	1	0		1 M_val_L_ser_L_e	1 M_val_L_ser_L_b
R_EX_val_L_thr_L_e_	dipeptide_val_L_thr_L_exchange	1 M_val_L_thr_L_e = 1 M_val_L_thr_L_b	1	( NOGPR )	( NOGPR )	No Assignment	SBO:0000185	Exchange di and tripeptides	Exchange	Plant degradation module			Exchange	NA				1	0	1	0		1 M_val_L_thr_L_e	1 M_val_L_thr_L_b
R_EX_val_L_tyr_L_e_	dipeptide_val_L_tyr_L_exchange	1 M_val_L_tyr_L_e = 1 M_val_L_tyr_L_b	1	( NOGPR )	( NOGPR )	No Assignment	SBO:0000185	Exchange di and tripeptides	Exchange	Metabolic module			Exchange	NA				1	0	1	0		1 M_val_L_tyr_L_e	1 M_val_L_tyr_L_b
R_EX_val_L_tyr_L_val_L_e_	tripeptide_val_L_tyr_L_val_L_exchange	1 M_val_L_tyr_L_val_L_e = 1 M_val_L_tyr_L_val_L_b	1	( NOGPR )	( NOGPR )	No Assignment	SBO:0000185	Exchange di and tripeptides	Exchange	Metabolic module			Exchange	NA				1	0	1	0		1 M_val_L_tyr_L_val_L_e	1 M_val_L_tyr_L_val_L_b
R_EX_val_L_val_L_e_	dipeptide_val_L_val_L_exchange	1 M_val_L_val_L_e = 1 M_val_L_val_L_b	1	( NOGPR )	( NOGPR )	No Assignment	SBO:0000185	Exchange di and tripeptides	Exchange	Metabolic module			Exchange	NA				1	0	1	0		1 M_val_L_val_L_e	1 M_val_L_val_L_b
R_EX_co2_e_	CO2_exchange	1 M_co2_e = 1 M_co2_b	1	( NOGPR )	( NOGPR )	No Assignment	SBO:0000185	Exchange inorganic compound	Exchange	Metabolic module			Exchange	NA				1	0	1	0		1 M_co2_e	1 M_co2_b
R_EX_fe2_e_	Fe2__exchange	1 M_fe2_e = 1 M_fe2_b	1	( NOGPR )	( NOGPR )	No Assignment	SBO:0000185	Exchange inorganic compound	Exchange	Metabolic module			Exchange	NA				1	0	1	0		1 M_fe2_e	1 M_fe2_b
R_EX_h_e_	H__exchange	1 M_h_e = 1 M_h_b	1	( NOGPR )	( NOGPR )	No Assignment	SBO:0000185	Exchange inorganic compound	Exchange	Metabolic module			Exchange	NA				1	0	1	0		1 M_h_e	1 M_h_b
R_EX_h2o_e_	H2O_exchange	1 M_h2o_e = 1 M_h2o_b	1	( NOGPR )	( NOGPR )	No Assignment	SBO:0000185	Exchange inorganic compound	Exchange	Metabolic module			Exchange	NA				1	0	1	0		1 M_h2o_e	1 M_h2o_b
R_EX_h2o2_e_	h2o2_exchange	1 M_h2o2_e = 1 M_h2o2_b	1	( NOGPR )	( NOGPR )	No Assignment	SBO:0000185	Exchange inorganic compound	Exchange	Metabolic module			Exchange	NA				1	0	1	0		1 M_h2o2_e	1 M_h2o2_b
R_EX_n2o_e_	nitrous_oxide_exchange	1 M_n2o_e = 1 M_n2o_b	1	( NOGPR )	( NOGPR )	No Assignment	SBO:0000185	Exchange inorganic compound	Exchange	Metabolic module			Exchange	NA				1	0	1	0		1 M_n2o_e	1 M_n2o_b
R_EX_nh4_e_	ammonia_exchange	1 M_nh4_e = 1 M_nh4_b	1	( NOGPR )	( NOGPR )	No Assignment	SBO:0000185	Exchange inorganic compound	Exchange	Metabolic module			Exchange	NA	Biolog data	Sclerotinia sclerotiorum	this study	1	0	1	0		1 M_nh4_e	1 M_nh4_b
R_EX_no3_e_	nitrate_exchange	1 M_no3_e = 1 M_no3_b	1	( NOGPR )	( NOGPR )	No Assignment	SBO:0000185	Exchange inorganic compound	Exchange	Metabolic module			Exchange	NA				1	0	1	0		1 M_no3_e	1 M_no3_b
R_EX_o2_e_	O2_exchange	1 M_o2_e = 1 M_o2_b	1	( NOGPR )	( NOGPR )	No Assignment	SBO:0000185	Exchange inorganic compound	Exchange	Metabolic module			Exchange	NA				1	0	1	0		1 M_o2_e	1 M_o2_b
R_EX_pH_buffer_e	proton_buffering	1 M_h_e = 1 M_pH_buffer_b	1	( NOGPR )	( NOGPR )	No Assignment	SBO:0000185	Exchange inorganic compound	Exchange	Metabolic module			Exchange	NA	pH buffering capacity of the medium			1	0	1	0		1 M_h_e	1 M_pH_buffer_b
R_EX_pH_buffer_v	proton_buffering	1 M_h_v = 1 M_pH_buffer_vacuole_b	1	( NOGPR )	( NOGPR )	No Assignment	SBO:0000185	Exchange inorganic compound	Exchange	Metabolic module			Exchange	NA	pH buffering capacity of the vacuole			1	0	1	1		1 M_h_v	1 M_pH_buffer_vacuole_b
R_EX_pi_e_	phosphate_exchange	1 M_pi_e = 1 M_pi_b	1	( NOGPR )	( NOGPR )	No Assignment	SBO:0000185	Exchange inorganic compound	Exchange	Metabolic module			Exchange	NA		Sclerotinia sclerotiorum	this study	1	0	1	0		1 M_pi_e	1 M_pi_b
R_EX_so4_e_	sulfate_exchange	1 M_so4_e = 1 M_so4_b	1	( NOGPR )	( NOGPR )	No Assignment	SBO:0000185	Exchange inorganic compound	Exchange	Metabolic module			Exchange	NA				1	0	1	0		1 M_so4_e	1 M_so4_b
R_EX_13aArabGal_L_e_	alpha_1_3_Arabino_galactose_exchange	1 M_13aArabGal_L_e = 1 M_13aArabGal_L_b	1	( NOGPR )	( NOGPR )	No Assignment	SBO:0000185	Exchange macromolecule	Exchange	Plant degradation module			Exchange	NA				1	0	1	0		1 M_13aArabGal_L_e	1 M_13aArabGal_L_b
R_EX_13gal_2u_e_	beta_1_3_galactan__2_units__exchange	1 M_13gal_2u_e = 1 M_13gal_2u_b	1	( NOGPR )	( NOGPR )	No Assignment	SBO:0000185	Exchange macromolecule	Exchange	Plant degradation module			Exchange	NA				1	0	1	0		1 M_13gal_2u_e	1 M_13gal_2u_b
R_EX_14bglucan_10u_e_	14bglucan_10u_exchange	1 M_14bglucan_10u_e = 1 M_14bglucan_10u_b	1	( NOGPR )	( NOGPR )	No Assignment	SBO:0000185	Exchange macromolecule	Exchange	Plant degradation module			Exchange	NA				1	0	1	0		1 M_14bglucan_10u_e	1 M_14bglucan_10u_b
R_EX_14bglucan_4u_e_	14bglucan_4u_exchange	1 M_14bglucan_4u_e = 1 M_14bglucan_4u_b	1	( NOGPR )	( NOGPR )	No Assignment	SBO:0000185	Exchange macromolecule	Exchange	Plant degradation module			Exchange	NA				1	0	1	0		1 M_14bglucan_4u_e	1 M_14bglucan_4u_b
R_EX_14bglucan_6u_e_	14bglucan_6u_exchange	1 M_14bglucan_6u_e = 1 M_14bglucan_6u_b	1	( NOGPR )	( NOGPR )	No Assignment	SBO:0000185	Exchange macromolecule	Exchange	Plant degradation module			Exchange	NA				1	0	1	0		1 M_14bglucan_6u_e	1 M_14bglucan_6u_b
R_EX_14bglucan_8u_e_	14bglucan_8u_exchange	1 M_14bglucan_8u_e = 1 M_14bglucan_8u_b	1	( NOGPR )	( NOGPR )	No Assignment	SBO:0000185	Exchange macromolecule	Exchange	Plant degradation module			Exchange	NA				1	0	1	0		1 M_14bglucan_8u_e	1 M_14bglucan_8u_b
R_EX_14bglucan_e_	14bglucan_exchange	1 M_14bglucan_e = 1 M_14bglucan_b	1	( NOGPR )	( NOGPR )	No Assignment	SBO:0000185	Exchange macromolecule	Exchange	Plant degradation module			Exchange	NA				1	0	1	0		1 M_14bglucan_e	1 M_14bglucan_b
R_EX_1aRmnGalA_e_	alpha_1_rhamnose_4_1_glalaturonate_exchange	1 M_1aRmnGalA_e = 1 M_1aRmnGalA_b	1	( NOGPR )	( NOGPR )	No Assignment	SBO:0000185	Exchange macromolecule	Exchange	Plant degradation module			Exchange	NA				1	0	1	0		1 M_1aRmnGalA_e	1 M_1aRmnGalA_b
R_EX_1aRmnGalAAra_e_	alpha_1_rhamnose_4_1_glalaturonate_beta_1_4_arabinose_exchange	1 M_1aRmnGalAAra_e = 1 M_1aRmnGalAAra_b	1	( NOGPR )	( NOGPR )	No Assignment	SBO:0000185	Exchange macromolecule	Exchange	Plant degradation module			Exchange	NA				1	0	1	0		1 M_1aRmnGalAAra_e	1 M_1aRmnGalAAra_b
R_EX_1aRmnGalAArabinan_e_	alpha_1_rhamnose_4_1_glalaturonate_Arabinan_exchange	1 M_1aRmnGalAArabinan_e = 1 M_1aRmnGalAArabinan_b	1	( NOGPR )	( NOGPR )	No Assignment	SBO:0000185	Exchange macromolecule	Exchange	Plant degradation module			Exchange	NA				1	0	1	0		1 M_1aRmnGalAArabinan_e	1 M_1aRmnGalAArabinan_b
R_EX_1aRmnGalAArabinan_unb13_e_	alpha_1_rhamnose_4_1_glalaturonate_Arabinan_unbound_1_3_linkages_exchange	1 M_1aRmnGalAArabinan_unb13_e = 1 M_1aRmnGalAArabinan_unb13_b	1	( NOGPR )	( NOGPR )	No Assignment	SBO:0000185	Exchange macromolecule	Exchange	Plant degradation module			Exchange	NA				1	0	1	0		1 M_1aRmnGalAArabinan_unb13_e	1 M_1aRmnGalAArabinan_unb13_b
R_EX_1aRmnGalAAragalan_e_	alpha_1_rhamnose_4_1_glalaturonate_Arabinogalactan_exchange	1 M_1aRmnGalAAragalan_e = 1 M_1aRmnGalAAragalan_b	1	( NOGPR )	( NOGPR )	No Assignment	SBO:0000185	Exchange macromolecule	Exchange	Plant degradation module			Exchange	NA				1	0	1	0		1 M_1aRmnGalAAragalan_e	1 M_1aRmnGalAAragalan_b
R_EX_1aRmnGalAgal_e_	alpha_1_rhamnose_4_1_glalaturonate_beta_1_4_galactose_exchange	1 M_1aRmnGalAgal_e = 1 M_1aRmnGalAgal_b	1	( NOGPR )	( NOGPR )	No Assignment	SBO:0000185	Exchange macromolecule	Exchange	Plant degradation module			Exchange	NA				1	0	1	0		1 M_1aRmnGalAgal_e	1 M_1aRmnGalAgal_b
R_EX_1aRmnGalAgalan_e_	alpha_1_rhamnose_4_1_glalaturonate_galactan_exchange	1 M_1aRmnGalAgalan_e = 1 M_1aRmnGalAgalan_b	1	( NOGPR )	( NOGPR )	No Assignment	SBO:0000185	Exchange macromolecule	Exchange	Plant degradation module			Exchange	NA				1	0	1	0		1 M_1aRmnGalAgalan_e	1 M_1aRmnGalAgalan_b
R_EX_5d4dglca_e_	5_dehydro_4_deoxy_D_glucuronate_exchange	1 M_5d4dglca_e = 1 M_5d4dglca_b	1	( NOGPR )	( NOGPR )	No Assignment	SBO:0000185	Exchange macromolecule	Exchange	Plant degradation module			Exchange	NA				1	0	1	0		1 M_5d4dglca_e	1 M_5d4dglca_b
R_EX_ACXYLAN_3u_e_	acxylan_3u_exchange	1 M_acxylan_3u_e = 1 M_acxylan_3u_b	1	( NOGPR )	( NOGPR )	No Assignment	SBO:0000185	Exchange macromolecule	Exchange	Plant degradation module			Exchange	NA				1	0	1	0		1 M_acxylan_3u_e	1 M_acxylan_3u_b
R_EX_ACXYLAN_e_	acetyl_xylan_exchange	1 M_acxylan_e = 1 M_acxylan_b	1	( NOGPR )	( NOGPR )	No Assignment	SBO:0000185	Exchange macromolecule	Exchange	Plant degradation module			Exchange	NA				1	0	1	0		1 M_acxylan_e	1 M_acxylan_b
R_EX_Arabinan_12_1u_13_2u_e_	arabinan_1_2_linkage__1_unit__1_3_linkage__2_units__exchange	1 M_Arabinan_12_1u_13_2u_e = 1 M_Arabinan_12_1u_13_2u_b	1	( NOGPR )	( NOGPR )	No Assignment	SBO:0000185	Exchange macromolecule	Exchange	Plant degradation module			Exchange	NA				1	0	1	0		1 M_Arabinan_12_1u_13_2u_e	1 M_Arabinan_12_1u_13_2u_b
R_EX_Arabinan_13_e_	arabinan_1_3_linkage__3_units__exchange	1 M_Arabinan_13_e = 1 M_Arabinan_13_b	1	( NOGPR )	( NOGPR )	No Assignment	SBO:0000185	Exchange macromolecule	Exchange	Plant degradation module			Exchange	NA				1	0	1	0		1 M_Arabinan_13_e	1 M_Arabinan_13_b
R_EX_araxylan_3u_e_	arabinoxylan_3u_exchange	1 M_araxylan_3u_e = 1 M_araxylan_3u_b	1	( NOGPR )	( NOGPR )	No Assignment	SBO:0000185	Exchange macromolecule	Exchange	Plant degradation module			Exchange	NA				1	0	1	0		1 M_araxylan_3u_e	1 M_araxylan_3u_b
R_EX_cellos_e_	cellulose_exchange	1 M_cellos_e = 1 M_cellos_b	1	( NOGPR )	( NOGPR )	No Assignment	SBO:0000185	Exchange macromolecule	Exchange	Plant degradation module			Exchange	NA				1	0	1	0		1 M_cellos_e	1 M_cellos_b
R_EX_CUTAN_e_	cutan_exchange	1 M_cutan_e = 1 M_cutan_b	1	( NOGPR )	( NOGPR )	No Assignment	SBO:0000185	Exchange macromolecule	Exchange	Plant degradation module			Exchange	NA				1	0	1	0		1 M_cutan_e	1 M_cutan_b
R_EX_CUTICULE_e_	cuticule_exchange	1 M_cutil_e = 1 M_cutil_b	1	( NOGPR )	( NOGPR )	No Assignment	SBO:0000185	Exchange macromolecule	Exchange	Plant degradation module			Exchange	NA				1	0	1	0		1 M_cutil_e	1 M_cutil_b
R_EX_CUTIN_e_	cutin_exchange	1 M_cutin_e = 1 M_cutin_b	1	( NOGPR )	( NOGPR )	No Assignment	SBO:0000185	Exchange macromolecule	Exchange	Plant degradation module			Exchange	NA				1	0	1	0		1 M_cutin_e	1 M_cutin_b
R_EX_galactomanan_2u_e_	galactomannan_2_units_exchange	1 M_galactomanan_2u_e = 1 M_galactomanan_2u_b	1	( NOGPR )	( NOGPR )	No Assignment	SBO:0000185	Exchange macromolecule	Exchange	Plant degradation module			Exchange	NA				1	0	1	0		1 M_galactomanan_2u_e	1 M_galactomanan_2u_b
R_EX_galactomanan_3u_e_	galactomannan_3_units_exchange	1 M_galactomanan_3u_e = 1 M_galactomanan_3u_b	1	( NOGPR )	( NOGPR )	No Assignment	SBO:0000185	Exchange macromolecule	Exchange	Plant degradation module			Exchange	NA				1	0	1	0		1 M_galactomanan_3u_e	1 M_galactomanan_3u_b
R_EX_GALACTOMANNAN_e_	galactomannan_exchange	1 M_galactomanan_e = 1 M_galactomanan_b	1	( NOGPR )	( NOGPR )	No Assignment	SBO:0000185	Exchange macromolecule	Exchange	Plant degradation module			Exchange	NA				1	0	1	0		1 M_galactomanan_e	1 M_galactomanan_b
R_EX_galur2u_e_	1_4_a_D_galacturonate__2_units__exchange	1 M_galur2u_e = 1 M_galur2u_b	1	( NOGPR )	( NOGPR )	No Assignment	SBO:0000185	Exchange macromolecule	Exchange	Plant degradation module			Exchange	NA				1	0	1	0		1 M_galur2u_e	1 M_galur2u_b
R_EX_galur3u_e_	1_4_a_D_galacturonate__3_units__exchange	1 M_galur3u_e = 1 M_galur3u_b	1	( NOGPR )	( NOGPR )	No Assignment	SBO:0000185	Exchange macromolecule	Exchange	Plant degradation module			Exchange	NA				1	0	1	0		1 M_galur3u_e	1 M_galur3u_b
R_EX_galur4u_e_	1_4_a_D_galacturonate__4_units__exchange	1 M_galur4u_e = 1 M_galur4u_b	1	( NOGPR )	( NOGPR )	No Assignment	SBO:0000185	Exchange macromolecule	Exchange	Plant degradation module			Exchange	NA				1	0	1	0		1 M_galur4u_e	1 M_galur4u_b
R_EX_galur5u_e_	1_4_a_D_galacturonate__5_units__exchange	1 M_galur5u_e = 1 M_galur5u_b	1	( NOGPR )	( NOGPR )	No Assignment	SBO:0000185	Exchange macromolecule	Exchange	Plant degradation module			Exchange	NA				1	0	1	0		1 M_galur5u_e	1 M_galur5u_b
R_EX_galurmet3u_e_	1_4_a_D_galacturonate__3_units__3methylated__exchange	1 M_galurmet3u_e = 1 M_galurmet3u_b	1	( NOGPR )	( NOGPR )	No Assignment	SBO:0000185	Exchange macromolecule	Exchange	Plant degradation module			Exchange	NA				1	0	1	0		1 M_galurmet3u_e	1 M_galurmet3u_b
R_EX_galurunsmet3u_e_	1_4_a_D_galacturonate_unsaturated__3_units__3methylated__exchange	1 M_galurunsmet3u_e = 1 M_galurunsmet3u_b	1	( NOGPR )	( NOGPR )	No Assignment	SBO:0000185	Exchange macromolecule	Exchange	Plant degradation module			Exchange	NA				1	0	1	0		1 M_galurunsmet3u_e	1 M_galurunsmet3u_b
R_EX_glucuroacxylan_3u_e_	glucuro_acetyl_xylan_3_units_exchange	1 M_glucuroacxylan_3u_e = 1 M_glucuroacxylan_3u_b	1	( NOGPR )	( NOGPR )	No Assignment	SBO:0000185	Exchange macromolecule	Exchange	Plant degradation module			Exchange	NA				1	0	1	0		1 M_glucuroacxylan_3u_e	1 M_glucuroacxylan_3u_b
R_EX_GLUCUROACXYLAN_e_	glucuro_acetyl_xylan_exchange	1 M_glucuroacxylan_e = 1 M_glucuroacxylan_b	1	( NOGPR )	( NOGPR )	No Assignment	SBO:0000185	Exchange macromolecule	Exchange	Plant degradation module			Exchange	NA				1	0	1	0		1 M_glucuroacxylan_e	1 M_glucuroacxylan_b
R_EX_glucuroarabinoxylan_e_	alpha_1_2_glucuronate_alpha_1_2_arabino_beta_1_4_xylan_exchange	1 M_glucuroarabinoxylan_e = 1 M_glucuroarabinoxylan_b	1	( NOGPR )	( NOGPR )	No Assignment	SBO:0000185	Exchange macromolecule	Exchange	Plant degradation module			Exchange	NA				1	0	1	0		1 M_glucuroarabinoxylan_e	1 M_glucuroarabinoxylan_b
R_EX_glucurometxylan_3u_e_	glucuromethylatedxylan_3u__exchange	1 M_glucurometxylan_3u_e = 1 M_glucurometxylan_3u_b	1	( NOGPR )	( NOGPR )	No Assignment	SBO:0000185	Exchange macromolecule	Exchange	Plant degradation module			Exchange	NA				1	0	1	0		1 M_glucurometxylan_3u_e	1 M_glucurometxylan_3u_b
R_EX_GLUCUROXYLAN_3u_e_	glucuroxylan_3u_exchange	1 M_glucuroxylan_3u_e = 1 M_glucuroxylan_3u_b	1	( NOGPR )	( NOGPR )	No Assignment	SBO:0000185	Exchange macromolecule	Exchange	Plant degradation module			Exchange	NA				1	0	1	0		1 M_glucuroxylan_3u_e	1 M_glucuroxylan_3u_b
R_EX_GLUCUROXYLAN_e_	glucuroxylan_exchange	1 M_glucuroxylan_e = 1 M_glucuroxylan_b	1	( NOGPR )	( NOGPR )	No Assignment	SBO:0000185	Exchange macromolecule	Exchange	Plant degradation module			Exchange	NA				1	0	1	0		1 M_glucuroxylan_e	1 M_glucuroxylan_b
R_EX_M_xylgalurnxu__e_	xylogalacturonan_exchange	1 M_xylgalurnxu_e = 1 M_xylgalurnxu_b	1	( NOGPR )	( NOGPR )	No Assignment	SBO:0000185	Exchange macromolecule	Exchange	Plant degradation module			Exchange	NA				1	0	1	0		1 M_xylgalurnxu_e	1 M_xylgalurnxu_b
R_EX_manan_2u_e_	mannan_2_units_exchange	1 M_mannan_2u_e = 1 M_mannan_2u_b	1	( NOGPR )	( NOGPR )	No Assignment	SBO:0000185	Exchange macromolecule	Exchange	Plant degradation module			Exchange	NA				1	0	1	0		1 M_mannan_2u_e	1 M_mannan_2u_b
R_EX_manan_3u_e_	mannan_3_units_exchange	1 M_mannan_3u_e = 1 M_mannan_3u_b	1	( NOGPR )	( NOGPR )	No Assignment	SBO:0000185	Exchange macromolecule	Exchange	Plant degradation module			Exchange	NA				1	0	1	0		1 M_mannan_3u_e	1 M_mannan_3u_b
R_EX_manan_e_	mannan_exchange	1 M_mannan_e = 1 M_mannan_b	1	( NOGPR )	( NOGPR )	No Assignment	SBO:0000185	Exchange macromolecule	Exchange	Plant degradation module			Exchange	NA				1	0	1	0		1 M_mannan_e	1 M_mannan_b
R_EX_PCW_pept_AGP_At_e_	plant_cell_wall_peptide_AGP_Arabidopsis_thaliana_exchange	1 M_PCW_pept_AGP_At_e = 1 M_PCW_pept_AGP_At_b	1	( NOGPR )	( NOGPR )	No Assignment	SBO:0000185	Exchange macromolecule	Exchange	Plant degradation module			Exchange	NA				1	0	1	0		1 M_PCW_pept_AGP_At_e	1 M_PCW_pept_AGP_At_b
R_EX_PCW_pept_AGP_polysacc_At_e_	plant_cell_wall_peptide_AGP_polysaccharide_linked_Arabidopsis_thaliana_exchange	1 M_PCW_pept_AGP_polysacc_At_e = 1 M_PCW_pept_AGP_polysacc_At_b	1	( NOGPR )	( NOGPR )	No Assignment	SBO:0000185	Exchange macromolecule	Exchange	Plant degradation module			Exchange	NA				1	0	1	0		1 M_PCW_pept_AGP_polysacc_At_e	1 M_PCW_pept_AGP_polysacc_At_b
R_EX_PCW_pept_AGP_polysacc_At_m13A_8u_e_	plant_cell_wall_peptide_AGP_Arabidopsis_thaliana_polysaccharide_minus_1_3_linkage_Ara_8_units_exchange	1 M_PCW_pept_AGP_polysacc_At_m13A_8u_e = 1 M_PCW_pept_AGP_polysacc_At_m13A_8u_b	1	( NOGPR )	( NOGPR )	No Assignment	SBO:0000185	Exchange macromolecule	Exchange	Plant degradation module			Exchange	NA				1	0	1	0		1 M_PCW_pept_AGP_polysacc_At_m13A_8u_e	1 M_PCW_pept_AGP_polysacc_At_m13A_8u_b
R_EX_PCW_pept_At_e_	plant_cell_wall_peptide_Arabidopsis_thaliana_exchange	1 M_PCW_pept_At_e = 1 M_PCW_pept_At_b	1	( NOGPR )	( NOGPR )	No Assignment	SBO:0000185	Exchange macromolecule	Exchange	Plant degradation module			Exchange	NA				1	0	1	0		1 M_PCW_pept_At_e	1 M_PCW_pept_At_b
R_EX_PCW_pept_EXTLRR_polysacc_At_m13A_8u_e_	plant_cell_wall_peptide_EXTLRR_Arabidopsis_thaliana_polysaccharide_minus_1_3_linkage_Ara_8_units_exchange	1 M_PCW_pept_EXTLRRP_polysacc_At_m13A_8u_e = 1 M_PCW_pept_EXTLRRP_polysacc_At_m13A_8u_b	1	( NOGPR )	( NOGPR )	No Assignment	SBO:0000185	Exchange macromolecule	Exchange	Plant degradation module			Exchange	NA				1	0	1	0		1 M_PCW_pept_EXTLRRP_polysacc_At_m13A_8u_e	1 M_PCW_pept_EXTLRRP_polysacc_At_m13A_8u_b
R_EX_PCW_pept_EXTLRRP_At_e_	plant_cell_wall_peptide_EXTLRRP_Arabidopsis_thaliana_exchange	1 M_PCW_pept_EXTLRRP_At_e = 1 M_PCW_pept_EXTLRRP_At_b	1	( NOGPR )	( NOGPR )	No Assignment	SBO:0000185	Exchange macromolecule	Exchange	Plant degradation module			Exchange	NA				1	0	1	0		1 M_PCW_pept_EXTLRRP_At_e	1 M_PCW_pept_EXTLRRP_At_b
R_EX_PCW_pept_EXTLRRP_polysacc_At_e_	plant_cell_wall_peptide_EXTLRRP_polysaccharide_linked_Arabidopsis_thaliana_exchange	1 M_PCW_pept_EXTLRRP_polysacc_At_e = 1 M_PCW_pept_EXTLRRP_polysacc_At_b	1	( NOGPR )	( NOGPR )	No Assignment	SBO:0000185	Exchange macromolecule	Exchange	Plant degradation module			Exchange	NA				1	0	1	0		1 M_PCW_pept_EXTLRRP_polysacc_At_e	1 M_PCW_pept_EXTLRRP_polysacc_At_b
R_EX_PCW_pept_GRP_At_e_	plant_cell_wall_peptide_GRP_Arabidopsis_thaliana_exchange	1 M_PCW_pept_GRP_At_e = 1 M_PCW_pept_GRP_At_b	1	( NOGPR )	( NOGPR )	No Assignment	SBO:0000185	Exchange macromolecule	Exchange	Plant degradation module			Exchange	NA				1	0	1	0		1 M_PCW_pept_GRP_At_e	1 M_PCW_pept_GRP_At_b
R_EX_PCW_pept_PHRGP_At_e_	plant_cell_wall_peptide_PHRGP_Arabidopsis_thaliana_exchange	1 M_PCW_pept_PHRGP_At_e = 1 M_PCW_pept_PHRGP_At_b	1	( NOGPR )	( NOGPR )	No Assignment	SBO:0000185	Exchange macromolecule	Exchange	Plant degradation module			Exchange	NA				1	0	1	0		1 M_PCW_pept_PHRGP_At_e	1 M_PCW_pept_PHRGP_At_b
R_EX_PCW_protein_AGP_At_e_	plant_cell_wall_proteins_AGP_Arabidopsis_thaliana_exchange	1 M_PCW_protein_AGP_At_e = 1 M_PCW_protein_AGP_At_b	1	( NOGPR )	( NOGPR )	No Assignment	SBO:0000185	Exchange macromolecule	Exchange	Plant degradation module			Exchange	NA				1	0	1	0		1 M_PCW_protein_AGP_At_e	1 M_PCW_protein_AGP_At_b
R_EX_PCW_protein_AGP_polysacc_At_m13A_8u_e_	plant_cell_wall_protein_AGP_Arabidopsis_thaliana_polysaccharide_minus_1_3_linkage_Ara_8_units_exchange	1 M_PCW_protein_AGP_polysacc_At_m13A_8u_e = 1 M_PCW_protein_AGP_polysacc_At_m13A_8u_b	1	( NOGPR )	( NOGPR )	No Assignment	SBO:0000185	Exchange macromolecule	Exchange	Plant degradation module			Exchange	NA				1	0	1	0		1 M_PCW_protein_AGP_polysacc_At_m13A_8u_e	1 M_PCW_protein_AGP_polysacc_At_m13A_8u_b
R_EX_PCW_protein_At_e_	plant_cell_wall_proteins_Arabidopsis_thaliana_exchange	1 M_PCW_protein_At_e = 1 M_PCW_protein_At_b	1	( NOGPR )	( NOGPR )	No Assignment	SBO:0000185	Exchange macromolecule	Exchange	Plant degradation module			Exchange	NA				1	0	1	0		1 M_PCW_protein_At_e	1 M_PCW_protein_At_b
R_EX_PCW_protein_EXTLRR_polysacc_At_m13A_8u_e_	plant_cell_wall_protein_EXTLRR_Arabidopsis_thaliana_polysaccharide_minus_1_3_linkage_Ara_8_units_exchange	1 M_PCW_protein_EXTLRRP_polysacc_At_m13A_8u_e = 1 M_PCW_protein_EXTLRRP_polysacc_At_m13A_8u_b	1	( NOGPR )	( NOGPR )	No Assignment	SBO:0000185	Exchange macromolecule	Exchange	Plant degradation module			Exchange	NA				1	0	1	0		1 M_PCW_protein_EXTLRRP_polysacc_At_m13A_8u_e	1 M_PCW_protein_EXTLRRP_polysacc_At_m13A_8u_b
R_EX_PCW_protein_EXTLRRP_At_e_	plant_cell_wall_proteins_plant_cell_wall_EXTLRRP_Arabidopsis_thaliana_exchange	1 M_PCW_protein_EXTLRRP_At_e = 1 M_PCW_protein_EXTLRRP_At_b	1	( NOGPR )	( NOGPR )	No Assignment	SBO:0000185	Exchange macromolecule	Exchange	Plant degradation module			Exchange	NA				1	0	1	0		1 M_PCW_protein_EXTLRRP_At_e	1 M_PCW_protein_EXTLRRP_At_b
R_EX_PCW_protein_GRP_At_e_	plant_cell_wall_proteins_plant_cell_wall_GRP_Arabidopsis_thaliana_exchange	1 M_PCW_protein_GRP_At_e = 1 M_PCW_protein_GRP_At_b	1	( NOGPR )	( NOGPR )	No Assignment	SBO:0000185	Exchange macromolecule	Exchange	Plant degradation module			Exchange	NA				1	0	1	0		1 M_PCW_protein_GRP_At_e	1 M_PCW_protein_GRP_At_b
R_EX_PCW_protein_PHRGP_At_e_	plant_cell_wall_proteins_plant_cell_wall_PHRGP_Arabidopsis_thaliana_exchange	1 M_PCW_protein_PHRGP_At_e = 1 M_PCW_protein_PHRGP_At_b	1	( NOGPR )	( NOGPR )	No Assignment	SBO:0000185	Exchange macromolecule	Exchange	Plant degradation module			Exchange	NA				1	0	1	0		1 M_PCW_protein_PHRGP_At_e	1 M_PCW_protein_PHRGP_At_b
R_EX_PCW_protein_unspecified_At_e_	plant_cell_wall_protein_unspecified_Arabidopsis_thaliana_exchange	1 M_PCW_protein_unspecified_At_e = 1 M_PCW_protein_unspecified_At_b	1	( NOGPR )	( NOGPR )	No Assignment	SBO:0000185	Exchange macromolecule	Exchange	Plant degradation module			Exchange	NA				1	0	1	0		1 M_PCW_protein_unspecified_At_e	1 M_PCW_protein_unspecified_At_b
R_EX_pect_e_	pectine_exchange	1 M_pect_e = 1 M_pect_b	1	( NOGPR )	( NOGPR )	No Assignment	SBO:0000185	Exchange macromolecule	Exchange	Plant degradation module			Exchange	NA	Biolog data	Sclerotinia sclerotiorum	this study	1	0	1	0		1 M_pect_e	1 M_pect_b
R_EX_peptide_At_e_	plant_cell_peptide_Arabidopsis_thaliana_exchange	1 M_pept_At_e = 1 M_pept_At_b	1	( NOGPR )	( NOGPR )	No Assignment	SBO:0000185	Exchange macromolecule	Exchange	Plant degradation module			Exchange	NA				1	0	1	0		1 M_pept_At_e	1 M_pept_At_b
R_EX_peptide_XPRO_At_e_	plant_cell_peptide_XPRO_Arabidopsis_thaliana_exchange	1 M_pept_XPRO_At_e = 1 M_pept_XPRO_At_b	1	( NOGPR )	( NOGPR )	No Assignment	SBO:0000185	Exchange macromolecule	Exchange	Plant degradation module			Exchange	NA				1	0	1	0		1 M_pept_XPRO_At_e	1 M_pept_XPRO_At_b
R_EX_polygalurnxu_e_	poly_1_4_a_D_galacturonate_exchange	1 M_polygalurnxu_e = 1 M_polygalurnxu_b	1	( NOGPR )	( NOGPR )	No Assignment	SBO:0000185	Exchange macromolecule	Exchange	Plant degradation module			Exchange	NA				1	0	1	0		1 M_polygalurnxu_e	1 M_polygalurnxu_b
R_EX_polygalurnxumet_e_	poly_1_4_a_D_galacturonate_methylated_exchange	1 M_polygalurnxumet_e = 1 M_polygalurnxumet_b	1	( NOGPR )	( NOGPR )	No Assignment	SBO:0000185	Exchange macromolecule	Exchange	Plant degradation module			Exchange	NA				1	0	1	0		1 M_polygalurnxumet_e	1 M_polygalurnxumet_b
R_EX_polyRmnGalA_e_	polyrhamnogalacturonan_exchange	1 M_polyRmnGalA_e = 1 M_polyRmnGalA_b	1	( NOGPR )	( NOGPR )	No Assignment	SBO:0000185	Exchange macromolecule	Exchange	Plant degradation module			Exchange	NA				1	0	1	0		1 M_polyRmnGalA_e	1 M_polyRmnGalA_b
R_EX_protein_At_e_	plant_cell_protein_Arabidopsis_thaliana_exchange	1 M_Prot_At_e = 1 M_Prot_At_b	1	( NOGPR )	( NOGPR )	No Assignment	SBO:0000185	Exchange macromolecule	Exchange	Plant degradation module			Exchange	NA				1	0	1	0		1 M_Prot_At_e	1 M_Prot_At_b
R_EX_Rmn_2_1_unGalA_e_	unsaturated_rhamnogalacturonyl_exchange	1 M_Rmn_2_1_unGalA_e = 1 M_Rmn_2_1_unGalA_b	1	( NOGPR )	( NOGPR )	No Assignment	SBO:0000185	Exchange macromolecule	Exchange	Plant degradation module			Exchange	NA				1	0	1	0		1 M_Rmn_2_1_unGalA_e	1 M_Rmn_2_1_unGalA_b
R_EX_RmnGalAI_e_	rhamnogalacturonan_I__exchange	1 M_RmnGalAI_e = 1 M_RmnGalAI_b	1	( NOGPR )	( NOGPR )	No Assignment	SBO:0000185	Exchange macromolecule	Exchange	Plant degradation module			Exchange	NA				1	0	1	0		1 M_RmnGalAI_e	1 M_RmnGalAI_b
R_EX_RmnGalAIac_e_	rhamnogalacturonan_I_acetylated_exchange	1 M_RmnGalAIac_e = 1 M_RmnGalAIac_b	1	( NOGPR )	( NOGPR )	No Assignment	SBO:0000185	Exchange macromolecule	Exchange	Plant degradation module			Exchange	NA				1	0	1	0		1 M_RmnGalAIac_e	1 M_RmnGalAIac_b
R_EX_RmnGalAII_dhaf_e_	rhamnogalacturonan_II_dha_free_exchange	1 M_RmnGalAII_dhaf_e = 1 M_RmnGalAII_dhaf_b	1	( NOGPR )	( NOGPR )	No Assignment	SBO:0000185	Exchange macromolecule	Exchange	Plant degradation module			Exchange	NA				1	0	1	0		1 M_RmnGalAII_dhaf_e	1 M_RmnGalAII_dhaf_b
R_EX_RmnGalAII_e_	rhamnogalacturonan_II__exchange	1 M_RmnGalAII_e = 1 M_RmnGalAII_b	1	( NOGPR )	( NOGPR )	No Assignment	SBO:0000185	Exchange macromolecule	Exchange	Plant degradation module			Exchange	NA				1	0	1	0		1 M_RmnGalAII_e	1 M_RmnGalAII_b
R_EX_strch1_e_	starch__structure_1__1_6__7_1_4_Glc___4_1_4_Glc____exchange	1 M_strch1_e = 1 M_strch1_b	1	( NOGPR )	( NOGPR )	No Assignment	SBO:0000185	Exchange macromolecule	Exchange	Plant degradation module			Exchange	NA				1	0	1	0		1 M_strch1_e	1 M_strch1_b
R_EX_strch2_e_	starch__structure_2__1_6__2_1_4_Glc____1_4_Glc____exchange	1 M_strch2_e = 1 M_strch2_b	1	( NOGPR )	( NOGPR )	No Assignment	SBO:0000185	Exchange macromolecule	Exchange	Plant degradation module			Exchange	NA				1	0	1	0		1 M_strch2_e	1 M_strch2_b
R_EX_XYLAN_3u_e_	xylan_3u_exchange	1 M_xylan_3u_e = 1 M_xylan_3u_b	1	( NOGPR )	( NOGPR )	No Assignment	SBO:0000185	Exchange macromolecule	Exchange	Plant degradation module			Exchange	NA				1	0	1	0		1 M_xylan_3u_e	1 M_xylan_3u_b
R_EX_XYLAN_e_	xylan_exchange	1 M_xylan_e = 1 M_xylan_b	1	( NOGPR )	( NOGPR )	No Assignment	SBO:0000185	Exchange macromolecule	Exchange	Plant degradation module			Exchange	NA				1	0	1	0		1 M_xylan_e	1 M_xylan_b
R_EX_xylgalur3u_e_	xylogalacturonan_3_units_1_xylose_exchange	1 M_xylgalur3u_e = 1 M_xylgalur3u_b	1	( NOGPR )	( NOGPR )	No Assignment	SBO:0000185	Exchange macromolecule	Exchange	Plant degradation module			Exchange	NA				1	0	1	0		1 M_xylgalur3u_e	1 M_xylgalur3u_b
R_EX_XYLOGLUCAN_e_	xyloglucan_exchange	1 M_xyloglucan_e = 1 M_xyloglucan_b	1	( NOGPR )	( NOGPR )	No Assignment	SBO:0000185	Exchange macromolecule	Exchange	Plant degradation module			Exchange	NA				1	0	1	0		1 M_xyloglucan_e	1 M_xyloglucan_b
R_EX_XYLOGLUCAN_xlfg_e_	xyloglucan_xlfg_exchange	1 M_xlfg_e = 1 M_xlfg_b	1	( NOGPR )	( NOGPR )	No Assignment	SBO:0000185	Exchange macromolecule	Exchange	Plant degradation module			Exchange	NA				1	0	1	0		1 M_xlfg_e	1 M_xlfg_b
R_EX_XYLOGLUCAN_xllg_e_	xyloglucan_xllg_exchange	1 M_xllg_e = 1 M_xllg_b	1	( NOGPR )	( NOGPR )	No Assignment	SBO:0000185	Exchange macromolecule	Exchange	Plant degradation module			Exchange	NA				1	0	1	0		1 M_xllg_e	1 M_xllg_b
R_EX_XYLOGLUCAN_xxfg_e_	xyloglucan_xxfg_exchange	1 M_xxfg_e = 1 M_xxfg_b	1	( NOGPR )	( NOGPR )	No Assignment	SBO:0000185	Exchange macromolecule	Exchange	Plant degradation module			Exchange	NA				1	0	1	0		1 M_xxfg_e	1 M_xxfg_b
R_EX_XYLOGLUCAN_xxlg_e_	xyloglucan_xxlg_exchange	1 M_xxlg_e = 1 M_xxlg_b	1	( NOGPR )	( NOGPR )	No Assignment	SBO:0000185	Exchange macromolecule	Exchange	Plant degradation module			Exchange	NA				1	0	1	0		1 M_xxlg_e	1 M_xxlg_b
R_EX_XYLOGLUCAN_xxxg_e_	xyloglucan_xxxg_exchange	1 M_xxxg_e = 1 M_xxxg_b	1	( NOGPR )	( NOGPR )	No Assignment	SBO:0000185	Exchange macromolecule	Exchange	Plant degradation module			Exchange	NA				1	0	1	0		1 M_xxxg_e	1 M_xxxg_b
R_EX_adn_e_	adenosine_exchange	1 M_adn_e = 1 M_adn_b	1	( NOGPR )	( NOGPR )	No Assignment	SBO:0000185	Exchange nitrogen compound	Exchange	Metabolic module			Exchange	NA				1	0	1	0		1 M_adn_e	1 M_adn_b
R_EX_agm_e_	agmatine_exchange	1 M_agm_e = 1 M_agm_b	1	( NOGPR )	( NOGPR )	No Assignment	SBO:0000185	Exchange nitrogen compound	Exchange	Metabolic module			Exchange	NA				1	0	1	0		1 M_agm_e	1 M_agm_b
R_EX_alltn_e_	allantoin_exchange	1 M_alltn_e = 1 M_alltn_b	1	( NOGPR )	( NOGPR )	No Assignment	SBO:0000185	Exchange nitrogen compound	Exchange	Metabolic module			Exchange	NA				1	0	1	0		1 M_alltn_e	1 M_alltn_b
R_EX_citr	R_Citrulline_exchange	1 M_citr_L_e = 1 M_citr_L_b	1	( NOGPR )	( NOGPR )	No Assignment	SBO:0000185	Exchange nitrogen compound	Exchange	Metabolic module			Exchange	NA				1	0	1	0		1 M_citr_L_e	1 M_citr_L_b
R_EX_etha_e_	ethanolamine_exchange	1 M_etha_e = 1 M_etha_b	1	( NOGPR )	( NOGPR )	No Assignment	SBO:0000185	Exchange nitrogen compound	Exchange	Metabolic module			Exchange	NA				1	0	1	0		1 M_etha_e	1 M_etha_b
R_EX_gsn_e_	guanosine_exchange	1 M_gsn_e = 1 M_gsn_b	1	( NOGPR )	( NOGPR )	No Assignment	SBO:0000185	Exchange nitrogen compound	Exchange	Metabolic module			Exchange	NA				1	0	1	0		1 M_gsn_e	1 M_gsn_b
R_EX_hom_L_e_	L_homoserine_exchange	1 M_hom_L_e = 1 M_hom_L_b	1	( NOGPR )	( NOGPR )	No Assignment	SBO:0000185	Exchange nitrogen compound	Exchange	Metabolic module			Exchange	NA				1	0	1	0		1 M_hom_L_e	1 M_hom_L_b
R_EX_orn_e_	ornithine_exchange	1 M_orn_e = 1 M_orn_b	1	( NOGPR )	( NOGPR )	No Assignment	SBO:0000185	Exchange nitrogen compound	Exchange	Metabolic module			Exchange	NA	Biolog data	Sclerotinia sclerotiorum	this study	1	0	1	0		1 M_orn_e	1 M_orn_b
R_EX_ptrc_e_	putrescine_exchange	1 M_ptrc_e = 1 M_ptrc_b	1	( NOGPR )	( NOGPR )	No Assignment	SBO:0000185	Exchange nitrogen compound	Exchange	Metabolic module			Exchange	NA				1	0	1	0		1 M_ptrc_e	1 M_ptrc_b
R_EX_tym_e_	tyramine_exchange	1 M_tym_e = 1 M_tym_b	1	( NOGPR )	( NOGPR )	No Assignment	SBO:0000185	Exchange nitrogen compound	Exchange	Metabolic module			Exchange	NA				1	0	1	0		1 M_tym_e	1 M_tym_b
R_EX_urea_e_	urea_exchange	1 M_urea_e = 1 M_urea_b	1	( NOGPR )	( NOGPR )	No Assignment	SBO:0000185	Exchange nitrogen compound	Exchange	Metabolic module			Exchange	NA				1	0	1	0		1 M_urea_e	1 M_urea_b
R_EX_xan_e_	xanthine_exchange	1 M_xan_e = 1 M_xan_b	1	( NOGPR )	( NOGPR )	No Assignment	SBO:0000185	Exchange nitrogen compound	Exchange	Metabolic module			Exchange	NA				1	0	1	0		1 M_xan_e	1 M_xan_b
R_EX_chol_e_	choline_exchange	1 M_chol_e = 1 M_chol_b	1	( NOGPR )	( NOGPR )	No Assignment	SBO:0000185	Exchange osmoprotectant	Exchange	Metabolic module			Exchange	NA				1	0	1	0		1 M_chol_e	1 M_chol_b
R_EX_ind3ac_e_	auxin_exchange	1 M_ind3ac_e = 1 M_ind3ac_b	1	( NOGPR )	( NOGPR )	No Assignment	SBO:0000185	Exchange plant hormone	Exchange	Metabolic module			Exchange	NA				1	0	1	0		1 M_ind3ac_e	1 M_ind3ac_b
R_EX_salc_e_	salicylate_exchange	1 M_salc_e = 1 M_salc_b	1	( NOGPR )	( NOGPR )	No Assignment	SBO:0000185	Exchange plant hormone	Exchange	Metabolic module			Exchange	NA				1	0	1	0		1 M_salc_e	1 M_salc_b
R_EX_melanin_e_	melanin_exchange	1 M_melanin_e = 1 M_melanin_b	1	( NOGPR )	( NOGPR )	No Assignment	SBO:0000185	Exchange secondary metabolites	Exchange	Metabolic module			Exchange	NA				1	0	1	0		1 M_melanin_e	1 M_melanin_b
R_EX_scltA_e_	sclerotinin_A_exchange	1 M_scltA_e = 1 M_scltA_b	1	( NOGPR )	( NOGPR )	No Assignment	SBO:0000185	Exchange secondary metabolites	Exchange	Metabolic module			Exchange	NA				1	0	1	0		1 M_scltA_e	1 M_scltA_b
R_EX_scltB_e_	sclerotinin_B_exchange	1 M_scltB_e = 1 M_scltB_b	1	( NOGPR )	( NOGPR )	No Assignment	SBO:0000185	Exchange secondary metabolites	Exchange	Metabolic module			Exchange	NA				1	0	1	0		1 M_scltB_e	1 M_scltB_b
R_EX_protein_SS1G_00040_e_	Protein_exchange_SS1G_00040	1 P_SS1G_00040_e = 1 P_SS1G_00040_b	1	( NOGPR )	( NOGPR )	No Assignment	SBO:0000185	Exchange secreted protein	Exchange	Macromolecule module			Exchange	NA				1	0	1	0		1 P_SS1G_00040_e	1 P_SS1G_00040_b
R_EX_protein_SS1G_00332_e_	Protein_exchange_SS1G_00332	1 P_SS1G_00332_e = 1 P_SS1G_00332_b	1	( NOGPR )	( NOGPR )	No Assignment	SBO:0000185	Exchange secreted protein	Exchange	Macromolecule module			Exchange	NA				1	0	1	0		1 P_SS1G_00332_e	1 P_SS1G_00332_b
R_EX_protein_SS1G_00458_e_	Protein_exchange_SS1G_00458	1 P_SS1G_00458_e = 1 P_SS1G_00458_b	1	( NOGPR )	( NOGPR )	No Assignment	SBO:0000185	Exchange secreted protein	Exchange	Macromolecule module			Exchange	NA				1	0	1	0		1 P_SS1G_00458_e	1 P_SS1G_00458_b
R_EX_protein_SS1G_00468_e_	Protein_exchange_SS1G_00468	1 P_SS1G_00468_e = 1 P_SS1G_00468_b	1	( NOGPR )	( NOGPR )	No Assignment	SBO:0000185	Exchange secreted protein	Exchange	Macromolecule module			Exchange	NA				1	0	1	0		1 P_SS1G_00468_e	1 P_SS1G_00468_b
R_EX_protein_SS1G_00509_e_	Protein_exchange_SS1G_00509	1 P_SS1G_00509_e = 1 P_SS1G_00509_b	1	( NOGPR )	( NOGPR )	No Assignment	SBO:0000185	Exchange secreted protein	Exchange	Macromolecule module			Exchange	NA				1	0	1	0		1 P_SS1G_00509_e	1 P_SS1G_00509_b
R_EX_protein_SS1G_00624_e_	Protein_exchange_SS1G_00624	1 P_SS1G_00624_e = 1 P_SS1G_00624_b	1	( NOGPR )	( NOGPR )	No Assignment	SBO:0000185	Exchange secreted protein	Exchange	Macromolecule module			Exchange	NA				1	0	1	0		1 P_SS1G_00624_e	1 P_SS1G_00624_b
R_EX_protein_SS1G_00746_e_	Protein_exchange_SS1G_00746	1 P_SS1G_00746_e = 1 P_SS1G_00746_b	1	( NOGPR )	( NOGPR )	No Assignment	SBO:0000185	Exchange secreted protein	Exchange	Macromolecule module			Exchange	NA				1	0	1	0		1 P_SS1G_00746_e	1 P_SS1G_00746_b
R_EX_protein_SS1G_00849_e_	Protein_exchange_SS1G_00849	1 P_SS1G_00849_e = 1 P_SS1G_00849_b	1	( NOGPR )	( NOGPR )	No Assignment	SBO:0000185	Exchange secreted protein	Exchange	Macromolecule module			Exchange	NA				1	0	1	0		1 P_SS1G_00849_e	1 P_SS1G_00849_b
R_EX_protein_SS1G_00861_e_	Protein_exchange_SS1G_00861	1 P_SS1G_00861_e = 1 P_SS1G_00861_b	1	( NOGPR )	( NOGPR )	No Assignment	SBO:0000185	Exchange secreted protein	Exchange	Macromolecule module			Exchange	NA				1	0	1	0		1 P_SS1G_00861_e	1 P_SS1G_00861_b
R_EX_protein_SS1G_00891_e_	Protein_exchange_SS1G_00891	1 P_SS1G_00891_e = 1 P_SS1G_00891_b	1	( NOGPR )	( NOGPR )	No Assignment	SBO:0000185	Exchange secreted protein	Exchange	Macromolecule module			Exchange	NA				1	0	1	0		1 P_SS1G_00891_e	1 P_SS1G_00891_b
R_EX_protein_SS1G_00892_e_	Protein_exchange_SS1G_00892	1 P_SS1G_00892_e = 1 P_SS1G_00892_b	1	( NOGPR )	( NOGPR )	No Assignment	SBO:0000185	Exchange secreted protein	Exchange	Macromolecule module			Exchange	NA				1	0	1	0		1 P_SS1G_00892_e	1 P_SS1G_00892_b
R_EX_protein_SS1G_00929_e_	Protein_exchange_SS1G_00929	1 P_SS1G_00929_e = 1 P_SS1G_00929_b	1	( NOGPR )	( NOGPR )	No Assignment	SBO:0000185	Exchange secreted protein	Exchange	Macromolecule module			Exchange	NA				1	0	1	0		1 P_SS1G_00929_e	1 P_SS1G_00929_b
R_EX_protein_SS1G_00974_e_	Protein_exchange_SS1G_00974	1 P_SS1G_00974_e = 1 P_SS1G_00974_b	1	( NOGPR )	( NOGPR )	No Assignment	SBO:0000185	Exchange secreted protein	Exchange	Macromolecule module			Exchange	NA				1	0	1	0		1 P_SS1G_00974_e	1 P_SS1G_00974_b
R_EX_protein_SS1G_01021_e_	Protein_exchange_SS1G_01021	1 P_SS1G_01021_e = 1 P_SS1G_01021_b	1	( NOGPR )	( NOGPR )	No Assignment	SBO:0000185	Exchange secreted protein	Exchange	Macromolecule module			Exchange	NA				1	0	1	0		1 P_SS1G_01021_e	1 P_SS1G_01021_b
R_EX_protein_SS1G_01081_e_	Protein_exchange_SS1G_01081	1 P_SS1G_01081_e = 1 P_SS1G_01081_b	1	( NOGPR )	( NOGPR )	No Assignment	SBO:0000185	Exchange secreted protein	Exchange	Macromolecule module			Exchange	NA				1	0	1	0		1 P_SS1G_01081_e	1 P_SS1G_01081_b
R_EX_protein_SS1G_01262_e_	Protein_exchange_SS1G_01262	1 P_SS1G_01262_e = 1 P_SS1G_01262_b	1	( NOGPR )	( NOGPR )	No Assignment	SBO:0000185	Exchange secreted protein	Exchange	Macromolecule module			Exchange	NA				1	0	1	0		1 P_SS1G_01262_e	1 P_SS1G_01262_b
R_EX_protein_SS1G_01422_e_	Protein_exchange_SS1G_01422	1 P_SS1G_01422_e = 1 P_SS1G_01422_b	1	( NOGPR )	( NOGPR )	No Assignment	SBO:0000185	Exchange secreted protein	Exchange	Macromolecule module			Exchange	NA				1	0	1	0		1 P_SS1G_01422_e	1 P_SS1G_01422_b
R_EX_protein_SS1G_01472_e_	Protein_exchange_SS1G_01472	1 P_SS1G_01472_e = 1 P_SS1G_01472_b	1	( NOGPR )	( NOGPR )	No Assignment	SBO:0000185	Exchange secreted protein	Exchange	Macromolecule module			Exchange	NA				1	0	1	0		1 P_SS1G_01472_e	1 P_SS1G_01472_b
R_EX_protein_SS1G_01493_e_	Protein_exchange_SS1G_01493	1 P_SS1G_01493_e = 1 P_SS1G_01493_b	1	( NOGPR )	( NOGPR )	No Assignment	SBO:0000185	Exchange secreted protein	Exchange	Macromolecule module			Exchange	NA				1	0	1	0		1 P_SS1G_01493_e	1 P_SS1G_01493_b
R_EX_protein_SS1G_01572_e_	Protein_exchange_SS1G_01572	1 P_SS1G_01572_e = 1 P_SS1G_01572_b	1	( NOGPR )	( NOGPR )	No Assignment	SBO:0000185	Exchange secreted protein	Exchange	Macromolecule module			Exchange	NA				1	0	1	0		1 P_SS1G_01572_e	1 P_SS1G_01572_b
R_EX_protein_SS1G_01627_e_	Protein_exchange_SS1G_01627	1 P_SS1G_01627_e = 1 P_SS1G_01627_b	1	( NOGPR )	( NOGPR )	No Assignment	SBO:0000185	Exchange secreted protein	Exchange	Macromolecule module			Exchange	NA				1	0	1	0		1 P_SS1G_01627_e	1 P_SS1G_01627_b
R_EX_protein_SS1G_01828_e_	Protein_exchange_SS1G_01828	1 P_SS1G_01828_e = 1 P_SS1G_01828_b	1	( NOGPR )	( NOGPR )	No Assignment	SBO:0000185	Exchange secreted protein	Exchange	Macromolecule module			Exchange	NA				1	0	1	0		1 P_SS1G_01828_e	1 P_SS1G_01828_b
R_EX_protein_SS1G_01833_e_	Protein_exchange_SS1G_01833	1 P_SS1G_01833_e = 1 P_SS1G_01833_b	1	( NOGPR )	( NOGPR )	No Assignment	SBO:0000185	Exchange secreted protein	Exchange	Macromolecule module			Exchange	NA				1	0	1	0		1 P_SS1G_01833_e	1 P_SS1G_01833_b
R_EX_protein_SS1G_01838_e_	Protein_exchange_SS1G_01838	1 P_SS1G_01838_e = 1 P_SS1G_01838_b	1	( NOGPR )	( NOGPR )	No Assignment	SBO:0000185	Exchange secreted protein	Exchange	Macromolecule module			Exchange	NA				1	0	1	0		1 P_SS1G_01838_e	1 P_SS1G_01838_b
R_EX_protein_SS1G_01882_e_	Protein_exchange_SS1G_01882	1 P_SS1G_01882_e = 1 P_SS1G_01882_b	1	( NOGPR )	( NOGPR )	No Assignment	SBO:0000185	Exchange secreted protein	Exchange	Macromolecule module			Exchange	NA				1	0	1	0		1 P_SS1G_01882_e	1 P_SS1G_01882_b
R_EX_protein_SS1G_02334_e_	Protein_exchange_SS1G_02334	1 P_SS1G_02334_e = 1 P_SS1G_02334_b	1	( NOGPR )	( NOGPR )	No Assignment	SBO:0000185	Exchange secreted protein	Exchange	Macromolecule module			Exchange	NA				1	0	1	0		1 P_SS1G_02334_e	1 P_SS1G_02334_b
R_EX_protein_SS1G_02462_e_	Protein_exchange_SS1G_02462	1 P_SS1G_02462_e = 1 P_SS1G_02462_b	1	( NOGPR )	( NOGPR )	No Assignment	SBO:0000185	Exchange secreted protein	Exchange	Macromolecule module			Exchange	NA				1	0	1	0		1 P_SS1G_02462_e	1 P_SS1G_02462_b
R_EX_protein_SS1G_02553_e_	Protein_exchange_SS1G_02553	1 P_SS1G_02553_e = 1 P_SS1G_02553_b	1	( NOGPR )	( NOGPR )	No Assignment	SBO:0000185	Exchange secreted protein	Exchange	Macromolecule module			Exchange	NA				1	0	1	0		1 P_SS1G_02553_e	1 P_SS1G_02553_b
R_EX_protein_SS1G_02570_e_	Protein_exchange_SS1G_02570	1 P_SS1G_02570_e = 1 P_SS1G_02570_b	1	( NOGPR )	( NOGPR )	No Assignment	SBO:0000185	Exchange secreted protein	Exchange	Macromolecule module			Exchange	NA				1	0	1	0		1 P_SS1G_02570_e	1 P_SS1G_02570_b
R_EX_protein_SS1G_02618_e_	Protein_exchange_SS1G_02618	1 P_SS1G_02618_e = 1 P_SS1G_02618_b	1	( NOGPR )	( NOGPR )	No Assignment	SBO:0000185	Exchange secreted protein	Exchange	Macromolecule module			Exchange	NA				1	0	1	0		1 P_SS1G_02618_e	1 P_SS1G_02618_b
R_EX_protein_SS1G_02760_e_	Protein_exchange_SS1G_02760	1 P_SS1G_02760_e = 1 P_SS1G_02760_b	1	( NOGPR )	( NOGPR )	No Assignment	SBO:0000185	Exchange secreted protein	Exchange	Macromolecule module			Exchange	NA				1	0	1	0		1 P_SS1G_02760_e	1 P_SS1G_02760_b
R_EX_protein_SS1G_02781_e_	Protein_exchange_SS1G_02781	1 P_SS1G_02781_e = 1 P_SS1G_02781_b	1	( NOGPR )	( NOGPR )	No Assignment	SBO:0000185	Exchange secreted protein	Exchange	Macromolecule module			Exchange	NA				1	0	1	0		1 P_SS1G_02781_e	1 P_SS1G_02781_b
R_EX_protein_SS1G_02990_e_	Protein_exchange_SS1G_02990	1 P_SS1G_02990_e = 1 P_SS1G_02990_b	1	( NOGPR )	( NOGPR )	No Assignment	SBO:0000185	Exchange secreted protein	Exchange	Macromolecule module			Exchange	NA				1	0	1	0		1 P_SS1G_02990_e	1 P_SS1G_02990_b
R_EX_protein_SS1G_03181_e_	Protein_exchange_SS1G_03181	1 P_SS1G_03181_e = 1 P_SS1G_03181_b	1	( NOGPR )	( NOGPR )	No Assignment	SBO:0000185	Exchange secreted protein	Exchange	Macromolecule module			Exchange	NA				1	0	1	0		1 P_SS1G_03181_e	1 P_SS1G_03181_b
R_EX_protein_SS1G_03286_e_	Protein_exchange_SS1G_03286	1 P_SS1G_03286_e = 1 P_SS1G_03286_b	1	( NOGPR )	( NOGPR )	No Assignment	SBO:0000185	Exchange secreted protein	Exchange	Macromolecule module			Exchange	NA				1	0	1	0		1 P_SS1G_03286_e	1 P_SS1G_03286_b
R_EX_protein_SS1G_03361_e_	Protein_exchange_SS1G_03361	1 P_SS1G_03361_e = 1 P_SS1G_03361_b	1	( NOGPR )	( NOGPR )	No Assignment	SBO:0000185	Exchange secreted protein	Exchange	Macromolecule module			Exchange	NA				1	0	1	0		1 P_SS1G_03361_e	1 P_SS1G_03361_b
R_EX_protein_SS1G_03386_e_	Protein_exchange_SS1G_03386	1 P_SS1G_03386_e = 1 P_SS1G_03386_b	1	( NOGPR )	( NOGPR )	No Assignment	SBO:0000185	Exchange secreted protein	Exchange	Macromolecule module			Exchange	NA				1	0	1	0		1 P_SS1G_03386_e	1 P_SS1G_03386_b
R_EX_protein_SS1G_03387_e_	Protein_exchange_SS1G_03387	1 P_SS1G_03387_e = 1 P_SS1G_03387_b	1	( NOGPR )	( NOGPR )	No Assignment	SBO:0000185	Exchange secreted protein	Exchange	Macromolecule module			Exchange	NA				1	0	1	0		1 P_SS1G_03387_e	1 P_SS1G_03387_b
R_EX_protein_SS1G_03518_e_	Protein_exchange_SS1G_03518	1 P_SS1G_03518_e = 1 P_SS1G_03518_b	1	( NOGPR )	( NOGPR )	No Assignment	SBO:0000185	Exchange secreted protein	Exchange	Macromolecule module			Exchange	NA				1	0	1	0		1 P_SS1G_03518_e	1 P_SS1G_03518_b
R_EX_protein_SS1G_03576_e_	Protein_exchange_SS1G_03576	1 P_SS1G_03576_e = 1 P_SS1G_03576_b	1	( NOGPR )	( NOGPR )	No Assignment	SBO:0000185	Exchange secreted protein	Exchange	Macromolecule module			Exchange	NA				1	0	1	0		1 P_SS1G_03576_e	1 P_SS1G_03576_b
R_EX_protein_SS1G_03602_e_	Protein_exchange_SS1G_03602	1 P_SS1G_03602_e = 1 P_SS1G_03602_b	1	( NOGPR )	( NOGPR )	No Assignment	SBO:0000185	Exchange secreted protein	Exchange	Macromolecule module			Exchange	NA				1	0	1	0		1 P_SS1G_03602_e	1 P_SS1G_03602_b
R_EX_protein_SS1G_03606_e_	Protein_exchange_SS1G_03606	1 P_SS1G_03606_e = 1 P_SS1G_03606_b	1	( NOGPR )	( NOGPR )	No Assignment	SBO:0000185	Exchange secreted protein	Exchange	Macromolecule module			Exchange	NA				1	0	1	0		1 P_SS1G_03606_e	1 P_SS1G_03606_b
R_EX_protein_SS1G_03618_e_	Protein_exchange_SS1G_03618	1 P_SS1G_03618_e = 1 P_SS1G_03618_b	1	( NOGPR )	( NOGPR )	No Assignment	SBO:0000185	Exchange secreted protein	Exchange	Macromolecule module			Exchange	NA				1	0	1	0		1 P_SS1G_03618_e	1 P_SS1G_03618_b
R_EX_protein_SS1G_03629_e_	Protein_exchange_SS1G_03629	1 P_SS1G_03629_e = 1 P_SS1G_03629_b	1	( NOGPR )	( NOGPR )	No Assignment	SBO:0000185	Exchange secreted protein	Exchange	Macromolecule module			Exchange	NA				1	0	1	0		1 P_SS1G_03629_e	1 P_SS1G_03629_b
R_EX_protein_SS1G_03647_e_	Protein_exchange_SS1G_03647	1 P_SS1G_03647_e = 1 P_SS1G_03647_b	1	( NOGPR )	( NOGPR )	No Assignment	SBO:0000185	Exchange secreted protein	Exchange	Macromolecule module			Exchange	NA				1	0	1	0		1 P_SS1G_03647_e	1 P_SS1G_03647_b
R_EX_protein_SS1G_03941_e_	Protein_exchange_SS1G_03941	1 P_SS1G_03941_e = 1 P_SS1G_03941_b	1	( NOGPR )	( NOGPR )	No Assignment	SBO:0000185	Exchange secreted protein	Exchange	Macromolecule module			Exchange	NA				1	0	1	0		1 P_SS1G_03941_e	1 P_SS1G_03941_b
R_EX_protein_SS1G_04095_e_	Protein_exchange_SS1G_04095	1 P_SS1G_04095_e = 1 P_SS1G_04095_b	1	( NOGPR )	( NOGPR )	No Assignment	SBO:0000185	Exchange secreted protein	Exchange	Macromolecule module			Exchange	NA				1	0	1	0		1 P_SS1G_04095_e	1 P_SS1G_04095_b
R_EX_protein_SS1G_04177_e_	Protein_exchange_SS1G_04177	1 P_SS1G_04177_e = 1 P_SS1G_04177_b	1	( NOGPR )	( NOGPR )	No Assignment	SBO:0000185	Exchange secreted protein	Exchange	Macromolecule module			Exchange	NA				1	0	1	0		1 P_SS1G_04177_e	1 P_SS1G_04177_b
R_EX_protein_SS1G_04207_e_	Protein_exchange_SS1G_04207	1 P_SS1G_04207_e = 1 P_SS1G_04207_b	1	( NOGPR )	( NOGPR )	No Assignment	SBO:0000185	Exchange secreted protein	Exchange	Macromolecule module			Exchange	NA				1	0	1	0		1 P_SS1G_04207_e	1 P_SS1G_04207_b
R_EX_protein_SS1G_04541_e_	Protein_exchange_SS1G_04541	1 P_SS1G_04541_e = 1 P_SS1G_04541_b	1	( NOGPR )	( NOGPR )	No Assignment	SBO:0000185	Exchange secreted protein	Exchange	Macromolecule module			Exchange	NA				1	0	1	0		1 P_SS1G_04541_e	1 P_SS1G_04541_b
R_EX_protein_SS1G_04551_e_	Protein_exchange_SS1G_04551	1 P_SS1G_04551_e = 1 P_SS1G_04551_b	1	( NOGPR )	( NOGPR )	No Assignment	SBO:0000185	Exchange secreted protein	Exchange	Macromolecule module			Exchange	NA				1	0	1	0		1 P_SS1G_04551_e	1 P_SS1G_04551_b
R_EX_protein_SS1G_04552_e_	Protein_exchange_SS1G_04552	1 P_SS1G_04552_e = 1 P_SS1G_04552_b	1	( NOGPR )	( NOGPR )	No Assignment	SBO:0000185	Exchange secreted protein	Exchange	Macromolecule module			Exchange	NA				1	0	1	0		1 P_SS1G_04552_e	1 P_SS1G_04552_b
R_EX_protein_SS1G_04662_e_	Protein_exchange_SS1G_04662	1 P_SS1G_04662_e = 1 P_SS1G_04662_b	1	( NOGPR )	( NOGPR )	No Assignment	SBO:0000185	Exchange secreted protein	Exchange	Macromolecule module			Exchange	NA				1	0	1	0		1 P_SS1G_04662_e	1 P_SS1G_04662_b
R_EX_protein_SS1G_04852_e_	Protein_exchange_SS1G_04852	1 P_SS1G_04852_e = 1 P_SS1G_04852_b	1	( NOGPR )	( NOGPR )	No Assignment	SBO:0000185	Exchange secreted protein	Exchange	Macromolecule module			Exchange	NA				1	0	1	0		1 P_SS1G_04852_e	1 P_SS1G_04852_b
R_EX_protein_SS1G_05030_e_	Protein_exchange_SS1G_05030	1 P_SS1G_05030_e = 1 P_SS1G_05030_b	1	( NOGPR )	( NOGPR )	No Assignment	SBO:0000185	Exchange secreted protein	Exchange	Macromolecule module			Exchange	NA				1	0	1	0		1 P_SS1G_05030_e	1 P_SS1G_05030_b
R_EX_protein_SS1G_05210_e_	Protein_exchange_SS1G_05210	1 P_SS1G_05210_e = 1 P_SS1G_05210_b	1	( NOGPR )	( NOGPR )	No Assignment	SBO:0000185	Exchange secreted protein	Exchange	Macromolecule module			Exchange	NA				1	0	1	0		1 P_SS1G_05210_e	1 P_SS1G_05210_b
R_EX_protein_SS1G_05368_e_	Protein_exchange_SS1G_05368	1 P_SS1G_05368_e = 1 P_SS1G_05368_b	1	( NOGPR )	( NOGPR )	No Assignment	SBO:0000185	Exchange secreted protein	Exchange	Macromolecule module			Exchange	NA				1	0	1	0		1 P_SS1G_05368_e	1 P_SS1G_05368_b
R_EX_protein_SS1G_05449_e_	Protein_exchange_SS1G_05449	1 P_SS1G_05449_e = 1 P_SS1G_05449_b	1	( NOGPR )	( NOGPR )	No Assignment	SBO:0000185	Exchange secreted protein	Exchange	Macromolecule module			Exchange	NA				1	0	1	0		1 P_SS1G_05449_e	1 P_SS1G_05449_b
R_EX_protein_SS1G_05775_e_	Protein_exchange_SS1G_05775	1 P_SS1G_05775_e = 1 P_SS1G_05775_b	1	( NOGPR )	( NOGPR )	No Assignment	SBO:0000185	Exchange secreted protein	Exchange	Macromolecule module			Exchange	NA				1	0	1	0		1 P_SS1G_05775_e	1 P_SS1G_05775_b
R_EX_protein_SS1G_05832_e_	Protein_exchange_SS1G_05832	1 P_SS1G_05832_e = 1 P_SS1G_05832_b	1	( NOGPR )	( NOGPR )	No Assignment	SBO:0000185	Exchange secreted protein	Exchange	Macromolecule module			Exchange	NA				1	0	1	0		1 P_SS1G_05832_e	1 P_SS1G_05832_b
R_EX_protein_SS1G_05977_e_	Protein_exchange_SS1G_05977	1 P_SS1G_05977_e = 1 P_SS1G_05977_b	1	( NOGPR )	( NOGPR )	No Assignment	SBO:0000185	Exchange secreted protein	Exchange	Macromolecule module			Exchange	NA				1	0	1	0		1 P_SS1G_05977_e	1 P_SS1G_05977_b
R_EX_protein_SS1G_06027_e_	Protein_exchange_SS1G_06027	1 P_SS1G_06027_e = 1 P_SS1G_06027_b	1	( NOGPR )	( NOGPR )	No Assignment	SBO:0000185	Exchange secreted protein	Exchange	Macromolecule module			Exchange	NA				1	0	1	0		1 P_SS1G_06027_e	1 P_SS1G_06027_b
R_EX_protein_SS1G_06037_e_	Protein_exchange_SS1G_06037	1 P_SS1G_06037_e = 1 P_SS1G_06037_b	1	( NOGPR )	( NOGPR )	No Assignment	SBO:0000185	Exchange secreted protein	Exchange	Macromolecule module			Exchange	NA				1	0	1	0		1 P_SS1G_06037_e	1 P_SS1G_06037_b
R_EX_protein_SS1G_06304_e_	Protein_exchange_SS1G_06304	1 P_SS1G_06304_e = 1 P_SS1G_06304_b	1	( NOGPR )	( NOGPR )	No Assignment	SBO:0000185	Exchange secreted protein	Exchange	Macromolecule module			Exchange	NA				1	0	1	0		1 P_SS1G_06304_e	1 P_SS1G_06304_b
R_EX_protein_SS1G_06534_e_	Protein_exchange_SS1G_06534	1 P_SS1G_06534_e = 1 P_SS1G_06534_b	1	( NOGPR )	( NOGPR )	No Assignment	SBO:0000185	Exchange secreted protein	Exchange	Macromolecule module			Exchange	NA				1	0	1	0		1 P_SS1G_06534_e	1 P_SS1G_06534_b
R_EX_protein_SS1G_07039_e_	Protein_exchange_SS1G_07039	1 P_SS1G_07039_e = 1 P_SS1G_07039_b	1	( NOGPR )	( NOGPR )	No Assignment	SBO:0000185	Exchange secreted protein	Exchange	Macromolecule module			Exchange	NA				1	0	1	0		1 P_SS1G_07039_e	1 P_SS1G_07039_b
R_EX_protein_SS1G_07146_e_	Protein_exchange_SS1G_07146	1 P_SS1G_07146_e = 1 P_SS1G_07146_b	1	( NOGPR )	( NOGPR )	No Assignment	SBO:0000185	Exchange secreted protein	Exchange	Macromolecule module			Exchange	NA				1	0	1	0		1 P_SS1G_07146_e	1 P_SS1G_07146_b
R_EX_protein_SS1G_07162_e_	Protein_exchange_SS1G_07162	1 P_SS1G_07162_e = 1 P_SS1G_07162_b	1	( NOGPR )	( NOGPR )	No Assignment	SBO:0000185	Exchange secreted protein	Exchange	Macromolecule module			Exchange	NA				1	0	1	0		1 P_SS1G_07162_e	1 P_SS1G_07162_b
R_EX_protein_SS1G_07184_e_	Protein_exchange_SS1G_07184	1 P_SS1G_07184_e = 1 P_SS1G_07184_b	1	( NOGPR )	( NOGPR )	No Assignment	SBO:0000185	Exchange secreted protein	Exchange	Macromolecule module			Exchange	NA				1	0	1	0		1 P_SS1G_07184_e	1 P_SS1G_07184_b
R_EX_protein_SS1G_07268_e_	Protein_exchange_SS1G_07268	1 P_SS1G_07268_e = 1 P_SS1G_07268_b	1	( NOGPR )	( NOGPR )	No Assignment	SBO:0000185	Exchange secreted protein	Exchange	Macromolecule module			Exchange	NA				1	0	1	0		1 P_SS1G_07268_e	1 P_SS1G_07268_b
R_EX_protein_SS1G_07655_e_	Protein_exchange_SS1G_07655	1 P_SS1G_07655_e = 1 P_SS1G_07655_b	1	( NOGPR )	( NOGPR )	No Assignment	SBO:0000185	Exchange secreted protein	Exchange	Macromolecule module			Exchange	NA				1	0	1	0		1 P_SS1G_07655_e	1 P_SS1G_07655_b
R_EX_protein_SS1G_07661_e_	Protein_exchange_SS1G_07661	1 P_SS1G_07661_e = 1 P_SS1G_07661_b	1	( NOGPR )	( NOGPR )	No Assignment	SBO:0000185	Exchange secreted protein	Exchange	Macromolecule module			Exchange	NA				1	0	1	0		1 P_SS1G_07661_e	1 P_SS1G_07661_b
R_EX_protein_SS1G_07749_e_	Protein_exchange_SS1G_07749	1 P_SS1G_07749_e = 1 P_SS1G_07749_b	1	( NOGPR )	( NOGPR )	No Assignment	SBO:0000185	Exchange secreted protein	Exchange	Macromolecule module			Exchange	NA				1	0	1	0		1 P_SS1G_07749_e	1 P_SS1G_07749_b
R_EX_protein_SS1G_07836_e_	Protein_exchange_SS1G_07836	1 P_SS1G_07836_e = 1 P_SS1G_07836_b	1	( NOGPR )	( NOGPR )	No Assignment	SBO:0000185	Exchange secreted protein	Exchange	Macromolecule module			Exchange	NA				1	0	1	0		1 P_SS1G_07836_e	1 P_SS1G_07836_b
R_EX_protein_SS1G_07847_e_	Protein_exchange_SS1G_07847	1 P_SS1G_07847_e = 1 P_SS1G_07847_b	1	( NOGPR )	( NOGPR )	No Assignment	SBO:0000185	Exchange secreted protein	Exchange	Macromolecule module			Exchange	NA				1	0	1	0		1 P_SS1G_07847_e	1 P_SS1G_07847_b
R_EX_protein_SS1G_08104_e_	Protein_exchange_SS1G_08104	1 P_SS1G_08104_e = 1 P_SS1G_08104_b	1	( NOGPR )	( NOGPR )	No Assignment	SBO:0000185	Exchange secreted protein	Exchange	Macromolecule module			Exchange	NA				1	0	1	0		1 P_SS1G_08104_e	1 P_SS1G_08104_b
R_EX_protein_SS1G_08208_e_	Protein_exchange_SS1G_08208	1 P_SS1G_08208_e = 1 P_SS1G_08208_b	1	( NOGPR )	( NOGPR )	No Assignment	SBO:0000185	Exchange secreted protein	Exchange	Macromolecule module			Exchange	NA				1	0	1	0		1 P_SS1G_08208_e	1 P_SS1G_08208_b
R_EX_protein_SS1G_08229_e_	Protein_exchange_SS1G_08229	1 P_SS1G_08229_e = 1 P_SS1G_08229_b	1	( NOGPR )	( NOGPR )	No Assignment	SBO:0000185	Exchange secreted protein	Exchange	Macromolecule module			Exchange	NA				1	0	1	0		1 P_SS1G_08229_e	1 P_SS1G_08229_b
R_EX_protein_SS1G_08272_e_	Protein_exchange_SS1G_08272	1 P_SS1G_08272_e = 1 P_SS1G_08272_b	1	( NOGPR )	( NOGPR )	No Assignment	SBO:0000185	Exchange secreted protein	Exchange	Macromolecule module			Exchange	NA				1	0	1	0		1 P_SS1G_08272_e	1 P_SS1G_08272_b
R_EX_protein_SS1G_08747_e_	Protein_exchange_SS1G_08747	1 P_SS1G_08747_e = 1 P_SS1G_08747_b	1	( NOGPR )	( NOGPR )	No Assignment	SBO:0000185	Exchange secreted protein	Exchange	Macromolecule module			Exchange	NA				1	0	1	0		1 P_SS1G_08747_e	1 P_SS1G_08747_b
R_EX_protein_SS1G_08814_e_	Protein_exchange_SS1G_08814	1 P_SS1G_08814_e = 1 P_SS1G_08814_b	1	( NOGPR )	( NOGPR )	No Assignment	SBO:0000185	Exchange secreted protein	Exchange	Macromolecule module			Exchange	NA				1	0	1	0		1 P_SS1G_08814_e	1 P_SS1G_08814_b
R_EX_protein_SS1G_08837_e_	Protein_exchange_SS1G_08837	1 P_SS1G_08837_e = 1 P_SS1G_08837_b	1	( NOGPR )	( NOGPR )	No Assignment	SBO:0000185	Exchange secreted protein	Exchange	Macromolecule module			Exchange	NA				1	0	1	0		1 P_SS1G_08837_e	1 P_SS1G_08837_b
R_EX_protein_SS1G_08858_e_	Protein_exchange_SS1G_08858	1 P_SS1G_08858_e = 1 P_SS1G_08858_b	1	( NOGPR )	( NOGPR )	No Assignment	SBO:0000185	Exchange secreted protein	Exchange	Macromolecule module			Exchange	NA				1	0	1	0		1 P_SS1G_08858_e	1 P_SS1G_08858_b
R_EX_protein_SS1G_09020_e_	Protein_exchange_SS1G_09020	1 P_SS1G_09020_e = 1 P_SS1G_09020_b	1	( NOGPR )	( NOGPR )	No Assignment	SBO:0000185	Exchange secreted protein	Exchange	Macromolecule module			Exchange	NA				1	0	1	0		1 P_SS1G_09020_e	1 P_SS1G_09020_b
R_EX_protein_SS1G_09060_e_	Protein_exchange_SS1G_09060	1 P_SS1G_09060_e = 1 P_SS1G_09060_b	1	( NOGPR )	( NOGPR )	No Assignment	SBO:0000185	Exchange secreted protein	Exchange	Macromolecule module			Exchange	NA				1	0	1	0		1 P_SS1G_09060_e	1 P_SS1G_09060_b
R_EX_protein_SS1G_09216_e_	Protein_exchange_SS1G_09216	1 P_SS1G_09216_e = 1 P_SS1G_09216_b	1	( NOGPR )	( NOGPR )	No Assignment	SBO:0000185	Exchange secreted protein	Exchange	Macromolecule module			Exchange	NA				1	0	1	0		1 P_SS1G_09216_e	1 P_SS1G_09216_b
R_EX_protein_SS1G_09251_e_	Protein_exchange_SS1G_09251	1 P_SS1G_09251_e = 1 P_SS1G_09251_b	1	( NOGPR )	( NOGPR )	No Assignment	SBO:0000185	Exchange secreted protein	Exchange	Macromolecule module			Exchange	NA				1	0	1	0		1 P_SS1G_09251_e	1 P_SS1G_09251_b
R_EX_protein_SS1G_09268_e_	Protein_exchange_SS1G_09268	1 P_SS1G_09268_e = 1 P_SS1G_09268_b	1	( NOGPR )	( NOGPR )	No Assignment	SBO:0000185	Exchange secreted protein	Exchange	Macromolecule module			Exchange	NA				1	0	1	0		1 P_SS1G_09268_e	1 P_SS1G_09268_b
R_EX_protein_SS1G_09365_e_	Protein_exchange_SS1G_09365	1 P_SS1G_09365_e = 1 P_SS1G_09365_b	1	( NOGPR )	( NOGPR )	No Assignment	SBO:0000185	Exchange secreted protein	Exchange	Macromolecule module			Exchange	NA				1	0	1	0		1 P_SS1G_09365_e	1 P_SS1G_09365_b
R_EX_protein_SS1G_09366_e_	Protein_exchange_SS1G_09366	1 P_SS1G_09366_e = 1 P_SS1G_09366_b	1	( NOGPR )	( NOGPR )	No Assignment	SBO:0000185	Exchange secreted protein	Exchange	Macromolecule module			Exchange	NA				1	0	1	0		1 P_SS1G_09366_e	1 P_SS1G_09366_b
R_EX_protein_SS1G_09475_e_	Protein_exchange_SS1G_09475	1 P_SS1G_09475_e = 1 P_SS1G_09475_b	1	( NOGPR )	( NOGPR )	No Assignment	SBO:0000185	Exchange secreted protein	Exchange	Macromolecule module			Exchange	NA				1	0	1	0		1 P_SS1G_09475_e	1 P_SS1G_09475_b
R_EX_protein_SS1G_09857_e_	Protein_exchange_SS1G_09857	1 P_SS1G_09857_e = 1 P_SS1G_09857_b	1	( NOGPR )	( NOGPR )	No Assignment	SBO:0000185	Exchange secreted protein	Exchange	Macromolecule module			Exchange	NA				1	0	1	0		1 P_SS1G_09857_e	1 P_SS1G_09857_b
R_EX_protein_SS1G_09866_e_	Protein_exchange_SS1G_09866	1 P_SS1G_09866_e = 1 P_SS1G_09866_b	1	( NOGPR )	( NOGPR )	No Assignment	SBO:0000185	Exchange secreted protein	Exchange	Macromolecule module			Exchange	NA				1	0	1	0		1 P_SS1G_09866_e	1 P_SS1G_09866_b
R_EX_protein_SS1G_09909_e_	Protein_exchange_SS1G_09909	1 P_SS1G_09909_e = 1 P_SS1G_09909_b	1	( NOGPR )	( NOGPR )	No Assignment	SBO:0000185	Exchange secreted protein	Exchange	Macromolecule module			Exchange	NA				1	0	1	0		1 P_SS1G_09909_e	1 P_SS1G_09909_b
R_EX_protein_SS1G_10092_e_	Protein_exchange_SS1G_10092	1 P_SS1G_10092_e = 1 P_SS1G_10092_b	1	( NOGPR )	( NOGPR )	No Assignment	SBO:0000185	Exchange secreted protein	Exchange	Macromolecule module			Exchange	NA				1	0	1	0		1 P_SS1G_10092_e	1 P_SS1G_10092_b
R_EX_protein_SS1G_10165_e_	Protein_exchange_SS1G_10165	1 P_SS1G_10165_e = 1 P_SS1G_10165_b	1	( NOGPR )	( NOGPR )	No Assignment	SBO:0000185	Exchange secreted protein	Exchange	Macromolecule module			Exchange	NA				1	0	1	0		1 P_SS1G_10165_e	1 P_SS1G_10165_b
R_EX_protein_SS1G_10167_e_	Protein_exchange_SS1G_10167	1 P_SS1G_10167_e = 1 P_SS1G_10167_b	1	( NOGPR )	( NOGPR )	No Assignment	SBO:0000185	Exchange secreted protein	Exchange	Macromolecule module			Exchange	NA				1	0	1	0		1 P_SS1G_10167_e	1 P_SS1G_10167_b
R_EX_protein_SS1G_10553_e_	Protein_exchange_SS1G_10553	1 P_SS1G_10553_e = 1 P_SS1G_10553_b	1	( NOGPR )	( NOGPR )	No Assignment	SBO:0000185	Exchange secreted protein	Exchange	Macromolecule module			Exchange	NA				1	0	1	0		1 P_SS1G_10553_e	1 P_SS1G_10553_b
R_EX_protein_SS1G_10698_e_	Protein_exchange_SS1G_10698	1 P_SS1G_10698_e = 1 P_SS1G_10698_b	1	( NOGPR )	( NOGPR )	No Assignment	SBO:0000185	Exchange secreted protein	Exchange	Macromolecule module			Exchange	NA				1	0	1	0		1 P_SS1G_10698_e	1 P_SS1G_10698_b
R_EX_protein_SS1G_10796_e_	Protein_exchange_SS1G_10796	1 P_SS1G_10796_e = 1 P_SS1G_10796_b	1	( NOGPR )	( NOGPR )	No Assignment	SBO:0000185	Exchange secreted protein	Exchange	Macromolecule module			Exchange	NA				1	0	1	0		1 P_SS1G_10796_e	1 P_SS1G_10796_b
R_EX_protein_SS1G_10842_e_	Protein_exchange_SS1G_10842	1 P_SS1G_10842_e = 1 P_SS1G_10842_b	1	( NOGPR )	( NOGPR )	No Assignment	SBO:0000185	Exchange secreted protein	Exchange	Macromolecule module			Exchange	NA				1	0	1	0		1 P_SS1G_10842_e	1 P_SS1G_10842_b
R_EX_protein_SS1G_10845_e_	Protein_exchange_SS1G_10845	1 P_SS1G_10845_e = 1 P_SS1G_10845_b	1	( NOGPR )	( NOGPR )	No Assignment	SBO:0000185	Exchange secreted protein	Exchange	Macromolecule module			Exchange	NA				1	0	1	0		1 P_SS1G_10845_e	1 P_SS1G_10845_b
R_EX_protein_SS1G_11057_e_	Protein_exchange_SS1G_11057	1 P_SS1G_11057_e = 1 P_SS1G_11057_b	1	( NOGPR )	( NOGPR )	No Assignment	SBO:0000185	Exchange secreted protein	Exchange	Macromolecule module			Exchange	NA				1	0	1	0		1 P_SS1G_11057_e	1 P_SS1G_11057_b
R_EX_protein_SS1G_11189_e_	Protein_exchange_SS1G_11189	1 P_SS1G_11189_e = 1 P_SS1G_11189_b	1	( NOGPR )	( NOGPR )	No Assignment	SBO:0000185	Exchange secreted protein	Exchange	Macromolecule module			Exchange	NA				1	0	1	0		1 P_SS1G_11189_e	1 P_SS1G_11189_b
R_EX_protein_SS1G_11366_e_	Protein_exchange_SS1G_11366	1 P_SS1G_11366_e = 1 P_SS1G_11366_b	1	( NOGPR )	( NOGPR )	No Assignment	SBO:0000185	Exchange secreted protein	Exchange	Macromolecule module			Exchange	NA				1	0	1	0		1 P_SS1G_11366_e	1 P_SS1G_11366_b
R_EX_protein_SS1G_11382_e_	Protein_exchange_SS1G_11382	1 P_SS1G_11382_e = 1 P_SS1G_11382_b	1	( NOGPR )	( NOGPR )	No Assignment	SBO:0000185	Exchange secreted protein	Exchange	Macromolecule module			Exchange	NA				1	0	1	0		1 P_SS1G_11382_e	1 P_SS1G_11382_b
R_EX_protein_SS1G_11535_e_	Protein_exchange_SS1G_11535	1 P_SS1G_11535_e = 1 P_SS1G_11535_b	1	( NOGPR )	( NOGPR )	No Assignment	SBO:0000185	Exchange secreted protein	Exchange	Macromolecule module			Exchange	NA				1	0	1	0		1 P_SS1G_11535_e	1 P_SS1G_11535_b
R_EX_protein_SS1G_11585_e_	Protein_exchange_SS1G_11585	1 P_SS1G_11585_e = 1 P_SS1G_11585_b	1	( NOGPR )	( NOGPR )	No Assignment	SBO:0000185	Exchange secreted protein	Exchange	Macromolecule module			Exchange	NA				1	0	1	0		1 P_SS1G_11585_e	1 P_SS1G_11585_b
R_EX_protein_SS1G_11818_e_	Protein_exchange_SS1G_11818	1 P_SS1G_11818_e = 1 P_SS1G_11818_b	1	( NOGPR )	( NOGPR )	No Assignment	SBO:0000185	Exchange secreted protein	Exchange	Macromolecule module			Exchange	NA				1	0	1	0		1 P_SS1G_11818_e	1 P_SS1G_11818_b
R_EX_protein_SS1G_11842_e_	Protein_exchange_SS1G_11842	1 P_SS1G_11842_e = 1 P_SS1G_11842_b	1	( NOGPR )	( NOGPR )	No Assignment	SBO:0000185	Exchange secreted protein	Exchange	Macromolecule module			Exchange	NA				1	0	1	0		1 P_SS1G_11842_e	1 P_SS1G_11842_b
R_EX_protein_SS1G_11912_e_	Protein_exchange_SS1G_11912	1 P_SS1G_11912_e = 1 P_SS1G_11912_b	1	( NOGPR )	( NOGPR )	No Assignment	SBO:0000185	Exchange secreted protein	Exchange	Macromolecule module			Exchange	NA				1	0	1	0		1 P_SS1G_11912_e	1 P_SS1G_11912_b
R_EX_protein_SS1G_11922_e_	Protein_exchange_SS1G_11922	1 P_SS1G_11922_e = 1 P_SS1G_11922_b	1	( NOGPR )	( NOGPR )	No Assignment	SBO:0000185	Exchange secreted protein	Exchange	Macromolecule module			Exchange	NA				1	0	1	0		1 P_SS1G_11922_e	1 P_SS1G_11922_b
R_EX_protein_SS1G_11992_e_	Protein_exchange_SS1G_11992	1 P_SS1G_11992_e = 1 P_SS1G_11992_b	1	( NOGPR )	( NOGPR )	No Assignment	SBO:0000185	Exchange secreted protein	Exchange	Macromolecule module			Exchange	NA				1	0	1	0		1 P_SS1G_11992_e	1 P_SS1G_11992_b
R_EX_protein_SS1G_12024_e_	Protein_exchange_SS1G_12024	1 P_SS1G_12024_e = 1 P_SS1G_12024_b	1	( NOGPR )	( NOGPR )	No Assignment	SBO:0000185	Exchange secreted protein	Exchange	Macromolecule module			Exchange	NA				1	0	1	0		1 P_SS1G_12024_e	1 P_SS1G_12024_b
R_EX_protein_SS1G_12057_e_	Protein_exchange_SS1G_12057	1 P_SS1G_12057_e = 1 P_SS1G_12057_b	1	( NOGPR )	( NOGPR )	No Assignment	SBO:0000185	Exchange secreted protein	Exchange	Macromolecule module			Exchange	NA				1	0	1	0		1 P_SS1G_12057_e	1 P_SS1G_12057_b
R_EX_protein_SS1G_12191_e_	Protein_exchange_SS1G_12191	1 P_SS1G_12191_e = 1 P_SS1G_12191_b	1	( NOGPR )	( NOGPR )	No Assignment	SBO:0000185	Exchange secreted protein	Exchange	Macromolecule module			Exchange	NA				1	0	1	0		1 P_SS1G_12191_e	1 P_SS1G_12191_b
R_EX_protein_SS1G_12210_e_	Protein_exchange_SS1G_12210	1 P_SS1G_12210_e = 1 P_SS1G_12210_b	1	( NOGPR )	( NOGPR )	No Assignment	SBO:0000185	Exchange secreted protein	Exchange	Macromolecule module			Exchange	NA				1	0	1	0		1 P_SS1G_12210_e	1 P_SS1G_12210_b
R_EX_protein_SS1G_12413_e_	Protein_exchange_SS1G_12413	1 P_SS1G_12413_e = 1 P_SS1G_12413_b	1	( NOGPR )	( NOGPR )	No Assignment	SBO:0000185	Exchange secreted protein	Exchange	Macromolecule module			Exchange	NA				1	0	1	0		1 P_SS1G_12413_e	1 P_SS1G_12413_b
R_EX_protein_SS1G_12499_e_	Protein_exchange_SS1G_12499	1 P_SS1G_12499_e = 1 P_SS1G_12499_b	1	( NOGPR )	( NOGPR )	No Assignment	SBO:0000185	Exchange secreted protein	Exchange	Macromolecule module			Exchange	NA				1	0	1	0		1 P_SS1G_12499_e	1 P_SS1G_12499_b
R_EX_protein_SS1G_12500_e_	Protein_exchange_SS1G_12500	1 P_SS1G_12500_e = 1 P_SS1G_12500_b	1	( NOGPR )	( NOGPR )	No Assignment	SBO:0000185	Exchange secreted protein	Exchange	Macromolecule module			Exchange	NA				1	0	1	0		1 P_SS1G_12500_e	1 P_SS1G_12500_b
R_EX_protein_SS1G_12605_e_	Protein_exchange_SS1G_12605	1 P_SS1G_12605_e = 1 P_SS1G_12605_b	1	( NOGPR )	( NOGPR )	No Assignment	SBO:0000185	Exchange secreted protein	Exchange	Macromolecule module			Exchange	NA				1	0	1	0		1 P_SS1G_12605_e	1 P_SS1G_12605_b
R_EX_protein_SS1G_12622_e_	Protein_exchange_SS1G_12622	1 P_SS1G_12622_e = 1 P_SS1G_12622_b	1	( NOGPR )	( NOGPR )	No Assignment	SBO:0000185	Exchange secreted protein	Exchange	Macromolecule module			Exchange	NA				1	0	1	0		1 P_SS1G_12622_e	1 P_SS1G_12622_b
R_EX_protein_SS1G_12907_e_	Protein_exchange_SS1G_12907	1 P_SS1G_12907_e = 1 P_SS1G_12907_b	1	( NOGPR )	( NOGPR )	No Assignment	SBO:0000185	Exchange secreted protein	Exchange	Macromolecule module			Exchange	NA				1	0	1	0		1 P_SS1G_12907_e	1 P_SS1G_12907_b
R_EX_protein_SS1G_12930_e_	Protein_exchange_SS1G_12930	1 P_SS1G_12930_e = 1 P_SS1G_12930_b	1	( NOGPR )	( NOGPR )	No Assignment	SBO:0000185	Exchange secreted protein	Exchange	Macromolecule module			Exchange	NA				1	0	1	0		1 P_SS1G_12930_e	1 P_SS1G_12930_b
R_EX_protein_SS1G_12969_e_	Protein_exchange_SS1G_12969	1 P_SS1G_12969_e = 1 P_SS1G_12969_b	1	( NOGPR )	( NOGPR )	No Assignment	SBO:0000185	Exchange secreted protein	Exchange	Macromolecule module			Exchange	NA				1	0	1	0		1 P_SS1G_12969_e	1 P_SS1G_12969_b
R_EX_protein_SS1G_13199_e_	Protein_exchange_SS1G_13199	1 P_SS1G_13199_e = 1 P_SS1G_13199_b	1	( NOGPR )	( NOGPR )	No Assignment	SBO:0000185	Exchange secreted protein	Exchange	Macromolecule module			Exchange	NA				1	0	1	0		1 P_SS1G_13199_e	1 P_SS1G_13199_b
R_EX_protein_SS1G_13255_e_	Protein_exchange_SS1G_13255	1 P_SS1G_13255_e = 1 P_SS1G_13255_b	1	( NOGPR )	( NOGPR )	No Assignment	SBO:0000185	Exchange secreted protein	Exchange	Macromolecule module			Exchange	NA				1	0	1	0		1 P_SS1G_13255_e	1 P_SS1G_13255_b
R_EX_protein_SS1G_13386_e_	Protein_exchange_SS1G_13386	1 P_SS1G_13386_e = 1 P_SS1G_13386_b	1	( NOGPR )	( NOGPR )	No Assignment	SBO:0000185	Exchange secreted protein	Exchange	Macromolecule module			Exchange	NA				1	0	1	0		1 P_SS1G_13386_e	1 P_SS1G_13386_b
R_EX_protein_SS1G_13501_e_	Protein_exchange_SS1G_13501	1 P_SS1G_13501_e = 1 P_SS1G_13501_b	1	( NOGPR )	( NOGPR )	No Assignment	SBO:0000185	Exchange secreted protein	Exchange	Macromolecule module			Exchange	NA				1	0	1	0		1 P_SS1G_13501_e	1 P_SS1G_13501_b
R_EX_protein_SS1G_13633_e_	Protein_exchange_SS1G_13633	1 P_SS1G_13633_e = 1 P_SS1G_13633_b	1	( NOGPR )	( NOGPR )	No Assignment	SBO:0000185	Exchange secreted protein	Exchange	Macromolecule module			Exchange	NA				1	0	1	0		1 P_SS1G_13633_e	1 P_SS1G_13633_b
R_EX_protein_SS1G_13881_e_	Protein_exchange_SS1G_13881	1 P_SS1G_13881_e = 1 P_SS1G_13881_b	1	( NOGPR )	( NOGPR )	No Assignment	SBO:0000185	Exchange secreted protein	Exchange	Macromolecule module			Exchange	NA				1	0	1	0		1 P_SS1G_13881_e	1 P_SS1G_13881_b
R_EX_protein_SS1G_13922_e_	Protein_exchange_SS1G_13922	1 P_SS1G_13922_e = 1 P_SS1G_13922_b	1	( NOGPR )	( NOGPR )	No Assignment	SBO:0000185	Exchange secreted protein	Exchange	Macromolecule module			Exchange	NA				1	0	1	0		1 P_SS1G_13922_e	1 P_SS1G_13922_b
R_EX_protein_SS1G_13982_e_	Protein_exchange_SS1G_13982	1 P_SS1G_13982_e = 1 P_SS1G_13982_b	1	( NOGPR )	( NOGPR )	No Assignment	SBO:0000185	Exchange secreted protein	Exchange	Macromolecule module			Exchange	NA				1	0	1	0		1 P_SS1G_13982_e	1 P_SS1G_13982_b
R_EX_protein_SS1G_14158_e_	Protein_exchange_SS1G_14158	1 P_SS1G_14158_e = 1 P_SS1G_14158_b	1	( NOGPR )	( NOGPR )	No Assignment	SBO:0000185	Exchange secreted protein	Exchange	Macromolecule module			Exchange	NA				1	0	1	0		1 P_SS1G_14158_e	1 P_SS1G_14158_b
R_EX_protein_SS1G_14449_e_	Protein_exchange_SS1G_14449	1 P_SS1G_14449_e = 1 P_SS1G_14449_b	1	( NOGPR )	( NOGPR )	No Assignment	SBO:0000185	Exchange secreted protein	Exchange	Macromolecule module			Exchange	NA				1	0	1	0		1 P_SS1G_14449_e	1 P_SS1G_14449_b
R_EX_12bzosemiq_e_	1_2_benzosemiquinone_exchange	1 M_12bzosemiq_e = 1 M_12bzosemiq_b	1	( NOGPR )	( NOGPR )	No Assignment	SBO:0000185	Exchange toxin	Exchange	Metabolic module			Exchange	NA				1	0	1	0		1 M_12bzosemiq_e	1 M_12bzosemiq_b
R_EX_5MSPA_e_	5_methylsulfinylpentanenitrile_exchange	1 M_5mspa_e = 1 M_5mspa_b	1	( NOGPR )	( NOGPR )	No Assignment	SBO:0000185	Exchange toxin	Exchange	Metabolic module			Exchange	NA				1	0	1	0		1 M_5mspa_e	1 M_5mspa_b
R_EX_5MSPNL_e_	5_methylsulfinylpentanenitrile_exchange	1 M_5mspnl_e = 1 M_5mspnl_b	1	( NOGPR )	( NOGPR )	No Assignment	SBO:0000185	Exchange toxin	Exchange	Metabolic module			Exchange	NA				1	0	1	0		1 M_5mspnl_e	1 M_5mspnl_b
R_EX_catechol_e_	catechol_exchange	1 M_catechol_e = 1 M_catechol_b	1	( NOGPR )	( NOGPR )	No Assignment	SBO:0000185	Exchange toxin	Exchange	Metabolic module			Exchange	NA				1	0	1	0		1 M_catechol_e	1 M_catechol_b
R_EX_ccmuac_e_	cis_cis_muconate_exchange	1 M_ccmuac_e = 1 M_ccmuac_b	1	( NOGPR )	( NOGPR )	No Assignment	SBO:0000185	Exchange toxin	Exchange	Metabolic module			Exchange	NA	Biolog data	Sclerotinia sclerotiorum	this study	1	0	1	0		1 M_ccmuac_e	1 M_ccmuac_b
R_EX_digallate_e_	digallate_exchange	1 M_digallate_e = 1 M_digallate_b	1	( NOGPR )	( NOGPR )	No Assignment	SBO:0000185	Exchange toxin	Exchange	Metabolic module			Exchange	NA				1	0	1	0		1 M_digallate_e	1 M_digallate_b
R_EX_gallate_e_	gallate_exchange	1 M_gallate_e = 1 M_gallate_b	1	( NOGPR )	( NOGPR )	No Assignment	SBO:0000185	Exchange toxin	Exchange	Metabolic module			Exchange	NA				1	0	1	0		1 M_gallate_e	1 M_gallate_b
R_EX_HCN_e_	hydrogen_cyanide_exchange	1 M_cyan_e = 1 M_cyan_b	1	( NOGPR )	( NOGPR )	No Assignment	SBO:0000185	Exchange toxin	Exchange	Metabolic module			Exchange	NA				1	0	1	0		1 M_cyan_e	1 M_cyan_b
R_EX_ind3acnl_e_	indole_3_acetonitrile_exchange	1 M_ind3acnl_e = 1 M_ind3acnl_b	1	( NOGPR )	( NOGPR )	No Assignment	SBO:0000185	Exchange toxin	Exchange	Metabolic module			Exchange	NA				1	0	1	0		1 M_ind3acnl_e	1 M_ind3acnl_b
R_EX_mucl_e_	mucolactone_exchange	1 M_mucl_e = 1 M_mucl_b	1	( NOGPR )	( NOGPR )	No Assignment	SBO:0000185	Exchange toxin	Exchange	Metabolic module			Exchange	NA	Biolog data	Sclerotinia sclerotiorum	this study	1	0	1	0		1 M_mucl_e	1 M_mucl_b
R_EX_no_e_	nitric_oxide_exchange	1 M_no_e = 1 M_no_b	1	( NOGPR )	( NOGPR )	No Assignment	SBO:0000185	Exchange toxin	Exchange	Metabolic module			Exchange	NA				1	0	1	0		1 M_no_e	1 M_no_b
R_EX_no2_e_	nitrite_exchange	1 M_no2_e = 1 M_no2_b	1	( NOGPR )	( NOGPR )	No Assignment	SBO:0000185	Exchange toxin	Exchange	Metabolic module			Exchange	NA				1	0	1	0		1 M_no2_e	1 M_no2_b
R_EX_tannin_e_	tannin_exchange	1 M_tannin_e = 1 M_tannin_b	1	( NOGPR )	( NOGPR )	No Assignment	SBO:0000185	Exchange toxin	Exchange	Metabolic module			Exchange	NA				1	0	1	0		1 M_tannin_e	1 M_tannin_b
R_3HAD40m	3_hydroxyacyl__acyl_carrier_protein__dehydratase__n_C4_0__mitochondrial	1 M_3haACP_c = 1 M_but2eACP_c + 1 M_h2o_c	0	( SS1G_08792 )	( Sscle14g099530 )	4.2.1.58	SBO:0000176	Fatty acid biosynthesis	Biomass biosynthesis	Metabolic module			Genomic data	2				0	0	0	1		1 M_3haACP_c	1 M_but2eACP_c + 1 M_h2o_c
R_3OAR40m	3_oxoacyl__acyl_carrier_protein__reductase__n_C4_0__mitochondrial	1 M_h_c + 1 M_actACP_c + 1 M_nadph_c = 1 M_3haACP_c + 1 M_nadp_c	1	( SS1G_08792 )	( Sscle14g099530 )	1.1.1.100	SBO:0000176	Fatty acid biosynthesis	Biomass biosynthesis	Metabolic module			Genomic data	2				0	0	0	1		1 M_h_c + 1 M_actACP_c + 1 M_nadph_c	1 M_3haACP_c + 1 M_nadp_c
R_ACCOAC	acetyl_CoA_carboxylase	1 M_hco3_c + 1 M_atp_c + 1 M_accoa_c = 1 M_pi_c + 1 M_malcoa_c + 1 M_h_c + 1 M_adp_c	0	( SS1G_06348 )	( Sscle13g092240 )	6.4.1.2	SBO:0000176	Fatty acid biosynthesis	Biomass biosynthesis	Metabolic module			Genomic data	2				0	0	0	1		1 M_hco3_c + 1 M_atp_c + 1 M_accoa_c	1 M_pi_c + 1 M_malcoa_c + 1 M_h_c + 1 M_adp_c	1
R_ACCOACm	acetyl_Coa_carboxylase__beta_isoform	1 M_hco3_m + 1 M_atp_m + 1 M_accoa_m = 1 M_pi_m + 1 M_malcoa_m + 1 M_h_m + 1 M_adp_m	0	( SS1G_06348 )	( Sscle13g092240 )	6.4.1.2	SBO:0000176	Fatty acid biosynthesis	Biomass biosynthesis	Metabolic module			Genomic data	2				0	0	0	1		1 M_hco3_m + 1 M_atp_m + 1 M_accoa_m	1 M_pi_m + 1 M_malcoa_m + 1 M_h_m + 1 M_adp_m	1
R_ACOATAm	acetyl_CoA_ACP_transacylase_mitochondrial	1 M_accoa_m + 1 M_ACP_m = 1 M_coa_m + 1 M_acACP_m	1	( SS1G_08176 )	( Sscle10g075240 )	2.3.1.38	SBO:0000176	Fatty acid biosynthesis	Biomass biosynthesis	Metabolic module			Genomic data	2				0	0	0	1		1 M_accoa_m + 1 M_ACP_m	1 M_coa_m + 1 M_acACP_m
R_DESAT16	palmitoyl_CoA_desaturase__n_C16_0CoA____n_C16_1CoA_	1 M_h_c + 1 M_o2_c + 1 M_nadph_c + 1 M_pmtcoa_c = 2 M_h2o_c + 1 M_hdcoa_c + 1 M_nadp_c	0	( SS1G_02169 )	( Sscle04g032450 )	1.14.19.1	SBO:0000176	Fatty acid biosynthesis	Biomass biosynthesis	Metabolic module			Genomic data	2				0	0	0	1		1 M_h_c + 1 M_o2_c + 1 M_nadph_c + 1 M_pmtcoa_c	2 M_h2o_c + 1 M_hdcoa_c + 1 M_nadp_c
R_DESAT18_2	oleoyl_CoA_desaturase__n_C18_1CoA____n_C18_2CoA_	1 M_h_c + 1 M_o2_c + 1 M_nadph_c + 1 M_odecoa_c = 2 M_h2o_c + 1 M_ocdycacoa_c + 1 M_nadp_c	0	( SS1G_03177 ) or ( SS1G_13683 )	( Sscle07g058570 ) or ( Sscle14g097490 )	1.14.19.1	SBO:0000176	Fatty acid biosynthesis	Biomass biosynthesis	Metabolic module			Genomic data	2				0	0	0	1		1 M_h_c + 1 M_o2_c + 1 M_nadph_c + 1 M_odecoa_c	2 M_h2o_c + 1 M_ocdycacoa_c + 1 M_nadp_c
R_DESAT18_3	stearoyl_CoA_desaturase__n_C18_0CoA____n_C18_1CoA_	1 M_h_c + 1 M_o2_c + 1 M_nadph_c + 1 M_stcoa_c = 2 M_h2o_c + 1 M_odecoa_c + 1 M_nadp_c	0	( SS1G_03177 ) or ( SS1G_13683 )	( Sscle07g058570 ) or ( Sscle14g097490 )	1.14.19.1	SBO:0000176	Fatty acid biosynthesis	Biomass biosynthesis	Metabolic module			Genomic data	2				0	0	0	1		1 M_h_c + 1 M_o2_c + 1 M_nadph_c + 1 M_stcoa_c	2 M_h2o_c + 1 M_odecoa_c + 1 M_nadp_c
R_EAR40ym	enoyl__acyl_carrier_protein__reductase__NADPH___n_C4_0__mitochondrial	1 M_nadph_c + 1 M_h_c + 1 M_but2eACP_c = 1 M_butACP_c + 1 M_nadp_c	0	( SS1G_08792 )	( Sscle14g099530 )	1.3.1.10	SBO:0000176	Fatty acid biosynthesis	Biomass biosynthesis	Metabolic module			Genomic data	2				0	0	0	1		1 M_nadph_c + 1 M_h_c + 1 M_but2eACP_c	1 M_butACP_c + 1 M_nadp_c
R_FAS040COA	fatty_acyl_CoA_synthase__n_C04_0CoA_	2 M_nadph_c + 1 M_malcoa_c + 1 M_accoa_c + 3 M_h_c = 1 M_btcoa_c + 1 M_co2_c + 1 M_h2o_c + 1 M_coa_c + 2 M_nadp_c	0	( SS1G_13074 and SS1G_13073 )	( Sscle02g021250 and Sscle02g021260 )	2.3.1.86	SBO:0000176	Fatty acid biosynthesis	Biomass biosynthesis	Metabolic module			Genomic data	2				0	0	0	1		2 M_nadph_c + 1 M_malcoa_c + 1 M_accoa_c + 3 M_h_c	1 M_btcoa_c + 1 M_co2_c + 1 M_h2o_c + 1 M_coa_c + 2 M_nadp_c
R_FAS060COA	fatty_acyl_CoA_synthase__n_C06_0CoA_	2 M_nadph_c + 1 M_malcoa_c + 1 M_btcoa_c + 3 M_h_c = 1 M_hxcoa_c + 1 M_co2_c + 1 M_h2o_c + 1 M_coa_c + 2 M_nadp_c	0	( SS1G_13074 and SS1G_13073 )	( Sscle02g021250 and Sscle02g021260 )	2.3.1.86	SBO:0000176	Fatty acid biosynthesis	Biomass biosynthesis	Metabolic module			Genomic data	2				0	0	0	1		2 M_nadph_c + 1 M_malcoa_c + 1 M_btcoa_c + 3 M_h_c	1 M_hxcoa_c + 1 M_co2_c + 1 M_h2o_c + 1 M_coa_c + 2 M_nadp_c
R_FAS080COA	fatty_acyl_CoA_synthase__n_C08_0CoA_	2 M_nadph_c + 1 M_malcoa_c + 1 M_hxcoa_c + 3 M_h_c = 1 M_occoa_c + 1 M_co2_c + 1 M_h2o_c + 1 M_coa_c + 2 M_nadp_c	0	( SS1G_13074 and SS1G_13073 )	( Sscle02g021250 and Sscle02g021260 )	2.3.1.86	SBO:0000176	Fatty acid biosynthesis	Biomass biosynthesis	Metabolic module			Genomic data	2				0	0	0	1		2 M_nadph_c + 1 M_malcoa_c + 1 M_hxcoa_c + 3 M_h_c	1 M_occoa_c + 1 M_co2_c + 1 M_h2o_c + 1 M_coa_c + 2 M_nadp_c
R_FAS100COA	fatty_acyl_CoA_synthase__n_C10_0CoA_	2 M_nadph_c + 1 M_malcoa_c + 1 M_occoa_c + 3 M_h_c = 1 M_dcacoa_c + 1 M_co2_c + 1 M_h2o_c + 1 M_coa_c + 2 M_nadp_c	0	( SS1G_13074 and SS1G_13073 )	( Sscle02g021250 and Sscle02g021260 )	2.3.1.86	SBO:0000176	Fatty acid biosynthesis	Biomass biosynthesis	Metabolic module			Genomic data	2				0	0	0	1		2 M_nadph_c + 1 M_malcoa_c + 1 M_occoa_c + 3 M_h_c	1 M_dcacoa_c + 1 M_co2_c + 1 M_h2o_c + 1 M_coa_c + 2 M_nadp_c
R_FAS120COA	fatty_acyl_CoA_synthase__n_C12_0CoA_	2 M_nadph_c + 1 M_malcoa_c + 1 M_dcacoa_c + 3 M_h_c = 1 M_ddcacoa_c + 1 M_co2_c + 1 M_h2o_c + 1 M_coa_c + 2 M_nadp_c	0	( SS1G_13074 and SS1G_13073 )	( Sscle02g021250 and Sscle02g021260 )	2.3.1.86	SBO:0000176	Fatty acid biosynthesis	Biomass biosynthesis	Metabolic module			Genomic data	2				0	0	0	1		2 M_nadph_c + 1 M_malcoa_c + 1 M_dcacoa_c + 3 M_h_c	1 M_ddcacoa_c + 1 M_co2_c + 1 M_h2o_c + 1 M_coa_c + 2 M_nadp_c
R_FAS140COA	fatty_acyl_CoA_synthase__n_C14_0CoA_	2 M_nadph_c + 1 M_malcoa_c + 1 M_ddcacoa_c + 3 M_h_c = 1 M_tdcoa_c + 1 M_co2_c + 1 M_h2o_c + 1 M_coa_c + 2 M_nadp_c	0	( SS1G_13074 and SS1G_13073 )	( Sscle02g021250 and Sscle02g021260 )	2.3.1.86	SBO:0000176	Fatty acid biosynthesis	Biomass biosynthesis	Metabolic module			Genomic data	2				0	0	0	1		2 M_nadph_c + 1 M_malcoa_c + 1 M_ddcacoa_c + 3 M_h_c	1 M_tdcoa_c + 1 M_co2_c + 1 M_h2o_c + 1 M_coa_c + 2 M_nadp_c
R_FAS160COA	fatty_acyl_CoA_synthase__n_C16_0CoA_	2 M_nadph_c + 1 M_malcoa_c + 1 M_tdcoa_c + 3 M_h_c = 1 M_pmtcoa_c + 1 M_co2_c + 1 M_h2o_c + 1 M_coa_c + 2 M_nadp_c	0	( SS1G_13074 and SS1G_13073 )	( Sscle02g021250 and Sscle02g021260 )	2.3.1.86	SBO:0000176	Fatty acid biosynthesis	Biomass biosynthesis	Metabolic module			Genomic data	2				0	0	0	1		2 M_nadph_c + 1 M_malcoa_c + 1 M_tdcoa_c + 3 M_h_c	1 M_pmtcoa_c + 1 M_co2_c + 1 M_h2o_c + 1 M_coa_c + 2 M_nadp_c
R_FAS180COA	fatty_acyl_CoA_synthase__n_C18_0CoA_	2 M_nadph_c + 1 M_malcoa_c + 1 M_pmtcoa_c + 3 M_h_c = 1 M_stcoa_c + 1 M_co2_c + 1 M_h2o_c + 1 M_coa_c + 2 M_nadp_c	0	( SS1G_13074 and SS1G_13073 )	( Sscle02g021250 and Sscle02g021260 )	2.3.1.86	SBO:0000176	Fatty acid biosynthesis	Biomass biosynthesis	Metabolic module			Genomic data	2				0	0	0	1		2 M_nadph_c + 1 M_malcoa_c + 1 M_pmtcoa_c + 3 M_h_c	1 M_stcoa_c + 1 M_co2_c + 1 M_h2o_c + 1 M_coa_c + 2 M_nadp_c
R_KAS14m	beta_ketoacyl_ACP_synthase_mitochondrial	1 M_malACP_m + 1 M_h_m + 1 M_acACP_m = 1 M_actACP_m + 1 M_co2_m + 1 M_ACP_m	0	( SS1G_08792 )	( Sscle14g099530 )	2.3.1.41	SBO:0000176	Fatty acid biosynthesis	Biomass biosynthesis	Metabolic module			Genomic data	2				0	0	0	1		1 M_malACP_m + 1 M_h_m + 1 M_acACP_m	1 M_actACP_m + 1 M_co2_m + 1 M_ACP_m
R_MCOATAm	malonyl_CoA_ACP_transacylase__mitochondrial	1 M_malcoa_m + 1 M_ACP_m = 1 M_malACP_m + 1 M_coa_m	1	( SS1G_08176 )	( Sscle10g075240 )	2.3.1.39	SBO:0000176	Fatty acid biosynthesis	Biomass biosynthesis	Metabolic module			Genomic data	2				0	0	0	1		1 M_malcoa_m + 1 M_ACP_m	1 M_malACP_m + 1 M_coa_m
R_FACOAE140	fatty_acid_CoA_thioesterase__tetradecanoate_	1 M_tdcoa_c + 1 M_h2o_c = 1 M_ttdca_c + 1 M_coa_c + 1 M_h_c	0	( SS1G_05181 )	( Sscle08g064760 )	No Assignment	SBO:0000176	Fatty acid degradation	Degradation pathway	Metabolic module			Genomic data	2				0	0	0	1		1 M_tdcoa_c + 1 M_h2o_c	1 M_ttdca_c + 1 M_coa_c + 1 M_h_c
R_FACOAE160	fatty_acid_CoA_thioesterase__hexadecanoate_	1 M_pmtcoa_c + 1 M_h2o_c = 1 M_hdca_c + 1 M_coa_c + 1 M_h_c	0	( SS1G_05181 )	( Sscle08g064760 )	No Assignment	SBO:0000176	Fatty acid degradation	Degradation pathway	Metabolic module			Genomic data	2				0	0	0	1		1 M_pmtcoa_c + 1 M_h2o_c	1 M_hdca_c + 1 M_coa_c + 1 M_h_c
R_FACOAE161	fatty_acid_CoA_thioesterase__hexadecenoate_	1 M_hdcoa_c + 1 M_h2o_c = 1 M_hdcea_c + 1 M_coa_c + 1 M_h_c	0	( SS1G_05181 )	( Sscle08g064760 )	No Assignment	SBO:0000176	Fatty acid degradation	Degradation pathway	Metabolic module			Genomic data	2				0	0	0	1		1 M_hdcoa_c + 1 M_h2o_c	1 M_hdcea_c + 1 M_coa_c + 1 M_h_c
R_FACOAE180	fatty_acid_CoA_thioesterase__octadecanoate_	1 M_stcoa_c + 1 M_h2o_c = 1 M_ocdca_c + 1 M_coa_c + 1 M_h_c	0	( SS1G_05181 )	( Sscle08g064760 )	No Assignment	SBO:0000176	Fatty acid degradation	Degradation pathway	Metabolic module			Genomic data	2				0	0	0	1		1 M_stcoa_c + 1 M_h2o_c	1 M_ocdca_c + 1 M_coa_c + 1 M_h_c
R_FACOAE181	fatty_acid_CoA_thioesterase__octadecenoate_	1 M_odecoa_c + 1 M_h2o_c = 1 M_ocdcea_c + 1 M_coa_c + 1 M_h_c	0	( SS1G_05181 )	( Sscle08g064760 )	No Assignment	SBO:0000176	Fatty acid degradation	Degradation pathway	Metabolic module			Genomic data	2				0	0	0	1		1 M_odecoa_c + 1 M_h2o_c	1 M_ocdcea_c + 1 M_coa_c + 1 M_h_c
R_FACOAE182	fatty_acid_CoA_thioesterase__octadecynoate_	1 M_ocdycacoa_c + 1 M_h2o_c = 1 M_ocdcya_c + 1 M_coa_c + 1 M_h_c	0	( SS1G_05181 )	( Sscle08g064760 )	No Assignment	SBO:0000176	Fatty acid degradation	Degradation pathway	Metabolic module			Genomic data	2				0	0	0	1		1 M_ocdycacoa_c + 1 M_h2o_c	1 M_ocdcya_c + 1 M_coa_c + 1 M_h_c
R_FACOAL140	fatty_acid__CoA_ligase__tetradecanoate_	1 M_ttdca_c + 1 M_atp_c + 1 M_coa_c = 1 M_amp_c + 1 M_ppi_c + 1 M_tdcoa_c	0	( SS1G_03735 ) and ( SS1G_09944 )	( Sscle09g073880 ) and ( Sscle01g002730 )	6.2.1.2	SBO:0000176	Fatty acid degradation	Degradation pathway	Metabolic module			Genomic data	2				0	0	0	1		1 M_ttdca_c + 1 M_atp_c + 1 M_coa_c	1 M_amp_c + 1 M_ppi_c + 1 M_tdcoa_c	1
R_FACOAL160	fatty_acid__CoA_ligase__hexadecanoate_	1 M_coa_c + 1 M_hdca_c + 1 M_atp_c = 1 M_pmtcoa_c + 1 M_amp_c + 1 M_ppi_c	0	( SS1G_03735 ) and ( SS1G_09944 )	( Sscle09g073880 ) and ( Sscle01g002730 )	6.2.1.2	SBO:0000176	Fatty acid degradation	Degradation pathway	Metabolic module			Genomic data	2				0	0	0	1		1 M_coa_c + 1 M_hdca_c + 1 M_atp_c	1 M_pmtcoa_c + 1 M_amp_c + 1 M_ppi_c	1
R_FACOAL161	fatty_acid__CoA_ligase__hexadecenoate_	1 M_hdcea_c + 1 M_atp_c + 1 M_coa_c = 1 M_amp_c + 1 M_ppi_c + 1 M_hdcoa_c	0	( SS1G_03735 ) and ( SS1G_09944 )	( Sscle09g073880 ) and ( Sscle01g002730 )	6.2.1.2	SBO:0000176	Fatty acid degradation	Degradation pathway	Metabolic module			Genomic data	2				0	0	0	1		1 M_hdcea_c + 1 M_atp_c + 1 M_coa_c	1 M_amp_c + 1 M_ppi_c + 1 M_hdcoa_c	1
R_FACOAL180	fatty_acid__CoA_ligase__octadecanoate_	1 M_ocdca_c + 1 M_atp_c + 1 M_coa_c = 1 M_amp_c + 1 M_ppi_c + 1 M_stcoa_c	0	( SS1G_03735 ) and ( SS1G_09944 )	( Sscle09g073880 ) and ( Sscle01g002730 )	6.2.1.2	SBO:0000176	Fatty acid degradation	Degradation pathway	Metabolic module			Genomic data	2				0	0	0	1		1 M_ocdca_c + 1 M_atp_c + 1 M_coa_c	1 M_amp_c + 1 M_ppi_c + 1 M_stcoa_c	1
R_FACOAL181	fatty_acid__CoA_ligase__octadecenoate_	1 M_ocdcea_c + 1 M_atp_c + 1 M_coa_c = 1 M_amp_c + 1 M_ppi_c + 1 M_odecoa_c	0	( SS1G_03735 ) and ( SS1G_09944 )	( Sscle09g073880 ) and ( Sscle01g002730 )	6.2.1.2	SBO:0000176	Fatty acid degradation	Degradation pathway	Metabolic module			Genomic data	2				0	0	0	1		1 M_ocdcea_c + 1 M_atp_c + 1 M_coa_c	1 M_amp_c + 1 M_ppi_c + 1 M_odecoa_c	1
R_FACOAL182	fatty_acid__CoA_ligase__octadecynoate_	1 M_ocdcya_c + 1 M_atp_c + 1 M_coa_c = 1 M_amp_c + 1 M_ppi_c + 1 M_ocdycacoa_c	0	( SS1G_03735 ) and ( SS1G_09944 )	( Sscle09g073880 ) and ( Sscle01g002730 )	6.2.1.2	SBO:0000176	Fatty acid degradation	Degradation pathway	Metabolic module			Genomic data	2				0	0	0	1		1 M_ocdcya_c + 1 M_atp_c + 1 M_coa_c	1 M_amp_c + 1 M_ppi_c + 1 M_ocdycacoa_c	1
R_FACOAL80	fatty_acid__CoA_ligase__octanoate_	1 M_octa_c + 1 M_atp_c + 1 M_coa_c = 1 M_amp_c + 1 M_ppi_c + 1 M_occoa_c	0	( SS1G_03735 ) and ( SS1G_09944 )	( Sscle09g073880 ) and ( Sscle01g002730 )	6.2.1.2	SBO:0000176	Fatty acid degradation	Degradation pathway	Metabolic module			Genomic data	2				0	0	0	1		1 M_octa_c + 1 M_atp_c + 1 M_coa_c	1 M_amp_c + 1 M_ppi_c + 1 M_occoa_c	1
R_FAEISO121x	D3_D2_enoyl_CoA_isomerase_121_peroxisomal	1 M_ddeccoa_x = 1 M_ddec2coa_x	1	( SS1G_08771 )	( Sscle14g099370 )	5.3.3.8	SBO:0000176	Fatty acid degradation	Degradation pathway	Metabolic module			Genomic data	2				0	0	0	1		1 M_ddeccoa_x	1 M_ddec2coa_x
R_FAOXC040020x	fatty_acid_oxidation_040_020__peroxisomal	1 M_coa_x + 1 M_h2o_x + 1 M_nad_x + 1 M_o2_x + 1 M_btcoa_x = 2 M_accoa_x + 1 M_h_x + 1 M_h2o2_x + 1 M_nadh_x	0	( SS1G_10238 and SS1G_09947 and SS1G_08207 ) or ( SS1G_08821 and SS1G_09947 and SS1G_08207 )	( Sscle16g108660 and Sscle01g002760 and Sscle10g075460 ) or ( Sscle14g099760 and Sscle01g002760 and Sscle10g075460 )	No Assignment	SBO:0000176	Fatty acid degradation	Degradation pathway	Metabolic module			Genomic data	2				0	0	0	1		1 M_coa_x + 1 M_h2o_x + 1 M_nad_x + 1 M_o2_x + 1 M_btcoa_x	2 M_accoa_x + 1 M_h_x + 1 M_h2o2_x + 1 M_nadh_x
R_FAOXC060040x	fatty_acid_oxidation_060_040__peroxisomal	1 M_coa_x + 1 M_h2o_x + 1 M_nad_x + 1 M_o2_x + 1 M_hxcoa_x = 1 M_accoa_x + 1 M_h_x + 1 M_h2o2_x + 1 M_nadh_x + 1 M_btcoa_x	0	( SS1G_10238 and SS1G_09947 and SS1G_08207 ) or ( SS1G_08821 and SS1G_09947 and SS1G_08207 )	( Sscle16g108660 and Sscle01g002760 and Sscle10g075460 ) or ( Sscle14g099760 and Sscle01g002760 and Sscle10g075460 )	No Assignment	SBO:0000176	Fatty acid degradation	Degradation pathway	Metabolic module			Genomic data	2				0	0	0	1		1 M_coa_x + 1 M_h2o_x + 1 M_nad_x + 1 M_o2_x + 1 M_hxcoa_x	1 M_accoa_x + 1 M_h_x + 1 M_h2o2_x + 1 M_nadh_x + 1 M_btcoa_x
R_FAOXC080060x	fatty_acid_oxidation_080_060__peroxisomal	1 M_coa_x + 1 M_h2o_x + 1 M_nad_x + 1 M_o2_x + 1 M_occoa_x = 1 M_accoa_x + 1 M_h_x + 1 M_h2o2_x + 1 M_nadh_x + 1 M_hxcoa_x	0	( SS1G_10238 and SS1G_09947 and SS1G_08207 ) or ( SS1G_08821 and SS1G_09947 and SS1G_08207 )	( Sscle16g108660 and Sscle01g002760 and Sscle10g075460 ) or ( Sscle14g099760 and Sscle01g002760 and Sscle10g075460 )	No Assignment	SBO:0000176	Fatty acid degradation	Degradation pathway	Metabolic module			Genomic data	2				0	0	0	1		1 M_coa_x + 1 M_h2o_x + 1 M_nad_x + 1 M_o2_x + 1 M_occoa_x	1 M_accoa_x + 1 M_h_x + 1 M_h2o2_x + 1 M_nadh_x + 1 M_hxcoa_x
R_FAOXC12D280x	beta_oxidation_of_long_chain_fatty_acid_12D2_80_peroxisomal	2 M_coa_x + 2 M_h2o_x + 1 M_nad_x + 2 M_o2_x + 1 M_ddec2coa_x = 2 M_accoa_x + 1 M_h_x + 2 M_h2o2_x + 1 M_nadh_x + 1 M_occoa_x	0	( SS1G_10238 and SS1G_09947 and SS1G_08207 ) or ( SS1G_08821 and SS1G_09947 and SS1G_08207 )	( Sscle16g108660 and Sscle01g002760 and Sscle10g075460 ) or ( Sscle14g099760 and Sscle01g002760 and Sscle10g075460 )	No Assignment	SBO:0000176	Fatty acid degradation	Degradation pathway	Metabolic module			Genomic data	2				0	0	0	1		2 M_coa_x + 2 M_h2o_x + 1 M_nad_x + 2 M_o2_x + 1 M_ddec2coa_x	2 M_accoa_x + 1 M_h_x + 2 M_h2o2_x + 1 M_nadh_x + 1 M_occoa_x
R_FAOXC100080x	beta_oxidation_of_long_chain_fatty_acid_100_080_peroxisomal	1 M_coa_x + 1 M_h2o_x + 1 M_nad_x + 1 M_o2_x + 1 M_dcacoa_x = 1 M_accoa_x + 1 M_h_x + 1 M_h2o2_x + 1 M_nadh_x + 1 M_occoa_x	0	( SS1G_10238 and SS1G_09947 and SS1G_08207 ) or ( SS1G_08821 and SS1G_09947 and SS1G_08207 )	( Sscle16g108660 and Sscle01g002760 and Sscle10g075460 ) or ( Sscle14g099760 and Sscle01g002760 and Sscle10g075460 )	No Assignment	SBO:0000176	Fatty acid degradation	Degradation pathway	Metabolic module			Genomic data	2				0	0	0	1		1 M_coa_x + 1 M_h2o_x + 1 M_nad_x + 1 M_o2_x + 1 M_dcacoa_x	1 M_accoa_x + 1 M_h_x + 1 M_h2o2_x + 1 M_nadh_x + 1 M_occoa_x
R_FAOXC120100x	beta_oxidation_of_long_chain_fatty_acid_120_100_peroxisomal	1 M_coa_x + 1 M_h2o_x + 1 M_nad_x + 1 M_o2_x + 1 M_ddcacoa_x = 1 M_accoa_x + 1 M_h_x + 1 M_h2o2_x + 1 M_nadh_x + 1 M_dcacoa_x	0	( SS1G_10238 and SS1G_09947 and SS1G_08207 ) or ( SS1G_08821 and SS1G_09947 and SS1G_08207 )	( Sscle16g108660 and Sscle01g002760 and Sscle10g075460 ) or ( Sscle14g099760 and Sscle01g002760 and Sscle10g075460 )	No Assignment	SBO:0000176	Fatty acid degradation	Degradation pathway	Metabolic module			Genomic data	2				0	0	0	1		1 M_coa_x + 1 M_h2o_x + 1 M_nad_x + 1 M_o2_x + 1 M_ddcacoa_x	1 M_accoa_x + 1 M_h_x + 1 M_h2o2_x + 1 M_nadh_x + 1 M_dcacoa_x
R_FAOXC140120x	beta_oxidation_of_long_chain_fatty_acid_140_120_peroxisomal	1 M_coa_x + 1 M_h2o_x + 1 M_nad_x + 1 M_o2_x + 1 M_tdcoa_x = 1 M_accoa_x + 1 M_h_x + 1 M_h2o2_x + 1 M_nadh_x + 1 M_ddcacoa_x	0	( SS1G_10238 and SS1G_09947 and SS1G_08207 ) or ( SS1G_08821 and SS1G_09947 and SS1G_08207 )	( Sscle16g108660 and Sscle01g002760 and Sscle10g075460 ) or ( Sscle14g099760 and Sscle01g002760 and Sscle10g075460 )	No Assignment	SBO:0000176	Fatty acid degradation	Degradation pathway	Metabolic module			Genomic data	2				0	0	0	1		1 M_coa_x + 1 M_h2o_x + 1 M_nad_x + 1 M_o2_x + 1 M_tdcoa_x	1 M_accoa_x + 1 M_h_x + 1 M_h2o2_x + 1 M_nadh_x + 1 M_ddcacoa_x
R_FAOXC160140x	beta_oxidation_of_long_chain_fatty_acid_160_140_peroxisomal	1 M_coa_x + 1 M_h2o_x + 1 M_nad_x + 1 M_o2_x + 1 M_pmtcoa_x = 1 M_accoa_x + 1 M_h_x + 1 M_h2o2_x + 1 M_nadh_x + 1 M_tdcoa_x	0	( SS1G_10238 and SS1G_09947 and SS1G_08207 ) or ( SS1G_08821 and SS1G_09947 and SS1G_08207 )	( Sscle16g108660 and Sscle01g002760 and Sscle10g075460 ) or ( Sscle14g099760 and Sscle01g002760 and Sscle10g075460 )	No Assignment	SBO:0000176	Fatty acid degradation	Degradation pathway	Metabolic module			Genomic data	2				0	0	0	1		1 M_coa_x + 1 M_h2o_x + 1 M_nad_x + 1 M_o2_x + 1 M_pmtcoa_x	1 M_accoa_x + 1 M_h_x + 1 M_h2o2_x + 1 M_nadh_x + 1 M_tdcoa_x
R_FAOXC141121x	beta_oxidation_of_long_chain_fatty_acid_141_121_peroxisomal	1 M_coa_x + 1 M_h2o_x + 1 M_nad_x + 1 M_o2_x + 1 M_tdecoa_x = 1 M_accoa_x + 1 M_h_x + 1 M_h2o2_x + 1 M_nadh_x + 1 M_ddeccoa_x	0	( SS1G_10238 and SS1G_09947 and SS1G_08207 ) or ( SS1G_08821 and SS1G_09947 and SS1G_08207 )	( Sscle16g108660 and Sscle01g002760 and Sscle10g075460 ) or ( Sscle14g099760 and Sscle01g002760 and Sscle10g075460 )	No Assignment	SBO:0000176	Fatty acid degradation	Degradation pathway	Metabolic module			Genomic data	2				0	0	0	1		1 M_coa_x + 1 M_h2o_x + 1 M_nad_x + 1 M_o2_x + 1 M_tdecoa_x	1 M_accoa_x + 1 M_h_x + 1 M_h2o2_x + 1 M_nadh_x + 1 M_ddeccoa_x
R_FAOXC161141x	beta_oxidation_of_long_chain_fatty_acid_161_141_peroxisomal	1 M_coa_x + 1 M_h2o_x + 1 M_nad_x + 1 M_o2_x + 1 M_hdcoa_x = 1 M_accoa_x + 1 M_h_x + 1 M_h2o2_x + 1 M_nadh_x + 1 M_tdecoa_x	0	( SS1G_10238 and SS1G_09947 and SS1G_08207 ) or ( SS1G_08821 and SS1G_09947 and SS1G_08207 )	( Sscle16g108660 and Sscle01g002760 and Sscle10g075460 ) or ( Sscle14g099760 and Sscle01g002760 and Sscle10g075460 )	No Assignment	SBO:0000176	Fatty acid degradation	Degradation pathway	Metabolic module			Genomic data	2				0	0	0	1		1 M_coa_x + 1 M_h2o_x + 1 M_nad_x + 1 M_o2_x + 1 M_hdcoa_x	1 M_accoa_x + 1 M_h_x + 1 M_h2o2_x + 1 M_nadh_x + 1 M_tdecoa_x
R_FAOXC180160x	beta_oxidation_of_long_chain_fatty_acid_180_160_peroxisomal	1 M_coa_x + 1 M_h2o_x + 1 M_nad_x + 1 M_o2_x + 1 M_stcoa_x = 1 M_accoa_x + 1 M_h_x + 1 M_h2o2_x + 1 M_nadh_x + 1 M_pmtcoa_x	0	( SS1G_10238 and SS1G_09947 and SS1G_08207 ) or ( SS1G_08821 and SS1G_09947 and SS1G_08207 )	( Sscle16g108660 and Sscle01g002760 and Sscle10g075460 ) or ( Sscle14g099760 and Sscle01g002760 and Sscle10g075460 )	No Assignment	SBO:0000176	Fatty acid degradation	Degradation pathway	Metabolic module			Genomic data	2				0	0	0	1		1 M_coa_x + 1 M_h2o_x + 1 M_nad_x + 1 M_o2_x + 1 M_stcoa_x	1 M_accoa_x + 1 M_h_x + 1 M_h2o2_x + 1 M_nadh_x + 1 M_pmtcoa_x
R_FAOXC181161x	beta_oxidation_of_long_chain_fatty_acid_181_161_peroxisomal	1 M_coa_x + 1 M_h2o_x + 1 M_nad_x + 1 M_o2_x + 1 M_odecoa_x = 1 M_accoa_x + 1 M_h_x + 1 M_h2o2_x + 1 M_nadh_x + 1 M_hdcoa_x	0	( SS1G_10238 and SS1G_09947 and SS1G_08207 ) or ( SS1G_08821 and SS1G_09947 and SS1G_08207 )	( Sscle16g108660 and Sscle01g002760 and Sscle10g075460 ) or ( Sscle14g099760 and Sscle01g002760 and Sscle10g075460 )	No Assignment	SBO:0000176	Fatty acid degradation	Degradation pathway	Metabolic module			Genomic data	2				0	0	0	1		1 M_coa_x + 1 M_h2o_x + 1 M_nad_x + 1 M_o2_x + 1 M_odecoa_x	1 M_accoa_x + 1 M_h_x + 1 M_h2o2_x + 1 M_nadh_x + 1 M_hdcoa_x
R_FMNAT	FMN_adenylyltransferase	1 M_atp_c + 1 M_fmn_c + 1 M_h_c = 1 M_fad_c + 1 M_ppi_c	0	( SS1G_08324 ) or ( SS1G_13799 )	( Sscle10g076300 ) or ( Sscle10g080230 )	2.7.7.2	SBO:0000176	Flavin adenine dinucleotide biosynthesis	Cofactor biosynthesis	Metabolic module			Genomic data	2				0	0	0	1		1 M_atp_c + 1 M_fmn_c + 1 M_h_c	1 M_fad_c + 1 M_ppi_c	1
R_FMNATm	FMN_adenylyltransferase_mitochondrial	1 M_atp_m + 1 M_fmn_m + 1 M_h_m = 1 M_fad_m + 1 M_ppi_m	0	( SS1G_08324 ) or ( SS1G_13799 )	( Sscle10g076300 ) or ( Sscle10g080230 )	2.7.7.2	SBO:0000176	Flavin adenine dinucleotide biosynthesis	Cofactor biosynthesis	Metabolic module			Genomic data	2				0	0	0	1		1 M_atp_m + 1 M_fmn_m + 1 M_h_m	1 M_fad_m + 1 M_ppi_m	1
R_RBFK	riboflavin_kinase	1 M_atp_c + 1 M_ribflv_c = 1 M_adp_c + 1 M_h_c + 1 M_fmn_c	0	( SS1G_02295 )	( Sscle04g033500 )	2.7.1.26	SBO:0000176	Flavin adenine dinucleotide biosynthesis	Cofactor biosynthesis	Metabolic module			Genomic data	2				0	0	0	1		1 M_atp_c + 1 M_ribflv_c	1 M_adp_c + 1 M_h_c + 1 M_fmn_c	1
R_ADCL	4_aminobenzoate_synthase	1 M_4adcho_c = 1 M_h_c + 1 M_4abz_c + 1 M_pyr_c	0	( NOGPR )	( NOGPR )	4.1.3.38	SBO:0000176	Folate biosynthesis	Cofactor biosynthesis	Metabolic module			Modelling	1				0	0	0	1		1 M_4adcho_c	1 M_h_c + 1 M_4abz_c + 1 M_pyr_c
R_ADCS	4_amino_4_deoxychorismate_synthase	1 M_gln_L_c + 1 M_chor_c = 1 M_4adcho_c + 1 M_glu_L_c	0	( SS1G_08761 )	( Sscle14g099330 )	2.6.1.85	SBO:0000176	Folate biosynthesis	Cofactor biosynthesis	Metabolic module			Genomic data	2				0	0	0	1		1 M_gln_L_c + 1 M_chor_c	1 M_4adcho_c + 1 M_glu_L_c
R_AKP1	alkaline_phosphatase__Dihydroneopterin_	3 M_h2o_c + 1 M_ahdt_c = 2 M_h_c + 1 M_dhnpt_c + 3 M_pi_c	0	( SS1G_03210 )	( Sscle07g058330 )	3.1.3.1	SBO:0000176	Folate biosynthesis	Cofactor biosynthesis	Metabolic module			Genomic data	2				0	0	0	1		3 M_h2o_c + 1 M_ahdt_c	2 M_h_c + 1 M_dhnpt_c + 3 M_pi_c
R_DHFR	dihydrofolate_reductase	1 M_dhf_c + 1 M_nadph_c + 1 M_h_c = 1 M_nadp_c + 1 M_thf_c	1	( SS1G_08803 )	( Sscle14g099640 )	1.5.1.3	SBO:0000176	Folate biosynthesis	Cofactor biosynthesis	Metabolic module			Genomic data	2				0	0	0	1		1 M_dhf_c + 1 M_nadph_c + 1 M_h_c	1 M_nadp_c + 1 M_thf_c
R_DHFSm	dihydrofolate_synthase_mitochondrial	1 M_dhpt_m + 1 M_atp_m + 1 M_glu_L_m = 1 M_h_m + 1 M_dhf_m + 1 M_pi_m + 1 M_adp_m	0	( SS1G_03715 )	( Sscle09g074080 )	6.3.2.12	SBO:0000176	Folate biosynthesis	Cofactor biosynthesis	Metabolic module			Genomic data	2				0	0	0	1		1 M_dhpt_m + 1 M_atp_m + 1 M_glu_L_m	1 M_h_m + 1 M_dhf_m + 1 M_pi_m + 1 M_adp_m	1
R_DHNPAm	dihydroneopterin_aldolase_mitochondrial	1 M_dhnpt_m = 1 M_2ahhmp_m + 1 M_gcald_m	0	( NOGPR )	( NOGPR )	4.1.2.25	SBO:0000176	Folate biosynthesis	Cofactor biosynthesis	Metabolic module			Modelling	1				0	0	0	1		1 M_dhnpt_m	1 M_2ahhmp_m + 1 M_gcald_m
R_FOLD3m	dihydropteroate_synthase__mitochondrial	1 M_2ahhmd_m + 1 M_4abz_m = 1 M_dhpt_m + 1 M_ppi_m	0	( SS1G_14464 )	( Sscle11g085520 )	2.5.1.15	SBO:0000176	Folate biosynthesis	Cofactor biosynthesis	Metabolic module			Genomic data	2				0	0	0	1		1 M_2ahhmd_m + 1 M_4abz_m	1 M_dhpt_m + 1 M_ppi_m
R_FOLR2	folate_reductase	1 M_nadph_c + 1 M_fol_c = 1 M_nadp_c + 1 M_dhf_c	0	( SS1G_08803 )	( Sscle14g099640 )	1.5.1.3	SBO:0000176	Folate biosynthesis	Cofactor biosynthesis	Metabolic module			Genomic data	2				0	0	0	1		1 M_nadph_c + 1 M_fol_c	1 M_nadp_c + 1 M_dhf_c
R_FPGS4	folylpolyglutamate_synthetase__DHF_	1 M_dhf_c + 4 M_atp_c + 4 M_glu_L_c = 4 M_pi_c + 4 M_h_c + 1 M_5dhf_c + 4 M_adp_c	0	( SS1G_04299 ) or ( SS1G_04298 )	( Sscle02g017860 ) or ( Sscle02g017870 )	6.3.2.17	SBO:0000176	Folate biosynthesis	Cofactor biosynthesis	Metabolic module			Genomic data	2				0	0	0	1		1 M_dhf_c + 4 M_atp_c + 4 M_glu_L_c	4 M_pi_c + 4 M_h_c + 1 M_5dhf_c + 4 M_adp_c	4
R_FPGS4m	folylpolyglutamate_synthetase__DHF___mitochondrial	1 M_dhf_m + 4 M_atp_m + 4 M_glu_L_m = 4 M_pi_m + 4 M_h_m + 1 M_5dhf_m + 4 M_adp_m	0	( SS1G_07273 )	( Sscle06g050460 )	6.3.2.17	SBO:0000176	Folate biosynthesis	Cofactor biosynthesis	Metabolic module			Genomic data	2				0	0	0	1		1 M_dhf_m + 4 M_atp_m + 4 M_glu_L_m	4 M_pi_m + 4 M_h_m + 1 M_5dhf_m + 4 M_adp_m	4
R_FPGS5	folylpolyglutamate__synthetase__DHF_	1 M_5dhf_c + 1 M_atp_c + 1 M_glu_L_c = 1 M_6dhf_c + 1 M_adp_c + 1 M_pi_c + 1 M_h_c	0	( SS1G_04299 ) or ( SS1G_04298 )	( Sscle02g017860 ) or ( Sscle02g017870 )	6.3.2.17	SBO:0000176	Folate biosynthesis	Cofactor biosynthesis	Metabolic module			Genomic data	2				0	0	0	1		1 M_5dhf_c + 1 M_atp_c + 1 M_glu_L_c	1 M_6dhf_c + 1 M_adp_c + 1 M_pi_c + 1 M_h_c	1
R_FPGS5m	folylpolyglutamate__synthetase__DHF___mitochondrial	1 M_5dhf_m + 1 M_atp_m + 1 M_glu_L_m = 1 M_6dhf_m + 1 M_adp_m + 1 M_pi_m + 1 M_h_m	0	( SS1G_07273 )	( Sscle06g050460 )	6.3.2.17	SBO:0000176	Folate biosynthesis	Cofactor biosynthesis	Metabolic module			Genomic data	2				0	0	0	1		1 M_5dhf_m + 1 M_atp_m + 1 M_glu_L_m	1 M_6dhf_m + 1 M_adp_m + 1 M_pi_m + 1 M_h_m	1
R_GTPCI	GTP_cyclohydrolase_I	1 M_gtp_c + 1 M_h2o_c = 1 M_h_c + 1 M_ahdt_c + 1 M_for_c	0	( SS1G_09610 )	( Sscle01g000020 )	3.5.4.16	SBO:0000176	Folate biosynthesis	Cofactor biosynthesis	Metabolic module			Genomic data	2				0	0	0	1		1 M_gtp_c + 1 M_h2o_c	1 M_h_c + 1 M_ahdt_c + 1 M_for_c
R_HPPKm	2_amino_4_hydroxy_6_hydroxymethyldihydropteridine_diphosphokinase__mitochondrial	1 M_2ahhmp_m + 1 M_atp_m = 1 M_h_m + 1 M_amp_m + 1 M_2ahhmd_m	0	( SS1G_14464 )	( Sscle11g085520 )	2.7.6.3	SBO:0000176	Folate biosynthesis	Cofactor biosynthesis	Metabolic module			Genomic data	2				0	0	0	1		1 M_2ahhmp_m + 1 M_atp_m	1 M_h_m + 1 M_amp_m + 1 M_2ahhmd_m	1
R_HEX4	hexokinase__D_mannose_ATP_	1 M_man_c + 1 M_atp_c = 1 M_man6p_c + 1 M_adp_c + 1 M_h_c	0	( SS1G_01273 ) or ( SS1G_12834 )	( Sscle01g010070 ) or ( Sscle02g012510 )	2.7.1.7	SBO:0000176	Fructose and mannose metabolism	Biomass biosynthesis	Metabolic module			Genomic data	2				0	0	0	1		1 M_man_c + 1 M_atp_c	1 M_man6p_c + 1 M_adp_c + 1 M_h_c	1
R_HEX7	hexokinase__D_fructose_ATP_	1 M_fru_c + 1 M_atp_c = 1 M_f6p_c + 1 M_adp_c + 1 M_h_c	0	( SS1G_01273 ) or ( SS1G_12834 )	( Sscle01g010070 ) or ( Sscle02g012510 )	2.7.1.1	SBO:0000176	Fructose and mannose metabolism	Central metabolism	Metabolic module			Genomic data	2				0	0	0	1		1 M_fru_c + 1 M_atp_c	1 M_f6p_c + 1 M_adp_c + 1 M_h_c	1
R_MAN1PT	mannose_1_phosphate_guanylyltransferase	1 M_man1p_c + 1 M_gtp_c + 1 M_h_c = 1 M_ppi_c + 1 M_gdpmann_c	0	( SS1G_00164 ) or ( SS1G_13453 )	( Sscle03g029270 ) or ( Sscle15g102760 )	2.7.7.13	SBO:0000176	Fructose and mannose metabolism	Biomass biosynthesis	Metabolic module			Genomic data	2				0	0	0	1		1 M_man1p_c + 1 M_gtp_c + 1 M_h_c	1 M_ppi_c + 1 M_gdpmann_c
R_MAN6PI	mannose_6_phosphate_isomerase	1 M_man6p_c = 1 M_f6p_c	1	( SS1G_01063 ) or ( SS1G_10384 )	( Sscle03g022350 ) or ( Sscle16g109680 )	5.3.1.8	SBO:0000176	Fructose and mannose metabolism	Biomass biosynthesis	Metabolic module			Genomic data	2				0	0	0	1		1 M_man6p_c	1 M_f6p_c
R_PMANM	phosphomannomutase	1 M_man1p_c = 1 M_man6p_c	1	( SS1G_04518 )	( Sscle02g016180 )	5.4.2.8	SBO:0000176	Fructose and mannose metabolism	Biomass biosynthesis	Metabolic module			Genomic data	2				0	0	0	1		1 M_man1p_c	1 M_man6p_c
R_XYLI2	xylose_isomerase_2	1 M_glc_D_c = 1 M_fru_c	1	( SS1G_05188 )	( Sscle08g064800 )	5.3.1.5	SBO:0000176	Fructose and mannose metabolism	Biomass biosynthesis	Metabolic module			Genomic data	2				0	0	0	1		1 M_glc_D_c	1 M_fru_c
R_ALRTgp	aldehyde_reductase	1 M_galt_c + 1 M_h_c + 1 M_nadph_c + 1 M_o2_c = 1 M_nadp_c + 2 M_h2o_c + 1 M_gal_c	1	( NOGPR )	( NOGPR )	No Assignment	SBO:0000176	Galactitol degradation	Degradation pathway	Metabolic module			Physiological data	2	Biolog data	Sclerotinia sclerotiorum	this study	0	0	0	1		1 M_galt_c + 1 M_h_c + 1 M_nadph_c + 1 M_o2_c	1 M_nadp_c + 2 M_h2o_c + 1 M_gal_c
R_GALCDH	galactonate_dehydratase	1 M_D_galc_c = 1 M_2h3oDgalc_c + 1 M_h2o_c	1	( SS1G_10067 )	( Sscle16g107450 )	4.2.1.6	SBO:0000176	Galactose degradation	Degradation pathway	Metabolic module			Genomic data	2				0	0	0	1		1 M_D_galc_c	1 M_2h3oDgalc_c + 1 M_h2o_c
R_GALEPI	galactose_1_epimerase	1 M_gal_c = 1 M_a_D_gal_c	1	( SS1G_10683 )	( Sscle09g070690 )	5.1.3.3	SBO:0000176	Galactose degradation	Degradation pathway	Metabolic module			Genomic data	2				0	0	0	1		1 M_gal_c	1 M_a_D_gal_c
R_GALK	galactokinase	1 M_atp_c + 1 M_a_D_gal_c = 1 M_adp_c + 1 M_gal1p_c + 1 M_h_c	0	( SS1G_06548 )	( Sscle13g093570 )	2.7.1.6	SBO:0000176	Galactose degradation	Degradation pathway	Metabolic module			Genomic data	2				0	0	0	1		1 M_atp_c + 1 M_a_D_gal_c	1 M_adp_c + 1 M_gal1p_c + 1 M_h_c	1
R_GALOX	D_galactose_oxydase	1 M_gal_c + 1 M_o2_c + 1 M_h2o_c = 1 M_h2o2_c + 1 M_D_galc_c + 1 M_h_c	0	( SS1G_13392 )	( Sscle15g102370 )	1.1.3.9	SBO:0000176	Galactose degradation	Degradation pathway	Metabolic module			Genomic data	2				0	0	0	1		1 M_gal_c + 1 M_o2_c + 1 M_h2o_c	1 M_h2o2_c + 1 M_D_galc_c + 1 M_h_c
R_UDPG4E	UDPglucose_4_epimerase	1 M_udpgal_c = 1 M_udpg_c	1	( SS1G_04477 ) or ( SS1G_08326 )	( Sscle02g016480 ) or ( Sscle10g076320 )	5.1.3.2	SBO:0000176	Galactose degradation	Degradation pathway	Metabolic module			Genomic data	2				0	0	0	1		1 M_udpgal_c	1 M_udpg_c
R_UGLT	UDPglucose__hexose_1_phosphate_uridylyltransferase	1 M_gal1p_c + 1 M_udpg_c = 1 M_g1p_c + 1 M_udpgal_c	1	( SS1G_14008 )	( Sscle11g086570 )	2.7.7.12	SBO:0000176	Galactose degradation	Degradation pathway	Metabolic module			Genomic data	2				0	0	0	1		1 M_gal1p_c + 1 M_udpg_c	1 M_g1p_c + 1 M_udpgal_c
R_BGLCA_gentbo_e_	beta_gentiobiose_arbutin_extracellular	1 M_gentbo_e + 1 M_h2o_e = 2 M_glc_D_e	0	( SS1G_01021 ) or ( SS1G_05030 ) or ( SS1G_05368 ) or ( SS1G_06304 ) or ( SS1G_07146 ) or ( SS1G_07847 ) or ( SS1G_09366 ) or ( SS1G_12622 ) or ( SS1G_07162 ) or ( SS1G_07847 )	( Sscle03g022640 ) or ( Sscle08g063580 ) or ( Sscle08g066260 ) or ( Sscle05g043280 ) or ( Sscle06g051500 ) or ( Sscle11g082920 ) or ( Sscle15g105550 ) or ( Sscle06g053450 ) or ( Sscle06g051350 )	3.2.1.21	SBO:0000176	Gentiobiose degradation	Degradation pathway	Metabolic module			Genomic data	2				0	0	0	0		1 M_gentbo_e + 1 M_h2o_e	2 M_glc_D_e
R_GLNS	glutamine_synthetase	1 M_atp_c + 1 M_glu_L_c + 1 M_nh4_c = 1 M_h_c + 1 M_gln_L_c + 1 M_adp_c + 1 M_pi_c	0	( SS1G_04895 ) or ( SS1G_10424 )	( Sscle08g062590 ) or ( Sscle16g110020 )	6.3.1.2	SBO:0000176	Glutamate and glutamine metabolism	Biomass biosynthesis	Metabolic module			Genomic data	2				0	0	0	1		1 M_atp_c + 1 M_glu_L_c + 1 M_nh4_c	1 M_h_c + 1 M_gln_L_c + 1 M_adp_c + 1 M_pi_c	1
R_GLUDx	glutamate_dehydrogenase__NAD_	1 M_nad_c + 1 M_glu_L_c + 1 M_h2o_c = 1 M_akg_c + 1 M_nadh_c + 1 M_nh4_c + 1 M_h_c	0	( SS1G_00002 )	( Sscle03g030440 )	1.4.1.2	SBO:0000176	Glutamate and glutamine metabolism	Biomass biosynthesis	Metabolic module			Genomic data	2				0	0	0	1		1 M_nad_c + 1 M_glu_L_c + 1 M_h2o_c	1 M_akg_c + 1 M_nadh_c + 1 M_nh4_c + 1 M_h_c
R_GLUDyi	glutamate_dehydrogenase__gdhA_	1 M_h2o_c + 1 M_glu_L_c + 1 M_nadp_c = 1 M_akg_c + 1 M_nh4_c + 1 M_nadph_c + 1 M_h_c	0	( SS1G_09120 )	( Sscle14g102080 )	1.4.1.4	SBO:0000176	Glutamate and glutamine metabolism	Biomass biosynthesis	Metabolic module			Genomic data	2				0	0	0	1		1 M_h2o_c + 1 M_glu_L_c + 1 M_nadp_c	1 M_akg_c + 1 M_nh4_c + 1 M_nadph_c + 1 M_h_c
R_GLUN	glutaminase	1 M_gln_L_c+ M_h2o_c = M_nh4_c + 1 M_glu_L_c	0	( SS1G_07496 )	( Sscle06g048880 )	3.5.1.2	SBO:0000176	Glutamate and glutamine metabolism	Biomass biosynthesis	Metabolic module			Genomic data	2				0	0	0	1		1 M_gln_L_c+ M_h2o_c	M_nh4_c + 1 M_glu_L_c
R_GLUSx	glutamate_synthase__NADH_	1 M_nadh_c + 1 M_h_c + 1 M_gln_L_c + 1 M_akg_c = 2 M_glu_L_c + 1 M_nad_c	0	( SS1G_07849 )	( Sscle11g082890 )	1.4.1.13	SBO:0000176	Glutamate and glutamine metabolism	Biomass biosynthesis	Metabolic module			Genomic data	2				0	0	0	1		1 M_nadh_c + 1 M_h_c + 1 M_gln_L_c + 1 M_akg_c	2 M_glu_L_c + 1 M_nad_c
R_GLUSy	glutamate_synthase__NADPH_	1 M_nadph_c + 1 M_h_c + 1 M_gln_L_c + 1 M_akg_c = 2 M_glu_L_c + 1 M_nadp_c	0	( SS1G_10424 )	( Sscle16g110020 )	1.4.1.13	SBO:0000176	Glutamate and glutamine metabolism	Biomass biosynthesis	Metabolic module			Genomic data	2				0	0	0	1		1 M_nadph_c + 1 M_h_c + 1 M_gln_L_c + 1 M_akg_c	2 M_glu_L_c + 1 M_nadp_c
R_GLUCYS	gamma_glutamylcysteine_synthetase	1 M_glu_L_c + 1 M_cys_L_c + 1 M_atp_c = 1 M_adp_c + 1 M_glucys_c + 1 M_h_c + 1 M_pi_c	0	( SS1G_10251 and SS1G_10368 )	( Sscle16g108760 and Sscle16g109580 )	6.3.2.2	SBO:0000176	Glutathione biosynthesis	Cofactor biosynthesis	Metabolic module			Genomic data	2				0	0	0	1		1 M_glu_L_c + 1 M_cys_L_c + 1 M_atp_c	1 M_adp_c + 1 M_glucys_c + 1 M_h_c + 1 M_pi_c	1
R_GTHO	glutathione_oxidoreductase	1 M_gthox_c + 1 M_h_c + 1 M_nadph_c = 2 M_gthrd_c + 1 M_nadp_c	0	( SS1G_05927 )	( Sscle05g046170 )	1.8.1.7	SBO:0000176	Glutathione biosynthesis	Cofactor biosynthesis	Metabolic module			Genomic data	2				0	0	0	1		1 M_gthox_c + 1 M_h_c + 1 M_nadph_c	2 M_gthrd_c + 1 M_nadp_c
R_GTHS	glutathione_synthetase	1 M_atp_c + 1 M_gly_c + 1 M_glucys_c = 1 M_adp_c + 1 M_h_c + 1 M_pi_c + 1 M_gthrd_c	0	( SS1G_07441 )	( Sscle06g049220 )	6.3.2.3	SBO:0000176	Glutathione biosynthesis	Cofactor biosynthesis	Metabolic module			Genomic data	2				0	0	0	1		1 M_atp_c + 1 M_gly_c + 1 M_glucys_c	1 M_adp_c + 1 M_h_c + 1 M_pi_c + 1 M_gthrd_c	1
R_ALCD19y	alcohol_dehydrogenase__glycerol_nadp	1 M_h_c + 1 M_nadph_c + 1 M_glyald_c = 1 M_nadp_c + 1 M_glyc_c	0	( SS1G_00401 ) or ( SS1G_07135 )	( Sscle03g027430 ) or ( Sscle06g051570 )	1.1.1.2	SBO:0000176	Glycerol metabolism	Central metabolism	Metabolic module			Genomic data	2				0	0	0	1		1 M_h_c + 1 M_nadph_c + 1 M_glyald_c	1 M_nadp_c + 1 M_glyc_c
R_DHAK	dihydroxyacetone_kinase	1 M_dha_c + 1 M_atp_c = 1 M_adp_c + 1 M_h_c + 1 M_dhap_c	0	( SS1G_03255 )	( Sscle07g058000 )	2.7.1.29	SBO:0000176	Glycerol metabolism	Degradation pathway	Metabolic module			Genomic data	2				0	0	0	1		1 M_dha_c + 1 M_atp_c	1 M_adp_c + 1 M_h_c + 1 M_dhap_c	1
R_DHAPtm	Dihydroxyacetone_phosphate_shuttle	1 M_dhap_m = 1 M_dhap_c	0	( NOGPR )	( NOGPR )	No Assignment	SBO:0000176	Glycerol metabolism	Degradation pathway	Metabolic module			Modelling	1				0	0	0	1		1 M_dhap_m	1 M_dhap_c
R_G3PD1ir	glycerol_3_phosphate_dehydrogenase__NAD_	1 M_h_c + 1 M_dhap_c + 1 M_nadh_c = 1 M_glyc3p_c + 1 M_nad_c	0	( SS1G_12794 )	( Sscle02g012820 )	1.1.1.8	SBO:0000176	Glycerol metabolism	Biomass biosynthesis	Metabolic module			Genomic data	2				0	0	0	1		1 M_h_c + 1 M_dhap_c + 1 M_nadh_c	1 M_glyc3p_c + 1 M_nad_c
R_G3PD2m	glycerol_3_phosphate_dehydrogenase_mitochondrial	1 M_q6_m + 1 M_glyc3p_m = 1 M_q6h2_m + 1 M_dhap_m	1	( SS1G_10895 )	( Sscle09g069070 )	1.1.1.94	SBO:0000176	Glycerol metabolism	Degradation pathway	Metabolic module			Genomic data	2				0	0	0	1		1 M_q6_m + 1 M_glyc3p_m	1 M_q6h2_m + 1 M_dhap_m
R_GLY2DHy	dihydroxyacetone_reductase_nadph	1 M_dha_c + 1 M_nadph_c + 1 M_h_c = 1 M_glyc_c + 1 M_nadp_c	0	( SS1G_06740 )	( Sscle13g095010 )	1.1.1.156	SBO:0000176	Glycerol metabolism	Degradation pathway	Metabolic module			Genomic data	2				0	0	0	1		1 M_dha_c + 1 M_nadph_c + 1 M_h_c	1 M_glyc_c + 1 M_nadp_c
R_GLYC3Ptm	glycerol_3_phosphate_shuttle	1 M_glyc3p_c = 1 M_glyc3p_m	0	( NOGPR )	( NOGPR )	No Assignment	SBO:0000176	Glycerol metabolism	Degradation pathway	Metabolic module			Modelling	1				0	0	0	1		1 M_glyc3p_c	1 M_glyc3p_m
R_GLYKir	glycerol_kinase__irreversible_	1 M_atp_c + 1 M_glyc_c = 1 M_glyc3p_c + 1 M_h_c + 1 M_adp_c	0	( SS1G_00451 ) or ( SS1G_05318 )	( Sscle03g027010 ) or ( Sscle08g065850 )	2.7.1.30	SBO:0000176	Glycerol metabolism	Central metabolism	Metabolic module			Genomic data	2				0	0	0	1		1 M_atp_c + 1 M_glyc_c	1 M_glyc3p_c + 1 M_h_c + 1 M_adp_c	1
R_ACHEe	acetylcholinesterase	1 M_h2o_e + 1 M_ach_e = 1 M_h_e + 1 M_chol_e + 1 M_ac_e	0	( SS1G_08747 ) or ( SS1G_01472 ) or ( SS1G_13881 ) or ( SS1G_13982 )	( Sscle14g099190 ) or ( Sscle01g008640 ) or ( Sscle10g080880 ) or ( Sscle11g086370 )	3.1.1.7	SBO:0000176	Glycerophospholipid metabolism	Degradation pathway	Metabolic module			Genomic data	2				0	0	0	0		1 M_h2o_e + 1 M_ach_e	1 M_h_e + 1 M_chol_e + 1 M_ac_e
R_ADHAPR_SS	acyldihydroxyacetonephosphate_reductase__sclerotinia_sclerotiorum_specific	1 M_nadph_c + 1 M_1agly3p_SS_c + 1 M_h_c = 1 M_1ag3p_SS_c + 1 M_nadp_c	0	( SS1G_04317 )	( Sscle02g017720 )	1.1.1.101	SBO:0000176	Glycerophospholipid metabolism	Biomass biosynthesis	Metabolic module			Genomic data	2				0	0	0	1		1 M_nadph_c + 1 M_1agly3p_SS_c + 1 M_h_c	1 M_1ag3p_SS_c + 1 M_nadp_c
R_AGAT_SS	1_Acyl_glycerol_3_phosphate_acyltransferase__sclerotinia_sclerotiorum_specific	1 M_1ag3p_SS_c + 0.02 M_dcacoa_c + 0.06 M_ddcacoa_c + 0.17 M_hdcoa_c + 0.09 M_ocdycacoa_c + 0.24 M_odecoa_c + 0.27 M_pmtcoa_c + 0.05 M_stcoa_c + 0.1 M_tdcoa_c = 1 M_pa_SS_c + 1 M_coa_c	0	( SS1G_00426 ) or ( SS1G_04723 ) or ( SS1G_08880 )	( Sscle03g027220 ) or ( Sscle02g014620 ) or ( Sscle14g100230 )	2.3.1.51	SBO:0000176	Glycerophospholipid metabolism	Biomass biosynthesis	Metabolic module			Genomic data	2				0	0	0	1		1 M_1ag3p_SS_c + 0.02 M_dcacoa_c + 0.06 M_ddcacoa_c + 0.17 M_hdcoa_c + 0.09 M_ocdycacoa_c + 0.24 M_odecoa_c + 0.27 M_pmtcoa_c + 0.05 M_stcoa_c + 0.1 M_tdcoa_c	1 M_pa_SS_c + 1 M_coa_c
R_CHLPCTD	choline_phosphate_cytididyltransferase	1 M_h_c + 1 M_cholp_c + 1 M_ctp_c = 1 M_cdpchol_c + 1 M_ppi_c	0	( SS1G_08166 )	( Sscle10g075160 )	2.7.7.15	SBO:0000176	Glycerophospholipid metabolism	Biomass biosynthesis	Metabolic module			Genomic data	2				0	0	0	1		1 M_h_c + 1 M_cholp_c + 1 M_ctp_c	1 M_cdpchol_c + 1 M_ppi_c
R_CHOLK	choline_kinase	1 M_atp_c + 1 M_chol_c = 1 M_cholp_c + 1 M_h_c + 1 M_adp_c	0	( SS1G_14149 )	( Sscle08g068410 )	2.7.1.32	SBO:0000176	Glycerophospholipid metabolism	Biomass biosynthesis	Metabolic module			Genomic data	2				0	0	0	1		1 M_atp_c + 1 M_chol_c	1 M_cholp_c + 1 M_h_c + 1 M_adp_c	1
R_CLS_SS	cardiolipin_synthase__sclerotinia_sclerotiorum_	1 M_cdpdag_SS_c + 1 M_pg_SS_c = 1 M_cmp_c + 1 M_clpn_SS_c + 1 M_h_c	0	( SS1G_00029 )	( Sscle03g030210 )	2.7.8.41	SBO:0000176	Glycerophospholipid metabolism	Biomass biosynthesis	Metabolic module			Genomic data	2				0	0	0	1		1 M_cdpdag_SS_c + 1 M_pg_SS_c	1 M_cmp_c + 1 M_clpn_SS_c + 1 M_h_c
R_DAGCPT_SS	diacylglycerol_cholinephosphotransferase__sclerotinia_sclerotiorum_specific	1 M_cdpchol_c + 1 M_12dgr_SS_c = 1 M_pc_SS_c + 1 M_cmp_c + 1 M_h_c	0	( NOGPR )	( NOGPR )	2.7.8.2	SBO:0000176	Glycerophospholipid metabolism	Biomass biosynthesis	Metabolic module			Modelling	1				0	0	0	1		1 M_cdpchol_c + 1 M_12dgr_SS_c	1 M_pc_SS_c + 1 M_cmp_c + 1 M_h_c
R_DAGPYP_SS	diacylglycerol_pyrophosphate_phosphatase__sclerotinia_sclerotiorum_specific	1 M_h2o_c + 1 M_pa_SS_c = 1 M_12dgr_SS_c + 1 M_pi_c	0	( SS1G_06175 ) or ( SS1G_09506 )	( Sscle05g044290 ) or ( Sscle15g104460 )	3.1.3.4	SBO:0000176	Glycerophospholipid metabolism	Biomass biosynthesis	Metabolic module			Genomic data	2				0	0	0	1		1 M_h2o_c + 1 M_pa_SS_c	1 M_12dgr_SS_c + 1 M_pi_c
R_DASYN_SS	CDP_Diacylglycerol_synthetase__sclerotinia_sclerotiorum_specific	1 M_ctp_c + 1 M_h_c + 1 M_pa_SS_c = 1 M_ppi_c + 1 M_cdpdag_SS_c	0	( SS1G_08431 )	( Sscle10g077150 )	2.7.7.41	SBO:0000176	Glycerophospholipid metabolism	Biomass biosynthesis	Metabolic module			Genomic data	2				0	0	0	1		1 M_ctp_c + 1 M_h_c + 1 M_pa_SS_c	1 M_ppi_c + 1 M_cdpdag_SS_c
R_DGAT	diacylglycerol_acyltransferase_sclerotinia_sclerotiorum_	1 M_12dgr_SS_c + 0.02 M_dcacoa_c + 0.06 M_ddcacoa_c + 0.17 M_hdcoa_c + 0.09 M_ocdycacoa_c + 0.24 M_odecoa_c + 0.27 M_pmtcoa_c + 0.05 M_stcoa_c + 0.1 M_tdcoa_c = 1 M_tag_SS_c + 1 M_coa_c	0	( SS1G_13567 )	( Sscle14g098450 )	2.3.1.20	SBO:0000176	Glycerophospholipid metabolism	Biomass biosynthesis	Metabolic module			Genomic data	2				0	0	0	1		1 M_12dgr_SS_c + 0.02 M_dcacoa_c + 0.06 M_ddcacoa_c + 0.17 M_hdcoa_c + 0.09 M_ocdycacoa_c + 0.24 M_odecoa_c + 0.27 M_pmtcoa_c + 0.05 M_stcoa_c + 0.1 M_tdcoa_c	1 M_tag_SS_c + 1 M_coa_c
R_ETHAAL	ethanolamine_ammonia_lyase	1 M_etha_c = 1 M_acald_c + 1 M_nh4_c	0	( NOGPR )	( NOGPR )	4.3.1.7	SBO:0000176	Glycerophospholipid metabolism	Degradation pathway	Metabolic module			Physiological data	2	Biolog data	Sclerotinia sclerotiorum	this study	0	0	0	1		1 M_etha_c	1 M_acald_c + 1 M_nh4_c
R_ETHAK	ethanolamine_kinase	1 M_etha_c + 1 M_atp_c = 1 M_ethamp_c + 1 M_h_c + 1 M_adp_c	0	( SS1G_06701 )	( Sscle13g094700 )	2.7.1.82	SBO:0000176	Glycerophospholipid metabolism	Biomass biosynthesis	Metabolic module			Genomic data	2				0	0	0	1		1 M_etha_c + 1 M_atp_c	1 M_ethamp_c + 1 M_h_c + 1 M_adp_c	1
R_ETHAPT_SS	ethanolaminephosphotransferase__sclerotinia_sclerotiorum_specific	1 M_cdpea_c + 1 M_12dgr_SS_c = 1 M_pe_SS_c + 1 M_h_c + 1 M_cmp_c	1	( SS1G_02554 )	( Sscle04g035450 )	2.7.8.1	SBO:0000176	Glycerophospholipid metabolism	Biomass biosynthesis	Metabolic module			Genomic data	2				0	0	0	1		1 M_cdpea_c + 1 M_12dgr_SS_c	1 M_pe_SS_c + 1 M_h_c + 1 M_cmp_c
R_GAT1_SS	glycerol_3_phosphate_acyltransferase__glycerol_3_phosphate___sclerotinia_sclerotiorum_specific	1 M_glyc3p_c + 0.02 M_dcacoa_c + 0.06 M_ddcacoa_c + 0.17 M_hdcoa_c + 0.09 M_ocdycacoa_c + 0.24 M_odecoa_c + 0.27 M_pmtcoa_c + 0.05 M_stcoa_c + 0.1 M_tdcoa_c = 1 M_1ag3p_SS_c + 1 M_coa_c	0	( SS1G_00327 )	( Sscle03g028020 )	2.3.1.15	SBO:0000176	Glycerophospholipid metabolism	Biomass biosynthesis	Metabolic module			Genomic data	2				0	0	0	1		1 M_glyc3p_c + 0.02 M_dcacoa_c + 0.06 M_ddcacoa_c + 0.17 M_hdcoa_c + 0.09 M_ocdycacoa_c + 0.24 M_odecoa_c + 0.27 M_pmtcoa_c + 0.05 M_stcoa_c + 0.1 M_tdcoa_c	1 M_1ag3p_SS_c + 1 M_coa_c
R_GAT2_SS	glycerol_3_phosphate_acyltransferase__glycerone_phosphate___sclerotinia_sclerotiorum_specific	1 M_dhap_c + 0.02 M_dcacoa_c + 0.06 M_ddcacoa_c + 0.17 M_hdcoa_c + 0.09 M_ocdycacoa_c + 0.24 M_odecoa_c + 0.27 M_pmtcoa_c + 0.05 M_stcoa_c + 0.1 M_tdcoa_c = 1 M_1agly3p_SS_c + 1 M_coa_c	0	( SS1G_00327 )	( Sscle03g028020 )	2.3.1.15	SBO:0000176	Glycerophospholipid metabolism	Biomass biosynthesis	Metabolic module			Genomic data	2				0	0	0	1		1 M_dhap_c + 0.02 M_dcacoa_c + 0.06 M_ddcacoa_c + 0.17 M_hdcoa_c + 0.09 M_ocdycacoa_c + 0.24 M_odecoa_c + 0.27 M_pmtcoa_c + 0.05 M_stcoa_c + 0.1 M_tdcoa_c	1 M_1agly3p_SS_c + 1 M_coa_c
R_GPDDA1	glycerophosphodiester_phosphodiesterase__Glycerophosphocholine_	1 M_g3pc_c + 1 M_h2o_c = 1 M_chol_c + 1 M_glyc3p_c + 1 M_h_c	0	( SS1G_02203 )	( Sscle04g032750 )	3.1.4.46	SBO:0000176	Glycerophospholipid metabolism	Degradation pathway	Metabolic module			Genomic data	2				0	0	0	1		1 M_g3pc_c + 1 M_h2o_c	1 M_chol_c + 1 M_glyc3p_c + 1 M_h_c
R_GPDDA2	glycerophosphodiester_phosphodiesterase__Glycerophosphoethanolamine_	1 M_g3pe_c + 1 M_h2o_c = 1 M_etha_c + 1 M_glyc3p_c + 1 M_h_c	0	( SS1G_02203 )	( Sscle04g032750 )	3.1.4.46	SBO:0000176	Glycerophospholipid metabolism	Degradation pathway	Metabolic module			Genomic data	2				0	0	0	1		1 M_g3pe_c + 1 M_h2o_c	1 M_etha_c + 1 M_glyc3p_c + 1 M_h_c
R_LPLIPAL1C_SS	lysophospholipase_L1__2_acylglycerophosphocholine_sclerotinia_sclerotiorum_specific	1 M_1agpc_SS_c + 1 M_h2o_c = 1 M_g3pc_c + 0.02 M_dcacoa_c + 0.06 M_ddcacoa_c + 0.17 M_hdcoa_c + 0.09 M_ocdycacoa_c + 0.24 M_odecoa_c + 0.27 M_pmtcoa_c + 0.05 M_stcoa_c + 0.1 M_tdcoa_c + 1 M_h_c	0	( SS1G_13049 )	( Sscle02g021440 )	3.1.1.5	SBO:0000176	Glycerophospholipid metabolism	Degradation pathway	Metabolic module			Genomic data	2				0	0	0	1		1 M_1agpc_SS_c + 1 M_h2o_c	1 M_g3pc_c + 0.02 M_dcacoa_c + 0.06 M_ddcacoa_c + 0.17 M_hdcoa_c + 0.09 M_ocdycacoa_c + 0.24 M_odecoa_c + 0.27 M_pmtcoa_c + 0.05 M_stcoa_c + 0.1 M_tdcoa_c + 1 M_h_c
R_LPLIPAL1E_SS	lysophospholipase_L1__2_acylglycerophosphoethanolamine_sclerotinia_sclerotiorum_specific	1 M_1agpe_SS_c + 1 M_h2o_c = 1 M_g3pe_c + 0.02 M_dcacoa_c + 0.06 M_ddcacoa_c + 0.17 M_hdcoa_c + 0.09 M_ocdycacoa_c + 0.24 M_odecoa_c + 0.27 M_pmtcoa_c + 0.05 M_stcoa_c + 0.1 M_tdcoa_c + 1 M_h_c	0	( SS1G_13049 )	( Sscle02g021440 )	3.1.1.5	SBO:0000176	Glycerophospholipid metabolism	Degradation pathway	Metabolic module			Genomic data	2				0	0	0	1		1 M_1agpe_SS_c + 1 M_h2o_c	1 M_g3pe_c + 0.02 M_dcacoa_c + 0.06 M_ddcacoa_c + 0.17 M_hdcoa_c + 0.09 M_ocdycacoa_c + 0.24 M_odecoa_c + 0.27 M_pmtcoa_c + 0.05 M_stcoa_c + 0.1 M_tdcoa_c + 1 M_h_c
R_MFAPS_SS	methylene_fatty_acyl_phospholipid_synthase__sclerotinia_sclerotiorum_specific	1 M_ptdmeeta_SS_c + 1 M_amet_c = 1 M_h_c + 1 M_ahcys_c + 1 M_ptd2meeta_SS_c	0	( SS1G_14417 )	( Sscle13g096720 )	2.1.1.16	SBO:0000176	Glycerophospholipid metabolism	Biomass biosynthesis	Metabolic module			Genomic data	2				0	0	0	1		1 M_ptdmeeta_SS_c + 1 M_amet_c	1 M_h_c + 1 M_ahcys_c + 1 M_ptd2meeta_SS_c
R_PETHCT	phosphoethanolamine_cytidyltransferase	1 M_h_c + 1 M_ethamp_c + 1 M_ctp_c = 1 M_cdpea_c + 1 M_ppi_c	0	( SS1G_10548 )	( Sscle09g071790 )	2.7.7.14	SBO:0000176	Glycerophospholipid metabolism	Biomass biosynthesis	Metabolic module			Genomic data	2				0	0	0	1		1 M_h_c + 1 M_ethamp_c + 1 M_ctp_c	1 M_cdpea_c + 1 M_ppi_c
R_PETOHM_SS	phosphatidylethanolamine_N_methyltransferase__sclerotinia_sclerotiorum_specific	1 M_pe_SS_c + 1 M_amet_c = 1 M_ahcys_c + 1 M_h_c + 1 M_ptdmeeta_SS_c	0	( SS1G_14417 )	( Sscle13g096720 )	2.1.1.17	SBO:0000176	Glycerophospholipid metabolism	Biomass biosynthesis	Metabolic module			Genomic data	2				0	0	0	1		1 M_pe_SS_c + 1 M_amet_c	1 M_ahcys_c + 1 M_h_c + 1 M_ptdmeeta_SS_c
R_PGPPT_SS	phosphatidyl_CMP__glycerophosphate_phosphatidyltransferase_sclerotinia_sclerotiorum_	1 M_cdpdag_SS_c + 1 M_glyc3p_c = 1 M_pgp_SS_c + 1 M_h_c + 1 M_cmp_c	0	( SS1G_00619 )	( Sscle03g025610 )	2.7.8.5	SBO:0000176	Glycerophospholipid metabolism	Biomass biosynthesis	Metabolic module			Genomic data	2				0	0	0	1		1 M_cdpdag_SS_c + 1 M_glyc3p_c	1 M_pgp_SS_c + 1 M_h_c + 1 M_cmp_c
R_PGRPP_SS	phosphatidylglycerol_phosphate_phosphatase_sclerotinia_sclerotiorum_	1 M_h2o_c + 1 M_pgp_SS_c = 1 M_pg_SS_c + 1 M_pi_c	0	( SS1G_11632 )	( Sscle07g061500 )	3.1.3.27	SBO:0000176	Glycerophospholipid metabolism	Biomass biosynthesis	Metabolic module			Genomic data	2				0	0	0	1		1 M_h2o_c + 1 M_pgp_SS_c	1 M_pg_SS_c + 1 M_pi_c
R_PIN3K_SS	phosphatidylinositol_3_kinase__sclerotinia_sclerotiorum_specific	1 M_atp_c + 1 M_ptd1ino_SS_c = 1 M_h_c + 1 M_ptd3ino_SS_c + 1 M_adp_c	0	( SS1G_11324 )	( Sscle07g059060 )	2.7.1.137	SBO:0000176	Glycerophospholipid metabolism	Biomass biosynthesis	Metabolic module			Genomic data	2				0	0	0	1		1 M_atp_c + 1 M_ptd1ino_SS_c	1 M_h_c + 1 M_ptd3ino_SS_c + 1 M_adp_c	1
R_PIN4K_SS	phosphatidylinositol_4_kinase__sclerotinia_sclerotiorum_specific	1 M_atp_c + 1 M_ptd1ino_SS_c = 1 M_h_c + 1 M_ptd4ino_SS_c + 1 M_adp_c	0	( SS1G_01338 ) or ( SS1G_09711 ) or ( SS1G_12900 )	( Sscle01g009570 ) or ( Sscle01g000800 ) or ( Sscle02g012010 )	2.7.1.67	SBO:0000176	Glycerophospholipid metabolism	Biomass biosynthesis	Metabolic module			Genomic data	2				0	0	0	1		1 M_atp_c + 1 M_ptd1ino_SS_c	1 M_h_c + 1 M_ptd4ino_SS_c + 1 M_adp_c	1
R_PINOS_SS	phosphatidylinositol_synthase__sclerotinia_sclerotiorum_specific	1 M_cdpdag_SS_c + 1 M_inost_c = 1 M_ptd1ino_SS_c + 1 M_cmp_c + 1 M_h_c	0	( SS1G_05963 )	( Sscle05g045900 )	2.7.8.11	SBO:0000176	Glycerophospholipid metabolism	Biomass biosynthesis	Metabolic module			Genomic data	2				0	0	0	1		1 M_cdpdag_SS_c + 1 M_inost_c	1 M_ptd1ino_SS_c + 1 M_cmp_c + 1 M_h_c
R_PLIPA2C_SS	phospholipase_A2__phosphatidylcholine_sclerotinia_sclerotiorum_specific	1 M_pc_SS_c + 1 M_h2o_c = 1 M_1agpc_SS_c + 0.02 M_dcacoa_c + 0.06 M_ddcacoa_c + 0.17 M_hdcoa_c + 0.09 M_ocdycacoa_c + 0.24 M_odecoa_c + 0.27 M_pmtcoa_c + 0.05 M_stcoa_c + 0.1 M_tdcoa_c + 1 M_h_c	0	( SS1G_04723 ) or ( SS1G_13344 )	( Sscle02g014620 ) or ( Sscle03g031690 )	3.1.1.4	SBO:0000176	Glycerophospholipid metabolism	Degradation pathway	Metabolic module			Genomic data	2				0	0	0	1		1 M_pc_SS_c + 1 M_h2o_c	1 M_1agpc_SS_c + 0.02 M_dcacoa_c + 0.06 M_ddcacoa_c + 0.17 M_hdcoa_c + 0.09 M_ocdycacoa_c + 0.24 M_odecoa_c + 0.27 M_pmtcoa_c + 0.05 M_stcoa_c + 0.1 M_tdcoa_c + 1 M_h_c
R_PLIPA2E_SS	phospholipase_A2__phosphatidylethanolamine_sclerotinia_sclerotiorum_specific	1 M_pe_SS_c + 1 M_h2o_c = 1 M_1agpe_SS_c + 0.02 M_dcacoa_c + 0.06 M_ddcacoa_c + 0.17 M_hdcoa_c + 0.09 M_ocdycacoa_c + 0.24 M_odecoa_c + 0.27 M_pmtcoa_c + 0.05 M_stcoa_c + 0.1 M_tdcoa_c + 1 M_h_c	0	( SS1G_04723 ) or ( SS1G_13344 )	( Sscle02g014620 ) or ( Sscle03g031690 )	3.1.1.4	SBO:0000176	Glycerophospholipid metabolism	Degradation pathway	Metabolic module			Genomic data	2				0	0	0	1		1 M_pe_SS_c + 1 M_h2o_c	1 M_1agpe_SS_c + 0.02 M_dcacoa_c + 0.06 M_ddcacoa_c + 0.17 M_hdcoa_c + 0.09 M_ocdycacoa_c + 0.24 M_odecoa_c + 0.27 M_pmtcoa_c + 0.05 M_stcoa_c + 0.1 M_tdcoa_c + 1 M_h_c
R_PMETM_SS	phosphatidyl_N_methylethanolamine_N_methyltransferase__sclerotinia_sclerotiorum_specific	1 M_ptd2meeta_SS_c + 1 M_amet_c = 1 M_pc_SS_c + 1 M_h_c + 1 M_ahcys_c	0	( SS1G_14417 )	( Sscle13g096720 )	2.1.1.16	SBO:0000176	Glycerophospholipid metabolism	Biomass biosynthesis	Metabolic module			Genomic data	2				0	0	0	1		1 M_ptd2meeta_SS_c + 1 M_amet_c	1 M_pc_SS_c + 1 M_h_c + 1 M_ahcys_c
R_PSD_SS	phosphatidylserine_decarboxylase__sclerotinia_sclerotiorum_	1 M_h_c + 1 M_ps_SS_c = 1 M_pe_SS_c + 1 M_co2_c	0	( SS1G_07010 ) or ( SS1G_10475 ) or ( SS1G_04563 )	( Sscle06g052500 ) or ( Sscle16g110400 ) or ( Sscle02g015810 )	4.1.1.65	SBO:0000176	Glycerophospholipid metabolism	Biomass biosynthesis	Metabolic module			Genomic data	2				0	0	0	1		1 M_h_c + 1 M_ps_SS_c	1 M_pe_SS_c + 1 M_co2_c
R_PSERS_SS	phosphatidylserine_synthase__sclerotinia_sclerotiorum_specific	1 M_cdpdag_SS_c + 1 M_ser_L_c = 1 M_ps_SS_c + 1 M_cmp_c + 1 M_h_c	1	( NOGPR )	( NOGPR )	2.7.8.8	SBO:0000176	Glycerophospholipid metabolism	Biomass biosynthesis	Metabolic module			Modelling	1				0	0	0	1		1 M_cdpdag_SS_c + 1 M_ser_L_c	1 M_ps_SS_c + 1 M_cmp_c + 1 M_h_c
R_AGTi	alanine_glyoxylate_transaminase__irreversible__	1 M_ala_L_c + 1 M_glx_c = 1 M_gly_c + 1 M_pyr_c	0	( SS1G_10169 )	( Sscle16g108190 )	2.6.1.44	SBO:0000176	Glycine biosynthesis	Biomass biosynthesis	Metabolic module			Genomic data	2				0	0	0	1		1 M_ala_L_c + 1 M_glx_c	1 M_gly_c + 1 M_pyr_c
R_GHMT2r	glycine_hydroxymethyltransferase__reversible	1 M_ser_L_c + 1 M_thf_c = 1 M_mlthf_c + 1 M_gly_c + 1 M_h2o_c	1	( SS1G_11816 ) or ( SS1G_03729 )	( Sscle12g091320 ) or ( Sscle09g073940 )	2.1.2.1	SBO:0000176	Glycine biosynthesis	Biomass biosynthesis	Metabolic module			Genomic data	2				0	0	0	1		1 M_ser_L_c + 1 M_thf_c	1 M_mlthf_c + 1 M_gly_c + 1 M_h2o_c
R_GHMT2r_glu	glycine_hydroxymethyltransferase_thfglu__reversible	1 M_ser_L_c + 1 M_thfglu_c = 1 M_mlthfglu_c + 1 M_gly_c + 1 M_h2o_c	1	( SS1G_11816 ) or ( SS1G_03729 )	( Sscle12g091320 ) or ( Sscle09g073940 )	2.1.2.1	SBO:0000176	Glycine biosynthesis	Biomass biosynthesis	Metabolic module			Genomic data	2				0	0	0	1		1 M_ser_L_c + 1 M_thfglu_c	1 M_mlthfglu_c + 1 M_gly_c + 1 M_h2o_c
R_GALU	UTP_glucose_1_phosphate_uridylyltransferase	1 M_g1p_c + 1 M_h_c + 1 M_utp_c = 1 M_ppi_c + 1 M_udpg_c	1	( SS1G_04242 )	( Sscle02g018280 )	2.7.7.9	SBO:0000176	Glycogen biosynthesis	Biomass biosynthesis	Metabolic module			Genomic data	2				0	0	0	1		1 M_g1p_c + 1 M_h_c + 1 M_utp_c	1 M_ppi_c + 1 M_udpg_c
R_GBEZ	1_4_alpha_glucan_branching_enzyme	0.1 M_14glun_c = 0.05 M_glycogen_c + 0.05 M_h2o_c	0	( SS1G_07794 )	( Sscle11g083260 )	2.4.1.18	SBO:0000176	Glycogen biosynthesis	Biomass biosynthesis	Metabolic module			Genomic data	2				0	0	0	1		0.1 M_14glun_c	0.05 M_glycogen_c + 0.05 M_h2o_c
R_GLYGS	glycogen__starch__synthase	1 M_udpg_c + 0.1 M_h2o_c = 0.1 M_14glun_c + 1 M_h_c + 1 M_udp_c	0	( SS1G_07818 )	( Sscle11g083120 )	2.4.1.11	SBO:0000176	Glycogen biosynthesis	Biomass biosynthesis	Metabolic module			Genomic data	2				0	0	0	1		1 M_udpg_c + 0.1 M_h2o_c	0.1 M_14glun_c + 1 M_h_c + 1 M_udp_c
R_GLC4T	4_alpha_glucanotransferase	0.1 M_14glun_sub_4_c = 0.05 M_14glun_sub_1_c + 0.05 M_14glun_sub_7_c	0	( SS1G_12795 )	( Sscle02g012810 )	2.4.1.25	SBO:0000176	Glycogen degradation	Degradation pathway	Metabolic module			Genomic data	2				0	0	0	1		0.1 M_14glun_sub_4_c	0.05 M_14glun_sub_1_c + 0.05 M_14glun_sub_7_c
R_GLCGSD2e	glucan_1_4_alpha_glucosidase_2_extracellular	0.10 M_14glun_e + 0.9 M_h2o_e = 1 M_glc_D_e	0	( SS1G_08135 ) or ( SS1G_10617 ) or ( SS1G_13809 )	( Sscle10g074960 ) or ( Sscle09g071270 ) or ( Sscle10g080270 )	3.2.1.3	SBO:0000176	Glycogen degradation	Degradation pathway	Metabolic module			Genomic data	2				0	0	0	0		0.10 M_14glun_e + 0.9 M_h2o_e	1 M_glc_D_e
R_GLCGSDe	glucan_1_4_alpha_glucosidase_extracellular	0.10 M_glycogen_e + 0.9 M_h2o_e = 0.9 M_glc_D_e + 0.10 M_14glun_sub_1_e	0	( SS1G_08135 ) or ( SS1G_10617 ) or ( SS1G_13809 )	( Sscle10g074960 ) or ( Sscle09g071270 ) or ( Sscle10g080270 )	3.2.1.3	SBO:0000176	Glycogen degradation	Degradation pathway	Metabolic module			Genomic data	2				0	0	0	0		0.10 M_glycogen_e + 0.9 M_h2o_e	0.9 M_glc_D_e + 0.10 M_14glun_sub_1_e
R_GLCP2	glycogen_phosphorylase_2	0.05 M_glycogen_c + 0.3 M_pi_c = 0.3 M_g1p_c + 0.05 M_14glun_sub_4_c	0	( SS1G_07599 )	( Sscle11g084830 )	2.4.1.1	SBO:0000176	Glycogen degradation	Degradation pathway	Metabolic module			Genomic data	2				0	0	0	1		0.05 M_glycogen_c + 0.3 M_pi_c	0.3 M_g1p_c + 0.05 M_14glun_sub_4_c
R_GLCP4	glycogen_phosphorylase_4	0.05 M_14glun_sub_7_c + 0.15 M_pi_c = 0.15 M_g1p_c + 0.05 M_14glun_sub_4_c	0	( SS1G_07599 )	( Sscle11g084830 )	2.4.1.1	SBO:0000176	Glycogen degradation	Degradation pathway	Metabolic module			Genomic data	2				0	0	0	1		0.05 M_14glun_sub_7_c + 0.15 M_pi_c	0.15 M_g1p_c + 0.05 M_14glun_sub_4_c
R_GLDBRAN2	glycogen_6_unsubstituted_glucose_debranching_enzyme_	0.1 M_14glun_sub_1_c + 0.1 M_h2o_c = 0.1 M_14glun_c + 0.1 M_glc_D_c	0	( SS1G_12795 )	( Sscle02g012810 )	3.2.1.33	SBO:0000176	Glycogen degradation	Degradation pathway	Metabolic module			Genomic data	2				0	0	0	1		0.1 M_14glun_sub_1_c + 0.1 M_h2o_c	0.1 M_14glun_c + 0.1 M_glc_D_c
R_GCALDDr	glycolaldehyde_dehydrogenase	1 M_gcald_c + 1 M_h2o_c + 1 M_nad_c = 1 M_glyclt_c + 2 M_h_c + 1 M_nadh_c	1	( NOGPR )	( NOGPR )	1.2.1.21	SBO:0000176	Glycolate and glyoxylate degradation	Degradation pathway	Metabolic module			Modelling	1				0	0	0	1		1 M_gcald_c + 1 M_h2o_c + 1 M_nad_c	1 M_glyclt_c + 2 M_h_c + 1 M_nadh_c
R_ICL	isocitrate_lyase	1 M_icit_c = 1 M_glx_c + 1 M_succ_c	0	( SS1G_04975 )	( Sscle08g063200 )	4.1.3.1	SBO:0000176	Glyoxylate cycle	Central metabolism	Metabolic module			Genomic data	2				0	0	0	1		1 M_icit_c	1 M_glx_c + 1 M_succ_c
R_MALSx	malate_synthase_peroxisomal	1 M_accoa_x + 1 M_glx_x + 1 M_h2o_x = 1 M_coa_x + 1 M_h_x + 1 M_mal_L_x	0	( SS1G_05583 )	( Sscle08g067810 )	4.1.3.2	SBO:0000176	Glyoxylate cycle	Central metabolism	Metabolic module			Genetic data	3		Sclerotinia sclerotiorum	http://dx.doi.org/10.1080/07060660709507485	0	0	0	1		1 M_accoa_x + 1 M_glx_x + 1 M_h2o_x	1 M_coa_x + 1 M_h_x + 1 M_mal_L_x
R_ATPPRTr	ATP_phosphoribosyltransferase_reversible	1 M_atp_c + 1 M_prpp_c = 1 M_ppi_c + 1 M_prbatp_c	1	( SS1G_04048 )	( Sscle02g019880 )	2.4.2.17	SBO:0000176	Histidine biosynthesis	Biomass biosynthesis	Metabolic module			Genomic data	2				0	0	0	1		1 M_atp_c + 1 M_prpp_c	1 M_ppi_c + 1 M_prbatp_c	1
R_HISTD	histidinol_dehydrogenase	2 M_nad_c + 1 M_histd_c + 1 M_h2o_c = 3 M_h_c + 1 M_his_L_c + 2 M_nadh_c	0	( SS1G_12269 )	( Sscle05g042340 )	1.1.1.23	SBO:0000176	Histidine biosynthesis	Biomass biosynthesis	Metabolic module			Genomic data	2				0	0	0	1		2 M_nad_c + 1 M_histd_c + 1 M_h2o_c	3 M_h_c + 1 M_his_L_c + 2 M_nadh_c
R_HISTP	histidinol_phosphatase	1 M_h2o_c + 1 M_hisp_c = 1 M_histd_c + 1 M_pi_c	0	( SS1G_08612 )	( Sscle10g078620 )	3.1.3.15	SBO:0000176	Histidine biosynthesis	Biomass biosynthesis	Metabolic module			Genomic data	2				0	0	0	1		1 M_h2o_c + 1 M_hisp_c	1 M_histd_c + 1 M_pi_c
R_HSTPTr	histidinol_phosphate_transaminase_reversible	1 M_imacp_c + 1 M_glu_L_c = 1 M_akg_c + 1 M_hisp_c	1	( SS1G_01973 )	( Sscle01g004630 )	2.6.1.9	SBO:0000176	Histidine biosynthesis	Biomass biosynthesis	Metabolic module			Genomic data	2				0	0	0	1		1 M_imacp_c + 1 M_glu_L_c	1 M_akg_c + 1 M_hisp_c
R_IG3PS	Imidazole_glycerol_3_phosphate_synthase	1 M_prlp_c + 1 M_gln_L_c = 1 M_aicar_c + 1 M_eig3p_c + 1 M_h_c + 1 M_glu_L_c	0	( SS1G_05116 )	( Sscle08g064300 )	2.4.2.-	SBO:0000176	Histidine biosynthesis	Biomass biosynthesis	Metabolic module			Genomic data	2				0	0	0	1		1 M_prlp_c + 1 M_gln_L_c	1 M_aicar_c + 1 M_eig3p_c + 1 M_h_c + 1 M_glu_L_c
R_IGPDH	imidazoleglycerol_phosphate_dehydratase	1 M_eig3p_c = 1 M_imacp_c + 1 M_h2o_c	0	( SS1G_00435 )	( Sscle03g027130 )	4.2.1.19	SBO:0000176	Histidine biosynthesis	Biomass biosynthesis	Metabolic module			Genomic data	2				0	0	0	1		1 M_eig3p_c	1 M_imacp_c + 1 M_h2o_c
R_PRAMPC	phosphoribosyl_AMP_cyclohydrolase	1 M_h2o_c + 1 M_prbamp_c = 1 M_prfp_c	0	( SS1G_12269 )	( Sscle05g042340 )	3.5.4.19	SBO:0000176	Histidine biosynthesis	Biomass biosynthesis	Metabolic module			Genomic data	2				0	0	0	1		1 M_h2o_c + 1 M_prbamp_c	1 M_prfp_c
R_PRATPP	phosphoribosyl_ATP_pyrophosphatase	1 M_h2o_c + 1 M_prbatp_c = 1 M_prbamp_c + 1 M_ppi_c + 1 M_h_c	0	( SS1G_12269 )	( Sscle05g042340 )	3.6.1.31	SBO:0000176	Histidine biosynthesis	Biomass biosynthesis	Metabolic module			Genomic data	2				0	0	0	1		1 M_h2o_c + 1 M_prbatp_c	1 M_prbamp_c + 1 M_ppi_c + 1 M_h_c
R_PRMICI	1__5_phosphoribosyl__5___5_phosphoribosylamino_methylideneamino_imidazole_4_carboxamide_isomerase	1 M_prfp_c = 1 M_prlp_c	0	( SS1G_12457 )	( Sscle06g054590 )	5.3.1.16	SBO:0000176	Histidine biosynthesis	Biomass biosynthesis	Metabolic module			Genomic data	2				0	0	0	1		1 M_prfp_c	1 M_prlp_c
R_ACHBSm	2_aceto_2_hydroxybutanoate_synthase_mitochondrial	1 M_h_m + 1 M_2obut_m + 1 M_pyr_m = 1 M_co2_m + 1 M_2ahbut_m	0	( SS1G_03926 and SS1G_06550 )	( Sscle09g072390 and Sscle13g093590 )	2.2.1.6	SBO:0000176	Isoleucine biosynthesis	Biomass biosynthesis	Metabolic module			Genomic data	2				0	0	0	1		1 M_h_m + 1 M_2obut_m + 1 M_pyr_m	1 M_co2_m + 1 M_2ahbut_m
R_DHAD2	dihydroxy_acid_dehydratase__2_3_dihydroxy_3_methylpentanoate_	1 M_23dhmp_c = 1 M_3mop_c + 1 M_h2o_c	0	( SS1G_08872 )	( Sscle14g100170 )	4.2.1.9	SBO:0000176	Isoleucine biosynthesis	Biomass biosynthesis	Metabolic module			Genomic data	2				0	0	0	1		1 M_23dhmp_c	1 M_3mop_c + 1 M_h2o_c
R_DHAD2m	dihydroxy_acid_dehydratase__2_3_dihydroxy_3_methylpentanoate___mitochondrial	1 M_23dhmp_m = 1 M_3mop_m + 1 M_h2o_m	0	( SS1G_08852 )	( Sscle14g100040 )	4.2.1.9	SBO:0000176	Isoleucine biosynthesis	Biomass biosynthesis	Metabolic module			Genomic data	2				0	0	0	1		1 M_23dhmp_m	1 M_3mop_m + 1 M_h2o_m
R_ILETA	isoleucine_transaminase	1 M_3mop_c + 1 M_glu_L_c = 1 M_ile_L_c + 1 M_akg_c	1	( SS1G_10547 ) or ( SS1G_12816 )	( Sscle09g071800 ) or ( Sscle02g012640 )	2.6.1.42	SBO:0000176	Isoleucine biosynthesis	Biomass biosynthesis	Metabolic module			Genomic data	2				0	0	0	1		1 M_3mop_c + 1 M_glu_L_c	1 M_ile_L_c + 1 M_akg_c
R_ILETAm	isoleucine_transaminase__mitochondrial	1 M_3mop_m + 1 M_glu_L_m = 1 M_ile_L_m + 1 M_akg_m	1	( SS1G_06885 )	( Sscle13g096100 )	2.6.1.42	SBO:0000176	Isoleucine biosynthesis	Biomass biosynthesis	Metabolic module			Genomic data	2				0	0	0	1		1 M_3mop_m + 1 M_glu_L_m	1 M_ile_L_m + 1 M_akg_m
R_KARA2m	ketol_acid_reductoisomerase__2_Acetolactate__mitochondrial	1 M_nadph_m + 1 M_h_m + 1 M_2ahbut_m = 1 M_nadp_m + 1 M_23dhmp_m	1	( SS1G_03855 )	( Sscle09g072950 )	1.1.1.86	SBO:0000176	Isoleucine biosynthesis	Biomass biosynthesis	Metabolic module			Genomic data	2				0	0	0	1		1 M_nadph_m + 1 M_h_m + 1 M_2ahbut_m	1 M_nadp_m + 1 M_23dhmp_m
R_THRD_L	L_threonine_deaminase	1 M_thr_L_c = 1 M_nh4_c + 1 M_2obut_c	0	( SS1G_13109 ) or ( SS1G_06079 )	( Sscle02g020980 ) or ( Sscle05g044970 )	4.3.1.19	SBO:0000176	Isoleucine biosynthesis	Biomass biosynthesis	Metabolic module			Genomic data	2				0	0	0	1		1 M_thr_L_c	1 M_nh4_c + 1 M_2obut_c
R_THRD_Lm	L_threonine_deaminase_mitochondrial	1 M_thr_L_m = 1 M_nh4_m + 1 M_2obut_m	0	( SS1G_03854 )	( Sscle09g072960 )	4.3.1.19	SBO:0000176	Isoleucine biosynthesis	Biomass biosynthesis	Metabolic module			Genomic data	2				0	0	0	1		1 M_thr_L_m	1 M_nh4_m + 1 M_2obut_m
R_ACACT10m	acetyl_CoA_C_acetyltransferase__mitochondrial	1 M_2maacoa_m + 1 M_coa_m = 1 M_ppcoa_m + 1 M_accoa_m	1	( SS1G_00464 ) or ( SS1G_04381 ) or ( SS1G_08207 )	( Sscle03g026900 ) or ( Sscle02g017200 ) or ( Sscle10g075460 )	2.3.1.9	SBO:0000176	Isoleucine degradation	Degradation pathway	Metabolic module			Genomic data	2				0	0	0	1		1 M_2maacoa_m + 1 M_coa_m	1 M_ppcoa_m + 1 M_accoa_m
R_ACOAD10m	acyl_CoA_dehydrogenase__2_methylbutanoyl_CoA___mitochondrial	1 M_2mbcoa_m + 1 M_fad_m = 1 M_fadh2_m + 1 M_2mb2coa_m	1	( SS1G_01952 )	( Sscle01g004830 )	1.3.8.7	SBO:0000176	Isoleucine degradation	Degradation pathway	Metabolic module			Genomic data	2				0	0	0	1		1 M_2mbcoa_m + 1 M_fad_m	1 M_fadh2_m + 1 M_2mb2coa_m
R_ECOAH9m	2_Methylprop_2_enoyl_CoA__2_Methylbut_2_enoyl_CoA___mitochondrial	1 M_2mb2coa_m + 1 M_h2o_m = 1 M_3hmbcoa_m	1	( SS1G_00237 )	( Sscle03g028710 )	4.2.1.17	SBO:0000176	Isoleucine degradation	Degradation pathway	Metabolic module			Genomic data	2				0	0	0	1		1 M_2mb2coa_m + 1 M_h2o_m	1 M_3hmbcoa_m
R_HACD9m	3_hydroxyacyl_CoA_dehydrogenase__2_Methylacetoacetyl_CoA___mitochondrial	1 M_3hmbcoa_m + 1 M_nad_m = 1 M_h_m + 1 M_nadh_m + 1 M_2maacoa_m	1	( NOGPR )	( NOGPR )	1.1.1.35	SBO:0000176	Isoleucine degradation	Degradation pathway	Metabolic module			Modelling	1				0	0	0	1		1 M_3hmbcoa_m + 1 M_nad_m	1 M_h_m + 1 M_nadh_m + 1 M_2maacoa_m
R_OIVD3m	2_oxoisovalerate_dehydrogenase__acylating__3_methyl_2_oxopentanoate___mitochondrial	1 M_coa_m + 1 M_3mop_m + 1 M_nad_m = 1 M_2mbcoa_m + 1 M_co2_m + 1 M_nadh_m	0	( SS1G_02218 and SS1G_09548 and SS1G_11008 and SS1G_06688 )	( Sscle04g032870 and Sscle15g104090 and Sscle12g089140 and Sscle13g094590 )	1.2.1.25	SBO:0000176	Isoleucine degradation	Degradation pathway	Metabolic module			Genomic data	2				0	0	0	1		1 M_coa_m + 1 M_3mop_m + 1 M_nad_m	1 M_2mbcoa_m + 1 M_co2_m + 1 M_nadh_m
R_DMATT	dimethylallyltranstransferase	1 M_ipdp_c + 1 M_dmpp_c = 1 M_grdp_c + 1 M_ppi_c	0	( SS1G_07659 ) or ( SS1G_10113 )	( Sscle11g084400 ) or ( Sscle16g107780 )	2.5.1.1	SBO:0000176	Isoprenoid biosynthesis	Biomass biosynthesis	Metabolic module			Genomic data	2				0	0	0	1		1 M_ipdp_c + 1 M_dmpp_c	1 M_grdp_c + 1 M_ppi_c
R_FRTT	farnesyltranstransferase	1 M_ipdp_c + 1 M_frdp_c = 1 M_ggdp_c + 1 M_ppi_c	0	( SS1G_10113 )	( Sscle16g107780 )	2.5.1.29	SBO:0000176	Isoprenoid biosynthesis	Biomass biosynthesis	Metabolic module			Genomic data	2				0	0	0	1		1 M_ipdp_c + 1 M_frdp_c	1 M_ggdp_c + 1 M_ppi_c
R_GGTT	R_geranylgeranyltranstransferase	1 M_ipdp_c + 1 M_ggdp_c = 1 M_ppi_c + 1 M_pendp_c	0	( SS1G_11088 )	( Sscle12g088500 )	2.5.1.82	SBO:0000176	Isoprenoid biosynthesis	Biomass biosynthesis	Metabolic module			Genomic data	2				0	0	0	1		1 M_ipdp_c + 1 M_ggdp_c	1 M_ppi_c + 1 M_pendp_c
R_GRTT	geranyltranstransferase	1 M_ipdp_c + 1 M_grdp_c = 1 M_frdp_c + 1 M_ppi_c	0	( SS1G_07659 ) or ( SS1G_10113 )	( Sscle11g084400 ) or ( Sscle16g107780 )	2.5.1.10	SBO:0000176	Isoprenoid biosynthesis	Biomass biosynthesis	Metabolic module			Genomic data	2				0	0	0	1		1 M_ipdp_c + 1 M_grdp_c	1 M_frdp_c + 1 M_ppi_c
R_IPDDI	isopentenyl_diphosphate_D_isomerase	1 M_ipdp_c = 1 M_dmpp_c	1	( NOGPR )	( NOGPR )	5.3.3.2	SBO:0000176	Isoprenoid biosynthesis	Biomass biosynthesis	Metabolic module			Modelling	1				0	0	0	1		1 M_ipdp_c	1 M_dmpp_c
R_DOPACHR	L_dopachrome_formation	1 M_dopaqn_c + 1 M_2c23dh56dhoxin_c = 1 M_34dhphe_c + 1 M_L_dpchrm_c	0	( NOGPR )	( NOGPR )	No Assignment	SBO:0000176	L_dopachrome biosynthesis	Secondary metabolism	Metabolic module			Biochemical data	4	Spontaneous reaction			0	0	0	1		1 M_dopaqn_c + 1 M_2c23dh56dhoxin_c	1 M_34dhphe_c + 1 M_L_dpchrm_c
R_DOPACHRex	L_dopachrome_formation_extracellular_	1 M_dopaqn_e + 1 M_2c23dh56dhoxin_e = 1 M_34dhphe_e + 1 M_L_dpchrm_e	0	( NOGPR )	( NOGPR )	No Assignment	SBO:0000176	L_dopachrome biosynthesis	Secondary metabolism	Metabolic module			Biochemical data	4	Spontaneous reaction			0	0	0	0		1 M_dopaqn_e + 1 M_2c23dh56dhoxin_e	1 M_34dhphe_e + 1 M_L_dpchrm_e
R_DOPAQNISO1	dopaquinone_isomerase_1	1 M_dopaqn_c = 1 M_2c23dh56dhoxin_c + 1 M_h_c	0	( NOGPR )	( NOGPR )	No Assignment	SBO:0000176	L_dopachrome biosynthesis	Secondary metabolism	Metabolic module			Biochemical data	4	Spontaneous reaction			0	0	0	1		1 M_dopaqn_c	1 M_2c23dh56dhoxin_c + 1 M_h_c
R_DOPAQNISO1ex	dopaquinone_isomerase_1_extracellular_	1 M_dopaqn_e = 1 M_2c23dh56dhoxin_e + 1 M_h_e	0	( NOGPR )	( NOGPR )	No Assignment	SBO:0000176	L_dopachrome biosynthesis	Secondary metabolism	Metabolic module			Biochemical data	4	Spontaneous reaction			0	0	0	0		1 M_dopaqn_e	1 M_2c23dh56dhoxin_e + 1 M_h_e
R_TYRDOPO	tyrosine_dopa_oxidase_	1 M_tyr_L_c + 0.5 M_o2_c = 1 M_34dhphe_c	0	( SS1G_14461 )	( Sscle11g085550 )	1.14.18.1	SBO:0000176	L_dopachrome biosynthesis	Secondary metabolism	Metabolic module			Genomic data	2				0	0	0	1		1 M_tyr_L_c + 0.5 M_o2_c	1 M_34dhphe_c
R_TYRDOPO3	L_dopa_oxidase__dopaquinone_producing_	0.5 M_o2_c + 1 M_34dhphe_c = 1 M_dopaqn_c + 1 M_h2o_c	0	( SS1G_14461 )	( Sscle11g085550 )	1.14.18.1	SBO:0000176	L_dopachrome biosynthesis	Secondary metabolism	Metabolic module			Genomic data	2				0	0	0	1		0.5 M_o2_c + 1 M_34dhphe_c	1 M_dopaqn_c + 1 M_h2o_c
R_TYRDOPO3ex	L_dopa_oxidase__dopaquinone_producing__extracellular_	0.5 M_o2_e + 1 M_34dhphe_e = 1 M_dopaqn_e + 1 M_h2o_e	0	( SS1G_01576 ) or ( SS1G_13364 ) or ( SS1G_04725 )	( Sscle01g007780 ) or ( Sscle03g031860 ) or ( Sscle02g014600 )	1.14.18.1	SBO:0000176	L_dopachrome biosynthesis	Secondary metabolism	Metabolic module			Genomic data	2				0	0	0	0		0.5 M_o2_e + 1 M_34dhphe_e	1 M_dopaqn_e + 1 M_h2o_e
R_TYRDOPOex	tyrosine_dopa_oxidase__extracellular_	1 M_tyr_L_e + 0.5 M_o2_e = 1 M_34dhphe_e	0	( SS1G_01576 ) or ( SS1G_13364 ) or ( SS1G_04725 )	( Sscle01g007780 ) or ( Sscle03g031860 ) or ( Sscle02g014600 )	1.14.18.1	SBO:0000176	L_dopachrome biosynthesis	Secondary metabolism	Metabolic module			Genomic data	2				0	0	0	0		1 M_tyr_L_e + 0.5 M_o2_e	1 M_34dhphe_e
R_LACZ_e_	b_galactosidase_extracellular	1 M_h2o_e + 1 M_lcts_e = 1 M_glc_D_e + 1 M_gal_e	0	( SS1G_10842 ) or ( SS1G_01572 ) or ( SS1G_03647 ) or ( SS1G_02781 )	( Sscle09g069470 ) or ( Sscle01g007810 ) or ( Sscle09g074570 ) or ( Sscle04g037140 )	3.2.1.23	SBO:0000176	Lactose degradation	Degradation pathway	Metabolic module			Genomic data	2				0	0	0	0		1 M_h2o_e + 1 M_lcts_e	1 M_glc_D_e + 1 M_gal_e
R_LACZ_lactulose_e_	b_galactosidase_lactulose_extracellular	1 M_h2o_e + 1 M_lctus_e = 1 M_fru_e + 1 M_gal_e	0	( SS1G_10842 ) or ( SS1G_01572 ) or ( SS1G_03647 ) or ( SS1G_02781 )	( Sscle09g069470 ) or ( Sscle01g007810 ) or ( Sscle09g074570 ) or ( Sscle04g037140 )	3.2.1.23	SBO:0000176	Lactulose degradation	Degradation pathway	Metabolic module			Genomic data	2				0	0	0	0		1 M_h2o_e + 1 M_lctus_e	1 M_fru_e + 1 M_gal_e
R_13ENDOGLC_laminarin_e	beta_1_3_endoglucanase_laminarin_extracellular	0.5 M_laminarin_e + 0.5 M_h2o_e = 1 M_13BDglcn_5u_e + 1 M_laminarin_16br_e	0	( SS1G_04852 ) or ( SS1G_12930 )	( Sscle08g062240 ) or ( Sscle02g011800 )	3.2.1.39	SBO:0000176	Laminarin degradation	Degradation pathway	Metabolic module			Genomic data	2				0	0	0	0		0.5 M_laminarin_e + 0.5 M_h2o_e	1 M_13BDglcn_5u_e + 1 M_laminarin_16br_e
R_IPMDr	3_isopropylmalate_dehydrogenase_reversible	1 M_nad_c + 1 M_3c2hmp_c = 1 M_nadh_c + 1 M_3c4mop_c + 1 M_h_c	1	( SS1G_07102 )	( Sscle06g051810 )	1.1.1.85	SBO:0000176	Leucine biosynthesis	Biomass biosynthesis	Metabolic module			Genomic data	2				0	0	0	1		1 M_nad_c + 1 M_3c2hmp_c	1 M_nadh_c + 1 M_3c4mop_c + 1 M_h_c
R_IPPMIa	3_isopropylmalate_dehydratase	1 M_2ippm_c + 1 M_h2o_c = 1 M_3c2hmp_c	1	( SS1G_09787 )	( Sscle01g001420 )	4.2.1.33	SBO:0000176	Leucine biosynthesis	Biomass biosynthesis	Metabolic module			Genomic data	2				0	0	0	1		1 M_2ippm_c + 1 M_h2o_c	1 M_3c2hmp_c
R_IPPMIb	2_isopropylmalate_hydratase	1 M_3c3hmp_c = 1 M_2ippm_c + 1 M_h2o_c	1	( SS1G_09787 )	( Sscle01g001420 )	4.2.1.33	SBO:0000176	Leucine biosynthesis	Biomass biosynthesis	Metabolic module			Genomic data	2				0	0	0	1		1 M_3c3hmp_c	1 M_2ippm_c + 1 M_h2o_c
R_IPPS	2_isopropylmalate_synthase	1 M_accoa_c + 1 M_h2o_c + 1 M_3mob_c = 1 M_3c3hmp_c + 1 M_coa_c + 1 M_h_c	0	( SS1G_14205 )	( Sscle08g068080 )	4.1.3.12	SBO:0000176	Leucine biosynthesis	Biomass biosynthesis	Metabolic module			Genomic data	2				0	0	0	1		1 M_accoa_c + 1 M_h2o_c + 1 M_3mob_c	1 M_3c3hmp_c + 1 M_coa_c + 1 M_h_c
R_LEUTA	leucine_transaminase	1 M_4mop_c + 1 M_glu_L_c = 1 M_akg_c + 1 M_leu_L_c	1	( SS1G_10547 ) or ( SS1G_12816 )	( Sscle09g071800 ) or ( Sscle02g012640 )	2.6.1.42	SBO:0000176	Leucine biosynthesis	Biomass biosynthesis	Metabolic module			Genomic data	2				0	0	0	1		1 M_4mop_c + 1 M_glu_L_c	1 M_akg_c + 1 M_leu_L_c
R_OMCDC	2_Oxo_4_methyl_3_carboxypentanoate_decarboxylation	1 M_3c4mop_c + 1 M_h_c = 1 M_4mop_c + 1 M_co2_c	0	( NOGPR )	( NOGPR )	No Assignment	SBO:0000176	Leucine biosynthesis	Biomass biosynthesis	Metabolic module			Biochemical data	4	Spontaneous reaction			0	0	0	1		1 M_3c4mop_c + 1 M_h_c	1 M_4mop_c + 1 M_co2_c
R_LCAD	aldehyde_dehydrogenase__lactaldehyde__NAD_	1 M_nad_c + 1 M_lald_L_c + 1 M_h2o_c = M_lac_L_c + 1 M_nadh_c + 2 M_h_c	1	( SS1G_00782 )	( Sscle03g024410 )	1.2.1.22	SBO:0000176	L-rhamnose degradation	Degradation pathway	Metabolic module			Genomic data	2	50% id; 101 cov with ald5 lactaldehyde dh from S. stipitis CBS 6054		18793327	0	0	0	1		1 M_nad_c + 1 M_lald_L_c + 1 M_h2o_c	M_lac_L_c + 1 M_nadh_c + 2 M_h_c
R_RMN_RMNfi	L_rhamnose_L_rhamnofuranose_interconvertion	1 M_rmn_c = 1 M_rmnf_c	1	( NOGPR )	( NOGPR )	No Assignment	SBO:0000176	L-rhamnose degradation	Degradation pathway	Metabolic module			Biochemical data	4	Spontaneous reaction			0	0	0	1		1 M_rmn_c	1 M_rmnf_c
R_RMN_RMNfi_e	L_rhamnose_L_rhamnofuranose_interconvertion_extracellular	1 M_rmn_e = 1 M_rmnf_e	1	( NOGPR )	( NOGPR )	No Assignment	SBO:0000176	L-rhamnose degradation	Degradation pathway	Plant degradation module			Biochemical data	4	Spontaneous reaction			0	0	0	0		1 M_rmn_e	1 M_rmnf_e
R_RMNAALD	2_keto_3_deoxy_L_rhamnonate_aldolase	1 M_2h3oLrmna_c = 1 M_pyr_c + 1 M_lald_L_c	1	( SS1G_00980 ) or ( SS1G_10069 )	( Sscle03g022990 ) or ( Sscle16g107470 )	4.1.2.53	SBO:0000176	L-rhamnose degradation	Degradation pathway	Metabolic module			Genomic data	2				0	0	0	1		1 M_2h3oLrmna_c	1 M_pyr_c + 1 M_lald_L_c
R_RMNAH	L_rhamnonate_dehydratase	1 M_rmna_c = 1 M_2h3oLrmna_c + 1 M_h2o_c	0	( SS1G_10325 )	( Sscle16g109340 )	4.2.1.90	SBO:0000176	L-rhamnose degradation	Degradation pathway	Metabolic module			Genomic data	2				0	0	0	1		1 M_rmna_c	1 M_2h3oLrmna_c + 1 M_h2o_c
R_RMNfDH	L_rhamnose_1_dehydrogenase	1 M_rmnf_c + 1 M_nad_c = 1 M_rmn14o_c + 1 M_nadh_c + 1 M_h_c	0	( SS1G_10326 )	( Sscle16g109350 )	1.1.1.378	SBO:0000176	L-rhamnose degradation	Degradation pathway	Metabolic module			Genomic data	2				0	0	0	1		1 M_rmnf_c + 1 M_nad_c	1 M_rmn14o_c + 1 M_nadh_c + 1 M_h_c
R_RMNfDHy	L_rhamnose_1_dehydrogenase_nadp	1 M_rmnf_c + 1 M_nadp_c = 1 M_rmn14o_c + 1 M_nadph_c + 1 M_h_c	0	( SS1G_10326 )	( Sscle16g109350 )	1.1.1.378	SBO:0000176	L-rhamnose degradation	Degradation pathway	Metabolic module			Genomic data	2				0	0	0	1		1 M_rmnf_c + 1 M_nadp_c	1 M_rmn14o_c + 1 M_nadph_c + 1 M_h_c
R_RMNOLAC	L_rhamnono_1_4_lactonase	1 M_rmn14o_c + 1 M_h2o_c = 1 M_rmna_c + 1 M_h_c	0	( SS1G_00981 )	( Sscle03g022980 )	3.1.1.65	SBO:0000176	L-rhamnose degradation	Degradation pathway	Metabolic module			Genomic data	2				0	0	0	1		1 M_rmn14o_c + 1 M_h2o_c	1 M_rmna_c + 1 M_h_c
R_AASAD1	L_aminoadipate_semialdehyde_dehydrogenase__NADPH_	1 M_atp_c + 1 M_nadph_c + 1 M_h_c + 1 M_L2aadp_c = 1 M_L2aadp6sa_c + 1 M_nadp_c + 1 M_ppi_c + 1 M_amp_c	0	( SS1G_08185 )	( Sscle10g075300 )	1.2.1.31	SBO:0000176	Lysine biosynthesis	Biomass biosynthesis	Metabolic module			Genomic data	2				0	0	0	1		1 M_atp_c + 1 M_nadph_c + 1 M_h_c + 1 M_L2aadp_c	1 M_L2aadp6sa_c + 1 M_nadp_c + 1 M_ppi_c + 1 M_amp_c	1
R_AATA	2_aminoadipate_transaminase	1 M_glu_L_c + 1 M_2oxoadp_c = 1 M_akg_c + 1 M_L2aadp_c	1	( SS1G_10035 )	( Sscle01g003310 )	2.6.1.39	SBO:0000176	Lysine biosynthesis	Biomass biosynthesis	Metabolic module			Genomic data	2				0	0	0	1		1 M_glu_L_c + 1 M_2oxoadp_c	1 M_akg_c + 1 M_L2aadp_c
R_HACNHm	homoacontinate_hydratase__mitochondrial	1 M_b124tc_m + 1 M_h2o_m = 1 M_hicit_m	1	( SS1G_01026 )	( Sscle03g022600 )	4.2.1.36	SBO:0000176	Lysine biosynthesis	Biomass biosynthesis	Metabolic module			Genomic data	2				0	0	0	1		1 M_b124tc_m + 1 M_h2o_m	1 M_hicit_m
R_HCITSm	homocitrate_synthase_mitochondrial	1 M_accoa_m + 1 M_akg_m + 1 M_h2o_m = 1 M_hcit_m + 1 M_coa_m + 1 M_h_m	0	( SS1G_14306 )	( Sscle16g111160 )	4.1.3.21	SBO:0000176	Lysine biosynthesis	Biomass biosynthesis	Metabolic module			Genomic data	2				0	0	0	1		1 M_accoa_m + 1 M_akg_m + 1 M_h2o_m	1 M_hcit_m + 1 M_coa_m + 1 M_h_m
R_HICITDm	homoisocitrate_dehydrogenase_mitochondrial	1 M_nad_m + 1 M_hicit_m = 1 M_nadh_m + 1 M_oxag_m + 1 M_h_m	1	( SS1G_02537 )	( Sscle04g035300 )	1.1.1.155	SBO:0000176	Lysine biosynthesis	Biomass biosynthesis	Metabolic module			Genomic data	2				0	0	0	1		1 M_nad_m + 1 M_hicit_m	1 M_nadh_m + 1 M_oxag_m + 1 M_h_m
R_MCITDm	2_methylcitrate_dehydratase__mitochondrial	1 M_hcit_m = 1 M_b124tc_m + 1 M_h2o_m	1	( SS1G_01026 )	( Sscle03g022600 )	4.2.1.79	SBO:0000176	Lysine biosynthesis	Biomass biosynthesis	Metabolic module			Genomic data	2				0	0	0	1		1 M_hcit_m	1 M_b124tc_m + 1 M_h2o_m
R_OXAGm	non_enzymatic_reaction_mitochondrial	1 M_oxag_m + 1 M_h_m = 1 M_2oxoadp_m + 1 M_co2_m	1	( NOGPR )	( NOGPR )	No Assignment	SBO:0000176	Lysine biosynthesis	Biomass biosynthesis	Metabolic module			Biochemical data	4	Spontaneous reaction			0	0	0	1		1 M_oxag_m + 1 M_h_m	1 M_2oxoadp_m + 1 M_co2_m
R_SACCD1	saccharopine_dehydrogenase__NADP__L_glutamate_forming_	1 M_glu_L_c + 1 M_h_c + 1 M_L2aadp6sa_c + 1 M_nadph_c = 1 M_h2o_c + 1 M_saccrp_L_c + 1 M_nadp_c	1	( SS1G_13213 )	( Sscle03g030660 )	1.5.1.10	SBO:0000176	Lysine biosynthesis	Biomass biosynthesis	Metabolic module			Genomic data	2				0	0	0	1		1 M_glu_L_c + 1 M_h_c + 1 M_L2aadp6sa_c + 1 M_nadph_c	1 M_h2o_c + 1 M_saccrp_L_c + 1 M_nadp_c
R_SACCD2	saccharopine_dehydrogenase__NAD__L_lysine_forming_	1 M_h2o_c + 1 M_saccrp_L_c + 1 M_nad_c = 1 M_nadh_c + 1 M_lys_L_c + 1 M_h_c + 1 M_akg_c	1	( SS1G_06166 )	( Sscle05g044380 )	1.5.1.7	SBO:0000176	Lysine biosynthesis	Biomass biosynthesis	Metabolic module			Genomic data	2				0	0	0	1		1 M_h2o_c + 1 M_saccrp_L_c + 1 M_nad_c	1 M_nadh_c + 1 M_lys_L_c + 1 M_h_c + 1 M_akg_c
R_LYXI	lyxose_isomerase	1 M_lyx_L_c = 1 M_xylu_L_c	1	( NOGPR )	( NOGPR )	5.3.1.-	SBO:0000176	Lyxose degradation	Degradation pathway	Metabolic module			Physiological data	2	Biolog data	Sclerotinia sclerotiorum	this study	0	0	0	1		1 M_lyx_L_c	1 M_xylu_L_c
R_GLCGSD4e	glucan_1_4_alpha_glucosidase_4_extracellular	1 M_malttr_e + 1 M_h2o_e = 1 M_malt_e + 1 M_glc_D_e	0	( SS1G_08135 ) or ( SS1G_10617 ) or ( SS1G_13809 )	( Sscle10g074960 ) or ( Sscle09g071270 ) or ( Sscle10g080270 )	3.2.1.3	SBO:0000176	Maltose degradation	Degradation pathway	Metabolic module			Genomic data	2				0	0	0	0		1 M_malttr_e + 1 M_h2o_e	1 M_malt_e + 1 M_glc_D_e
R_MALT_e	alpha_glucosidase_extracellular	1 M_malt_e + 1 M_h2o_e = 2 M_glc_D_e	0	( SS1G_01083 ) or ( SS1G_01005 )	( Sscle01g011550 ) or ( Sscle03g022770 )	3.2.1.20	SBO:0000176	Maltose degradation	Degradation pathway	Metabolic module			Genomic data	2				0	0	0	0		1 M_malt_e + 1 M_h2o_e	2 M_glc_D_e
R_BMANAS_MLM	beta_mannosidase_mlm	1 M_galactomanan_3u_e + 1 M_h2o_e = 1 M_galactomanan_2u_e + 1 M_man_e	0	( SS1G_05977 )	( Sscle05g045850 )	3.2.1.25	SBO:0000176	Mannan degradation	Degradation pathway	Plant degradation module			Genomic data	2				0	0	0	0		1 M_galactomanan_3u_e + 1 M_h2o_e	1 M_galactomanan_2u_e + 1 M_man_e
R_BMANAS_MM	beta_mannosidase_mm	1 M_mannan_2u_e + 1 M_h2o_e = 2 M_man_e	0	( SS1G_05977 )	( Sscle05g045850 )	3.2.1.25	SBO:0000176	Mannan degradation	Degradation pathway	Plant degradation module			Genomic data	2				0	0	0	0		1 M_mannan_2u_e + 1 M_h2o_e	2 M_man_e
R_BMANAS_MMM	beta_mannosidase_mmm	1 M_mannan_3u_e + 1 M_h2o_e = 1 M_man_e + 1 M_mannan_2u_e	0	( SS1G_05977 )	( Sscle05g045850 )	3.2.1.25	SBO:0000176	Mannan degradation	Degradation pathway	Plant degradation module			Genomic data	2				0	0	0	0		1 M_mannan_3u_e + 1 M_h2o_e	1 M_man_e + 1 M_mannan_2u_e
R_ENDOGALMANOA	endo_1_4_beta_mannosidase_galactomanan	0.25 M_galactomanan_e + 0.75 M_h2o_e = 1 M_galactomanan_3u_e	0	( SS1G_00746 ) or ( SS1G_08208 )	( Sscle03g024710 ) or ( Sscle10g075470 )	3.2.1.78	SBO:0000176	Mannan degradation	Degradation pathway	Plant degradation module			Genomic data	2				0	0	0	0		0.25 M_galactomanan_e + 0.75 M_h2o_e	1 M_galactomanan_3u_e
R_ENDOMANOA	endo_1_4_beta_mannosidase	0.25 M_mannan_e + 0.5 M_h2o_e = 0.75 M_mannan_3u_e	0	( SS1G_00746 ) or ( SS1G_08208 )	( Sscle03g024710 ) or ( Sscle10g075470 )	3.2.1.78	SBO:0000176	Mannan degradation	Degradation pathway	Plant degradation module			Genomic data	2				0	0	0	0		0.25 M_mannan_e + 0.5 M_h2o_e	0.75 M_mannan_3u_e
R_MNL2DH	mannitol_2_dehydrogenase	1 M_mnl_c + 1 M_nad_c = 1 M_fru_c + 1 M_h_c + 1 M_nadh_c	1	( NOGPR )	( NOGPR )	1.1.1.67	SBO:0000176	Mannitol biosynthesis	Biomass biosynthesis	Metabolic module			Modelling	1				0	0	0	1		1 M_mnl_c + 1 M_nad_c	1 M_fru_c + 1 M_h_c + 1 M_nadh_c
R_M1PD	mannitol_1_phosphate_5_dehydrogenase	1 M_nad_c + 1 M_mnl1p_c = 1 M_h_c + 1 M_f6p_c + 1 M_nadh_c	1	( SS1G_14022 )	( Sscle11g086680 )	1.1.1.17	SBO:0000176	Mannitol degradation	Degradation pathway	Metabolic module			Genomic data	2				0	0	0	1		1 M_nad_c + 1 M_mnl1p_c	1 M_h_c + 1 M_f6p_c + 1 M_nadh_c
R_DCT	dopachrome_tautomerase	1 M_L_dpchrm_c = 1 M_56dihindlcrbxlt_c	1	( NOGPR )	( NOGPR )	5.3.3.12	SBO:0000176	Melanin biosynthesis	Secondary metabolism	Metabolic module			Modelling	1				0	0	0	1		1 M_L_dpchrm_c	1 M_56dihindlcrbxlt_c
R_DCTex	dopachrome_tautomerase__extracellular_	1 M_L_dpchrm_e = 1 M_56dihindlcrbxlt_e	1	( NOGPR )	( NOGPR )	5.3.3.12	SBO:0000176	Melanin biosynthesis	Secondary metabolism	Metabolic module			Modelling	1				0	0	0	0		1 M_L_dpchrm_e	1 M_56dihindlcrbxlt_e
R_TYRASE	tyrosinase	2 M_56dihindlcrbxlt_c = 1 M_melanin_c + 1 M_h2o_c + 1.5 M_o2_c	1	( SS1G_14461 )	( Sscle11g085550 )	1.14.18.1	SBO:0000176	Melanin biosynthesis	Secondary metabolism	Metabolic module			Genomic data	2				0	0	0	1		2 M_56dihindlcrbxlt_c	1 M_melanin_c + 1 M_h2o_c + 1.5 M_o2_c
R_TYRASEex	tyrosinase__extracellular_	2 M_56dihindlcrbxlt_e = 1 M_melanin_e + 1 M_h2o_e + 1.5 M_o2_e	1	( SS1G_01576 ) or ( SS1G_13364 ) or ( SS1G_04725 )	( Sscle01g007780 ) or ( Sscle03g031860 ) or ( Sscle02g014600 )	1.14.18.1	SBO:0000176	Melanin biosynthesis	Secondary metabolism	Metabolic module			Genomic data	2				0	0	0	0		2 M_56dihindlcrbxlt_e	1 M_melanin_e + 1 M_h2o_e + 1.5 M_o2_e
R_CYSTL	cystathionine_b_lyase	1 M_cyst_L_c + 1 M_h2o_c = 1 M_nh4_c + 1 M_hcys_L_c + 1 M_pyr_c	0	( SS1G_09924 )	( Sscle01g002630 )	4.4.1.8	SBO:0000176	Methionine biosynthesis	Biomass biosynthesis	Metabolic module			Genomic data	2				0	0	0	1		1 M_cyst_L_c + 1 M_h2o_c	1 M_nh4_c + 1 M_hcys_L_c + 1 M_pyr_c
R_HCYSMT2	homocysteine_Methyltransferase	1 M_hcys_L_c + 1 M_mmet_c = 1 M_h_c + 2 M_met_L_c	0	( SS1G_04608 )	( Sscle02g015470 )	2.1.1.10	SBO:0000176	Methionine biosynthesis	Biomass biosynthesis	Metabolic module			Genomic data	2				0	0	0	1		1 M_hcys_L_c + 1 M_mmet_c	1 M_h_c + 2 M_met_L_c
R_HSERTA	homoserine_O_trans_acetylase	1 M_hom_L_c + 1 M_accoa_c = 1 M_coa_c + 1 M_achms_c	1	( SS1G_02724 ) or ( SS1G_07410 ) or ( SS1G_03306 )	( Sscle04g036720 ) or ( Sscle06g049380 ) or ( Sscle07g057660 )	2.3.1.31	SBO:0000176	Methionine biosynthesis	Biomass biosynthesis	Metabolic module			Genomic data	2	SS1G_03306 could be mitochondrial			0	0	0	1		1 M_hom_L_c + 1 M_accoa_c	1 M_coa_c + 1 M_achms_c
R_METACH	O_acetyl_L_homoserine_acetate_lyase__adding_hydrogen_sulfide_	1 M_achms_c + 1 M_h2s_c = 1 M_ac_c + 1 M_h_c + 1 M_hcys_L_c	0	( SS1G_03734 )	( Sscle09g073890 )	2.5.1.49	SBO:0000176	Methionine biosynthesis	Biomass biosynthesis	Metabolic module			Genomic data	2				0	0	0	1		1 M_achms_c + 1 M_h2s_c	1 M_ac_c + 1 M_h_c + 1 M_hcys_L_c
R_METB1	cystathionine_gamma_synthase	1 M_achms_c + 1 M_cys_L_c = 1 M_ac_c + 1 M_cyst_L_c + 1 M_h_c	0	( SS1G_11000 )	( Sscle12g089210 )	4.2.99.9	SBO:0000176	Methionine biosynthesis	Biomass biosynthesis	Metabolic module			Genomic data	2				0	0	0	1		1 M_achms_c + 1 M_cys_L_c	1 M_ac_c + 1 M_cyst_L_c + 1 M_h_c
R_MTHPTGHMr	5_methyltetrahydropteroyltriglutamate_homocysteine_S_methyltransferase	1 M_5mthfglu_c + 1 M_hcys_L_c = 1 M_met_L_c + 1 M_thfglu_c + 1 M_h_c	0	( SS1G_10919 )	( Sscle09g068880 )	2.1.1.14	SBO:0000176	Methionine biosynthesis	Biomass biosynthesis	Metabolic module			Genomic data	2				0	0	0	1		1 M_5mthfglu_c + 1 M_hcys_L_c	1 M_met_L_c + 1 M_thfglu_c + 1 M_h_c
R_ACACT1r	acetyl_CoA_C_acetyltransferase	2 M_accoa_c = 1 M_aacoa_c + 1 M_coa_c	1	( SS1G_12152 )	( Sscle05g041330 )	2.3.1.9	SBO:0000176	Mevalonate pathway	Biomass biosynthesis	Metabolic module			Genomic data	2				0	0	0	1		2 M_accoa_c	1 M_aacoa_c + 1 M_coa_c
R_ACACT1rm	acetyl_CoA_C_acetyltransferase_mitochondrial	2 M_accoa_m = 1 M_aacoa_m + 1 M_coa_m	1	( SS1G_02923 )	( Sscle04g038190 )	2.3.1.9	SBO:0000176	Mevalonate pathway	Biomass biosynthesis	Metabolic module			Genomic data	2				0	0	0	1		2 M_accoa_m	1 M_aacoa_m + 1 M_coa_m
R_DPMVD	diphosphomevalonate_decarboxylase	1 M_5dpmev_c + 1 M_atp_c = 1 M_pi_c + 1 M_ipdp_c + 1 M_co2_c + 1 M_adp_c	0	( SS1G_03958 )	( Sscle09g072140 )	4.1.1.33	SBO:0000176	Mevalonate pathway	Biomass biosynthesis	Metabolic module			Genomic data	2				0	0	0	1		1 M_5dpmev_c + 1 M_atp_c	1 M_pi_c + 1 M_ipdp_c + 1 M_co2_c + 1 M_adp_c	1
R_HMGCOAR	hydroxymethylglutaryl_CoA_reductase	1 M_hmgcoa_c + 2 M_nadph_c + 2 M_h_c = 1 M_mev_R_c + 1 M_coa_c + 2 M_nadp_c	1	( SS1G_06018 )	( Sscle05g045470 )	1.1.1.34	SBO:0000176	Mevalonate pathway	Biomass biosynthesis	Metabolic module			Genomic data	2				0	0	0	1		1 M_hmgcoa_c + 2 M_nadph_c + 2 M_h_c	1 M_mev_R_c + 1 M_coa_c + 2 M_nadp_c
R_HMGCOAS	hydroxymethylglutaryl_CoA_synthase_	1 M_aacoa_c + 1 M_h2o_c + 1 M_accoa_c = 1 M_h_c + 1 M_hmgcoa_c + 1 M_coa_c	0	( SS1G_10644 ) or ( SS1G_14433 )	( Sscle09g071010 ) or ( Sscle13g096610 )	2.3.3.10	SBO:0000176	Mevalonate pathway	Biomass biosynthesis	Metabolic module			Genomic data	2				0	0	0	1		1 M_aacoa_c + 1 M_h2o_c + 1 M_accoa_c	1 M_h_c + 1 M_hmgcoa_c + 1 M_coa_c
R_HMGCOASm	hydroxymethylglutaryl_CoA_synthase__mitochondrial	1 M_aacoa_m + 1 M_h2o_m + 1 M_accoa_m = 1 M_h_m + 1 M_hmgcoa_m + 1 M_coa_m	0	( SS1G_14433 )	( Sscle13g096610 )	2.3.3.10	SBO:0000176	Mevalonate pathway	Biomass biosynthesis	Metabolic module			Genomic data	2				0	0	0	1		1 M_aacoa_m + 1 M_h2o_m + 1 M_accoa_m	1 M_h_m + 1 M_hmgcoa_m + 1 M_coa_m
R_MEVK1	mevalonate_kinase__atp_	1 M_mev_R_c + 1 M_atp_c = 1 M_h_c + 1 M_adp_c + 1 M_5pmev_c	0	( SS1G_06081 )	( Sscle05g044950 )	2.7.1.36	SBO:0000176	Mevalonate pathway	Biomass biosynthesis	Metabolic module			Genomic data	2				0	0	0	1		1 M_mev_R_c + 1 M_atp_c	1 M_h_c + 1 M_adp_c + 1 M_5pmev_c	1
R_PMEVK	phosphomevalonate_kinase	1 M_5pmev_c + 1 M_atp_c = 1 M_adp_c + 1 M_5dpmev_c	0	( SS1G_08637 )	( Sscle10g078850 )	2.7.4.2	SBO:0000176	Mevalonate pathway	Biomass biosynthesis	Metabolic module			Genomic data	2				0	0	0	1		1 M_5pmev_c + 1 M_atp_c	1 M_adp_c + 1 M_5dpmev_c	1
R_MI1PP	myo_inositol_1_phosphatase	1 M_mi1p_D_c + 1 M_h2o_c = 1 M_inost_c + 1 M_pi_c	0	( SS1G_09189 ) or ( SS1G_09372 )	( Sscle15g106900 ) or ( Sscle15g105490 )	3.1.3.25	SBO:0000176	Myo-inositol biosynthesis	Biomass biosynthesis	Metabolic module			Genomic data	2				0	0	0	1		1 M_mi1p_D_c + 1 M_h2o_c	1 M_inost_c + 1 M_pi_c
R_MI1PS	myo_Inositol_1_phosphate_synthase	1 M_g6p_c = 1 M_mi1p_D_c	0	( SS1G_01011 )	( Sscle03g022720 )	5.5.1.4	SBO:0000176	Myo-inositol biosynthesis	Biomass biosynthesis	Metabolic module			Genomic data	2				0	0	0	1		1 M_g6p_c	1 M_mi1p_D_c
R_MI3PP	myo_inositol_3_phosphatase	1 M_mi3p_D_c + 1 M_h2o_c = 1 M_inost_c + 1 M_pi_c	0	( SS1G_09189 ) or ( SS1G_09372 )	( Sscle15g106900 ) or ( Sscle15g105490 )	3.1.3.25	SBO:0000176	Myo-inositol biosynthesis	Biomass biosynthesis	Metabolic module			Genomic data	2				0	0	0	1		1 M_mi3p_D_c + 1 M_h2o_c	1 M_inost_c + 1 M_pi_c
R_MI4PP	myo_inositol_4_phosphatase	1 M_h2o_c + 1 M_mi4p_D_c = 1 M_pi_c + 1 M_inost_c	0	( SS1G_09189 ) or ( SS1G_09372 )	( Sscle15g106900 ) or ( Sscle15g105490 )	3.1.3.25	SBO:0000176	Myo-inositol biosynthesis	Biomass biosynthesis	Metabolic module			Genomic data	2				0	0	0	1		1 M_h2o_c + 1 M_mi4p_D_c	1 M_pi_c + 1 M_inost_c
R_GULND	gulonate_dehydrogenase_	1 M_h_c + 1 M_nadph_c + 1 M_glcur_c = 1 M_nadp_c + 1 M_guln_c	1	( SS1G_00401 ) or ( SS1G_07135 )	( Sscle03g027430 ) or ( Sscle06g051570 )	1.1.1.19	SBO:0000176	Myo-inositol degradation	Degradation pathway	Metabolic module			Genomic data	2				0	0	0	1		1 M_h_c + 1 M_nadph_c + 1 M_glcur_c	1 M_nadp_c + 1 M_guln_c
R_INOSTO	inositol_oxygenase	1 M_o2_c + 1 M_inost_c = 1 M_h2o_c + 1 M_glcur_c + 1 M_h_c	0	( SS1G_12677 )	( Sscle02g013690 )	1.13.99.1	SBO:0000176	Myo-inositol degradation	Degradation pathway	Metabolic module			Genomic data	2				0	0	0	1		1 M_o2_c + 1 M_inost_c	1 M_h2o_c + 1 M_glcur_c + 1 M_h_c
R_ASPO5	L_aspartate_oxidase	1 M_fum_c + 1 M_asp_L_c = 1 M_h_c + 1 M_iasp_c + 1 M_succ_c	0	( NOGPR )	( NOGPR )	1.4.3.16	SBO:0000176	NAD biosynthesis	Cofactor biosynthesis	Metabolic module			Modelling	1				0	0	0	1		1 M_fum_c + 1 M_asp_L_c	1 M_h_c + 1 M_iasp_c + 1 M_succ_c
R_ASPO6	L_aspartate_oxidase	1 M_o2_c + 1 M_asp_L_c = 1 M_h2o2_c + 1 M_h_c + 1 M_iasp_c	0	( NOGPR )	( NOGPR )	1.4.3.16	SBO:0000176	NAD biosynthesis	Cofactor biosynthesis	Metabolic module			Modelling	1				0	0	0	1		1 M_o2_c + 1 M_asp_L_c	1 M_h2o2_c + 1 M_h_c + 1 M_iasp_c
R_NADK	NAD_kinase	1 M_atp_c + 1 M_nad_c = 1 M_nadp_c + 1 M_h_c + 1 M_adp_c	0	( SS1G_02837 )	( Sscle04g037490 )	2.7.1.23	SBO:0000176	NAD biosynthesis	Cofactor biosynthesis	Metabolic module			Genomic data	2				0	0	0	1		1 M_atp_c + 1 M_nad_c	1 M_nadp_c + 1 M_h_c + 1 M_adp_c	1
R_NADS2	NAD_synthase__glutamine_hydrolysing_	1 M_dnad_c + 1 M_atp_c + 1 M_h2o_c + 1 M_gln_L_c = 1 M_nad_c + 1 M_amp_c + 1 M_h_c + 1 M_ppi_c + 1 M_glu_L_c	0	( SS1G_13042 )	( Sscle02g021510 )	6.3.5.1	SBO:0000176	NAD biosynthesis	Cofactor biosynthesis	Metabolic module			Genomic data	2				0	0	0	1		1 M_dnad_c + 1 M_atp_c + 1 M_h2o_c + 1 M_gln_L_c	1 M_nad_c + 1 M_amp_c + 1 M_h_c + 1 M_ppi_c + 1 M_glu_L_c	1
R_NAMNPP	nicotinic_acid_mononucleotide_pyrophosphorylase	1 M_prpp_c + 1 M_nac_c + 1 M_atp_c + 1 M_h2o_c = 1 M_nicrnt_c + 1 M_ppi_c + 1 M_adp_c + 1 M_pi_c	1	( SS1G_04724 )	( Sscle02g014610 )	2.4.2.11	SBO:0000176	NAD biosynthesis	Cofactor biosynthesis	Metabolic module			Genomic data	2				0	0	0	1		1 M_prpp_c + 1 M_nac_c + 1 M_atp_c + 1 M_h2o_c	1 M_nicrnt_c + 1 M_ppi_c + 1 M_adp_c + 1 M_pi_c	1
R_NMNATr	nicotinamide_nucleotide_adenylyltransferase	1 M_atp_c + 1 M_nmn_c + 1 M_h_c = 1 M_ppi_c + 1 M_nad_c	1	( SS1G_02223 ) or ( SS1G_10929 )	( Sscle04g032920 ) or ( Sscle09g068810 )	2.7.7.1	SBO:0000176	NAD biosynthesis	Cofactor biosynthesis	Metabolic module			Genomic data	2				0	0	0	1		1 M_atp_c + 1 M_nmn_c + 1 M_h_c	1 M_ppi_c + 1 M_nad_c	1
R_NNAMr	nicotinamidase__reversible	1 M_h2o_c + 1 M_ncam_c = 1 M_nac_c + 1 M_nh4_c	1	( SS1G_06017 )	( Sscle05g045480 )	3.5.1.19	SBO:0000176	NAD biosynthesis	Cofactor biosynthesis	Metabolic module			Genomic data	2				0	0	0	1		1 M_h2o_c + 1 M_ncam_c	1 M_nac_c + 1 M_nh4_c
R_NNATr	nicotinate_nucleotide_adenylyltransferase	1 M_atp_c + 1 M_h_c + 1 M_nicrnt_c = 1 M_ppi_c + 1 M_dnad_c	1	( SS1G_02223 )	( Sscle04g032920 )	2.7.7.18	SBO:0000176	NAD biosynthesis	Cofactor biosynthesis	Metabolic module			Genomic data	2				0	0	0	1		1 M_atp_c + 1 M_h_c + 1 M_nicrnt_c	1 M_ppi_c + 1 M_dnad_c	1
R_NNDPR	nicotinate_nucleotide_diphosphorylase__carboxylating_	2 M_h_c + 1 M_quln_c + 1 M_prpp_c = 1 M_ppi_c + 1 M_co2_c + 1 M_nicrnt_c	0	( SS1G_05542 )	( Sscle08g067490 )	2.4.2.19	SBO:0000176	NAD biosynthesis	Cofactor biosynthesis	Metabolic module			Genomic data	2				0	0	0	1		2 M_h_c + 1 M_quln_c + 1 M_prpp_c	1 M_ppi_c + 1 M_co2_c + 1 M_nicrnt_c
R_QULNS	quinolinate_synthase	1 M_dhap_c + 1 M_iasp_c = 2 M_h2o_c + 1 M_quln_c + 1 M_pi_c	0	( NOGPR )	( NOGPR )	2.5.1.72	SBO:0000176	NAD biosynthesis	Cofactor biosynthesis	Metabolic module			Modelling	1				0	0	0	1		1 M_dhap_c + 1 M_iasp_c	2 M_h2o_c + 1 M_quln_c + 1 M_pi_c
R_NITL5	nitrilase	1 M_bzonit_c + 2 M_h2o_c = 1 M_nh4_c + 1 M_bz_c	0	( SS1G_10281 ) or ( SS1G_10174 ) or ( SS1G_14415 ) or ( SS1G_10951 )	( Sscle16g108980 ) or ( Sscle16g108230 ) or ( Sscle13g096730 ) or ( Sscle09g068640 )	3.5.5.1	SBO:0000176	Nitril degradation	Degradation pathway	Metabolic module			Genomic data	2				0	0	0	1		1 M_bzonit_c + 2 M_h2o_c	1 M_nh4_c + 1 M_bz_c
R_NTRLASE	nitrilase	2 M_h2o_c + 1 M_ind3acnl_c = 1 M_nh4_c + 1 M_ind3ac_c	0	( SS1G_10951 )	( Sscle09g068640 )	3.5.5.1	SBO:0000176	Nitril degradation	Degradation pathway	Metabolic module			Genomic data	2				0	0	0	1		2 M_h2o_c + 1 M_ind3acnl_c	1 M_nh4_c + 1 M_ind3ac_c
R_NTRLASEal_5mspnl	aliphatic_nitrilase_5mspnl	2 M_h2o_c + 1 M_5mspnl_c = 1 M_nh4_c + 1 M_5mspa_c	0	( SS1G_10281 ) or ( SS1G_10174 ) or ( SS1G_14415 )	( Sscle16g108980 ) or ( Sscle16g108230 ) or ( Sscle13g096730 )	3.5.5.1	SBO:0000176	Nitril degradation	Degradation pathway	Metabolic module			Genomic data	2				0	0	0	1		2 M_h2o_c + 1 M_5mspnl_c	1 M_nh4_c + 1 M_5mspa_c
R_NO3R2	nitrate_reductase__NADH___cytoplasm_	1 M_no3_c + 1 M_nadh_c + 1 M_h_c = 1 M_h2o_c + 1 M_no2_c + 1 M_nad_c	0	( SS1G_01885 )	( Sscle01g005230 )	1.7.99.4	SBO:0000176	Nitrogen assimilation	Biomass biosynthesis	Metabolic module			Genomic data	2				0	0	0	1		1 M_no3_c + 1 M_nadh_c + 1 M_h_c	1 M_h2o_c + 1 M_no2_c + 1 M_nad_c
R_NTRIR2x	nitrite_reductase__NADH_	3 M_nadh_c + 1 M_no2_c + 5 M_h_c = 1 M_nh4_c + 2 M_h2o_c + 3 M_nad_c	0	( SS1G_04479 )	( Sscle02g016460 )	1.7.1.4	SBO:0000176	Nitrogen assimilation	Biomass biosynthesis	Metabolic module			Genomic data	2				0	0	0	1		3 M_nadh_c + 1 M_no2_c + 5 M_h_c	1 M_nh4_c + 2 M_h2o_c + 3 M_nad_c
R_UREA	urease	2 M_h_c + 1 M_h2o_c + 1 M_urea_c = 2 M_nh4_c + 1 M_co2_c	0	( SS1G_05795 )	( Sscle05g047190 )	3.5.1.5	SBO:0000176	Nitrogen assimilation	Degradation pathway	Metabolic module			Genomic data	2				0	0	0	1		2 M_h_c + 1 M_h2o_c + 1 M_urea_c	2 M_nh4_c + 1 M_co2_c
R_NOR	nitric_oxide_reductase	1 M_nadh_c + 1 M_h_c + 2 M_no_c = 1 M_n2o_c + 1 M_h2o_c + 1 M_nad_c	0	( SS1G_00406 )	( Sscle03g027370 )	1.7.1.14	SBO:0000176	NO degradation	Degradation pathway	Metabolic module			Genomic data	2				0	0	0	1		1 M_nadh_c + 1 M_h_c + 2 M_no_c	1 M_n2o_c + 1 M_h2o_c + 1 M_nad_c
R_ALLTAHr	allantoate_amidinohydrolase__reversible	1 M_h2o_c + 1 M_alltt_c = 1 M_urdglyc_c + 1 M_urea_c	1	( SS1G_05699 )	( Sscle05g047860 )	3.5.3.4	SBO:0000176	Nucleotide degradation	Degradation pathway	Metabolic module			Genomic data	2				0	0	0	1		1 M_h2o_c + 1 M_alltt_c	1 M_urdglyc_c + 1 M_urea_c
R_ALLTNr	allantoinase__reversible_reaction	1 M_h2o_c + 1 M_alltn_c = 1 M_alltt_c + 1 M_h_c	1	( SS1G_11067 )	( Sscle12g088640 )	3.5.2.5	SBO:0000176	Nucleotide degradation	Degradation pathway	Metabolic module			Genomic data	2				0	0	0	1		1 M_h2o_c + 1 M_alltn_c	1 M_alltt_c + 1 M_h_c
R_GUAD	guanine_deaminase	1 M_h_c + 1 M_gua_c + 1 M_h2o_c = 1 M_nh4_c + 1 M_xan_c	0	( SS1G_01276 ) or	( Sscle01g010040 ) or	3.5.4.3	SBO:0000176	Nucleotide degradation	Degradation pathway	Metabolic module			Genomic data	2				0	0	0	1		1 M_h_c + 1 M_gua_c + 1 M_h2o_c	1 M_nh4_c + 1 M_xan_c
R_GUADm	guanine_deaminase_mitochondrial	1 M_h_m + 1 M_gua_m + 1 M_h2o_m = 1 M_nh4_m + 1 M_xan_m	0	( SS1G_13052 )	( Sscle02g021410 )	3.5.4.3	SBO:0000176	Nucleotide degradation	Degradation pathway	Metabolic module			Genomic data	2				0	0	0	1		1 M_h_m + 1 M_gua_m + 1 M_h2o_m	1 M_nh4_m + 1 M_xan_m
R_HXAND	hypoxanthine_dehydrogenase	1 M_h2o_c + 1 M_nad_c + 1 M_hxan_c = 1 M_xan_c + 1 M_h_c + 1 M_nadh_c	0	( SS1G_08428 ) or ( SS1G_14350 )	( Sscle10g077120 ) or ( Sscle16g110870 )	1.17.1.4	SBO:0000176	Nucleotide degradation	Degradation pathway	Metabolic module			Genomic data	2				0	0	0	1		1 M_h2o_c + 1 M_nad_c + 1 M_hxan_c	1 M_xan_c + 1 M_h_c + 1 M_nadh_c
R_INSH	inosine_hydrolase	1 M_ins_c + 1 M_h2o_c = 1 M_hxan_c + 1 M_rib_D_c	0	( NOGPR )	( NOGPR )	3.2.2.8	SBO:0000176	Nucleotide degradation	Degradation pathway	Metabolic module			Physiological data	2	Biolog data	Sclerotinia sclerotiorum	this study	0	0	0	1		1 M_ins_c + 1 M_h2o_c	1 M_hxan_c + 1 M_rib_D_c
R_PUNP3	purine_nucleoside_phosphorylase__Guanosine_	1 M_pi_c + 1 M_gsn_c = 1 M_r1p_c + 1 M_gua_c	1	( NOGPR )	( NOGPR )	2.4.2.1	SBO:0000176	Nucleotide degradation	Degradation pathway	Metabolic module			Physiological data	2	Biolog data	Sclerotinia sclerotiorum	this study	0	0	0	1		1 M_pi_c + 1 M_gsn_c	1 M_r1p_c + 1 M_gua_c
R_RBKr	ribokinase_reversible	1 M_atp_c + 1 M_rib_D_c = 1 M_adp_c + 1 M_r5p_c + 1 M_h_c	0	( SS1G_03789 )	( Sscle09g073400 )	2.7.1.15	SBO:0000176	Nucleotide degradation	Degradation pathway	Metabolic module			Genomic data	2				0	0	0	1		1 M_atp_c + 1 M_rib_D_c	1 M_adp_c + 1 M_r5p_c + 1 M_h_c	1
R_UGLYCLY	ureidoglycolate_lyase	1 M_urdglyc_c = 1 M_glx_c +1 M_urea_c	0	( SS1G_12493 )	( Sscle06g054340 )	4.3.2.3	SBO:0000176	Nucleotide degradation	Degradation pathway	Metabolic module			Genomic data	2				0	0	0	1		1 M_urdglyc_c	1 M_glx_c +1 M_urea_c
R_URIC	uricase	1 M_urate_c + 2 M_h2o_c + 1 M_o2_c = 1 M_h2o2_c + 1 M_alltn_c + 1 M_co2_c	0	( SS1G_00106 and SS1G_04839 )	( Sscle03g029650 and Sscle08g062160 )	1.7.3.3	SBO:0000176	Nucleotide degradation	Degradation pathway	Metabolic module			Genomic data	2				0	0	0	1		1 M_urate_c + 2 M_h2o_c + 1 M_o2_c	1 M_h2o2_c + 1 M_alltn_c + 1 M_co2_c
R_XAND	xanthine_dehydrogenase	1 M_h2o_c + 1 M_nad_c + 1 M_xan_c = 1 M_urate_c + 1 M_h_c + 1 M_nadh_c	0	( SS1G_08428 ) or ( SS1G_14350 )	( Sscle10g077120 ) or ( Sscle16g110870 )	1.17.1.4	SBO:0000176	Nucleotide degradation	Degradation pathway	Metabolic module			Genomic data	2				0	0	0	1		1 M_h2o_c + 1 M_nad_c + 1 M_xan_c	1 M_urate_c + 1 M_h_c + 1 M_nadh_c
R_NDPK2	nucleoside_diphosphate_kinase__ATP_UDP_	1 M_atp_c + 1 M_udp_c = 1 M_utp_c + 1 M_adp_c	1	( SS1G_01679 )	( Sscle01g006920 )	2.7.4.6	SBO:0000176	Nucleotide salvage pathway	Degradation pathway	Metabolic module			Genomic data	2				0	0	0	1		1 M_atp_c + 1 M_udp_c	1 M_utp_c + 1 M_adp_c	1
R_FTHFD	formyltetrahydrofolate_deformylase	1 M_10fthf_c + 1 M_h2o_c = 1 M_for_c + 1 M_thf_c + 1 M_h_c	0	( SS1G_06272 )	( Sscle05g043510 )	3.5.1.10	SBO:0000176	One carbon pool by folate	Degradation pathway	Metabolic module			Genomic data	2				0	0	0	1		1 M_10fthf_c + 1 M_h2o_c	1 M_for_c + 1 M_thf_c + 1 M_h_c
R_FTHFL	formate_tetrahydrofolate_ligase	1 M_atp_c + 1 M_for_c + 1 M_thf_c = 1 M_10fthf_c + 1 M_adp_c + 1 M_pi_c	0	( SS1G_03895 )	( Sscle09g072640 )	6.3.4.3	SBO:0000176	One carbon pool by folate	Biomass biosynthesis	Metabolic module			Genomic data	2				0	0	0	1		1 M_atp_c + 1 M_for_c + 1 M_thf_c	1 M_10fthf_c + 1 M_adp_c + 1 M_pi_c	1
R_GLYCL	glycine_cleavage_system	1 M_nad_c + 1 M_thf_c + 1 M_gly_c = 1 M_nh4_c + 1 M_mlthf_c + 1 M_co2_c + 1 M_nadh_c	0	( SS1G_03477 ) or ( SS1G_06759 )	( Sscle07g056310 ) or ( Sscle13g095200 )	No Assignment	SBO:0000176	One carbon pool by folate	Biomass biosynthesis	Metabolic module			Genomic data	2				0	0	0	1		1 M_nad_c + 1 M_thf_c + 1 M_gly_c	1 M_nh4_c + 1 M_mlthf_c + 1 M_co2_c + 1 M_nadh_c
R_GLYCL_glu	glycine_cleavage_system_thfglu	1 M_nad_c + 1 M_thfglu_c + 1 M_gly_c = 1 M_nh4_c + 1 M_mlthfglu_c + 1 M_co2_c + 1 M_nadh_c	1	( SS1G_03477 ) or ( SS1G_06759 )	( Sscle07g056310 ) or ( Sscle13g095200 )	2.1.2.10	SBO:0000176	One carbon pool by folate	Biomass biosynthesis	Metabolic module			Genomic data	2				0	0	0	1		1 M_nad_c + 1 M_thfglu_c + 1 M_gly_c	1 M_nh4_c + 1 M_mlthfglu_c + 1 M_co2_c + 1 M_nadh_c
R_MTHFC	methenyltetrahydrofolate_cyclohydrolase	1 M_h2o_c + 1 M_methf_c = 1 M_10fthf_c + 1 M_h_c	1	( SS1G_03895 )	( Sscle09g072640 )	3.5.4.9	SBO:0000176	One carbon pool by folate	Biomass biosynthesis	Metabolic module			Genomic data	2				0	0	0	1		1 M_h2o_c + 1 M_methf_c	1 M_10fthf_c + 1 M_h_c
R_MTHFD	methylenetetrahydrofolate_dehydrogenase__NAD__	1 M_mlthf_c + 1 M_nad_c = 1 M_methf_c + 1 M_nadh_c	1	( SS1G_03895 )	( Sscle09g072640 )	1.5.1.5	SBO:0000176	One carbon pool by folate	Biomass biosynthesis	Metabolic module			Genomic data	2				0	0	0	1		1 M_mlthf_c + 1 M_nad_c	1 M_methf_c + 1 M_nadh_c
R_MTHFR3	5_10_methylenetetrahydrofolate_reductase__NADH_	1 M_nadph_c + 1 M_mlthf_c + 2 M_h_c = 1 M_5mthf_c + 1 M_nadp_c	0	( SS1G_02009 ) or ( SS1G_09764 )	( Sscle01g004330 ) or ( Sscle01g001230 )	1.5.1.20	SBO:0000176	One carbon pool by folate	Biomass biosynthesis	Metabolic module			Genomic data	2				0	0	0	1		1 M_nadph_c + 1 M_mlthf_c + 2 M_h_c	1 M_5mthf_c + 1 M_nadp_c
R_MTHFR3_glu	5_10_methylenetetrahydropteroyltriglutamate_reductase__NADH_	1 M_nadph_c + 1 M_mlthfglu_c + 2 M_h_c = 1 M_5mthfglu_c + 1 M_nadp_c	0	( SS1G_02009 ) or ( SS1G_09764 )	( Sscle01g004330 ) or ( Sscle01g001230 )	1.5.1.20	SBO:0000176	One carbon pool by folate	Biomass biosynthesis	Metabolic module			Genomic data	2				0	0	0	1		1 M_nadph_c + 1 M_mlthfglu_c + 2 M_h_c	1 M_5mthfglu_c + 1 M_nadp_c
R_OAHA	oxaloacetate_acetylhydrolase__oahA_	1 M_oaa_c + 1 M_h2o_c = 1 M_oxa_c + 1 M_ac_c + M_h_c	0	( SS1G_08218 )	( Sscle10g075560 )	3.7.1.1	SBO:0000176	Oxalate metabolism	Degradation pathway	Metabolic module			Genetic data	3		Sclerotinia sclerotiorum	25720941	0	0	0	1		1 M_oaa_c + 1 M_h2o_c	1 M_oxa_c + 1 M_ac_c + M_h_c
R_OXADC_e	oxalate_decarboxylase_extracellular	1 M_oxa_e + 1 M_h_c = 1 M_for_e + 1 M_co2_e	0	( SS1G_08814 ) or ( SS1G_10796 )	( Sscle14g099710 ) or ( Sscle09g069850 )	4.1.1.2	SBO:0000176	Oxalate metabolism	Degradation pathway	Metabolic module			Biochemical data	4		Sclerotinia sclerotiorum	25597873	0	0	0	1		1 M_oxa_e + 1 M_h_c	1 M_for_e + 1 M_co2_e
R_ATPS4m	F1F0_ATPase_complex	1 M_pi_m + 1 M_adp_m + 4 M_h_c = 1 M_atp_m + 1 M_h2o_m + 3 M_h_m	0	( SS1G_01407 and SS1G_00887 and SS1G_01127 and SS1G_01596 and SS1G_09444 and SS1G_05960 and SS1G_05365 and SS1G_07886 and SS1G_07055 and SS1G_10016 and SS1G_05589 )	( Sscle01g009070 and Sscle03g023700 and Sscle01g011210 and Sscle01g007610 and Sscle15g105020 and Sscle05g045930 and Sscle08g066230 and Sscle11g082560 and Sscle06g052180 and Sscle01g003230 and Sscle08g067850 )	3.6.3.14	SBO:0000176	Oxidative phosphorylation	Central metabolism	Metabolic module			Genomic data	2				0	0	0	1		1 M_pi_m + 1 M_adp_m + 4 M_h_c	1 M_atp_m + 1 M_h2o_m + 3 M_h_m		1
R_ATPtm_H	ADP_ATP_translocase	1 M_adp_c + 1 M_h2o_m + 1 M_h_c + 1 M_pi_c + 1 M_atp_m = 1 M_pi_m + 1 M_h_m + 1 M_adp_m + 1 M_h2o_c + 1 M_atp_c	0	( SS1G_00802 )	( Sscle03g024330 )	No Assignment	SBO:0000176	Oxidative phosphorylation	Central metabolism	Metabolic module			Genomic data	2				0	0	0	1		1 M_adp_c + 1 M_h2o_m + 1 M_h_c + 1 M_pi_c + 1 M_atp_m	1 M_pi_m + 1 M_h_m + 1 M_adp_m + 1 M_h2o_c + 1 M_atp_c	1	1
R_CYOOm	cytochrome_c_oxidase_subunit_I__cox5_	2 M_focytc_m + 6 M_h_m + 0.5 M_o2_m = 4 M_h_c + 2 M_ficytc_m + 1 M_h2o_m	0	( SS1G_03953 ) or ( SS1G_06630 ) or ( SS1G_04001 ) or ( SS1G_01396 and SS1G_10490 and SS1G_00902 and SS1G_03202 ) or ( SS1G_01396 and SS1G_10490 and SS1G_07796 and SS1G_00902 and SS1G_03202 )	( Sscle09g072190 ) or ( Sscle13g094150 ) or ( Sscle02g020300 ) or ( Sscle01g009160 and Sscle16g110500 and Sscle03g023550 and Sscle07g058390 ) or ( Sscle01g009160 and Sscle16g110500 and Sscle11g083240 and Sscle03g023550 and Sscle07g058390 )	1.9.3.1	SBO:0000176	Oxidative phosphorylation	Central metabolism	Metabolic module			Genomic data	2				0	0	0	1		2 M_focytc_m + 6 M_h_m + 0.5 M_o2_m	4 M_h_c + 2 M_ficytc_m + 1 M_h2o_m
R_CYOR_u6m	ubiquinol_6_cytochrome_c_reductase	2 M_ficytc_m + 1 M_q6h2_m = 2 M_h_c + 1 M_q6_m + 2 M_focytc_m	0	( SS1G_10576 and SS1G_13290 and SS1G_08646 and SS1G_10520 and SS1G_01597 and SS1G_12792 and SS1G_00138 )	( Sscle09g071560 and Sscle03g031260 and Sscle10g078940 and Sscle16g110700 and Sscle01g007600 and Sscle02g012840 and Sscle03g029430 )	1.10.2.2	SBO:0000176	Oxidative phosphorylation	Central metabolism	Metabolic module			Genomic data	2				0	0	0	1		2 M_ficytc_m + 1 M_q6h2_m	2 M_h_c + 1 M_q6_m + 2 M_focytc_m
R_H2O2syn	NADPH_oxidase	1 M_nadph_c + 1 M_o2_c + 1 M_h_c = 1 M_nadp_c + 1 M_h2o2_c	0	( SS1G_05661 ) or ( SS1G_11172 )	( Sscle05g048220 ) or ( Sscle12g087830 )	No Assignment	SBO:0000176	Oxidative phosphorylation	Central metabolism	Metabolic module			Genetic data	3		Sclerotinia sclerotiorum	21890677	0	0	0	1		1 M_nadph_c + 1 M_o2_c + 1 M_h_c	1 M_nadp_c + 1 M_h2o2_c
R_L_LACDm	lactic_acid_dehydrogenase_mitochondrial	2 M_ficytc_m + 1 M_lac_L_m = 1 M_pyr_m + 2 M_focytc_m + 2 M_h_m	0	( SS1G_00686 ) or ( SS1G_13096 )	( Sscle03g025110 ) or ( Sscle02g021090 )	1.1.2.3	SBO:0000176	Oxidative phosphorylation	Central metabolism	Metabolic module			Genomic data	2				0	0	0	1		2 M_ficytc_m + 1 M_lac_L_m	1 M_pyr_m + 2 M_focytc_m + 2 M_h_m
R_MDHp	malate_dehydrogenase__peroxisomal	1 M_mal_L_x + 1 M_nad_x = 1 M_h_x + 1 M_nadh_x + 1 M_oaa_x	1	( SS1G_08975 )	( Sscle14g101040 )	1.1.1.37	SBO:0000176	Oxidative phosphorylation	Central metabolism	Metabolic module			Genomic data	2				0	0	0	1		1 M_mal_L_x + 1 M_nad_x	1 M_h_x + 1 M_nadh_x + 1 M_oaa_x
R_NADH2_u6cm	NADH_dehydrogenase__cytosolic_mitochondrial	1 M_h_c + 1 M_nadh_c + 1 M_q6_m = 1 M_nad_c + 1 M_q6h2_m	0	( SS1G_03190 )	( Sscle07g058480 )	1.6.5.3	SBO:0000176	Oxidative phosphorylation	Central metabolism	Metabolic module			Genomic data	2				0	0	0	1		1 M_h_c + 1 M_nadh_c + 1 M_q6_m	1 M_nad_c + 1 M_q6h2_m
R_NADH2_u6m	NADH_dehydrogenase__mitochondrial	1 M_q6_m + 4 M_h_m + 1 M_nadh_m = 1 M_q6h2_m + 3 M_h_c + 1 M_nad_m	0	( SS1G_03728 ) or ( SS1G_02230 ) or ( SS1G_01767 ) or ( SS1G_11051 ) or ( SS1G_08382 ) or ( SS1G_05418 ) or ( SS1G_11454 ) or ( SS1G_02958 ) or ( SS1G_03309 ) or ( SS1G_13868 ) or ( SS1G_08165 ) or ( SS1G_03473 ) or ( SS1G_11645 ) or ( SS1G_08945 ) or ( SS1G_11651 ) or ( SS1G_13352 ) or ( SS1G_11018 ) or ( SS1G_03190 ) or ( SS1G_04889 ) or ( SS1G_11899 )	( Sscle09g073950 ) or ( Sscle04g032990 ) or ( Sscle01g006180 ) or ( Sscle12g088780 ) or ( Sscle10g076780 ) or ( Sscle08g066600 ) or ( Sscle07g060060 ) or ( Sscle04g038430 ) or ( Sscle07g057630 ) or ( Sscle10g080750 ) or ( Sscle10g075150 ) or ( Sscle07g056350 ) or ( Sscle03g022260 ) or ( Sscle14g100770 ) or ( Sscle07g061620 ) or ( Sscle03g031750 ) or ( Sscle12g089070 ) or ( Sscle07g058480 ) or ( S…	1.6.5.3	SBO:0000176	Oxidative phosphorylation	Central metabolism	Metabolic module			Genomic data	2				0	0	0	1		1 M_q6_m + 4 M_h_m + 1 M_nadh_m	1 M_q6h2_m + 3 M_h_c + 1 M_nad_m
R_NADPHFRED	NADPH_ferrihemoprotein_reductase__cprA_	1 M_nadph_c + 2 M_ficytc_m = 1 M_nadp_c + 2 M_focytc_m + 1 M_h_c	0	( SS1G_09614 ) or ( SS1G_08602 )	( Sscle01g000060 ) or ( Sscle10g078540 )	No Assignment	SBO:0000176	Oxidative phosphorylation	Central metabolism	Metabolic module			Genomic data	2				0	0	0	1		1 M_nadph_c + 2 M_ficytc_m	1 M_nadp_c + 2 M_focytc_m + 1 M_h_c
R_SUCD3_u6m	succinate_dehydrogenase__ubiquinone_6___mitochondrial	1 M_fadh2_m + 1 M_q6_m = 1 M_fad_m + 1 M_q6h2_m	1	( SS1G_04384 and SS1G_06173 and SS1G_07864 ) or ( SS1G_04384 and SS1G_07864 and SS1G_01661 )	( Sscle02g017180 and Sscle05g044310 and Sscle11g082760 ) or ( Sscle02g017180 and Sscle11g082760 and Sscle01g007060 )	1.3.99.1	SBO:0000176	Oxidative phosphorylation	Central metabolism	Metabolic module			Genomic data	2				0	0	0	1		1 M_fadh2_m + 1 M_q6_m	1 M_fad_m + 1 M_q6h2_m
R_THD2	NAD_P__transhydrogenase	1 M_nadh_c + 1 M_nadp_c + 2 M_h_c = 1 M_nadph_c + 2 M_h_m + 1 M_nad_c	0	( SS1G_09058 )	( Sscle14g101650 )	1.6.1.1	SBO:0000176	Oxidative phosphorylation	Central metabolism	Metabolic module			Genomic data	2				0	0	0	1		1 M_nadh_c + 1 M_nadp_c + 2 M_h_c	1 M_nadph_c + 2 M_h_m + 1 M_nad_c
R_TRDR	thioredoxin_reductase__NADPH_	1 M_trdox_c + 1 M_nadph_c + 1 M_h_c = 1 M_nadp_c + 1 M_trdrd_c	0	( SS1G_05899 )	( Sscle05g046390 )	1.8.1.9	SBO:0000176	Oxidative phosphorylation	Central metabolism	Metabolic module			Genomic data	2				0	0	0	1		1 M_trdox_c + 1 M_nadph_c + 1 M_h_c	1 M_nadp_c + 1 M_trdrd_c
R_AARAFUR_13_Ara13	alpha_L_arabinofuranosidase_1_3_linkages_Ara13	0.5 M_Arabinan_13_e + 1 M_h2o_e = 1.5 M_arab_L_e	0	( SS1G_00929 ) or ( SS1G_02462 ) or ( SS1G_03602 )	( Sscle03g023350 ) or ( Sscle04g034810 ) or ( Sscle07g055410 )	3.2.1.55	SBO:0000176	Pectine degradation	Degradation pathway	Plant degradation module			Genomic data	2				0	0	0	0		0.5 M_Arabinan_13_e + 1 M_h2o_e	1.5 M_arab_L_e
R_AARAFUR_13_AraGal	alpha_L_arabinofuranosidase_1_3_linkages_Ara13Gal	1 M_13aArabGal_L_e + 1 M_h2o_e = 1 M_gal_e + 1 M_arab_L_e	0	( SS1G_00929 ) or ( SS1G_02462 ) or ( SS1G_03602 )	( Sscle03g023350 ) or ( Sscle04g034810 ) or ( Sscle07g055410 )	3.2.1.55	SBO:0000176	Pectine degradation	Degradation pathway	Plant degradation module			Genomic data	2				0	0	0	0		1 M_13aArabGal_L_e + 1 M_h2o_e	1 M_gal_e + 1 M_arab_L_e
R_AARAFUR_13_RGAraB	alpha_L_arabinofuranosidase_1_3_linkages	0.5 M_1aRmnGalAArabinan_e + 1 M_h2o_e = 0.5 M_1aRmnGalAArabinan_unb13_e + 1 M_arab_L_e	0	( SS1G_00929 ) or ( SS1G_02462 ) or ( SS1G_03602 )	( Sscle03g023350 ) or ( Sscle04g034810 ) or ( Sscle07g055410 )	3.2.1.55	SBO:0000176	Pectine degradation	Degradation pathway	Plant degradation module			Genomic data	2				0	0	0	0		0.5 M_1aRmnGalAArabinan_e + 1 M_h2o_e	0.5 M_1aRmnGalAArabinan_unb13_e + 1 M_arab_L_e
R_AARAFUR_13_RGAraGal	alpha_L_arabinofuranosidase_1_3_linkages	0.5 M_1aRmnGalAAragalan_e + 1 M_h2o_e = 0.5 M_1aRmnGalAgalan_e + 1 M_arab_L_e	0	( SS1G_00929 ) or ( SS1G_02462 ) or ( SS1G_03602 )	( Sscle03g023350 ) or ( Sscle04g034810 ) or ( Sscle07g055410 )	3.2.1.55	SBO:0000176	Pectine degradation	Degradation pathway	Plant degradation module			Genomic data	2				0	0	0	0		0.5 M_1aRmnGalAAragalan_e + 1 M_h2o_e	0.5 M_1aRmnGalAgalan_e + 1 M_arab_L_e
R_ALRMNHYL	alpha_L_rhamnosidase	1 M_1aRmnGalA_e + 1 M_h2o_e = 1 M_rmn_e + 1 M_galur_e	0	( SS1G_13501 ) or ( SS1G_04541 )	( Sscle15g103150 ) or ( Sscle02g016000 )	3.2.1.40	SBO:0000176	Pectine degradation	Degradation pathway	Plant degradation module			Genomic data	2				0	0	0	0		1 M_1aRmnGalA_e + 1 M_h2o_e	1 M_rmn_e + 1 M_galur_e
R_BGALAS_Rggal	beta_galactosidase_Rggal	1 M_1aRmnGalAgal_e + 1 M_h2o_e = 1 M_1aRmnGalA_e + 1 M_gal_e	0	( SS1G_10842 ) or ( SS1G_01572 ) or ( SS1G_03647 ) or ( SS1G_02781 )	( Sscle09g069470 ) or ( Sscle01g007810 ) or ( Sscle09g074570 ) or ( Sscle04g037140 )	3.2.1.23	SBO:0000176	Pectine degradation	Degradation pathway	Plant degradation module			Genomic data	2				0	0	0	0		1 M_1aRmnGalAgal_e + 1 M_h2o_e	1 M_1aRmnGalA_e + 1 M_gal_e
R_ENDOAARAFUR_15_RGAraB	endo_alpha_L_arabinofuranosidase_1_5_linkages_RGAraB	0.2 M_1aRmnGalAArabinan_e + 1 M_h2o_e = 0.2 M_1aRmnGalAAra_e + 0.6 M_arab_L_e + 0.2 M_Arabinan_13_e + 0.2 M_Arabinan_12_1u_13_2u_e	0	( SS1G_11922 )	( Sscle12g090430 )	3.2.1.99	SBO:0000176	Pectine degradation	Degradation pathway	Plant degradation module			Genomic data	2				0	0	0	0		0.2 M_1aRmnGalAArabinan_e + 1 M_h2o_e	0.2 M_1aRmnGalAAra_e + 0.6 M_arab_L_e + 0.2 M_Arabinan_13_e + 0.2 M_Arabinan_12_1u_13_2u_e
R_ENDOAARAFUR_15_RGAraB_unb13	endo_alpha_L_arabinofuranosidase_1_5_linkages	0.2 M_1aRmnGalAArabinan_unb13_e + 1 M_h2o_e = 0.2 M_1aRmnGalAAra_e + 0.8 M_arab_L_e + 0.2 M_Arabinan_12_1u_13_2u_e	0	( SS1G_11922 )	( Sscle12g090430 )	3.2.1.99	SBO:0000176	Pectine degradation	Degradation pathway	Plant degradation module			Genomic data	2				0	0	0	0		0.2 M_1aRmnGalAArabinan_unb13_e + 1 M_h2o_e	0.2 M_1aRmnGalAAra_e + 0.8 M_arab_L_e + 0.2 M_Arabinan_12_1u_13_2u_e
R_ENDOARAGALCTANA_1	arabinogalactan_endo_beta_1_4_galactanase	0.2 M_1aRmnGalAAragalan_e + 1 M_h2o_e = 0.6 M_gal_e + 0.4 M_13aArabGal_L_e + 0.2 M_1aRmnGalAgal_e	0	( SS1G_11585 )	( Sscle07g061080 )	3.2.1.89	SBO:0000176	Pectine degradation	Degradation pathway	Plant degradation module			Genomic data	2				0	0	0	0		0.2 M_1aRmnGalAAragalan_e + 1 M_h2o_e	0.6 M_gal_e + 0.4 M_13aArabGal_L_e + 0.2 M_1aRmnGalAgal_e
R_ENDOARAGALCTANA_2	galactan_endo_beta_1_4_galactanase	0.2 M_1aRmnGalAgalan_e + 1 M_h2o_e = 1 M_gal_e + 0.2 M_1aRmnGalAgal_e	0	( SS1G_11585 )	( Sscle07g061080 )	3.2.1.89	SBO:0000176	Pectine degradation	Degradation pathway	Plant degradation module			Genomic data	2				0	0	0	0		0.2 M_1aRmnGalAgalan_e + 1 M_h2o_e	1 M_gal_e + 0.2 M_1aRmnGalAgal_e
R_ENDOPGALUR_3u	endopolygalacturonase_3units	1 M_polygalurnxu_e + 1 M_h2o_e = 2 M_galur3u_e	0	( SS1G_04177 ) or ( SS1G_10698 ) or ( SS1G_11057 ) or ( SS1G_12057 ) or ( SS1G_10167 )	( Sscle02g018820 ) or ( Sscle09g070580 ) or ( Sscle12g088720 ) or ( Sscle05g040500 ) or ( Sscle16g108170 )	3.2.1.15	SBO:0000176	Pectine degradation	Degradation pathway	Plant degradation module			Genomic data	2				0	0	0	0		1 M_polygalurnxu_e + 1 M_h2o_e	2 M_galur3u_e
R_ENDOPRGA	endopolyrhamnogalacturonan_hydrolase_A	0.25 M_polyRmnGalA_e + 1 M_h2o_e = 1.25 M_1aRmnGalA_e	0	( SS1G_08229 ) or ( SS1G_07039 )	( Sscle10g075640 ) or ( Sscle06g052290 )	3.2.1.171	SBO:0000176	Pectine degradation	Degradation pathway	Plant degradation module			Genomic data	2				0	0	0	0		0.25 M_polyRmnGalA_e + 1 M_h2o_e	1.25 M_1aRmnGalA_e
R_ENDORGIA	endorhamnogalacturonan_I_hydrolase_A	0.25 M_RmnGalAI_e + 1 M_h2o_e = 0.5 M_1aRmnGalA_e + 0.25 M_1aRmnGalAArabinan_e + 0.25 M_1aRmnGalAgal_e + 0.25 M_1aRmnGalAAragalan_e	0	( SS1G_08229 ) or ( SS1G_07039 )	( Sscle10g075640 ) or ( Sscle06g052290 )	3.2.1.171	SBO:0000176	Pectine degradation	Degradation pathway	Plant degradation module			Genomic data	2				0	0	0	0		0.25 M_RmnGalAI_e + 1 M_h2o_e	0.5 M_1aRmnGalA_e + 0.25 M_1aRmnGalAArabinan_e + 0.25 M_1aRmnGalAgal_e + 0.25 M_1aRmnGalAAragalan_e
R_ENDOXYLGALUR_3u	endo_xylogalacturonan_hydrolase_3units	1 M_xylgalurnxu_e + 1 M_h2o_e = 2 M_xylgalur3u_e	0	( SS1G_04552 )	( Sscle02g015920 )	3.2.1.15	SBO:0000176	Pectine degradation	Degradation pathway	Plant degradation module			Genomic data	2				0	0	0	0		1 M_xylgalurnxu_e + 1 M_h2o_e	2 M_xylgalur3u_e
R_EXOAARAFUR_15_RmnGalAII	exo_alpha_L_arabinofuranosidase_1_5_linkages_RmnGalAII	1 M_RmnGalAII_e + 1 M_h2o_e = 1 M_RmnGalAII_dhaf_e + 1 M_arab_L_e	0	( SS1G_11842 )	( Sscle12g091110 )	3.2.1.55	SBO:0000176	Pectine degradation	Degradation pathway	Plant degradation module			Genomic data	2				0	0	0	0		1 M_RmnGalAII_e + 1 M_h2o_e	1 M_RmnGalAII_dhaf_e + 1 M_arab_L_e
R_EXOGALACTANA	exo_galactan_1_3_beta_galactosidase	1 M_13gal_2u_e + 1 M_h2o_e = 2 M_gal_e	0	( SS1G_02618 ) or ( SS1G_09216 )	( Sscle04g035910 ) or ( Sscle15g106690 )	3.2.1.145	SBO:0000176	Pectine degradation	Degradation pathway	Plant degradation module			Genomic data	2				0	0	0	0		1 M_13gal_2u_e + 1 M_h2o_e	2 M_gal_e
R_EXOPGALUR_2to1u	exopolygalacturonase	1 M_galur2u_e + 1 M_h2o_e = 2 M_galur_e	0	( SS1G_05832 ) or ( SS1G_02553 ) or ( SS1G_04207 ) or ( SS1G_14449 )	( Sscle05g046840 ) or ( Sscle04g035440 ) or ( Sscle02g018610 ) or ( Sscle11g085640 )	3.2.1.67	SBO:0000176	Pectine degradation	Degradation pathway	Plant degradation module			Genomic data	2				0	0	0	0		1 M_galur2u_e + 1 M_h2o_e	2 M_galur_e
R_EXOPGALUR_3to2u	exopolygalacturonase	1 M_galur3u_e + 1 M_h2o_e = 1 M_galur_e + 1 M_galur2u_e	0	( SS1G_05832 ) or ( SS1G_02553 ) or ( SS1G_04207 ) or ( SS1G_14449 )	( Sscle05g046840 ) or ( Sscle04g035440 ) or ( Sscle02g018610 ) or ( Sscle11g085640 )	3.2.1.67	SBO:0000176	Pectine degradation	Degradation pathway	Plant degradation module			Genomic data	2				0	0	0	0		1 M_galur3u_e + 1 M_h2o_e	1 M_galur_e + 1 M_galur2u_e
R_EXOPGALUR_4to2u	exo_poly_a_D_galacturonosidase_4to2units	1 M_galur4u_e + 1 M_h2o_e = 2 M_galur2u_e	0	( SS1G_11057 )	( Sscle12g088720 )	3.2.1.82	SBO:0000176	Pectine degradation	Degradation pathway	Plant degradation module			Genomic data	2				0	0	0	0		1 M_galur4u_e + 1 M_h2o_e	2 M_galur2u_e
R_EXOPGALUR_4to3u	exopolygalacturonase	1 M_galur4u_e + 1 M_h2o_e = 1 M_galur_e + 1 M_galur3u_e	0	( SS1G_05832 ) or ( SS1G_02553 ) or ( SS1G_04207 ) or ( SS1G_14449 )	( Sscle05g046840 ) or ( Sscle04g035440 ) or ( Sscle02g018610 ) or ( Sscle11g085640 )	3.2.1.67	SBO:0000176	Pectine degradation	Degradation pathway	Plant degradation module			Genomic data	2				0	0	0	0		1 M_galur4u_e + 1 M_h2o_e	1 M_galur_e + 1 M_galur3u_e
R_EXOPGALUR_5to4u	exopolygalacturonase	1 M_galur5u_e + 1 M_h2o_e = 1 M_galur_e + 1 M_galur4u_e	0	( SS1G_05832 ) or ( SS1G_02553 ) or ( SS1G_04207 ) or ( SS1G_14449 )	( Sscle05g046840 ) or ( Sscle04g035440 ) or ( Sscle02g018610 ) or ( Sscle11g085640 )	3.2.1.67	SBO:0000176	Pectine degradation	Degradation pathway	Plant degradation module			Genomic data	2				0	0	0	0		1 M_galur5u_e + 1 M_h2o_e	1 M_galur_e + 1 M_galur4u_e
R_EXOPGALUR_6to4u	exo_poly_a_D_galacturonosidase_6to4units	1 M_polygalurnxu_e + 1 M_h2o_e = 1 M_galur2u_e + 1 M_galur4u_e	0	( SS1G_11057 )	( Sscle12g088720 )	3.2.1.82	SBO:0000176	Pectine degradation	Degradation pathway	Plant degradation module			Genomic data	2				0	0	0	0		1 M_polygalurnxu_e + 1 M_h2o_e	1 M_galur2u_e + 1 M_galur4u_e
R_EXOPGALUR_6to5u	exopolygalacturonase	1 M_polygalurnxu_e + 1 M_h2o_e = 1 M_galur_e + 1 M_galur5u_e	0	( SS1G_05832 ) or ( SS1G_02553 ) or ( SS1G_04207 ) or ( SS1G_14449 )	( Sscle05g046840 ) or ( Sscle04g035440 ) or ( Sscle02g018610 ) or ( Sscle11g085640 )	3.2.1.67	SBO:0000176	Pectine degradation	Degradation pathway	Plant degradation module			Genomic data	2				0	0	0	0		1 M_polygalurnxu_e + 1 M_h2o_e	1 M_galur_e + 1 M_galur5u_e
R_PECTLYASE	pectine_lyase	1 M_polygalurnxumet_e = 1 M_galurmet3u_e + 1 M_galurunsmet3u_e	0	( SS1G_00040 )	( Sscle03g030140 )	4.2.2.10	SBO:0000176	Pectine degradation	Degradation pathway	Plant degradation module			Genomic data	2				0	0	0	0		1 M_polygalurnxumet_e	1 M_galurmet3u_e + 1 M_galurunsmet3u_e
R_PME	pectinesterase	0.1 M_polygalurnxumet_e + 0.6 M_h2o_e = 0.1 M_polygalurnxu_e + 0.6 M_meoh_e	0	( SS1G_00468 ) or ( SS1G_04551 ) or ( SS1G_00332 ) or ( SS1G_10165 ) or ( SS1G_03286 )	( Sscle03g026860 ) or ( Sscle02g015930 ) or ( Sscle03g027970 ) or ( Sscle16g108160 ) or ( Sscle07g057800 )	3.1.1.11	SBO:0000176	Pectine degradation	Degradation pathway	Plant degradation module			Genomic data	2				0	0	0	0		0.1 M_polygalurnxumet_e + 0.6 M_h2o_e	0.1 M_polygalurnxu_e + 0.6 M_meoh_e
R_RGAIacAL	rhamnogalacturonan_acetylesterase	0.1 M_RmnGalAIac_e + 0.6 M_h2o_e = 0.1 M_RmnGalAI_e + 0.6 M_ac_e	0	( SS1G_11992 ) or ( SS1G_04095 )	( Sscle12g089930 ) or ( Sscle02g019490 )	3.1.1.86	SBO:0000176	Pectine degradation	Degradation pathway	Plant degradation module			Genomic data	2				0	0	0	0		0.1 M_RmnGalAIac_e + 0.6 M_h2o_e	0.1 M_RmnGalAI_e + 0.6 M_ac_e
R_UNRHAGALA	unsaturated_rhamnogalacturonyl_hydrolase	1 M_Rmn_2_1_unGalA_e + 1 M_h2o_e = 1 M_5d4dglca_e + 1 M_rmn_e	0	( SS1G_09857 )	( Sscle01g002020 )	3.2.1.172	SBO:0000176	Pectine degradation	Degradation pathway	Plant degradation module			Genomic data	2				0	0	0	0		1 M_Rmn_2_1_unGalA_e + 1 M_h2o_e	1 M_5d4dglca_e + 1 M_rmn_e
R_G6PDH2r	glucose_6_phosphate_dehydrogenase	1 M_g6p_c + 1 M_nadp_c = 1 M_6pgl_c + 1 M_nadph_c + 1 M_h_c	1	( SS1G_12886 )	( Sscle02g012100 )	1.1.1.49	SBO:0000176	Pentose phosphate pathway	Central metabolism	Metabolic module			Genomic data	2				0	0	0	1		1 M_g6p_c + 1 M_nadp_c	1 M_6pgl_c + 1 M_nadph_c + 1 M_h_c
R_GND	phosphogluconate_dehydrogenase__decarboxylating_	1 M_6pgc_c + 1 M_nadp_c = 1 M_co2_c + 1 M_ru5p_D_c + 1 M_nadph_c	0	( SS1G_09870 )	( Sscle01g002160 )	1.1.1.44	SBO:0000176	Pentose phosphate pathway	Central metabolism	Metabolic module			Genomic data	2				0	0	0	1		1 M_6pgc_c + 1 M_nadp_c	1 M_co2_c + 1 M_ru5p_D_c + 1 M_nadph_c
R_PGL	6_phosphogluconolactonase	1 M_h2o_c + 1 M_6pgl_c = 1 M_h_c + 1 M_6pgc_c	0	( SS1G_07188 )	( Sscle06g051160 )	3.1.1.31	SBO:0000176	Pentose phosphate pathway	Central metabolism	Metabolic module			Genomic data	2				0	0	0	1		1 M_h2o_c + 1 M_6pgl_c	1 M_h_c + 1 M_6pgc_c
R_PGMT	phosphoglucomutase	1 M_g1p_c = 1 M_g6p_c	1	( SS1G_06474 )	( Sscle13g093060 )	5.4.2.2	SBO:0000176	Pentose phosphate pathway	Central metabolism	Metabolic module			Genomic data	2				0	0	0	1		1 M_g1p_c	1 M_g6p_c
R_PPM	phosphopentomutase	1 M_r1p_c = 1 M_r5p_c	1	( SS1G_06474 )	( Sscle13g093060 )	5.4.2.7	SBO:0000176	Pentose phosphate pathway	Central metabolism	Metabolic module			Genomic data	2				0	0	0	1		1 M_r1p_c	1 M_r5p_c
R_PRPPS	phosphoribosylpyrophosphate_synthetase	1 M_atp_c + 1 M_r5p_c = 1 M_h_c + 1 M_prpp_c + 1 M_amp_c	1	( SS1G_09190 ) or ( SS1G_12233 ) or ( SS1G_10754 )	( Sscle15g106890 ) or ( Sscle05g041990 ) or ( Sscle09g070150 )	2.7.6.1	SBO:0000176	Pentose phosphate pathway	Central metabolism	Metabolic module			Genomic data	2				0	0	0	1		1 M_atp_c + 1 M_r5p_c	1 M_h_c + 1 M_prpp_c + 1 M_amp_c	1
R_RPE	ribulose_5_phosphate_3_epimerase	1 M_ru5p_D_c = 1 M_xu5p_D_c	1	( SS1G_01844 )	( Sscle01g005580 )	5.1.3.1	SBO:0000176	Pentose phosphate pathway	Central metabolism	Metabolic module			Genomic data	2				0	0	0	1		1 M_ru5p_D_c	1 M_xu5p_D_c
R_RPI	ribose_5_phosphate_isomerase	1 M_r5p_c = 1 M_ru5p_D_c	1	( SS1G_08408 )	( Sscle10g077000 )	5.3.1.6	SBO:0000176	Pentose phosphate pathway	Central metabolism	Metabolic module			Genomic data	2				0	0	0	1		1 M_r5p_c	1 M_ru5p_D_c
R_TALA	transaldolase	1 M_s7p_c + 1 M_g3p_c = 1 M_e4p_c + 1 M_f6p_c	1	( SS1G_00709 )	( Sscle03g024950 )	2.2.1.2	SBO:0000176	Pentose phosphate pathway	Central metabolism	Metabolic module			Genomic data	2				0	0	0	1		1 M_s7p_c + 1 M_g3p_c	1 M_e4p_c + 1 M_f6p_c
R_TKT1	transketolase	1 M_xu5p_D_c + 1 M_r5p_c = 1 M_s7p_c + 1 M_g3p_c	1	( SS1G_10246 ) or ( SS1G_06790 ) or ( SS1G_06022 )	( Sscle16g108710 ) or ( Sscle13g095440 ) or ( Sscle05g045430 )	2.2.1.1	SBO:0000176	Pentose phosphate pathway	Central metabolism	Metabolic module			Genomic data	2				0	0	0	1		1 M_xu5p_D_c + 1 M_r5p_c	1 M_s7p_c + 1 M_g3p_c
R_TKT2	transketolase	1 M_xu5p_D_c + 1 M_e4p_c = 1 M_g3p_c + 1 M_f6p_c	1	( SS1G_10246 ) or ( SS1G_06790 ) or ( SS1G_06022 )	( Sscle16g108710 ) or ( Sscle13g095440 ) or ( Sscle05g045430 )	2.2.1.1	SBO:0000176	Pentose phosphate pathway	Central metabolism	Metabolic module			Genomic data	2				0	0	0	1		1 M_xu5p_D_c + 1 M_e4p_c	1 M_g3p_c + 1 M_f6p_c
R_ATPS1	V_type_ATPase_complex_exporting	1 M_atp_c + 1 M_h2o_c + 2 M_h_c = 1 M_pi_c + 1 M_adp_c + 2 M_h_e + 1 M_h_c	0	( SS1G_03787 and SS1G_10682 and SS1G_14389 and SS1G_08580 and SS1G_05589 and SS1G_07612 and SS1G_00887 and SS1G_06758 and SS1G_12196 and SS1G_03179 and SS1G_12213 and SS1G_13993 )	( Sscle09g073420 and Sscle09g070700 and Sscle13g096920 and Sscle10g078420 and Sscle08g067850 and Sscle11g084730 and Sscle03g023700 and Sscle13g095190 and Sscle05g041680 and Sscle07g058550 and Sscle05g041840 and Sscle11g086470 )	3.6.3.14	SBO:0000176	pH homeostasis	Central metabolism	Metabolic module			Genomic data	2				0	0	1	1		1 M_atp_c + 1 M_h2o_c + 2 M_h_c	1 M_pi_c + 1 M_adp_c + 2 M_h_e + 1 M_h_c	1
R_ATPS3m	V_type_ATPase_complex_mitochondrial	1 M_atp_c + 1 M_h2o_c + 2 M_h_c = 1 M_pi_c + 1 M_adp_c + 2 M_h_m + 1 M_h_c	0	( SS1G_03787 and SS1G_10682 and SS1G_14389 and SS1G_08580 and SS1G_05589 and SS1G_07612 and SS1G_00887 and SS1G_06758 and SS1G_12196 and SS1G_03179 and SS1G_12213 and SS1G_13993 )	( Sscle09g073420 and Sscle09g070700 and Sscle13g096920 and Sscle10g078420 and Sscle08g067850 and Sscle11g084730 and Sscle03g023700 and Sscle13g095190 and Sscle05g041680 and Sscle07g058550 and Sscle05g041840 and Sscle11g086470 )	3.6.3.14	SBO:0000176	pH homeostasis	Central metabolism	Metabolic module			Genomic data	2				0	0	0	1		1 M_atp_c + 1 M_h2o_c + 2 M_h_c	1 M_pi_c + 1 M_adp_c + 2 M_h_m + 1 M_h_c	1
R_ATPS3v	V_type_ATPase_complex_vacuole	1 M_atp_c + 1 M_h2o_c + 2 M_h_c = 1 M_pi_c + 1 M_adp_c + 2 M_h_v + 1 M_h_c	0	( SS1G_03787 and SS1G_10682 and SS1G_14389 and SS1G_08580 and SS1G_05589 and SS1G_07612 and SS1G_00887 and SS1G_06758 and SS1G_12196 and SS1G_03179 and SS1G_12213 and SS1G_13993 )	( Sscle09g073420 and Sscle09g070700 and Sscle13g096920 and Sscle10g078420 and Sscle08g067850 and Sscle11g084730 and Sscle03g023700 and Sscle13g095190 and Sscle05g041680 and Sscle07g058550 and Sscle05g041840 and Sscle11g086470 )	3.6.3.14	SBO:0000176	pH homeostasis	Central metabolism	Metabolic module			Genomic data	2				0	0	0	1		1 M_atp_c + 1 M_h2o_c + 2 M_h_c	1 M_pi_c + 1 M_adp_c + 2 M_h_v + 1 M_h_c	1
R_ANPRT	anthranilate_phosphoribosyltransferase	1 M_anth_c + 1 M_prpp_c = 1 M_pran_c + 1 M_ppi_c	0	( SS1G_06732 )	( Sscle13g094950 )	2.4.2.18	SBO:0000176	Phenylalanine, tyrosine and tryptophan biosynthesis	Biomass biosynthesis	Metabolic module			Genomic data	2				0	0	0	1		1 M_anth_c + 1 M_prpp_c	1 M_pran_c + 1 M_ppi_c
R_ANS	anthranilate_synthase	1 M_gln_L_c + 1 M_chor_c = 1 M_pyr_c + 1 M_anth_c + 1 M_h_c + 1 M_glu_L_c	0	( SS1G_00990 ) or ( SS1G_12347 )	( Sscle03g022910 ) or ( Sscle05g043000 )	4.1.3.27	SBO:0000176	Phenylalanine, tyrosine and tryptophan biosynthesis	Biomass biosynthesis	Metabolic module			Genomic data	2				0	0	0	1		1 M_gln_L_c + 1 M_chor_c	1 M_pyr_c + 1 M_anth_c + 1 M_h_c + 1 M_glu_L_c
R_CHORM	chorismate_mutase	1 M_chor_c = 1 M_pphn_c	0	( SS1G_08569 )	( Sscle10g078330 )	5.4.99.5	SBO:0000176	Phenylalanine, tyrosine and tryptophan biosynthesis	Biomass biosynthesis	Metabolic module			Genomic data	2				0	0	0	1		1 M_chor_c	1 M_pphn_c
R_CHORS	chorismate_synthase	1 M_3psme_c = 1 M_chor_c + 1 M_pi_c	0	( SS1G_03887 )	( Sscle09g072720 )	4.2.3.5	SBO:0000176	Phenylalanine, tyrosine and tryptophan biosynthesis	Biomass biosynthesis	Metabolic module			Genomic data	2				0	0	0	1		1 M_3psme_c	1 M_chor_c + 1 M_pi_c
R_DDPA	3_deoxy_D_arabino_heptulosonate_7_phosphate_synthetase	1 M_h2o_c + 1 M_e4p_c + 1 M_pep_c = 1 M_pi_c + 1 M_2dda7p_c	0	( SS1G_12793 ) or ( SS1G_04739 ) or ( SS1G_04096 )	( Sscle02g012830 ) or ( Sscle02g014460 ) or ( Sscle02g019480 )	2.5.1.54	SBO:0000176	Phenylalanine, tyrosine and tryptophan biosynthesis	Biomass biosynthesis	Metabolic module			Genomic data	2				0	0	0	1		1 M_h2o_c + 1 M_e4p_c + 1 M_pep_c	1 M_pi_c + 1 M_2dda7p_c
R_DHQD	3_dehydroquinate_dehydratase	1 M_3dhq_c = 1 M_3dhsk_c + 1 M_h2o_c	1	( SS1G_04843 ) or ( SS1G_13550 )	( Sscle08g062190 ) or ( Sscle15g103530 )	4.2.1.10	SBO:0000176	Phenylalanine, tyrosine and tryptophan biosynthesis	Biomass biosynthesis	Metabolic module			Genomic data	2				0	0	0	1		1 M_3dhq_c	1 M_3dhsk_c + 1 M_h2o_c
R_DHQS	3_dehydroquinate_synthase	1 M_2dda7p_c = 1 M_pi_c + 1 M_3dhq_c	0	( SS1G_08336 ) or ( SS1G_13550 )	( Sscle10g076400 ) or ( Sscle15g103530 )	4.2.3.4	SBO:0000176	Phenylalanine, tyrosine and tryptophan biosynthesis	Biomass biosynthesis	Metabolic module			Genomic data	2				0	0	0	1		1 M_2dda7p_c	1 M_pi_c + 1 M_3dhq_c
R_IGPS	indole_3_glycerol_phosphate_synthase	1 M_2cpr5p_c + 1 M_h_c = 1 M_h2o_c + 1 M_3ig3p_c + 1 M_co2_c	0	( SS1G_12347 )	( Sscle05g043000 )	4.1.1.48	SBO:0000176	Phenylalanine, tyrosine and tryptophan biosynthesis	Biomass biosynthesis	Metabolic module			Genomic data	2				0	0	0	1		1 M_2cpr5p_c + 1 M_h_c	1 M_h2o_c + 1 M_3ig3p_c + 1 M_co2_c
R_PHETA1	phenylalanine_transaminase	1 M_phpyr_c + 1 M_glu_L_c = 1 M_akg_c + 1 M_phe_L_c	1	( SS1G_10035 )	( Sscle01g003310 )	2.6.1.58	SBO:0000176	Phenylalanine, tyrosine and tryptophan biosynthesis	Biomass biosynthesis	Metabolic module			Genomic data	2				0	0	0	1		1 M_phpyr_c + 1 M_glu_L_c	1 M_akg_c + 1 M_phe_L_c
R_PPND2	prephenate_dehydrogenase__NADP_	1 M_pphn_c + 1 M_nadp_c = 1 M_co2_c + 1 M_34hpp_c + 1 M_nadph_c	0	( SS1G_00089 )	( Sscle03g029790 )	1.3.1.13	SBO:0000176	Phenylalanine, tyrosine and tryptophan biosynthesis	Biomass biosynthesis	Metabolic module			Genomic data	2				0	0	0	1		1 M_pphn_c + 1 M_nadp_c	1 M_co2_c + 1 M_34hpp_c + 1 M_nadph_c
R_PPNDH	prephenate_dehydratase	1 M_pphn_c + 1 M_h_c = 1 M_co2_c + 1 M_h2o_c + 1 M_phpyr_c	0	( SS1G_00612 )	( Sscle03g025670 )	4.2.1.51	SBO:0000176	Phenylalanine, tyrosine and tryptophan biosynthesis	Biomass biosynthesis	Metabolic module			Genomic data	2				0	0	0	1		1 M_pphn_c + 1 M_h_c	1 M_co2_c + 1 M_h2o_c + 1 M_phpyr_c
R_PRAI	phosphoribosylanthranilate_isomerase	1 M_pran_c = 1 M_2cpr5p_c	1	( SS1G_12347 )	( Sscle05g043000 )	5.3.1.24	SBO:0000176	Phenylalanine, tyrosine and tryptophan biosynthesis	Biomass biosynthesis	Metabolic module			Genomic data	2				0	0	0	1		1 M_pran_c	1 M_2cpr5p_c
R_PSCVT	3_phosphoshikimate_1_carboxyvinyltransferase	1 M_skm5p_c + 1 M_pep_c = 1 M_pi_c + 1 M_3psme_c	1	( SS1G_13550 )	( Sscle15g103530 )	2.5.1.19	SBO:0000176	Phenylalanine, tyrosine and tryptophan biosynthesis	Biomass biosynthesis	Metabolic module			Genomic data	2				0	0	0	1		1 M_skm5p_c + 1 M_pep_c	1 M_pi_c + 1 M_3psme_c
R_SHK3Dr	shikimate_dehydrogenase	1 M_nadph_c + 1 M_h_c + 1 M_3dhsk_c = 1 M_nadp_c + 1 M_skm_c	1	( SS1G_13550 )	( Sscle15g103530 )	1.1.1.25	SBO:0000176	Phenylalanine, tyrosine and tryptophan biosynthesis	Biomass biosynthesis	Metabolic module			Genomic data	2				0	0	0	1		1 M_nadph_c + 1 M_h_c + 1 M_3dhsk_c	1 M_nadp_c + 1 M_skm_c
R_SHKK	shikimate_kinase	1 M_atp_c + 1 M_skm_c = 1 M_adp_c + 1 M_h_c + 1 M_skm5p_c	0	( SS1G_13550 )	( Sscle15g103530 )	2.7.1.71	SBO:0000176	Phenylalanine, tyrosine and tryptophan biosynthesis	Biomass biosynthesis	Metabolic module			Genomic data	2				0	0	0	1		1 M_atp_c + 1 M_skm_c	1 M_adp_c + 1 M_h_c + 1 M_skm5p_c	1
R_TRPS1r	tryptophan_synthase__indoleglycerol_phosphate_	1 M_ser_L_c + 1 M_3ig3p_c = 1 M_trp_L_c + 1 M_h2o_c + 1 M_g3p_c	1	( SS1G_08114 )	( Sscle10g074820 )	4.2.1.20	SBO:0000176	Phenylalanine, tyrosine and tryptophan biosynthesis	Biomass biosynthesis	Metabolic module			Genomic data	2				0	0	0	1		1 M_ser_L_c + 1 M_3ig3p_c	1 M_trp_L_c + 1 M_h2o_c + 1 M_g3p_c
R_TRPTA	tryptophan_transaminase	1 M_indpyr_c + 1 M_glu_L_c = 1 M_trp_L_c + 1 M_akg_c	1	( SS1G_10035 )	( Sscle01g003310 )	2.6.1.27	SBO:0000176	Phenylalanine, tyrosine and tryptophan biosynthesis	Biomass biosynthesis	Metabolic module			Genomic data	2				0	0	0	1		1 M_indpyr_c + 1 M_glu_L_c	1 M_trp_L_c + 1 M_akg_c
R_TYRTA	tyrosine_transaminase	1 M_34hpp_c + 1 M_glu_L_c = 1 M_tyr_L_c + 1 M_akg_c	1	( SS1G_10035 )	( Sscle01g003310 )	2.6.1.5	SBO:0000176	Phenylalanine, tyrosine and tryptophan biosynthesis	Biomass biosynthesis	Metabolic module			Genomic data	2				0	0	0	1		1 M_34hpp_c + 1 M_glu_L_c	1 M_tyr_L_c + 1 M_akg_c
R_PPA	inorganic_diphosphatase	1 M_h2o_c + 1 M_ppi_c = 1 M_h_c + 2 M_pi_c	0	( SS1G_04783 )	( Sscle02g014120 )	3.6.1.1	SBO:0000176	Phosphate metabolism	Central metabolism	Metabolic module			Genomic data	2				0	0	0	1		1 M_h2o_c + 1 M_ppi_c	1 M_h_c + 2 M_pi_c
R_PPAm	inorganic_diphosphatase_mitochondrial	1 M_h2o_m + 1 M_ppi_m = 1 M_h_m + 2 M_pi_m	0	( SS1G_04783 )	( Sscle02g014120 )	3.6.1.1	SBO:0000176	Phosphate metabolism	Central metabolism	Metabolic module			Genomic data	2				0	0	0	1		1 M_h2o_m + 1 M_ppi_m	1 M_h_m + 2 M_pi_m
R_ADMDCr	adenosylmethionine_decarboxylase	1 M_amet_c + 1 M_h_c = 1 M_ametam_c + 1 M_co2_c	0	( SS1G_01745 )	( Sscle01g006410 )	4.1.1.50	SBO:0000176	Polyamine biosynthesis	Biomass biosynthesis	Metabolic module			Genomic data	2				0	0	0	1		1 M_amet_c + 1 M_h_c	1 M_ametam_c + 1 M_co2_c
R_AGMT	agmatinase	1 M_agm_c + 1 M_h2o_c = 1 M_urea_c + 1 M_ptrc_c	0	( SS1G_13725 )	( Sscle14g097140 )	3.5.3.11	SBO:0000176	Polyamine biosynthesis	Secondary metabolism	Metabolic module			Genomic data	2				0	0	0	1		1 M_agm_c + 1 M_h2o_c	1 M_urea_c + 1 M_ptrc_c
R_AGMTe	agmatinase_extracellular	1 M_agm_e + 1 M_h2o_e = 1 M_urea_e + 1 M_ptrc_e	0	( SS1G_00861 ) or ( SS1G_05210 )	( Sscle03g023900 ) or ( Sscle08g064980 )		SBO:0000176	Polyamine biosynthesis	Secondary metabolism	Metabolic module			Genomic data	2				0	0	0	0		1 M_agm_e + 1 M_h2o_e	1 M_urea_e + 1 M_ptrc_e
R_ORNDC	ornithine_decarboxylase	1 M_h_c + 1 M_orn_c = 1 M_co2_c + 1 M_ptrc_c	0	( SS1G_12207 ) or ( SS1G_09437 )	( Sscle05g041780 ) or ( Sscle15g105060 )	4.1.1.17	SBO:0000176	Polyamine biosynthesis	Secondary metabolism	Metabolic module			Genomic data	2				0	0	0	1		1 M_h_c + 1 M_orn_c	1 M_co2_c + 1 M_ptrc_c
R_SPMS	spermidine_synthase	1 M_ametam_c + 1 M_ptrc_c = 1 M_h_c + 1 M_spmd_c + 1 M_5mta_c	0	( SS1G_10282 )	( Sscle16g108990 )	2.5.1.16	SBO:0000176	Polyamine biosynthesis	Secondary metabolism	Metabolic module			Genomic data	2				0	0	0	1		1 M_ametam_c + 1 M_ptrc_c	1 M_h_c + 1 M_spmd_c + 1 M_5mta_c
R_SPRMS	spermine_synthase	1 M_ametam_c + 1 M_spmd_c = 1 M_h_c + 1 M_sprm_c + 1 M_5mta_c	0	( SS1G_10282 )	( Sscle16g108990 )	2.5.1.22	SBO:0000176	Polyamine biosynthesis	Secondary metabolism	Metabolic module			Genomic data	2				0	0	0	1		1 M_ametam_c + 1 M_spmd_c	1 M_h_c + 1 M_sprm_c + 1 M_5mta_c
R_G5SADr	L_glutamate_5_semialdehyde_dehydratase__reversible	1 M_glu5sa_c = 1 M_h2o_c + 1 M_1pyr5c_c + 1 M_h_c	1	( NOGPR )	( NOGPR )	No Assignment	SBO:0000176	Proline biosynthesis	Biomass biosynthesis	Metabolic module			Biochemical data	4	Spontaneous reaction			0	0	0	1		1 M_glu5sa_c	1 M_h2o_c + 1 M_1pyr5c_c + 1 M_h_c
R_G5SD	glutamate_5_semialdehyde_dehydrogenase	1 M_glu5p_c + 1 M_nadph_c + 1 M_h_c = 1 M_glu5sa_c + 1 M_nadp_c + 1 M_pi_c	0	( SS1G_08171 )	( Sscle10g075190 )	1.2.1.41	SBO:0000176	Proline biosynthesis	Biomass biosynthesis	Metabolic module			Genomic data	2				0	0	0	1		1 M_glu5p_c + 1 M_nadph_c + 1 M_h_c	1 M_glu5sa_c + 1 M_nadp_c + 1 M_pi_c
R_G5SD2	glutamate_5_semialdehyde_dehydrogenase	1 M_glu5p_c + 1 M_nadh_c + 1 M_h_c = 1 M_glu5sa_c + 1 M_nad_c + 1 M_pi_c	0	( SS1G_08171 )	( Sscle10g075190 )	1.2.1.41	SBO:0000176	Proline biosynthesis	Biomass biosynthesis	Metabolic module			Genomic data	2				0	0	0	1		1 M_glu5p_c + 1 M_nadh_c + 1 M_h_c	1 M_glu5sa_c + 1 M_nad_c + 1 M_pi_c
R_GLU5K	glutamate_5_kinase	1 M_atp_c + 1 M_glu_L_c = 1 M_glu5p_c + 1 M_adp_c	1	( SS1G_08651 )	( Sscle14g098610 )	2.7.2.11	SBO:0000176	Proline biosynthesis	Biomass biosynthesis	Metabolic module			Genomic data	2				0	0	0	1		1 M_atp_c + 1 M_glu_L_c	1 M_glu5p_c + 1 M_adp_c	1
R_ORNTA	ornithine_transaminase	1 M_orn_c + 1 M_akg_c = M_glu5sa_c + 1 M_glu_L_c	0	( SS1G_11230 )	( Sscle12g087390 )	2.6.1.13	SBO:0000176	Proline biosynthesis	Biomass biosynthesis	Metabolic module			Genomic data	2				0	0	0	1		1 M_orn_c + 1 M_akg_c	M_glu5sa_c + 1 M_glu_L_c
R_P5CRy	pyrroline_5_carboxylate_reductase	2 M_h_c + 1 M_1pyr5c_c + 1 M_nadph_c = 1 M_pro_L_c + 1 M_nadp_c	1	( SS1G_03681 ) or ( SS1G_09630 ) or ( SS1G_10564 )	( Sscle09g074360 ) or ( Sscle01g000190 ) or ( Sscle09g071660 )	1.5.1.2	SBO:0000176	Proline biosynthesis	Biomass biosynthesis	Metabolic module			Genomic data	2				0	0	0	1		2 M_h_c + 1 M_1pyr5c_c + 1 M_nadph_c	1 M_pro_L_c + 1 M_nadp_c
R_P5CD	1_pyrroline_5_carboxylate_dehydrogenase	1 M_1pyr5c_c + 2 M_h2o_c + 1 M_nad_c = 1 M_glu_L_c + 1 M_h_c + 1 M_nadh_c	0	( SS1G_01099 )	( Sscle01g011440 )	1.5.1.12	SBO:0000176	Proline degradation	Degradation pathway	Metabolic module			Genomic data	2				0	0	0	1		1 M_1pyr5c_c + 2 M_h2o_c + 1 M_nad_c	1 M_glu_L_c + 1 M_h_c + 1 M_nadh_c
R_PUTA3	puta3	1 M_glu5sa_c + 1 M_h2o_c + 1 M_nad_c = 1 M_glu_L_c + 2 M_h_c + 1 M_nadh_c	0	( SS1G_01099 )	( Sscle01g011440 )	1.5.1.12	SBO:0000176	Proline degradation	Degradation pathway	Metabolic module			Genomic data	2				0	0	0	1		1 M_glu5sa_c + 1 M_h2o_c + 1 M_nad_c	1 M_glu_L_c + 2 M_h_c + 1 M_nadh_c
R_PROT_SS1G_00040_BioS	Protein_biosynthesis_SS1G_00040	0.117 M_alatrna_c + 0.062 M_valtrna_c + 0.069 M_iletrna_c + 0.052 M_leutrna_c + 0.02 M_mettrna_c + 0.045 M_phetrna_c + 0.027 M_tyrtrna_c + 0.015 M_trptrna_c + 0.112 M_sertrna_c + 0.089 M_thrtrna_c + 0.062 M_asntrna_c + 0.017 M_glntrna_c + 0.02 M_cystrna_c + 0.122 M_glytrna_c + 0.027 M_protrna_c + 0.025 M_argtrna_c + 0.017 M_histrna_c + 0.045 M_lystrna_c + 0.042 M_asptrna_c + 0.015 M_glutrna_c + 3…	0	( SS1G_00040 )	( Sscle03g030140 )	No Assignment	SBO:0000176	Protein biosynthesis	Protein biosynthesis	Macromolecule module			Genomic data	2				0	0	0	0		0.117 M_alatrna_c + 0.062 M_valtrna_c + 0.069 M_iletrna_c + 0.052 M_leutrna_c + 0.02 M_mettrna_c + 0.045 M_phetrna_c + 0.027 M_tyrtrna_c + 0.015 M_trptrna_c + 0.112 M_sertrna_c + 0.089 M_thrtrna_c + 0.062 M_asntrna_c + 0.017 M_glntrna_c + 0.02 M_cystrna_c + 0.122 M_glytrna_c + 0.027 M_protrna_c + 0.025 M_argtrna_c + 0.017 M_histrna_c + 0.045 M_lystrna_c + 0.042 M_asptrna_c + 0.015 M_glutrna_c + 3…	0.117 M_trnaala_c + 0.062 M_trnaval_c + 0.069 M_trnaile_c + 0.052 M_trnaleu_c + 0.02 M_trnamet_c + 0.045 M_trnaphe_c + 0.027 M_trnatyr_c + 0.015 M_trnatrp_c + 0.112 M_trnaser_c + 0.089 M_trnathr_c + 0.062 M_trnaasn_c + 0.017 M_trnagln_c + 0.02 M_trnacys_c + 0.122 M_trnagly_c + 0.027 M_trnapro_c + 0.025 M_trnaarg_c + 0.017 M_trnahis_c + 0.045 M_trnalys_c + 0.042 M_trnaasp_c + 0.015 M_trnaglu_c + 3…	4
R_PROT_SS1G_00332_BioS	Protein_biosynthesis_SS1G_00332	0.088 M_alatrna_c + 0.06 M_valtrna_c + 0.044 M_iletrna_c + 0.07 M_leutrna_c + 0.008 M_mettrna_c + 0.049 M_phetrna_c + 0.067 M_tyrtrna_c + 0.018 M_trptrna_c + 0.098 M_sertrna_c + 0.093 M_thrtrna_c + 0.085 M_asntrna_c + 0.044 M_glntrna_c + 0.01 M_cystrna_c + 0.088 M_glytrna_c + 0.057 M_protrna_c + 0.028 M_argtrna_c + 0.003 M_histrna_c + 0.031 M_lystrna_c + 0.047 M_asptrna_c + 0.01 M_glutrna_c + 3.3…	0	( SS1G_00332 )	( Sscle03g027970 )	No Assignment	SBO:0000176	Protein biosynthesis	Protein biosynthesis	Macromolecule module			Genomic data	2				0	0	0	0		0.088 M_alatrna_c + 0.06 M_valtrna_c + 0.044 M_iletrna_c + 0.07 M_leutrna_c + 0.008 M_mettrna_c + 0.049 M_phetrna_c + 0.067 M_tyrtrna_c + 0.018 M_trptrna_c + 0.098 M_sertrna_c + 0.093 M_thrtrna_c + 0.085 M_asntrna_c + 0.044 M_glntrna_c + 0.01 M_cystrna_c + 0.088 M_glytrna_c + 0.057 M_protrna_c + 0.028 M_argtrna_c + 0.003 M_histrna_c + 0.031 M_lystrna_c + 0.047 M_asptrna_c + 0.01 M_glutrna_c + 3.3…	0.088 M_trnaala_c + 0.06 M_trnaval_c + 0.044 M_trnaile_c + 0.07 M_trnaleu_c + 0.008 M_trnamet_c + 0.049 M_trnaphe_c + 0.067 M_trnatyr_c + 0.018 M_trnatrp_c + 0.098 M_trnaser_c + 0.093 M_trnathr_c + 0.085 M_trnaasn_c + 0.044 M_trnagln_c + 0.01 M_trnacys_c + 0.088 M_trnagly_c + 0.057 M_trnapro_c + 0.028 M_trnaarg_c + 0.003 M_trnahis_c + 0.031 M_trnalys_c + 0.047 M_trnaasp_c + 0.01 M_trnaglu_c + 3.3…	4
R_PROT_SS1G_00458_BioS	Protein_biosynthesis_SS1G_00458	0.159 M_alatrna_c + 0.067 M_valtrna_c + 0.049 M_iletrna_c + 0.057 M_leutrna_c + 0.015 M_mettrna_c + 0.049 M_phetrna_c + 0.041 M_tyrtrna_c + 0.026 M_trptrna_c + 0.1 M_sertrna_c + 0.08 M_thrtrna_c + 0.044 M_asntrna_c + 0.018 M_glntrna_c + 0.013 M_cystrna_c + 0.09 M_glytrna_c + 0.041 M_protrna_c + 0.015 M_argtrna_c + 0.01 M_histrna_c + 0.026 M_lystrna_c + 0.057 M_asptrna_c + 0.044 M_glutrna_c + 3.32…	0	( SS1G_00458 )	( Sscle03g026960 )	No Assignment	SBO:0000176	Protein biosynthesis	Protein biosynthesis	Macromolecule module			Genomic data	2				0	0	0	0		0.159 M_alatrna_c + 0.067 M_valtrna_c + 0.049 M_iletrna_c + 0.057 M_leutrna_c + 0.015 M_mettrna_c + 0.049 M_phetrna_c + 0.041 M_tyrtrna_c + 0.026 M_trptrna_c + 0.1 M_sertrna_c + 0.08 M_thrtrna_c + 0.044 M_asntrna_c + 0.018 M_glntrna_c + 0.013 M_cystrna_c + 0.09 M_glytrna_c + 0.041 M_protrna_c + 0.015 M_argtrna_c + 0.01 M_histrna_c + 0.026 M_lystrna_c + 0.057 M_asptrna_c + 0.044 M_glutrna_c + 3.32…	0.159 M_trnaala_c + 0.067 M_trnaval_c + 0.049 M_trnaile_c + 0.057 M_trnaleu_c + 0.015 M_trnamet_c + 0.049 M_trnaphe_c + 0.041 M_trnatyr_c + 0.026 M_trnatrp_c + 0.1 M_trnaser_c + 0.08 M_trnathr_c + 0.044 M_trnaasn_c + 0.018 M_trnagln_c + 0.013 M_trnacys_c + 0.09 M_trnagly_c + 0.041 M_trnapro_c + 0.015 M_trnaarg_c + 0.01 M_trnahis_c + 0.026 M_trnalys_c + 0.057 M_trnaasp_c + 0.044 M_trnaglu_c + 3.32…	4
R_PROT_SS1G_00468_BioS	Protein_biosynthesis_SS1G_00468	0.097 M_alatrna_c + 0.051 M_valtrna_c + 0.071 M_iletrna_c + 0.077 M_leutrna_c + 0.011 M_mettrna_c + 0.054 M_phetrna_c + 0.057 M_tyrtrna_c + 0.023 M_trptrna_c + 0.083 M_sertrna_c + 0.091 M_thrtrna_c + 0.089 M_asntrna_c + 0.04 M_glntrna_c + 0.003 M_cystrna_c + 0.083 M_glytrna_c + 0.031 M_protrna_c + 0.031 M_argtrna_c + 0.006 M_histrna_c + 0.02 M_lystrna_c + 0.057 M_asptrna_c + 0.023 M_glutrna_c + 3…	0	( SS1G_00468 )	( Sscle03g026860 )	No Assignment	SBO:0000176	Protein biosynthesis	Protein biosynthesis	Macromolecule module			Genomic data	2				0	0	0	0		0.097 M_alatrna_c + 0.051 M_valtrna_c + 0.071 M_iletrna_c + 0.077 M_leutrna_c + 0.011 M_mettrna_c + 0.054 M_phetrna_c + 0.057 M_tyrtrna_c + 0.023 M_trptrna_c + 0.083 M_sertrna_c + 0.091 M_thrtrna_c + 0.089 M_asntrna_c + 0.04 M_glntrna_c + 0.003 M_cystrna_c + 0.083 M_glytrna_c + 0.031 M_protrna_c + 0.031 M_argtrna_c + 0.006 M_histrna_c + 0.02 M_lystrna_c + 0.057 M_asptrna_c + 0.023 M_glutrna_c + 3…	0.097 M_trnaala_c + 0.051 M_trnaval_c + 0.071 M_trnaile_c + 0.077 M_trnaleu_c + 0.011 M_trnamet_c + 0.054 M_trnaphe_c + 0.057 M_trnatyr_c + 0.023 M_trnatrp_c + 0.083 M_trnaser_c + 0.091 M_trnathr_c + 0.089 M_trnaasn_c + 0.04 M_trnagln_c + 0.003 M_trnacys_c + 0.083 M_trnagly_c + 0.031 M_trnapro_c + 0.031 M_trnaarg_c + 0.006 M_trnahis_c + 0.02 M_trnalys_c + 0.057 M_trnaasp_c + 0.023 M_trnaglu_c + 3…	4
R_PROT_SS1G_00509_BioS	Protein_biosynthesis_SS1G_00509	0.142 M_alatrna_c + 0.079 M_valtrna_c + 0.052 M_iletrna_c + 0.079 M_leutrna_c + 0.014 M_mettrna_c + 0.03 M_phetrna_c + 0.036 M_tyrtrna_c + 0.025 M_trptrna_c + 0.096 M_sertrna_c + 0.085 M_thrtrna_c + 0.058 M_asntrna_c + 0.036 M_glntrna_c + 0.011 M_cystrna_c + 0.071 M_glytrna_c + 0.03 M_protrna_c + 0.022 M_argtrna_c + 0.019 M_histrna_c + 0.044 M_lystrna_c + 0.047 M_asptrna_c + 0.025 M_glutrna_c + 3…	0	( SS1G_00509 )	( Sscle03g026530 )	No Assignment	SBO:0000176	Protein biosynthesis	Protein biosynthesis	Macromolecule module			Genomic data	2				0	0	0	0		0.142 M_alatrna_c + 0.079 M_valtrna_c + 0.052 M_iletrna_c + 0.079 M_leutrna_c + 0.014 M_mettrna_c + 0.03 M_phetrna_c + 0.036 M_tyrtrna_c + 0.025 M_trptrna_c + 0.096 M_sertrna_c + 0.085 M_thrtrna_c + 0.058 M_asntrna_c + 0.036 M_glntrna_c + 0.011 M_cystrna_c + 0.071 M_glytrna_c + 0.03 M_protrna_c + 0.022 M_argtrna_c + 0.019 M_histrna_c + 0.044 M_lystrna_c + 0.047 M_asptrna_c + 0.025 M_glutrna_c + 3…	0.142 M_trnaala_c + 0.079 M_trnaval_c + 0.052 M_trnaile_c + 0.079 M_trnaleu_c + 0.014 M_trnamet_c + 0.03 M_trnaphe_c + 0.036 M_trnatyr_c + 0.025 M_trnatrp_c + 0.096 M_trnaser_c + 0.085 M_trnathr_c + 0.058 M_trnaasn_c + 0.036 M_trnagln_c + 0.011 M_trnacys_c + 0.071 M_trnagly_c + 0.03 M_trnapro_c + 0.022 M_trnaarg_c + 0.019 M_trnahis_c + 0.044 M_trnalys_c + 0.047 M_trnaasp_c + 0.025 M_trnaglu_c + 3…	4
R_PROT_SS1G_00624_BioS	Protein_biosynthesis_SS1G_00624	0.12 M_alatrna_c + 0.068 M_valtrna_c + 0.041 M_iletrna_c + 0.098 M_leutrna_c + 0.015 M_mettrna_c + 0.033 M_phetrna_c + 0.044 M_tyrtrna_c + 0.004 M_trptrna_c + 0.116 M_sertrna_c + 0.098 M_thrtrna_c + 0.05 M_asntrna_c + 0.039 M_glntrna_c + 0.01 M_cystrna_c + 0.079 M_glytrna_c + 0.031 M_protrna_c + 0.039 M_argtrna_c + 0.004 M_histrna_c + 0.019 M_lystrna_c + 0.056 M_asptrna_c + 0.035 M_glutrna_c + 3.…	0	( SS1G_00624 )	( Sscle03g025560 )	No Assignment	SBO:0000176	Protein biosynthesis	Protein biosynthesis	Macromolecule module			Genomic data	2				0	0	0	0		0.12 M_alatrna_c + 0.068 M_valtrna_c + 0.041 M_iletrna_c + 0.098 M_leutrna_c + 0.015 M_mettrna_c + 0.033 M_phetrna_c + 0.044 M_tyrtrna_c + 0.004 M_trptrna_c + 0.116 M_sertrna_c + 0.098 M_thrtrna_c + 0.05 M_asntrna_c + 0.039 M_glntrna_c + 0.01 M_cystrna_c + 0.079 M_glytrna_c + 0.031 M_protrna_c + 0.039 M_argtrna_c + 0.004 M_histrna_c + 0.019 M_lystrna_c + 0.056 M_asptrna_c + 0.035 M_glutrna_c + 3.…	0.12 M_trnaala_c + 0.068 M_trnaval_c + 0.041 M_trnaile_c + 0.098 M_trnaleu_c + 0.015 M_trnamet_c + 0.033 M_trnaphe_c + 0.044 M_trnatyr_c + 0.004 M_trnatrp_c + 0.116 M_trnaser_c + 0.098 M_trnathr_c + 0.05 M_trnaasn_c + 0.039 M_trnagln_c + 0.01 M_trnacys_c + 0.079 M_trnagly_c + 0.031 M_trnapro_c + 0.039 M_trnaarg_c + 0.004 M_trnahis_c + 0.019 M_trnalys_c + 0.056 M_trnaasp_c + 0.035 M_trnaglu_c + 3.…	4
R_PROT_SS1G_00746_BioS	Protein_biosynthesis_SS1G_00746	0.12 M_alatrna_c + 0.068 M_valtrna_c + 0.041 M_iletrna_c + 0.061 M_leutrna_c + 0.014 M_mettrna_c + 0.032 M_phetrna_c + 0.057 M_tyrtrna_c + 0.032 M_trptrna_c + 0.093 M_sertrna_c + 0.134 M_thrtrna_c + 0.052 M_asntrna_c + 0.034 M_glntrna_c + 0.018 M_cystrna_c + 0.095 M_glytrna_c + 0.025 M_protrna_c + 0.011 M_argtrna_c + 0.014 M_histrna_c + 0.032 M_lystrna_c + 0.043 M_asptrna_c + 0.023 M_glutrna_c + …	0	( SS1G_00746 )	( Sscle03g024710 )	No Assignment	SBO:0000176	Protein biosynthesis	Protein biosynthesis	Macromolecule module			Genomic data	2				0	0	0	0		0.12 M_alatrna_c + 0.068 M_valtrna_c + 0.041 M_iletrna_c + 0.061 M_leutrna_c + 0.014 M_mettrna_c + 0.032 M_phetrna_c + 0.057 M_tyrtrna_c + 0.032 M_trptrna_c + 0.093 M_sertrna_c + 0.134 M_thrtrna_c + 0.052 M_asntrna_c + 0.034 M_glntrna_c + 0.018 M_cystrna_c + 0.095 M_glytrna_c + 0.025 M_protrna_c + 0.011 M_argtrna_c + 0.014 M_histrna_c + 0.032 M_lystrna_c + 0.043 M_asptrna_c + 0.023 M_glutrna_c + …	0.12 M_trnaala_c + 0.068 M_trnaval_c + 0.041 M_trnaile_c + 0.061 M_trnaleu_c + 0.014 M_trnamet_c + 0.032 M_trnaphe_c + 0.057 M_trnatyr_c + 0.032 M_trnatrp_c + 0.093 M_trnaser_c + 0.134 M_trnathr_c + 0.052 M_trnaasn_c + 0.034 M_trnagln_c + 0.018 M_trnacys_c + 0.095 M_trnagly_c + 0.025 M_trnapro_c + 0.011 M_trnaarg_c + 0.014 M_trnahis_c + 0.032 M_trnalys_c + 0.043 M_trnaasp_c + 0.023 M_trnaglu_c + …	4
R_PROT_SS1G_00849_BioS	Protein_biosynthesis_SS1G_00849	0.092 M_alatrna_c + 0.066 M_valtrna_c + 0.053 M_iletrna_c + 0.072 M_leutrna_c + 0.02 M_mettrna_c + 0.046 M_phetrna_c + 0.033 M_tyrtrna_c + 0.026 M_trptrna_c + 0.118 M_sertrna_c + 0.092 M_thrtrna_c + 0.026 M_asntrna_c + 0.059 M_glntrna_c + 0.026 M_cystrna_c + 0.072 M_glytrna_c + 0.039 M_protrna_c + 0.02 M_argtrna_c + 0.02 M_histrna_c + 0.039 M_lystrna_c + 0.046 M_asptrna_c + 0.033 M_glutrna_c + 3.…	0	( SS1G_00849 )	( Sscle03g024000 )	No Assignment	SBO:0000176	Protein biosynthesis	Protein biosynthesis	Macromolecule module			Genomic data	2				0	0	0	0		0.092 M_alatrna_c + 0.066 M_valtrna_c + 0.053 M_iletrna_c + 0.072 M_leutrna_c + 0.02 M_mettrna_c + 0.046 M_phetrna_c + 0.033 M_tyrtrna_c + 0.026 M_trptrna_c + 0.118 M_sertrna_c + 0.092 M_thrtrna_c + 0.026 M_asntrna_c + 0.059 M_glntrna_c + 0.026 M_cystrna_c + 0.072 M_glytrna_c + 0.039 M_protrna_c + 0.02 M_argtrna_c + 0.02 M_histrna_c + 0.039 M_lystrna_c + 0.046 M_asptrna_c + 0.033 M_glutrna_c + 3.…	0.092 M_trnaala_c + 0.066 M_trnaval_c + 0.053 M_trnaile_c + 0.072 M_trnaleu_c + 0.02 M_trnamet_c + 0.046 M_trnaphe_c + 0.033 M_trnatyr_c + 0.026 M_trnatrp_c + 0.118 M_trnaser_c + 0.092 M_trnathr_c + 0.026 M_trnaasn_c + 0.059 M_trnagln_c + 0.026 M_trnacys_c + 0.072 M_trnagly_c + 0.039 M_trnapro_c + 0.02 M_trnaarg_c + 0.02 M_trnahis_c + 0.039 M_trnalys_c + 0.046 M_trnaasp_c + 0.033 M_trnaglu_c + 3.…	4
R_PROT_SS1G_00861_BioS	Protein_biosynthesis_SS1G_00861	0.056 M_alatrna_c + 0.076 M_valtrna_c + 0.089 M_iletrna_c + 0.086 M_leutrna_c + 0.020 M_mettrna_c + 0.033 M_phetrna_c + 0.030 M_tyrtrna_c + 0.010 M_trptrna_c + 0.056 M_sertrna_c + 0.059 M_thrtrna_c + 0.043 M_asntrna_c + 0.023 M_glntrna_c + 0.010 M_cystrna_c + 0.089 M_glytrna_c + 0.066 M_protrna_c + 0.040 M_argtrna_c + 0.043 M_histrna_c + 0.050 M_lystrna_c + 0.063 M_asptrna_c + 0.059 M_glutrna_c +…	0	( SS1G_00861 )	( Sscle03g023900 )	No Assignment	SBO:0000176	Protein biosynthesis	Protein biosynthesis	Macromolecule module			Genomic data	2				0	0	0	0		0.056 M_alatrna_c + 0.076 M_valtrna_c + 0.089 M_iletrna_c + 0.086 M_leutrna_c + 0.020 M_mettrna_c + 0.033 M_phetrna_c + 0.030 M_tyrtrna_c + 0.010 M_trptrna_c + 0.056 M_sertrna_c + 0.059 M_thrtrna_c + 0.043 M_asntrna_c + 0.023 M_glntrna_c + 0.010 M_cystrna_c + 0.089 M_glytrna_c + 0.066 M_protrna_c + 0.040 M_argtrna_c + 0.043 M_histrna_c + 0.050 M_lystrna_c + 0.063 M_asptrna_c + 0.059 M_glutrna_c +…	0.056 M_trnaala_c + 0.076 M_trnaval_c + 0.089 M_trnaile_c + 0.086 M_trnaleu_c + 0.020 M_trnamet_c + 0.033 M_trnaphe_c + 0.030 M_trnatyr_c + 0.010 M_trnatrp_c + 0.056 M_trnaser_c + 0.059 M_trnathr_c + 0.043 M_trnaasn_c + 0.023 M_trnagln_c + 0.010 M_trnacys_c + 0.089 M_trnagly_c + 0.066 M_trnapro_c + 0.040 M_trnaarg_c + 0.043 M_trnahis_c + 0.050 M_trnalys_c + 0.063 M_trnaasp_c + 0.059 M_trnaglu_c +…	4
R_PROT_SS1G_00891_BioS	Protein_biosynthesis_SS1G_00891	0.097 M_alatrna_c + 0.056 M_valtrna_c + 0.048 M_iletrna_c + 0.077 M_leutrna_c + 0.012 M_mettrna_c + 0.027 M_phetrna_c + 0.046 M_tyrtrna_c + 0.017 M_trptrna_c + 0.104 M_sertrna_c + 0.121 M_thrtrna_c + 0.068 M_asntrna_c + 0.034 M_glntrna_c + 0.029 M_cystrna_c + 0.104 M_glytrna_c + 0.041 M_protrna_c + 0.015 M_argtrna_c + 0.015 M_histrna_c + 0.029 M_lystrna_c + 0.041 M_asptrna_c + 0.019 M_glutrna_c +…	0	( SS1G_00891 )	( Sscle03g023660 )	No Assignment	SBO:0000176	Protein biosynthesis	Protein biosynthesis	Macromolecule module			Genomic data	2				0	0	0	0		0.097 M_alatrna_c + 0.056 M_valtrna_c + 0.048 M_iletrna_c + 0.077 M_leutrna_c + 0.012 M_mettrna_c + 0.027 M_phetrna_c + 0.046 M_tyrtrna_c + 0.017 M_trptrna_c + 0.104 M_sertrna_c + 0.121 M_thrtrna_c + 0.068 M_asntrna_c + 0.034 M_glntrna_c + 0.029 M_cystrna_c + 0.104 M_glytrna_c + 0.041 M_protrna_c + 0.015 M_argtrna_c + 0.015 M_histrna_c + 0.029 M_lystrna_c + 0.041 M_asptrna_c + 0.019 M_glutrna_c +…	0.097 M_trnaala_c + 0.056 M_trnaval_c + 0.048 M_trnaile_c + 0.077 M_trnaleu_c + 0.012 M_trnamet_c + 0.027 M_trnaphe_c + 0.046 M_trnatyr_c + 0.017 M_trnatrp_c + 0.104 M_trnaser_c + 0.121 M_trnathr_c + 0.068 M_trnaasn_c + 0.034 M_trnagln_c + 0.029 M_trnacys_c + 0.104 M_trnagly_c + 0.041 M_trnapro_c + 0.015 M_trnaarg_c + 0.015 M_trnahis_c + 0.029 M_trnalys_c + 0.041 M_trnaasp_c + 0.019 M_trnaglu_c +…	4
R_PROT_SS1G_00892_BioS	Protein_biosynthesis_SS1G_00892	0.154 M_alatrna_c + 0.062 M_valtrna_c + 0.036 M_iletrna_c + 0.062 M_leutrna_c + 0.012 M_mettrna_c + 0.033 M_phetrna_c + 0.05 M_tyrtrna_c + 0.021 M_trptrna_c + 0.083 M_sertrna_c + 0.102 M_thrtrna_c + 0.062 M_asntrna_c + 0.033 M_glntrna_c + 0.021 M_cystrna_c + 0.1 M_glytrna_c + 0.059 M_protrna_c + 0.017 M_argtrna_c + 0.007 M_histrna_c + 0.029 M_lystrna_c + 0.04 M_asptrna_c + 0.017 M_glutrna_c + 3.3…	0	( SS1G_00892 )	( Sscle03g023650 )	No Assignment	SBO:0000176	Protein biosynthesis	Protein biosynthesis	Macromolecule module			Genomic data	2				0	0	0	0		0.154 M_alatrna_c + 0.062 M_valtrna_c + 0.036 M_iletrna_c + 0.062 M_leutrna_c + 0.012 M_mettrna_c + 0.033 M_phetrna_c + 0.05 M_tyrtrna_c + 0.021 M_trptrna_c + 0.083 M_sertrna_c + 0.102 M_thrtrna_c + 0.062 M_asntrna_c + 0.033 M_glntrna_c + 0.021 M_cystrna_c + 0.1 M_glytrna_c + 0.059 M_protrna_c + 0.017 M_argtrna_c + 0.007 M_histrna_c + 0.029 M_lystrna_c + 0.04 M_asptrna_c + 0.017 M_glutrna_c + 3.3…	0.154 M_trnaala_c + 0.062 M_trnaval_c + 0.036 M_trnaile_c + 0.062 M_trnaleu_c + 0.012 M_trnamet_c + 0.033 M_trnaphe_c + 0.05 M_trnatyr_c + 0.021 M_trnatrp_c + 0.083 M_trnaser_c + 0.102 M_trnathr_c + 0.062 M_trnaasn_c + 0.033 M_trnagln_c + 0.021 M_trnacys_c + 0.1 M_trnagly_c + 0.059 M_trnapro_c + 0.017 M_trnaarg_c + 0.007 M_trnahis_c + 0.029 M_trnalys_c + 0.04 M_trnaasp_c + 0.017 M_trnaglu_c + 3.3…	4
R_PROT_SS1G_00929_BioS	Protein_biosynthesis_SS1G_00929	0.062 M_alatrna_c + 0.069 M_valtrna_c + 0.056 M_iletrna_c + 0.092 M_leutrna_c + 0.023 M_mettrna_c + 0.021 M_phetrna_c + 0.039 M_tyrtrna_c + 0.038 M_trptrna_c + 0.062 M_sertrna_c + 0.066 M_thrtrna_c + 0.038 M_asntrna_c + 0.024 M_glntrna_c + 0.011 M_cystrna_c + 0.092 M_glytrna_c + 0.051 M_protrna_c + 0.045 M_argtrna_c + 0.024 M_histrna_c + 0.056 M_lystrna_c + 0.047 M_asptrna_c + 0.084 M_glutrna_c +…	0	( SS1G_00929 )	( Sscle03g023350 )	No Assignment	SBO:0000176	Protein biosynthesis	Protein biosynthesis	Macromolecule module			Genomic data	2				0	0	0	0		0.062 M_alatrna_c + 0.069 M_valtrna_c + 0.056 M_iletrna_c + 0.092 M_leutrna_c + 0.023 M_mettrna_c + 0.021 M_phetrna_c + 0.039 M_tyrtrna_c + 0.038 M_trptrna_c + 0.062 M_sertrna_c + 0.066 M_thrtrna_c + 0.038 M_asntrna_c + 0.024 M_glntrna_c + 0.011 M_cystrna_c + 0.092 M_glytrna_c + 0.051 M_protrna_c + 0.045 M_argtrna_c + 0.024 M_histrna_c + 0.056 M_lystrna_c + 0.047 M_asptrna_c + 0.084 M_glutrna_c +…	0.062 M_trnaala_c + 0.069 M_trnaval_c + 0.056 M_trnaile_c + 0.092 M_trnaleu_c + 0.023 M_trnamet_c + 0.021 M_trnaphe_c + 0.039 M_trnatyr_c + 0.038 M_trnatrp_c + 0.062 M_trnaser_c + 0.066 M_trnathr_c + 0.038 M_trnaasn_c + 0.024 M_trnagln_c + 0.011 M_trnacys_c + 0.092 M_trnagly_c + 0.051 M_trnapro_c + 0.045 M_trnaarg_c + 0.024 M_trnahis_c + 0.056 M_trnalys_c + 0.047 M_trnaasp_c + 0.084 M_trnaglu_c +…	4
R_PROT_SS1G_00974_BioS	Protein_biosynthesis_SS1G_00974	0.09 M_alatrna_c + 0.066 M_valtrna_c + 0.067 M_iletrna_c + 0.069 M_leutrna_c + 0.016 M_mettrna_c + 0.04 M_phetrna_c + 0.034 M_tyrtrna_c + 0.029 M_trptrna_c + 0.062 M_sertrna_c + 0.09 M_thrtrna_c + 0.059 M_asntrna_c + 0.029 M_glntrna_c + 0.019 M_cystrna_c + 0.079 M_glytrna_c + 0.059 M_protrna_c + 0.029 M_argtrna_c + 0.034 M_histrna_c + 0.022 M_lystrna_c + 0.071 M_asptrna_c + 0.036 M_glutrna_c + 3.…	0	( SS1G_00974 )	( Sscle03g023030 )	No Assignment	SBO:0000176	Protein biosynthesis	Protein biosynthesis	Macromolecule module			Genomic data	2				0	0	0	0		0.09 M_alatrna_c + 0.066 M_valtrna_c + 0.067 M_iletrna_c + 0.069 M_leutrna_c + 0.016 M_mettrna_c + 0.04 M_phetrna_c + 0.034 M_tyrtrna_c + 0.029 M_trptrna_c + 0.062 M_sertrna_c + 0.09 M_thrtrna_c + 0.059 M_asntrna_c + 0.029 M_glntrna_c + 0.019 M_cystrna_c + 0.079 M_glytrna_c + 0.059 M_protrna_c + 0.029 M_argtrna_c + 0.034 M_histrna_c + 0.022 M_lystrna_c + 0.071 M_asptrna_c + 0.036 M_glutrna_c + 3.…	0.09 M_trnaala_c + 0.066 M_trnaval_c + 0.067 M_trnaile_c + 0.069 M_trnaleu_c + 0.016 M_trnamet_c + 0.04 M_trnaphe_c + 0.034 M_trnatyr_c + 0.029 M_trnatrp_c + 0.062 M_trnaser_c + 0.09 M_trnathr_c + 0.059 M_trnaasn_c + 0.029 M_trnagln_c + 0.019 M_trnacys_c + 0.079 M_trnagly_c + 0.059 M_trnapro_c + 0.029 M_trnaarg_c + 0.034 M_trnahis_c + 0.022 M_trnalys_c + 0.071 M_trnaasp_c + 0.036 M_trnaglu_c + 3.…	4
R_PROT_SS1G_01021_BioS	Protein_biosynthesis_SS1G_01021	0.083 M_alatrna_c + 0.076 M_valtrna_c + 0.059 M_iletrna_c + 0.096 M_leutrna_c + 0.018 M_mettrna_c + 0.037 M_phetrna_c + 0.028 M_tyrtrna_c + 0.02 M_trptrna_c + 0.052 M_sertrna_c + 0.061 M_thrtrna_c + 0.044 M_asntrna_c + 0.019 M_glntrna_c + 0.011 M_cystrna_c + 0.092 M_glytrna_c + 0.048 M_protrna_c + 0.043 M_argtrna_c + 0.016 M_histrna_c + 0.068 M_lystrna_c + 0.054 M_asptrna_c + 0.076 M_glutrna_c + …	0	( SS1G_01021 )	( Sscle03g022640 )	No Assignment	SBO:0000176	Protein biosynthesis	Protein biosynthesis	Macromolecule module			Genomic data	2				0	0	0	0		0.083 M_alatrna_c + 0.076 M_valtrna_c + 0.059 M_iletrna_c + 0.096 M_leutrna_c + 0.018 M_mettrna_c + 0.037 M_phetrna_c + 0.028 M_tyrtrna_c + 0.02 M_trptrna_c + 0.052 M_sertrna_c + 0.061 M_thrtrna_c + 0.044 M_asntrna_c + 0.019 M_glntrna_c + 0.011 M_cystrna_c + 0.092 M_glytrna_c + 0.048 M_protrna_c + 0.043 M_argtrna_c + 0.016 M_histrna_c + 0.068 M_lystrna_c + 0.054 M_asptrna_c + 0.076 M_glutrna_c + …	0.083 M_trnaala_c + 0.076 M_trnaval_c + 0.059 M_trnaile_c + 0.096 M_trnaleu_c + 0.018 M_trnamet_c + 0.037 M_trnaphe_c + 0.028 M_trnatyr_c + 0.02 M_trnatrp_c + 0.052 M_trnaser_c + 0.061 M_trnathr_c + 0.044 M_trnaasn_c + 0.019 M_trnagln_c + 0.011 M_trnacys_c + 0.092 M_trnagly_c + 0.048 M_trnapro_c + 0.043 M_trnaarg_c + 0.016 M_trnahis_c + 0.068 M_trnalys_c + 0.054 M_trnaasp_c + 0.076 M_trnaglu_c + …	4
R_PROT_SS1G_01081_BioS	Protein_biosynthesis_SS1G_01081	0.088 M_alatrna_c + 0.078 M_valtrna_c + 0.05 M_iletrna_c + 0.078 M_leutrna_c + 0.01 M_mettrna_c + 0.067 M_phetrna_c + 0.02 M_tyrtrna_c + 0.013 M_trptrna_c + 0.073 M_sertrna_c + 0.069 M_thrtrna_c + 0.064 M_asntrna_c + 0.046 M_glntrna_c + 0.001 M_cystrna_c + 0.077 M_glytrna_c + 0.05 M_protrna_c + 0.045 M_argtrna_c + 0.025 M_histrna_c + 0.036 M_lystrna_c + 0.063 M_asptrna_c + 0.045 M_glutrna_c + 3.3…	0	( SS1G_01081 )	( Sscle01g011560 )	No Assignment	SBO:0000176	Protein biosynthesis	Protein biosynthesis	Macromolecule module			Genomic data	2				0	0	0	0		0.088 M_alatrna_c + 0.078 M_valtrna_c + 0.05 M_iletrna_c + 0.078 M_leutrna_c + 0.01 M_mettrna_c + 0.067 M_phetrna_c + 0.02 M_tyrtrna_c + 0.013 M_trptrna_c + 0.073 M_sertrna_c + 0.069 M_thrtrna_c + 0.064 M_asntrna_c + 0.046 M_glntrna_c + 0.001 M_cystrna_c + 0.077 M_glytrna_c + 0.05 M_protrna_c + 0.045 M_argtrna_c + 0.025 M_histrna_c + 0.036 M_lystrna_c + 0.063 M_asptrna_c + 0.045 M_glutrna_c + 3.3…	0.088 M_trnaala_c + 0.078 M_trnaval_c + 0.05 M_trnaile_c + 0.078 M_trnaleu_c + 0.01 M_trnamet_c + 0.067 M_trnaphe_c + 0.02 M_trnatyr_c + 0.013 M_trnatrp_c + 0.073 M_trnaser_c + 0.069 M_trnathr_c + 0.064 M_trnaasn_c + 0.046 M_trnagln_c + 0.001 M_trnacys_c + 0.077 M_trnagly_c + 0.05 M_trnapro_c + 0.045 M_trnaarg_c + 0.025 M_trnahis_c + 0.036 M_trnalys_c + 0.063 M_trnaasp_c + 0.045 M_trnaglu_c + 3.3…	4
R_PROT_SS1G_01262_BioS	Protein_biosynthesis_SS1G_01262	0.138 M_alatrna_c + 0.075 M_valtrna_c + 0.034 M_iletrna_c + 0.056 M_leutrna_c + 0.024 M_mettrna_c + 0.039 M_phetrna_c + 0.029 M_tyrtrna_c + 0.022 M_trptrna_c + 0.16 M_sertrna_c + 0.107 M_thrtrna_c + 0.027 M_asntrna_c + 0.027 M_glntrna_c + 0.007 M_cystrna_c + 0.068 M_glytrna_c + 0.039 M_protrna_c + 0.015 M_argtrna_c + 0.022 M_histrna_c + 0.046 M_lystrna_c + 0.034 M_asptrna_c + 0.034 M_glutrna_c + …	0	( SS1G_01262 )	( Sscle01g010160 )	No Assignment	SBO:0000176	Protein biosynthesis	Protein biosynthesis	Macromolecule module			Genomic data	2				0	0	0	0		0.138 M_alatrna_c + 0.075 M_valtrna_c + 0.034 M_iletrna_c + 0.056 M_leutrna_c + 0.024 M_mettrna_c + 0.039 M_phetrna_c + 0.029 M_tyrtrna_c + 0.022 M_trptrna_c + 0.16 M_sertrna_c + 0.107 M_thrtrna_c + 0.027 M_asntrna_c + 0.027 M_glntrna_c + 0.007 M_cystrna_c + 0.068 M_glytrna_c + 0.039 M_protrna_c + 0.015 M_argtrna_c + 0.022 M_histrna_c + 0.046 M_lystrna_c + 0.034 M_asptrna_c + 0.034 M_glutrna_c + …	0.138 M_trnaala_c + 0.075 M_trnaval_c + 0.034 M_trnaile_c + 0.056 M_trnaleu_c + 0.024 M_trnamet_c + 0.039 M_trnaphe_c + 0.029 M_trnatyr_c + 0.022 M_trnatrp_c + 0.16 M_trnaser_c + 0.107 M_trnathr_c + 0.027 M_trnaasn_c + 0.027 M_trnagln_c + 0.007 M_trnacys_c + 0.068 M_trnagly_c + 0.039 M_trnapro_c + 0.015 M_trnaarg_c + 0.022 M_trnahis_c + 0.046 M_trnalys_c + 0.034 M_trnaasp_c + 0.034 M_trnaglu_c + …	4
R_PROT_SS1G_01422_BioS	Protein_biosynthesis_SS1G_01422	0.121 M_alatrna_c + 0.056 M_valtrna_c + 0.043 M_iletrna_c + 0.031 M_leutrna_c + 0.025 M_mettrna_c + 0.05 M_phetrna_c + 0.034 M_tyrtrna_c + 0.028 M_trptrna_c + 0.08 M_sertrna_c + 0.115 M_thrtrna_c + 0.071 M_asntrna_c + 0.022 M_glntrna_c + 0.025 M_cystrna_c + 0.111 M_glytrna_c + 0.04 M_protrna_c + 0.015 M_argtrna_c + 0.031 M_histrna_c + 0.031 M_lystrna_c + 0.05 M_asptrna_c + 0.022 M_glutrna_c + 3.3…	0	( SS1G_01422 )	( Sscle01g008990 )	No Assignment	SBO:0000176	Protein biosynthesis	Protein biosynthesis	Macromolecule module			Genomic data	2				0	0	0	0		0.121 M_alatrna_c + 0.056 M_valtrna_c + 0.043 M_iletrna_c + 0.031 M_leutrna_c + 0.025 M_mettrna_c + 0.05 M_phetrna_c + 0.034 M_tyrtrna_c + 0.028 M_trptrna_c + 0.08 M_sertrna_c + 0.115 M_thrtrna_c + 0.071 M_asntrna_c + 0.022 M_glntrna_c + 0.025 M_cystrna_c + 0.111 M_glytrna_c + 0.04 M_protrna_c + 0.015 M_argtrna_c + 0.031 M_histrna_c + 0.031 M_lystrna_c + 0.05 M_asptrna_c + 0.022 M_glutrna_c + 3.3…	0.121 M_trnaala_c + 0.056 M_trnaval_c + 0.043 M_trnaile_c + 0.031 M_trnaleu_c + 0.025 M_trnamet_c + 0.05 M_trnaphe_c + 0.034 M_trnatyr_c + 0.028 M_trnatrp_c + 0.08 M_trnaser_c + 0.115 M_trnathr_c + 0.071 M_trnaasn_c + 0.022 M_trnagln_c + 0.025 M_trnacys_c + 0.111 M_trnagly_c + 0.04 M_trnapro_c + 0.015 M_trnaarg_c + 0.031 M_trnahis_c + 0.031 M_trnalys_c + 0.05 M_trnaasp_c + 0.022 M_trnaglu_c + 3.3…	4
R_PROT_SS1G_01472_BioS	Protein_biosynthesis_SS1G_01472	0.067 M_alatrna_c + 0.067 M_valtrna_c + 0.036 M_iletrna_c + 0.093 M_leutrna_c + 0.022 M_mettrna_c + 0.063 M_phetrna_c + 0.046 M_tyrtrna_c + 0.015 M_trptrna_c + 0.075 M_sertrna_c + 0.072 M_thrtrna_c + 0.063 M_asntrna_c + 0.027 M_glntrna_c + 0.01 M_cystrna_c + 0.094 M_glytrna_c + 0.063 M_protrna_c + 0.048 M_argtrna_c + 0.017 M_histrna_c + 0.027 M_lystrna_c + 0.045 M_asptrna_c + 0.046 M_glutrna_c + …	0	( SS1G_01472 )	( Sscle01g008640 )	No Assignment	SBO:0000176	Protein biosynthesis	Protein biosynthesis	Macromolecule module			Genomic data	2				0	0	0	0		0.067 M_alatrna_c + 0.067 M_valtrna_c + 0.036 M_iletrna_c + 0.093 M_leutrna_c + 0.022 M_mettrna_c + 0.063 M_phetrna_c + 0.046 M_tyrtrna_c + 0.015 M_trptrna_c + 0.075 M_sertrna_c + 0.072 M_thrtrna_c + 0.063 M_asntrna_c + 0.027 M_glntrna_c + 0.01 M_cystrna_c + 0.094 M_glytrna_c + 0.063 M_protrna_c + 0.048 M_argtrna_c + 0.017 M_histrna_c + 0.027 M_lystrna_c + 0.045 M_asptrna_c + 0.046 M_glutrna_c + …	0.067 M_trnaala_c + 0.067 M_trnaval_c + 0.036 M_trnaile_c + 0.093 M_trnaleu_c + 0.022 M_trnamet_c + 0.063 M_trnaphe_c + 0.046 M_trnatyr_c + 0.015 M_trnatrp_c + 0.075 M_trnaser_c + 0.072 M_trnathr_c + 0.063 M_trnaasn_c + 0.027 M_trnagln_c + 0.01 M_trnacys_c + 0.094 M_trnagly_c + 0.063 M_trnapro_c + 0.048 M_trnaarg_c + 0.017 M_trnahis_c + 0.027 M_trnalys_c + 0.045 M_trnaasp_c + 0.046 M_trnaglu_c + …	4
R_PROT_SS1G_01493_BioS	Protein_biosynthesis_SS1G_01493	0.098 M_alatrna_c + 0.045 M_valtrna_c + 0.062 M_iletrna_c + 0.088 M_leutrna_c + 0.011 M_mettrna_c + 0.033 M_phetrna_c + 0.049 M_tyrtrna_c + 0.022 M_trptrna_c + 0.078 M_sertrna_c + 0.08 M_thrtrna_c + 0.069 M_asntrna_c + 0.04 M_glntrna_c + 0.011 M_cystrna_c + 0.086 M_glytrna_c + 0.057 M_protrna_c + 0.029 M_argtrna_c + 0.018 M_histrna_c + 0.034 M_lystrna_c + 0.062 M_asptrna_c + 0.029 M_glutrna_c + 3…	0	( SS1G_01493 )	( Sscle01g008460 )	No Assignment	SBO:0000176	Protein biosynthesis	Protein biosynthesis	Macromolecule module			Genomic data	2				0	0	0	0		0.098 M_alatrna_c + 0.045 M_valtrna_c + 0.062 M_iletrna_c + 0.088 M_leutrna_c + 0.011 M_mettrna_c + 0.033 M_phetrna_c + 0.049 M_tyrtrna_c + 0.022 M_trptrna_c + 0.078 M_sertrna_c + 0.08 M_thrtrna_c + 0.069 M_asntrna_c + 0.04 M_glntrna_c + 0.011 M_cystrna_c + 0.086 M_glytrna_c + 0.057 M_protrna_c + 0.029 M_argtrna_c + 0.018 M_histrna_c + 0.034 M_lystrna_c + 0.062 M_asptrna_c + 0.029 M_glutrna_c + 3…	0.098 M_trnaala_c + 0.045 M_trnaval_c + 0.062 M_trnaile_c + 0.088 M_trnaleu_c + 0.011 M_trnamet_c + 0.033 M_trnaphe_c + 0.049 M_trnatyr_c + 0.022 M_trnatrp_c + 0.078 M_trnaser_c + 0.08 M_trnathr_c + 0.069 M_trnaasn_c + 0.04 M_trnagln_c + 0.011 M_trnacys_c + 0.086 M_trnagly_c + 0.057 M_trnapro_c + 0.029 M_trnaarg_c + 0.018 M_trnahis_c + 0.034 M_trnalys_c + 0.062 M_trnaasp_c + 0.029 M_trnaglu_c + 3…	4
R_PROT_SS1G_01572_BioS	Protein_biosynthesis_SS1G_01572	0.065 M_alatrna_c + 0.058 M_valtrna_c + 0.071 M_iletrna_c + 0.076 M_leutrna_c + 0.019 M_mettrna_c + 0.049 M_phetrna_c + 0.049 M_tyrtrna_c + 0.025 M_trptrna_c + 0.074 M_sertrna_c + 0.071 M_thrtrna_c + 0.065 M_asntrna_c + 0.03 M_glntrna_c + 0.004 M_cystrna_c + 0.108 M_glytrna_c + 0.05 M_protrna_c + 0.035 M_argtrna_c + 0.025 M_histrna_c + 0.031 M_lystrna_c + 0.042 M_asptrna_c + 0.053 M_glutrna_c + 3…	0	( SS1G_01572 )	( Sscle01g007810 )	No Assignment	SBO:0000176	Protein biosynthesis	Protein biosynthesis	Macromolecule module			Genomic data	2				0	0	0	0		0.065 M_alatrna_c + 0.058 M_valtrna_c + 0.071 M_iletrna_c + 0.076 M_leutrna_c + 0.019 M_mettrna_c + 0.049 M_phetrna_c + 0.049 M_tyrtrna_c + 0.025 M_trptrna_c + 0.074 M_sertrna_c + 0.071 M_thrtrna_c + 0.065 M_asntrna_c + 0.03 M_glntrna_c + 0.004 M_cystrna_c + 0.108 M_glytrna_c + 0.05 M_protrna_c + 0.035 M_argtrna_c + 0.025 M_histrna_c + 0.031 M_lystrna_c + 0.042 M_asptrna_c + 0.053 M_glutrna_c + 3…	0.065 M_trnaala_c + 0.058 M_trnaval_c + 0.071 M_trnaile_c + 0.076 M_trnaleu_c + 0.019 M_trnamet_c + 0.049 M_trnaphe_c + 0.049 M_trnatyr_c + 0.025 M_trnatrp_c + 0.074 M_trnaser_c + 0.071 M_trnathr_c + 0.065 M_trnaasn_c + 0.03 M_trnagln_c + 0.004 M_trnacys_c + 0.108 M_trnagly_c + 0.05 M_trnapro_c + 0.035 M_trnaarg_c + 0.025 M_trnahis_c + 0.031 M_trnalys_c + 0.042 M_trnaasp_c + 0.053 M_trnaglu_c + 3…	4
R_PROT_SS1G_01627_BioS	Protein_biosynthesis_SS1G_01627	0.088 M_alatrna_c + 0.083 M_valtrna_c + 0.05 M_iletrna_c + 0.084 M_leutrna_c + 0.023 M_mettrna_c + 0.055 M_phetrna_c + 0.039 M_tyrtrna_c + 0.019 M_trptrna_c + 0.044 M_sertrna_c + 0.075 M_thrtrna_c + 0.053 M_asntrna_c + 0.032 M_glntrna_c + 0.006 M_cystrna_c + 0.073 M_glytrna_c + 0.065 M_protrna_c + 0.028 M_argtrna_c + 0.031 M_histrna_c + 0.029 M_lystrna_c + 0.071 M_asptrna_c + 0.052 M_glutrna_c + …	0	( SS1G_01627 )	( Sscle01g007350 )	No Assignment	SBO:0000176	Protein biosynthesis	Protein biosynthesis	Macromolecule module			Genomic data	2				0	0	0	0		0.088 M_alatrna_c + 0.083 M_valtrna_c + 0.05 M_iletrna_c + 0.084 M_leutrna_c + 0.023 M_mettrna_c + 0.055 M_phetrna_c + 0.039 M_tyrtrna_c + 0.019 M_trptrna_c + 0.044 M_sertrna_c + 0.075 M_thrtrna_c + 0.053 M_asntrna_c + 0.032 M_glntrna_c + 0.006 M_cystrna_c + 0.073 M_glytrna_c + 0.065 M_protrna_c + 0.028 M_argtrna_c + 0.031 M_histrna_c + 0.029 M_lystrna_c + 0.071 M_asptrna_c + 0.052 M_glutrna_c + …	0.088 M_trnaala_c + 0.083 M_trnaval_c + 0.05 M_trnaile_c + 0.084 M_trnaleu_c + 0.023 M_trnamet_c + 0.055 M_trnaphe_c + 0.039 M_trnatyr_c + 0.019 M_trnatrp_c + 0.044 M_trnaser_c + 0.075 M_trnathr_c + 0.053 M_trnaasn_c + 0.032 M_trnagln_c + 0.006 M_trnacys_c + 0.073 M_trnagly_c + 0.065 M_trnapro_c + 0.028 M_trnaarg_c + 0.031 M_trnahis_c + 0.029 M_trnalys_c + 0.071 M_trnaasp_c + 0.052 M_trnaglu_c + …	4
R_PROT_SS1G_01828_BioS	Protein_biosynthesis_SS1G_01828	0.131 M_alatrna_c + 0.037 M_valtrna_c + 0.03 M_iletrna_c + 0.043 M_leutrna_c + 0.009 M_mettrna_c + 0.034 M_phetrna_c + 0.043 M_tyrtrna_c + 0.027 M_trptrna_c + 0.159 M_sertrna_c + 0.107 M_thrtrna_c + 0.043 M_asntrna_c + 0.046 M_glntrna_c + 0.055 M_cystrna_c + 0.116 M_glytrna_c + 0.052 M_protrna_c + 0.012 M_argtrna_c + 0.006 M_histrna_c + 0.018 M_lystrna_c + 0.027 M_asptrna_c + 0.006 M_glutrna_c + …	0	( SS1G_01828 )	( Sscle01g005720 )	No Assignment	SBO:0000176	Protein biosynthesis	Protein biosynthesis	Macromolecule module			Genomic data	2				0	0	0	0		0.131 M_alatrna_c + 0.037 M_valtrna_c + 0.03 M_iletrna_c + 0.043 M_leutrna_c + 0.009 M_mettrna_c + 0.034 M_phetrna_c + 0.043 M_tyrtrna_c + 0.027 M_trptrna_c + 0.159 M_sertrna_c + 0.107 M_thrtrna_c + 0.043 M_asntrna_c + 0.046 M_glntrna_c + 0.055 M_cystrna_c + 0.116 M_glytrna_c + 0.052 M_protrna_c + 0.012 M_argtrna_c + 0.006 M_histrna_c + 0.018 M_lystrna_c + 0.027 M_asptrna_c + 0.006 M_glutrna_c + …	0.131 M_trnaala_c + 0.037 M_trnaval_c + 0.03 M_trnaile_c + 0.043 M_trnaleu_c + 0.009 M_trnamet_c + 0.034 M_trnaphe_c + 0.043 M_trnatyr_c + 0.027 M_trnatrp_c + 0.159 M_trnaser_c + 0.107 M_trnathr_c + 0.043 M_trnaasn_c + 0.046 M_trnagln_c + 0.055 M_trnacys_c + 0.116 M_trnagly_c + 0.052 M_trnapro_c + 0.012 M_trnaarg_c + 0.006 M_trnahis_c + 0.018 M_trnalys_c + 0.027 M_trnaasp_c + 0.006 M_trnaglu_c + …	4
R_PROT_SS1G_01833_BioS	Protein_biosynthesis_SS1G_01833	0.056 M_alatrna_c + 0.062 M_valtrna_c + 0.046 M_iletrna_c + 0.05 M_leutrna_c + 0.022 M_mettrna_c + 0.056 M_phetrna_c + 0.062 M_tyrtrna_c + 0.025 M_trptrna_c + 0.087 M_sertrna_c + 0.05 M_thrtrna_c + 0.025 M_asntrna_c + 0.028 M_glntrna_c + 0.015 M_cystrna_c + 0.087 M_glytrna_c + 0.062 M_protrna_c + 0.031 M_argtrna_c + 0.04 M_histrna_c + 0.056 M_lystrna_c + 0.084 M_asptrna_c + 0.059 M_glutrna_c + 3.…	0	( SS1G_01833 )	( Sscle01g005680 )	No Assignment	SBO:0000176	Protein biosynthesis	Protein biosynthesis	Macromolecule module			Genomic data	2				0	0	0	0		0.056 M_alatrna_c + 0.062 M_valtrna_c + 0.046 M_iletrna_c + 0.05 M_leutrna_c + 0.022 M_mettrna_c + 0.056 M_phetrna_c + 0.062 M_tyrtrna_c + 0.025 M_trptrna_c + 0.087 M_sertrna_c + 0.05 M_thrtrna_c + 0.025 M_asntrna_c + 0.028 M_glntrna_c + 0.015 M_cystrna_c + 0.087 M_glytrna_c + 0.062 M_protrna_c + 0.031 M_argtrna_c + 0.04 M_histrna_c + 0.056 M_lystrna_c + 0.084 M_asptrna_c + 0.059 M_glutrna_c + 3.…	0.056 M_trnaala_c + 0.062 M_trnaval_c + 0.046 M_trnaile_c + 0.05 M_trnaleu_c + 0.022 M_trnamet_c + 0.056 M_trnaphe_c + 0.062 M_trnatyr_c + 0.025 M_trnatrp_c + 0.087 M_trnaser_c + 0.05 M_trnathr_c + 0.025 M_trnaasn_c + 0.028 M_trnagln_c + 0.015 M_trnacys_c + 0.087 M_trnagly_c + 0.062 M_trnapro_c + 0.031 M_trnaarg_c + 0.04 M_trnahis_c + 0.056 M_trnalys_c + 0.084 M_trnaasp_c + 0.059 M_trnaglu_c + 3.…	4
R_PROT_SS1G_01838_BioS	Protein_biosynthesis_SS1G_01838	0.1 M_alatrna_c + 0.071 M_valtrna_c + 0.078 M_iletrna_c + 0.063 M_leutrna_c + 0.004 M_mettrna_c + 0.019 M_phetrna_c + 0.052 M_tyrtrna_c + 0.022 M_trptrna_c + 0.082 M_sertrna_c + 0.115 M_thrtrna_c + 0.052 M_asntrna_c + 0.026 M_glntrna_c + 0.015 M_cystrna_c + 0.093 M_glytrna_c + 0.093 M_protrna_c + 0.007 M_argtrna_c + 0.019 M_histrna_c + 0.033 M_lystrna_c + 0.033 M_asptrna_c + 0.022 M_glutrna_c + 3…	0	( SS1G_01838 )	( Sscle01g005630 )	No Assignment	SBO:0000176	Protein biosynthesis	Protein biosynthesis	Macromolecule module			Genomic data	2				0	0	0	0		0.1 M_alatrna_c + 0.071 M_valtrna_c + 0.078 M_iletrna_c + 0.063 M_leutrna_c + 0.004 M_mettrna_c + 0.019 M_phetrna_c + 0.052 M_tyrtrna_c + 0.022 M_trptrna_c + 0.082 M_sertrna_c + 0.115 M_thrtrna_c + 0.052 M_asntrna_c + 0.026 M_glntrna_c + 0.015 M_cystrna_c + 0.093 M_glytrna_c + 0.093 M_protrna_c + 0.007 M_argtrna_c + 0.019 M_histrna_c + 0.033 M_lystrna_c + 0.033 M_asptrna_c + 0.022 M_glutrna_c + 3…	0.1 M_trnaala_c + 0.071 M_trnaval_c + 0.078 M_trnaile_c + 0.063 M_trnaleu_c + 0.004 M_trnamet_c + 0.019 M_trnaphe_c + 0.052 M_trnatyr_c + 0.022 M_trnatrp_c + 0.082 M_trnaser_c + 0.115 M_trnathr_c + 0.052 M_trnaasn_c + 0.026 M_trnagln_c + 0.015 M_trnacys_c + 0.093 M_trnagly_c + 0.093 M_trnapro_c + 0.007 M_trnaarg_c + 0.019 M_trnahis_c + 0.033 M_trnalys_c + 0.033 M_trnaasp_c + 0.022 M_trnaglu_c + 3…	4
R_PROT_SS1G_01882_BioS	Protein_biosynthesis_SS1G_01882	0.084 M_alatrna_c + 0.06 M_valtrna_c + 0.036 M_iletrna_c + 0.072 M_leutrna_c + 0.042 M_mettrna_c + 0.048 M_phetrna_c + 0.036 M_tyrtrna_c + 0.006 M_trptrna_c + 0.072 M_sertrna_c + 0.09 M_thrtrna_c + 0.048 M_asntrna_c + 0.036 M_glntrna_c + 0.03 M_cystrna_c + 0.126 M_glytrna_c + 0.03 M_protrna_c + 0.036 M_argtrna_c + 0.018 M_histrna_c + 0.054 M_lystrna_c + 0.06 M_asptrna_c + 0.018 M_glutrna_c + 3.32…	0	( SS1G_01882 )	( Sscle01g005260 )	No Assignment	SBO:0000176	Protein biosynthesis	Protein biosynthesis	Macromolecule module			Genomic data	2				0	0	0	0		0.084 M_alatrna_c + 0.06 M_valtrna_c + 0.036 M_iletrna_c + 0.072 M_leutrna_c + 0.042 M_mettrna_c + 0.048 M_phetrna_c + 0.036 M_tyrtrna_c + 0.006 M_trptrna_c + 0.072 M_sertrna_c + 0.09 M_thrtrna_c + 0.048 M_asntrna_c + 0.036 M_glntrna_c + 0.03 M_cystrna_c + 0.126 M_glytrna_c + 0.03 M_protrna_c + 0.036 M_argtrna_c + 0.018 M_histrna_c + 0.054 M_lystrna_c + 0.06 M_asptrna_c + 0.018 M_glutrna_c + 3.32…	0.084 M_trnaala_c + 0.06 M_trnaval_c + 0.036 M_trnaile_c + 0.072 M_trnaleu_c + 0.042 M_trnamet_c + 0.048 M_trnaphe_c + 0.036 M_trnatyr_c + 0.006 M_trnatrp_c + 0.072 M_trnaser_c + 0.09 M_trnathr_c + 0.048 M_trnaasn_c + 0.036 M_trnagln_c + 0.03 M_trnacys_c + 0.126 M_trnagly_c + 0.03 M_trnapro_c + 0.036 M_trnaarg_c + 0.018 M_trnahis_c + 0.054 M_trnalys_c + 0.06 M_trnaasp_c + 0.018 M_trnaglu_c + 3.32…	4
R_PROT_SS1G_02334_BioS	Protein_biosynthesis_SS1G_02334	0.093 M_alatrna_c + 0.06 M_valtrna_c + 0.038 M_iletrna_c + 0.052 M_leutrna_c + 0.02 M_mettrna_c + 0.028 M_phetrna_c + 0.044 M_tyrtrna_c + 0.016 M_trptrna_c + 0.119 M_sertrna_c + 0.109 M_thrtrna_c + 0.058 M_asntrna_c + 0.038 M_glntrna_c + 0.04 M_cystrna_c + 0.117 M_glytrna_c + 0.038 M_protrna_c + 0.022 M_argtrna_c + 0.008 M_histrna_c + 0.034 M_lystrna_c + 0.054 M_asptrna_c + 0.016 M_glutrna_c + 3.…	0	( SS1G_02334 )	( Sscle04g033820 )	No Assignment	SBO:0000176	Protein biosynthesis	Protein biosynthesis	Macromolecule module			Genomic data	2				0	0	0	0		0.093 M_alatrna_c + 0.06 M_valtrna_c + 0.038 M_iletrna_c + 0.052 M_leutrna_c + 0.02 M_mettrna_c + 0.028 M_phetrna_c + 0.044 M_tyrtrna_c + 0.016 M_trptrna_c + 0.119 M_sertrna_c + 0.109 M_thrtrna_c + 0.058 M_asntrna_c + 0.038 M_glntrna_c + 0.04 M_cystrna_c + 0.117 M_glytrna_c + 0.038 M_protrna_c + 0.022 M_argtrna_c + 0.008 M_histrna_c + 0.034 M_lystrna_c + 0.054 M_asptrna_c + 0.016 M_glutrna_c + 3.…	0.093 M_trnaala_c + 0.06 M_trnaval_c + 0.038 M_trnaile_c + 0.052 M_trnaleu_c + 0.02 M_trnamet_c + 0.028 M_trnaphe_c + 0.044 M_trnatyr_c + 0.016 M_trnatrp_c + 0.119 M_trnaser_c + 0.109 M_trnathr_c + 0.058 M_trnaasn_c + 0.038 M_trnagln_c + 0.04 M_trnacys_c + 0.117 M_trnagly_c + 0.038 M_trnapro_c + 0.022 M_trnaarg_c + 0.008 M_trnahis_c + 0.034 M_trnalys_c + 0.054 M_trnaasp_c + 0.016 M_trnaglu_c + 3.…	4
R_PROT_SS1G_02462_BioS	Protein_biosynthesis_SS1G_02462	0.109 M_alatrna_c + 0.049 M_valtrna_c + 0.039 M_iletrna_c + 0.051 M_leutrna_c + 0.012 M_mettrna_c + 0.043 M_phetrna_c + 0.051 M_tyrtrna_c + 0.01 M_trptrna_c + 0.119 M_sertrna_c + 0.094 M_thrtrna_c + 0.068 M_asntrna_c + 0.029 M_glntrna_c + 0.014 M_cystrna_c + 0.136 M_glytrna_c + 0.041 M_protrna_c + 0.037 M_argtrna_c + 0.016 M_histrna_c + 0.016 M_lystrna_c + 0.043 M_asptrna_c + 0.021 M_glutrna_c + …	0	( SS1G_02462 )	( Sscle04g034810 )	No Assignment	SBO:0000176	Protein biosynthesis	Protein biosynthesis	Macromolecule module			Genomic data	2				0	0	0	0		0.109 M_alatrna_c + 0.049 M_valtrna_c + 0.039 M_iletrna_c + 0.051 M_leutrna_c + 0.012 M_mettrna_c + 0.043 M_phetrna_c + 0.051 M_tyrtrna_c + 0.01 M_trptrna_c + 0.119 M_sertrna_c + 0.094 M_thrtrna_c + 0.068 M_asntrna_c + 0.029 M_glntrna_c + 0.014 M_cystrna_c + 0.136 M_glytrna_c + 0.041 M_protrna_c + 0.037 M_argtrna_c + 0.016 M_histrna_c + 0.016 M_lystrna_c + 0.043 M_asptrna_c + 0.021 M_glutrna_c + …	0.109 M_trnaala_c + 0.049 M_trnaval_c + 0.039 M_trnaile_c + 0.051 M_trnaleu_c + 0.012 M_trnamet_c + 0.043 M_trnaphe_c + 0.051 M_trnatyr_c + 0.01 M_trnatrp_c + 0.119 M_trnaser_c + 0.094 M_trnathr_c + 0.068 M_trnaasn_c + 0.029 M_trnagln_c + 0.014 M_trnacys_c + 0.136 M_trnagly_c + 0.041 M_trnapro_c + 0.037 M_trnaarg_c + 0.016 M_trnahis_c + 0.016 M_trnalys_c + 0.043 M_trnaasp_c + 0.021 M_trnaglu_c + …	4
R_PROT_SS1G_02553_BioS	Protein_biosynthesis_SS1G_02553	0.066 M_alatrna_c + 0.055 M_valtrna_c + 0.069 M_iletrna_c + 0.055 M_leutrna_c + 0.017 M_mettrna_c + 0.041 M_phetrna_c + 0.052 M_tyrtrna_c + 0.024 M_trptrna_c + 0.083 M_sertrna_c + 0.107 M_thrtrna_c + 0.086 M_asntrna_c + 0.041 M_glntrna_c + 0.024 M_cystrna_c + 0.128 M_glytrna_c + 0.038 M_protrna_c + 0.017 M_argtrna_c + 0.01 M_histrna_c + 0.031 M_lystrna_c + 0.038 M_asptrna_c + 0.017 M_glutrna_c + …	0	( SS1G_02553 )	( Sscle04g035440 )	No Assignment	SBO:0000176	Protein biosynthesis	Protein biosynthesis	Macromolecule module			Genomic data	2				0	0	0	0		0.066 M_alatrna_c + 0.055 M_valtrna_c + 0.069 M_iletrna_c + 0.055 M_leutrna_c + 0.017 M_mettrna_c + 0.041 M_phetrna_c + 0.052 M_tyrtrna_c + 0.024 M_trptrna_c + 0.083 M_sertrna_c + 0.107 M_thrtrna_c + 0.086 M_asntrna_c + 0.041 M_glntrna_c + 0.024 M_cystrna_c + 0.128 M_glytrna_c + 0.038 M_protrna_c + 0.017 M_argtrna_c + 0.01 M_histrna_c + 0.031 M_lystrna_c + 0.038 M_asptrna_c + 0.017 M_glutrna_c + …	0.066 M_trnaala_c + 0.055 M_trnaval_c + 0.069 M_trnaile_c + 0.055 M_trnaleu_c + 0.017 M_trnamet_c + 0.041 M_trnaphe_c + 0.052 M_trnatyr_c + 0.024 M_trnatrp_c + 0.083 M_trnaser_c + 0.107 M_trnathr_c + 0.086 M_trnaasn_c + 0.041 M_trnagln_c + 0.024 M_trnacys_c + 0.128 M_trnagly_c + 0.038 M_trnapro_c + 0.017 M_trnaarg_c + 0.01 M_trnahis_c + 0.031 M_trnalys_c + 0.038 M_trnaasp_c + 0.017 M_trnaglu_c + …	4
R_PROT_SS1G_02570_BioS	Protein_biosynthesis_SS1G_02570	0.071 M_alatrna_c + 0.06 M_valtrna_c + 0.067 M_iletrna_c + 0.108 M_leutrna_c + 0.014 M_mettrna_c + 0.032 M_phetrna_c + 0.041 M_tyrtrna_c + 0.005 M_trptrna_c + 0.138 M_sertrna_c + 0.108 M_thrtrna_c + 0.062 M_asntrna_c + 0.03 M_glntrna_c + 0.011 M_cystrna_c + 0.057 M_glytrna_c + 0.055 M_protrna_c + 0.021 M_argtrna_c + 0.011 M_histrna_c + 0.025 M_lystrna_c + 0.057 M_asptrna_c + 0.025 M_glutrna_c + 3…	0	( SS1G_02570 )	( Sscle04g035550 )	No Assignment	SBO:0000176	Protein biosynthesis	Protein biosynthesis	Macromolecule module			Genomic data	2				0	0	0	0		0.071 M_alatrna_c + 0.06 M_valtrna_c + 0.067 M_iletrna_c + 0.108 M_leutrna_c + 0.014 M_mettrna_c + 0.032 M_phetrna_c + 0.041 M_tyrtrna_c + 0.005 M_trptrna_c + 0.138 M_sertrna_c + 0.108 M_thrtrna_c + 0.062 M_asntrna_c + 0.03 M_glntrna_c + 0.011 M_cystrna_c + 0.057 M_glytrna_c + 0.055 M_protrna_c + 0.021 M_argtrna_c + 0.011 M_histrna_c + 0.025 M_lystrna_c + 0.057 M_asptrna_c + 0.025 M_glutrna_c + 3…	0.071 M_trnaala_c + 0.06 M_trnaval_c + 0.067 M_trnaile_c + 0.108 M_trnaleu_c + 0.014 M_trnamet_c + 0.032 M_trnaphe_c + 0.041 M_trnatyr_c + 0.005 M_trnatrp_c + 0.138 M_trnaser_c + 0.108 M_trnathr_c + 0.062 M_trnaasn_c + 0.03 M_trnagln_c + 0.011 M_trnacys_c + 0.057 M_trnagly_c + 0.055 M_trnapro_c + 0.021 M_trnaarg_c + 0.011 M_trnahis_c + 0.025 M_trnalys_c + 0.057 M_trnaasp_c + 0.025 M_trnaglu_c + 3…	4
R_PROT_SS1G_02618_BioS	Protein_biosynthesis_SS1G_02618	0.089 M_alatrna_c + 0.067 M_valtrna_c + 0.053 M_iletrna_c + 0.069 M_leutrna_c + 0.024 M_mettrna_c + 0.028 M_phetrna_c + 0.047 M_tyrtrna_c + 0.026 M_trptrna_c + 0.116 M_sertrna_c + 0.085 M_thrtrna_c + 0.071 M_asntrna_c + 0.018 M_glntrna_c + 0.016 M_cystrna_c + 0.093 M_glytrna_c + 0.043 M_protrna_c + 0.035 M_argtrna_c + 0.014 M_histrna_c + 0.024 M_lystrna_c + 0.053 M_asptrna_c + 0.026 M_glutrna_c +…	0	( SS1G_02618 )	( Sscle04g035910 )	No Assignment	SBO:0000176	Protein biosynthesis	Protein biosynthesis	Macromolecule module			Genomic data	2				0	0	0	0		0.089 M_alatrna_c + 0.067 M_valtrna_c + 0.053 M_iletrna_c + 0.069 M_leutrna_c + 0.024 M_mettrna_c + 0.028 M_phetrna_c + 0.047 M_tyrtrna_c + 0.026 M_trptrna_c + 0.116 M_sertrna_c + 0.085 M_thrtrna_c + 0.071 M_asntrna_c + 0.018 M_glntrna_c + 0.016 M_cystrna_c + 0.093 M_glytrna_c + 0.043 M_protrna_c + 0.035 M_argtrna_c + 0.014 M_histrna_c + 0.024 M_lystrna_c + 0.053 M_asptrna_c + 0.026 M_glutrna_c +…	0.089 M_trnaala_c + 0.067 M_trnaval_c + 0.053 M_trnaile_c + 0.069 M_trnaleu_c + 0.024 M_trnamet_c + 0.028 M_trnaphe_c + 0.047 M_trnatyr_c + 0.026 M_trnatrp_c + 0.116 M_trnaser_c + 0.085 M_trnathr_c + 0.071 M_trnaasn_c + 0.018 M_trnagln_c + 0.016 M_trnacys_c + 0.093 M_trnagly_c + 0.043 M_trnapro_c + 0.035 M_trnaarg_c + 0.014 M_trnahis_c + 0.024 M_trnalys_c + 0.053 M_trnaasp_c + 0.026 M_trnaglu_c +…	4
R_PROT_SS1G_02760_BioS	Protein_biosynthesis_SS1G_02760	0.105 M_alatrna_c + 0.056 M_valtrna_c + 0.065 M_iletrna_c + 0.105 M_leutrna_c + 0.02 M_mettrna_c + 0.032 M_phetrna_c + 0.044 M_tyrtrna_c + 0.000 M_trptrna_c + 0.097 M_sertrna_c + 0.101 M_thrtrna_c + 0.02 M_asntrna_c + 0.032 M_glntrna_c + 0.028 M_cystrna_c + 0.089 M_glytrna_c + 0.073 M_protrna_c + 0.024 M_argtrna_c + 0.012 M_histrna_c + 0.032 M_lystrna_c + 0.032 M_asptrna_c + 0.032 M_glutrna_c + 3…	0	( SS1G_02760 )	( Sscle04g036990 )	No Assignment	SBO:0000176	Protein biosynthesis	Protein biosynthesis	Macromolecule module			Genomic data	2				0	0	0	0		0.105 M_alatrna_c + 0.056 M_valtrna_c + 0.065 M_iletrna_c + 0.105 M_leutrna_c + 0.02 M_mettrna_c + 0.032 M_phetrna_c + 0.044 M_tyrtrna_c + 0.000 M_trptrna_c + 0.097 M_sertrna_c + 0.101 M_thrtrna_c + 0.02 M_asntrna_c + 0.032 M_glntrna_c + 0.028 M_cystrna_c + 0.089 M_glytrna_c + 0.073 M_protrna_c + 0.024 M_argtrna_c + 0.012 M_histrna_c + 0.032 M_lystrna_c + 0.032 M_asptrna_c + 0.032 M_glutrna_c + 3…	0.105 M_trnaala_c + 0.056 M_trnaval_c + 0.065 M_trnaile_c + 0.105 M_trnaleu_c + 0.02 M_trnamet_c + 0.032 M_trnaphe_c + 0.044 M_trnatyr_c + 0.000 M_trnatrp_c + 0.097 M_trnaser_c + 0.101 M_trnathr_c + 0.02 M_trnaasn_c + 0.032 M_trnagln_c + 0.028 M_trnacys_c + 0.089 M_trnagly_c + 0.073 M_trnapro_c + 0.024 M_trnaarg_c + 0.012 M_trnahis_c + 0.032 M_trnalys_c + 0.032 M_trnaasp_c + 0.032 M_trnaglu_c + 3…	4
R_PROT_SS1G_02781_BioS	Protein_biosynthesis_SS1G_02781	0.076 M_alatrna_c + 0.068 M_valtrna_c + 0.045 M_iletrna_c + 0.076 M_leutrna_c + 0.012 M_mettrna_c + 0.054 M_phetrna_c + 0.046 M_tyrtrna_c + 0.031 M_trptrna_c + 0.096 M_sertrna_c + 0.075 M_thrtrna_c + 0.065 M_asntrna_c + 0.027 M_glntrna_c + 0.007 M_cystrna_c + 0.085 M_glytrna_c + 0.057 M_protrna_c + 0.029 M_argtrna_c + 0.017 M_histrna_c + 0.031 M_lystrna_c + 0.057 M_asptrna_c + 0.047 M_glutrna_c +…	0	( SS1G_02781 )	( Sscle04g037140 )	No Assignment	SBO:0000176	Protein biosynthesis	Protein biosynthesis	Macromolecule module			Genomic data	2				0	0	0	0		0.076 M_alatrna_c + 0.068 M_valtrna_c + 0.045 M_iletrna_c + 0.076 M_leutrna_c + 0.012 M_mettrna_c + 0.054 M_phetrna_c + 0.046 M_tyrtrna_c + 0.031 M_trptrna_c + 0.096 M_sertrna_c + 0.075 M_thrtrna_c + 0.065 M_asntrna_c + 0.027 M_glntrna_c + 0.007 M_cystrna_c + 0.085 M_glytrna_c + 0.057 M_protrna_c + 0.029 M_argtrna_c + 0.017 M_histrna_c + 0.031 M_lystrna_c + 0.057 M_asptrna_c + 0.047 M_glutrna_c +…	0.076 M_trnaala_c + 0.068 M_trnaval_c + 0.045 M_trnaile_c + 0.076 M_trnaleu_c + 0.012 M_trnamet_c + 0.054 M_trnaphe_c + 0.046 M_trnatyr_c + 0.031 M_trnatrp_c + 0.096 M_trnaser_c + 0.075 M_trnathr_c + 0.065 M_trnaasn_c + 0.027 M_trnagln_c + 0.007 M_trnacys_c + 0.085 M_trnagly_c + 0.057 M_trnapro_c + 0.029 M_trnaarg_c + 0.017 M_trnahis_c + 0.031 M_trnalys_c + 0.057 M_trnaasp_c + 0.047 M_trnaglu_c +…	4
R_PROT_SS1G_02990_BioS	Protein_biosynthesis_SS1G_02990	0.08 M_alatrna_c + 0.07 M_valtrna_c + 0.044 M_iletrna_c + 0.098 M_leutrna_c + 0.026 M_mettrna_c + 0.039 M_phetrna_c + 0.041 M_tyrtrna_c + 0.023 M_trptrna_c + 0.072 M_sertrna_c + 0.054 M_thrtrna_c + 0.052 M_asntrna_c + 0.021 M_glntrna_c + 0.008 M_cystrna_c + 0.062 M_glytrna_c + 0.039 M_protrna_c + 0.057 M_argtrna_c + 0.023 M_histrna_c + 0.046 M_lystrna_c + 0.072 M_asptrna_c + 0.075 M_glutrna_c + 3…	0	( SS1G_02990 )	( Sscle04g038690 )	No Assignment	SBO:0000176	Protein biosynthesis	Protein biosynthesis	Macromolecule module			Genomic data	2				0	0	0	0		0.08 M_alatrna_c + 0.07 M_valtrna_c + 0.044 M_iletrna_c + 0.098 M_leutrna_c + 0.026 M_mettrna_c + 0.039 M_phetrna_c + 0.041 M_tyrtrna_c + 0.023 M_trptrna_c + 0.072 M_sertrna_c + 0.054 M_thrtrna_c + 0.052 M_asntrna_c + 0.021 M_glntrna_c + 0.008 M_cystrna_c + 0.062 M_glytrna_c + 0.039 M_protrna_c + 0.057 M_argtrna_c + 0.023 M_histrna_c + 0.046 M_lystrna_c + 0.072 M_asptrna_c + 0.075 M_glutrna_c + 3…	0.08 M_trnaala_c + 0.07 M_trnaval_c + 0.044 M_trnaile_c + 0.098 M_trnaleu_c + 0.026 M_trnamet_c + 0.039 M_trnaphe_c + 0.041 M_trnatyr_c + 0.023 M_trnatrp_c + 0.072 M_trnaser_c + 0.054 M_trnathr_c + 0.052 M_trnaasn_c + 0.021 M_trnagln_c + 0.008 M_trnacys_c + 0.062 M_trnagly_c + 0.039 M_trnapro_c + 0.057 M_trnaarg_c + 0.023 M_trnahis_c + 0.046 M_trnalys_c + 0.072 M_trnaasp_c + 0.075 M_trnaglu_c + 3…	4
R_PROT_SS1G_03181_BioS	Protein_biosynthesis_SS1G_03181	0.119 M_alatrna_c + 0.07 M_valtrna_c + 0.037 M_iletrna_c + 0.07 M_leutrna_c + 0.012 M_mettrna_c + 0.042 M_phetrna_c + 0.065 M_tyrtrna_c + 0.007 M_trptrna_c + 0.152 M_sertrna_c + 0.087 M_thrtrna_c + 0.045 M_asntrna_c + 0.027 M_glntrna_c + 0.005 M_cystrna_c + 0.097 M_glytrna_c + 0.045 M_protrna_c + 0.015 M_argtrna_c + 0.017 M_histrna_c + 0.025 M_lystrna_c + 0.05 M_asptrna_c + 0.012 M_glutrna_c + 3.…	0	( SS1G_03181 )	( Sscle07g058540 )	No Assignment	SBO:0000176	Protein biosynthesis	Protein biosynthesis	Macromolecule module			Genomic data	2				0	0	0	0		0.119 M_alatrna_c + 0.07 M_valtrna_c + 0.037 M_iletrna_c + 0.07 M_leutrna_c + 0.012 M_mettrna_c + 0.042 M_phetrna_c + 0.065 M_tyrtrna_c + 0.007 M_trptrna_c + 0.152 M_sertrna_c + 0.087 M_thrtrna_c + 0.045 M_asntrna_c + 0.027 M_glntrna_c + 0.005 M_cystrna_c + 0.097 M_glytrna_c + 0.045 M_protrna_c + 0.015 M_argtrna_c + 0.017 M_histrna_c + 0.025 M_lystrna_c + 0.05 M_asptrna_c + 0.012 M_glutrna_c + 3.…	0.119 M_trnaala_c + 0.07 M_trnaval_c + 0.037 M_trnaile_c + 0.07 M_trnaleu_c + 0.012 M_trnamet_c + 0.042 M_trnaphe_c + 0.065 M_trnatyr_c + 0.007 M_trnatrp_c + 0.152 M_trnaser_c + 0.087 M_trnathr_c + 0.045 M_trnaasn_c + 0.027 M_trnagln_c + 0.005 M_trnacys_c + 0.097 M_trnagly_c + 0.045 M_trnapro_c + 0.015 M_trnaarg_c + 0.017 M_trnahis_c + 0.025 M_trnalys_c + 0.05 M_trnaasp_c + 0.012 M_trnaglu_c + 3.…	4
R_PROT_SS1G_03286_BioS	Protein_biosynthesis_SS1G_03286	0.108 M_alatrna_c + 0.067 M_valtrna_c + 0.061 M_iletrna_c + 0.076 M_leutrna_c + 0.006 M_mettrna_c + 0.029 M_phetrna_c + 0.061 M_tyrtrna_c + 0.023 M_trptrna_c + 0.087 M_sertrna_c + 0.122 M_thrtrna_c + 0.096 M_asntrna_c + 0.049 M_glntrna_c + 0.003 M_cystrna_c + 0.073 M_glytrna_c + 0.035 M_protrna_c + 0.026 M_argtrna_c + 0.009 M_histrna_c + 0.012 M_lystrna_c + 0.035 M_asptrna_c + 0.023 M_glutrna_c +…	0	( SS1G_03286 )	( Sscle07g057800 )	No Assignment	SBO:0000176	Protein biosynthesis	Protein biosynthesis	Macromolecule module			Genomic data	2				0	0	0	0		0.108 M_alatrna_c + 0.067 M_valtrna_c + 0.061 M_iletrna_c + 0.076 M_leutrna_c + 0.006 M_mettrna_c + 0.029 M_phetrna_c + 0.061 M_tyrtrna_c + 0.023 M_trptrna_c + 0.087 M_sertrna_c + 0.122 M_thrtrna_c + 0.096 M_asntrna_c + 0.049 M_glntrna_c + 0.003 M_cystrna_c + 0.073 M_glytrna_c + 0.035 M_protrna_c + 0.026 M_argtrna_c + 0.009 M_histrna_c + 0.012 M_lystrna_c + 0.035 M_asptrna_c + 0.023 M_glutrna_c +…	0.108 M_trnaala_c + 0.067 M_trnaval_c + 0.061 M_trnaile_c + 0.076 M_trnaleu_c + 0.006 M_trnamet_c + 0.029 M_trnaphe_c + 0.061 M_trnatyr_c + 0.023 M_trnatrp_c + 0.087 M_trnaser_c + 0.122 M_trnathr_c + 0.096 M_trnaasn_c + 0.049 M_trnagln_c + 0.003 M_trnacys_c + 0.073 M_trnagly_c + 0.035 M_trnapro_c + 0.026 M_trnaarg_c + 0.009 M_trnahis_c + 0.012 M_trnalys_c + 0.035 M_trnaasp_c + 0.023 M_trnaglu_c +…	4
R_PROT_SS1G_03361_BioS	Protein_biosynthesis_SS1G_03361	0.108 M_alatrna_c + 0.062 M_valtrna_c + 0.036 M_iletrna_c + 0.069 M_leutrna_c + 0.013 M_mettrna_c + 0.052 M_phetrna_c + 0.05 M_tyrtrna_c + 0.037 M_trptrna_c + 0.079 M_sertrna_c + 0.075 M_thrtrna_c + 0.067 M_asntrna_c + 0.047 M_glntrna_c + 0.013 M_cystrna_c + 0.073 M_glytrna_c + 0.047 M_protrna_c + 0.019 M_argtrna_c + 0.021 M_histrna_c + 0.043 M_lystrna_c + 0.049 M_asptrna_c + 0.041 M_glutrna_c + …	0	( SS1G_03361 )	( Sscle07g057170 )	No Assignment	SBO:0000176	Protein biosynthesis	Protein biosynthesis	Macromolecule module			Genomic data	2				0	0	0	0		0.108 M_alatrna_c + 0.062 M_valtrna_c + 0.036 M_iletrna_c + 0.069 M_leutrna_c + 0.013 M_mettrna_c + 0.052 M_phetrna_c + 0.05 M_tyrtrna_c + 0.037 M_trptrna_c + 0.079 M_sertrna_c + 0.075 M_thrtrna_c + 0.067 M_asntrna_c + 0.047 M_glntrna_c + 0.013 M_cystrna_c + 0.073 M_glytrna_c + 0.047 M_protrna_c + 0.019 M_argtrna_c + 0.021 M_histrna_c + 0.043 M_lystrna_c + 0.049 M_asptrna_c + 0.041 M_glutrna_c + …	0.108 M_trnaala_c + 0.062 M_trnaval_c + 0.036 M_trnaile_c + 0.069 M_trnaleu_c + 0.013 M_trnamet_c + 0.052 M_trnaphe_c + 0.05 M_trnatyr_c + 0.037 M_trnatrp_c + 0.079 M_trnaser_c + 0.075 M_trnathr_c + 0.067 M_trnaasn_c + 0.047 M_trnagln_c + 0.013 M_trnacys_c + 0.073 M_trnagly_c + 0.047 M_trnapro_c + 0.019 M_trnaarg_c + 0.021 M_trnahis_c + 0.043 M_trnalys_c + 0.049 M_trnaasp_c + 0.041 M_trnaglu_c + …	4
[truncated: 806 more rows]

## Sheet: Raw_FBA
Ath_apex1_rxn	Ath_apex1_flux	Ath_apex2_rxn	Ath_apex2_flux	Ath_apex3_rxn	Ath_apex3_flux		Ath_center1_rxn	Ath_center1_flux	Ath_center2_rxn	Ath_center2_flux	Ath_cente31_rxn	Ath_center3_flux		in vitro_apex1_rxn	in vitro_apex1_flux	in vitro_apex2_rxn	in vitro_apex2_flux	in vitro_apex3_rxn	in vitro_apex3_flux		in vitro_center1_rxn	in vitro_center1_flux	in vitro_center2_rxn	in vitro_center2_flux	in vitro_center3_rxn	in vitro_center3_flux
[truncated: 1,091 more rows]

## Sheet: Normalized_Fluxes
In planta	ABS RAW							NORMALIZED WITH BIOMASS							AVERAGE PER CONDITION																	In vitro	ABS RAW							NORMALIZED WITH BIOMASS							AVERAGE PER CONDITION
[truncated: 1,095 more rows]
[truncated: 7 more columns]

[truncated: 2 more sheets: per_pathway, select_Fig2C]
