# Supplementary material for: Intercellular cooperation in a fungal plant pathogen facilitates host colonization
Source: Proc Natl Acad Sci U S A. 2019 Feb 6;116(8):3193–201. doi: 10.1073/pnas.1811267116 (PMC6386666; doi:10.1073/pnas.1811267116)
Supplement: Supplementary File [file pnas.1811267116.sd05.xlsx]

## Sheet: CONTENT
Dataset S5
Peyraud et al.
Estimation of S. sclerotiorum growth kinetics parameters in vitro
CONTENT
CellDryWeight	Relationship between mycelium suspension OD600nm and S. sclerotiorum 1980 cell dry weight
Kinetics_MMGlu	Measurement of S. sclerotiorum 1980 growth rate on minimal medium with 50mM D-Glucose as only carbon source
Kinetics_PDB	Measurement of S. sclerotiorum 1980 growth rate on Potato Dextrose Broth

## Sheet: CellDryWeight
Sample	OD600nm	Cell Dry Weight (mg)	g/L
1	0.6756	13.1	0.436667
2	1.645	40.5	1.35
3	2.56333	68.9	2.29667
4		49.1	1.63667
5	4.77	109.1	3.63667
6	4.12583	98.2	3.27333

## Sheet: Kinetics_MMGlu
MM D-Glucose experiment 1
RAW DATA						Calculation
time (h)	OD (at 600nm)	Protein (OD 595nm)	ph	D-glucose (in mM)	Protein supernatant (OD 595 nm)	Biomass estimated from OD600nm (g/L)	Biomass estimated from protein concentration	R biomass OD/proteins	Correction time since 20h
0	-	-	-	-		-	-	-	-
2	0.0306	0.002	6.56	51.2165	0	0.01224	0.000829876	14.7492	-
20	0.607	0.16	5.91	47.6897	0.01	0.2428	0.06639	3.65718	0
23.83	0.4124	0.239	5.16	48.9964	0	0.16496	0.0991701	1.6634	3.83
26.5	0.4882	0.233	4.08		0.001	0.19528	0.0966805	2.01985	6.5
41.5	1.8072	0.312	2.47	43.9022	0	0.72288	0.129461	5.58378	21.5
46.5	2.416	0.488	2.5	42.1054	0.004	0.9664	0.20249	4.77259	26.5
49.33	1.9752	0.52	2.38	34.6752	0	0.79008	0.215768	3.66172	29.33
65	3.708	0.627	2	27.4126	0.013	1.4832	0.260166	5.70098	45
70.33	4.3696	1.176	1.98	19.7404	0.004	1.74784	0.487967	3.58188	50.33
							moyenne	3.83017
							stdev*2	2.9814
mu	0.0371	0.0362
starting point time	20h	20h
init	0.2644
r2	0.9533	0.8937
D-glucose uptake	0.735	2.9279
std	0.1381	0.55
r2	0.9657	0.96567
MM D-Glucose experiment 2
RAW DATA						Calculation
time (h)	OD (at 600nm)	Protein (OD 595nm)	ph	D-glucose (in mM)	Protein supernatant (OD 595 nm)	Biomass estimated from OD600nm (g/L)	Biomass estimated from protein concentration	R biomass calculated from OD and from protein	Correction time since 20h
0	0.0012	0.036	6.52		0
18.5	0.0486	0.05	6.52		0
24	0.0226	0.072	6.45		0
42	0.0522	0.074	6.23		0
47.167	0.148	0.333	6.01		0
67.333	3.0408	0.42	2.96		0
72	2.2312	0.752	2.79		0
							moyenne	#DIV/0!
							stdev*2	#DIV/0!
mu
starting point time
init
r2
D-glucose uptake
std
r2
MM D-Glucose experiment 3
RAW DATA						Calculation
time (h)	OD (at 600nm)	Protein (OD 595nm)	ph	D-glucose (in mM)	Protein supernatant (OD 595 nm)	Biomass estimated from OD600nm (g/L)	Biomass estimated from protein concentration	R biomass calculated from OD and from protein	Correction time since 20h
0	0.0076	0.014	3.57		0
18.5	0.007	0	3.57		0
24	0.0116	0.006	3.56		0
42	0.0416	0.011	3.44		0
47.167	0.0168	0.033	3.42		0
67.333	1.4216	0.597	3.21		0.003
72	1.8208	0.291	2.81		0.005
							moyenne	#DIV/0!
							stdev*2	#DIV/0!
mu
starting point time
init
r2
D-glucose uptake
std
r2

## Sheet: Kinetics_PDB
PDB experiment 1 (2014.11.18)
RAW DATA						Calculation
time (h)	OD (at 600nm)	Protein (OD 595nm)	ph	D-glucose (in mM)	Protein supernatant (OD 595 nm)	Biomass estimated from OD600nm (g/L)	Biomass estimated from protein concentration	R biomass calculated from OD and from protein	Correction time since 20h
0	-	-	-	-	-	-	-	-	-
2	0.0014	0.034	4.61	106.483	0	0.00056	0.0141079	0.0396941	-
20	1.2176	0.378	3.73	113.496	0.014	0.48704	0.156846	3.1052	0
23.83	1.0108	0.742	3.34	111.703	0.002	0.40432	0.307884	1.31322	3.83
26.5	1.0248	0.859	3.13	110.421	0.021	0.40992	0.356432	1.15007	6.5
41.5	2.7904	0.544	2.38	104.453	0.004	1.11616	0.225726	4.94475	21.5
46.5	3.4736	0.577	2.32	99.4594	0.035	1.38944	0.239419	5.80338	26.5
49.33	2.924	0.61	2.31	101.192	0.022	1.1696	0.253112	4.62088	29.33
65	3.016	1.101	2.22	96.2048	0.043	1.2064	0.456846	2.64071	45
70.33	4.3824	0.827	2.3	89.9942	0.041	1.75296	0.343154	5.10838	50.33
							moyenne	3.58582
							stdev*2	3.57576
mue	0.02203	0.0094
starting point time	20h	20h
std	0.00354	0.00118
r2	0.77174	0.2935
D-glucose uptake	0.48242	2.1572
std	0.10091	0.2858
r2	0.94394	0.9641
PDB experiment 2 (2014.12.07)
RAW DATA						Calculation
time (h)	OD (at 600nm)	Protein (OD 595nm)	ph	D-glucose (in mM)	Protein supernatant (OD 595 nm)	Biomass estimated from OD600nm (g/L)	Biomass estimated from protein concentration	R biomass calculated from OD and from protein	Correction time since 20h
0	0.016	0.01	4.53		0
18.5	0.5228	0.179	4		0
24	0.8426	0.448	3.5		0
42	2.6664	0.683	2.83		0
47.167	2.6488	0.664	2.96		0.039
67.333	3.4752	0.97	2.96		0.066
72	4.4928	1.094	3.03		0.066
							moyenne	#DIV/0!
							stdev*2	#DIV/0!
mue
starting point time
std
r2
D-glucose uptake
std
r2
