# Supplementary material for: Intercellular cooperation in a fungal plant pathogen facilitates host colonization
Source: Proc Natl Acad Sci U S A. 2019 Feb 6;116(8):3193–201. doi: 10.1073/pnas.1811267116 (PMC6386666; doi:10.1073/pnas.1811267116)
Supplement: Supplementary File [file pnas.1811267116.sd06.xlsx]

## Sheet: CONTENT
Dataset S6
Peyraud et al.
Genome-scale model of Sclerotinia sclerotiorum 1980
CONTENT
Biomass composition	Biomass composition of Sclerotinia sclerotiorum used in the model iRP17119
Energetic	Energetics (ATP mainteance cost) calculation used in the model iRP17119

## Sheet: BIOMASS COMPOSITION
Macromolecule/Compound Class	% Cell Dry Weight	Comment	PUBMED ID	Organism Source
Protein	0.195		this study	Sclerotinia sclerotiorum strain 1980
DNA	0.008		9872753	Aspergillus oryzae
RNA	0.053		9872753	Aspergillus oryzae
Lipids	0.0741934		18364712	Aspergillus niger
Cell wall	0.25865		11714314	Sclerotinia minor
Glycogen	0.001	10 monomer units	9872753	Aspergillus oryzae
Small molecules	0.282106			Sclerotinia sclerotiorum strain 1980
Ash	0.12805	rest of the biomass undertermined		Sclerotinia sclerotiorum strain 1980
Macromolecule/Compound Class	Compound	Compound Indentifier	Demand in mmol∙g(macromolecule)-1	Demand in mmol∙g(CDW)-1	Comment	PUBMED ID	Organism Source
Protein
	L-arginine	M_arg_L_c	0.413	0.080535		1115498	Fusarium oxysporum
	L-histidine	M_his_L_c	0.205	0.039975		1115498	Fusarium oxysporum
	L-cysteine	M_cys_L_c	0.079	0.015405		1115498	Fusarium oxysporum
	L-glutamine	M_gln_L_c	0.3	0.0585		1115498	Fusarium oxysporum
	L-tyrosine	M_tyr_L_c	0.205	0.039975		1115498	Fusarium oxysporum
	L-isoleucine	M_ile_L_c	0.396	0.07722		1115498	Fusarium oxysporum
	L-leucine	M_leu_L_c	0.704	0.13728		1115498	Fusarium oxysporum
	L-proline	M_pro_L_c	0.441	0.085995		1115498	Fusarium oxysporum
	L-lysine	M_lys_L_c	0.651	0.126945		1115498	Fusarium oxysporum
	L-methionine	M_met_L_c	0.105	0.020475		1115498	Fusarium oxysporum
	L-asparagine	M_asn_L_c	0.209	0.040755		1115498	Fusarium oxysporum
	Glycine	M_gly_c	0.862	0.16809		1115498	Fusarium oxysporum
	L-aspartate	M_asp_L_c	0.628	0.12246		1115498	Fusarium oxysporum
	L-alanine	M_ala_L_c	1.033	0.201435		1115498	Fusarium oxysporum
	L-glutamate	M_glu_L_c	0.899	0.175305		1115498	Fusarium oxysporum
	L-valine	M_val_L_c	0.536	0.10452		1115498	Fusarium oxysporum
	L-tryptophane	M_trp_L_c	0.126	0.02457		1115498	Fusarium oxysporum
	L-phenylalanine	M_phe_L_c	0.312	0.06084		1115498	Fusarium oxysporum
	L-threonine	M_thr_L_c	0.503	0.098085		1115498	Fusarium oxysporum
	L-serine	M_ser_L_c	0.628	0.12246		1115498	Fusarium oxysporum
DNA
	DGTP	M_dgtp_c	0.70433	0.00563		28204478	Sclerotinia sclerotiorum strain 1980
	DCTP	M_dctp_c	0.70433	0.00563		28204478	Sclerotinia sclerotiorum strain 1980
	DTTP	M_dttp_c	0.99107	0.00793		28204478	Sclerotinia sclerotiorum strain 1980
	DATP	M_datp_c	0.99107	0.00793		28204478	Sclerotinia sclerotiorum strain 1980
RNA
	ATP	M_atp_c	0.85377	0.04525		this study	Sclerotinia sclerotiorum strain 1980
	UTP	M_utp_c	0.8793	0.0466		this study	Sclerotinia sclerotiorum strain 1980
	CTP	M_ctp_c	0.7661	0.0406		this study	Sclerotinia sclerotiorum strain 1980
	GTP	M_gtp_c	0.75749	0.04015		this study	Sclerotinia sclerotiorum strain 1980
Small molecules
	D-glucose	M_glc_D_c		0.575		17219185	Sclerotinia sclerotirum strain S5
	D-fructose	M_fru_c		0.0115		17219185	Sclerotinia sclerotirum strain S5
	D-trehalose	M_tre_c		0.13		17219185	Sclerotinia sclerotirum strain S5
	D-mannitol	M_mnl_c		0.135		17219185	Sclerotinia sclerotirum strain S5
	Malate	M_mal_L_c		0.06		17219185	Sclerotinia sclerotirum strain S5
	Succinate	M_succ_c		0.005		17219185	Sclerotinia sclerotirum strain S5
	Fumarate	M_fum_c		0.03		17219185	Sclerotinia sclerotirum strain S5
	L-glutamate	M_glu_L_c		0.085		17219185	Sclerotinia sclerotirum strain S5
	L-alanine	M_ala_L_c		0.04		17219185	Sclerotinia sclerotirum strain S5
	Phosphate	M_pi_c		0.0135		17219185	Sclerotinia sclerotirum strain S5
	D-glucose-6-phosphate	M_g6p_c		0.006		17219185	Sclerotinia sclerotirum strain S5
	Trehalose 6-phosphate	M_tre6p_c		0.00275		17219185	Sclerotinia sclerotirum strain S5
	Glycerol-3-phosphate	M_g3p_c		0.00095		17219185	Sclerotinia sclerotirum strain S5
	3-phospho-glycerate	M_3pg_c		0.00115		17219185	Sclerotinia sclerotirum strain S5
	Adenosine triphosphate	M_atp_c		0.00175		17219185	Sclerotinia sclerotirum strain S5
	Nicotinamide adenine dinucleotide	M_nad_c		0.0002		17219185	Sclerotinia sclerotirum strain S5
	Nicotinamide adenine dinucleotide phosphate	M_nadp_c		0.0006		17219185	Sclerotinia sclerotirum strain S5
	UDPglucose	M_udpg_c		0.00445		17219185	Sclerotinia sclerotirum strain S5
	UDP-acetylglucosamine	M_udpacgal_c		0.007		17219185	Sclerotinia sclerotirum strain S5
	Oxalate	M_oxa_c		0.755	average value	24039482	Sclerotinia sclerotirum strain S5
	5,6,7,8-tetrahydrofolate	M_thf_c		0.000223		21988831	Escherichia coli
	Thiamin monophosphate	M_thmmp_c		0.000223		21988831	Escherichia coli
	Pyridoxal 5'-phosphate	M_pydx5p_c		0.000223		21988831	Escherichia coli
	Biotin	M_btn_c		2e-06		21988831	Escherichia coli
	Coenzyme A	M_coa_c		0.000168		21988831	Escherichia coli
Cell Wall
	Chitin	M_chitin_c	0.37839	0.09787	10 monomer units	11714314	Sclerotinia minor
	Glucan	M_13BDglcn_c	0.13683	0.03539	10 monomer units	11714314	Sclerotinia minor
Lipids
	Phosphatidylserine	M_ps_SS_c	0.00484	0.000359	acyl content based on free fatty acid	18364712	Aspergillus niger
	Phosphatidylcholine	M_pc_SS_c	0.20638	0.015312	acyl content based on free fatty acid	18364712	Aspergillus niger
	Phosphatidylethanolamine	M_pe_SS_c	0.46914	0.034807	acyl content based on free fatty acid	18364712	Aspergillus niger
	Ergosterol	M_ergst_c	0.4591	0.034062		18364712	Aspergillus niger
	Octadecanoate	M_ocdca_c	0.0033	0.000245		18364712	Aspergillus niger
	Octadecenoate	M_ocdcea_c	0.02262	0.001678		18364712	Aspergillus niger
	Tetradecanoate	M_ttdca_c	0.00301	0.000223		18364712	Aspergillus niger
	Hexadecanoate	M_hdca_c	0.01995	0.00148		18364712	Aspergillus niger
	Octadecadienoate	M_ocdcya_c	0.02243	0.001664		18364712	Aspergillus niger
	Phosphatidyl-1D-myo-4-inositol	M_ptd4ino_SS_c	7e-05	5e-06	acyl content based on free fatty acid	18364712	Aspergillus niger
	Phosphatidyl-1D-myo-3-inositol	M_ptd3ino_SS_c	7e-05	5e-06	acyl content based on free fatty acid	18364712	Aspergillus niger
	Phosphatidyl-1D-myo-1-inositol	M_ptd1ino_SS_c	7e-05	5e-06	acyl content based on free fatty acid	18364712	Aspergillus niger
	Ergosterolester	M_ergose_c	0.1353	0.010038	acyl content based on free fatty acid	18364712	Aspergillus niger
	1-Acyl-sn-glycerol-3-phosphate	M_1ag3p_SS_c	0.12012	0.008912	acyl content based on free fatty acid	18364712	Aspergillus niger
	1-2-Diacylglycerol	M_12dgr_SS_c	0.0136	0.001009	acyl content based on free fatty acid	18364712	Aspergillus niger
	Cardiolipin	M_clpn_SS_c	0.02353	0.001746	acyl content based on free fatty acid	18364712	Aspergillus niger
	Triacylglycerol	M_tag_SS_c	0.1359	0.010083	acyl content based on free fatty acid	18364712	Aspergillus niger

## Sheet: ENERGETIC
ATP COST	mmol∙g(CDW)	Comment	PUBMED ID	Organism source
ATP growth associated maintenance	41.302	value do not take into acount protein synthesis cost	18500999	Aspergillus oryzae
ATP COST	mmol∙g(CDW)∙h-1	Comment	PUBMED ID	Organism source
ATP maintenance	1.9		18500999	Aspergillus oryzae
